# Supplementary material for: GLP-1R–GIPR–PPARα/γ/δ quintuple agonism corrects obesity and diabetes in mice
Source: Nature. 2026 Apr 29;653(8115):776–85. doi: 10.1038/s41586-026-10427-5 (PMC13190304; doi:10.1038/s41586-026-10427-5)
Supplement: Supplementary file 4 — Statistical summary for all figure panels, stating the statistical test used and the corresponding exact P values (unless P < 0.0001) for the main treatment effects. [file 41586_2026_10427_MOESM4_ESM.xlsx]

## Sheet: Fig 1
	Figure	Test	Main effect of treatment	p-value	Comment
	1a	Two-way ANOVA (or Mixed Model) main effect	Vehicle vs. GLP-1:Tesa	p=0.0039	Results from Bonferroni's multiple comparisons test for individual time points are shown in the Data Source File
			Vehicle vs. GLP-1:GIP:Tesa	p<0.0001
			GLP-1:Tesa vs. GLP-1:GIP:Tesa	p=0.110
	1b	Two-way ANOVA (or Mixed Model) main effect	Vehicle vs. GLP-1:Tesa	p=0.0185	Results from Bonferroni's multiple comparisons test for individual time points are shown in the Data Source File
			Vehicle vs. GLP-1:GIP:Tesa	p=0.0036
			GLP-1:Tesa vs. GLP-1:GIP:Tesa	p=0.0917
	1c	One-way ANOVA with Bonferroni's multiple comparisons test	Vehicle vs. GLP-1:Tesa	p=0.0484	Fat mass
			Vehicle vs. GLP-1:GIP:Tesa	p<0.0001	Fat mass
			GLP-1:Tesa vs. GLP-1:GIP:Tesa	p=0.0038	Fat mass
			Vehicle vs. GLP-1:Tesa	p=0.0274	Lean mass
			Vehicle vs. GLP-1:GIP:Tesa	p=0.0009	Lean mass
			GLP-1:Tesa vs. GLP-1:GIP:Tesa	p=0.4649	Lean mass
	1d	Two-way ANOVA (or Mixed Model) main effect	Vehicle vs. GLP-1:Tesa	p=0.0269	Results from Bonferroni's multiple comparisons test for individual time points are shown in the Data Source File
			Vehicle vs. GLP-1:GIP:Tesa	p<0.0001
			GLP-1:Tesa vs. GLP-1:GIP:Tesa	p<0.0001
	1e	One-way ANOVA with Bonferroni's multiple comparisons test	Vehicle vs. GLP-1:Tesa	p<0.0001
			Vehicle vs. GLP-1:GIP:Tesa	p=0.1763
			GLP-1:Tesa vs. GLP-1:GIP:Tesa	p=0.0004
	1h	Mann Whitney Test	GLP-1:GIP vs. GLP-1:GIP:Lani	p>0.9999	1 nM
			GLP-1:GIP vs. GLP-1:GIP:Lani	p=0.1320	10 nM
			GLP-1:GIP vs. GLP-1:GIP:Lani	p=0.9372	50 nM
	1i	Kruskal-Wallis Test with uncorrected Dunn's Test	Vhcl vs. GLP-1:GIP	p=0.3334	GLP-1R+ PPAR𝛼
			Vhcl vs. GLP-1:GIP:Lani	0.0530
			Vhcl vs. Lani	0.0119
			GLP-1:GIP vs. GLP-1:GIP:Lani	0.0081
			GLP-1:GIP vs. Lani	0.0015
			GLP-1:GIP:Lani vs. Lani	0.5962
		One-way ANOVA with Bonferroni's multiple comparisons test	Vhcl vs. GLP-1:GIP	p>0.9999	GLP-1R+ PPAR𝛾
			Vhcl vs. GLP-1:GIP:Lani	p=0.0070
			Vhcl vs. Lani	p<0.0001
			GLP-1:GIP vs. GLP-1:GIP:Lani	p=0.0265
			GLP-1:GIP vs. Lani	p=0.0004
			GLP-1:GIP:Lani vs. Lani	p=0.2409
		One-way ANOVA with Bonferroni's multiple comparisons test	Vhcl vs. GLP-1:GIP	p>0.9999	GLP-1R+ PPAR𝛿
			Vhcl vs. GLP-1:GIP:Lani	0.0490
			Vhcl vs. Lani	p=0.0058
			GLP-1:GIP vs. GLP-1:GIP:Lani	p=0.0200
			GLP-1:GIP vs. Lani	p=0.0029
			GLP-1:GIP:Lani vs. Lani	p>0.9999
	1j	Kruskal-Wallis Test with uncorrected Dunn's Test	Vhcl vs. GLP-1:GIP	p=0.3973	GIPR+ PPAR𝛼
			Vhcl vs. GLP-1:GIP:Lani	p=0.0190
			Vhcl vs. Lani	p=0.0278
			GLP-1:GIP vs. GLP-1:GIP:Lani	p=0.0036
			GLP-1:GIP vs. Lani	p=0.0054
			GLP-1:GIP:Lani vs. Lani	p=0.8946
		One-way ANOVA with Bonferroni's multiple comparisons test	Vhcl vs. GLP-1:GIP	p>0.9999	GIPR+ PPAR𝛾
			Vhcl vs. GLP-1:GIP:Lani	p=0.0198
			Vhcl vs. Lani	0.0048
			GLP-1:GIP vs. GLP-1:GIP:Lani	0.0177
			GLP-1:GIP vs. Lani	0.0049
			GLP-1:GIP:Lani vs. Lani	p>0.9999
		Kruskal-Wallis Test with uncorrected Dunn's Test	Vhcl vs. GLP-1:GIP	p=0.4682	GIPR+ PPAR𝛿
			Vhcl vs. GLP-1:GIP:Lani	p=0.0167
			Vhcl vs. Lani	p=0.0245
			GLP-1:GIP vs. GLP-1:GIP:Lani	p=0.0044
			GLP-1:GIP vs. Lani	p=0.0066
			GLP-1:GIP:Lani vs. Lani	p=0.8946
	1k	Kruskal-Wallis Test with uncorrected Dunn's Test	Vhcl vs. GLP-1:GIP:Lani	p=0.8632	DIR- PPAR𝛼
			Vhcl vs. Lani	p=0.0159
			GLP-1:GIP:Lani vs. Lani	p=0.0142
		One-way ANOVA with Bonferroni's multiple comparisons test	Vhcl vs. GLP-1:GIP:Lani	p>0.9999	DIR- PPAR𝛾
			Vhcl vs. Lani	p<0.0001
			GLP-1:GIP:Lani vs. Lani	p<0.0001
		One-way ANOVA with Bonferroni's multiple comparisons test	Vhcl vs. GLP-1:GIP:Lani	p>0.9999	DIR- PPAR𝛿
			Vhcl vs. Lani	p<0.0001
			GLP-1:GIP:Lani vs. Lani	p<0.0001
	1l	Two-way ANOVA (or Mixed Model)	Vhcl vs. GLP-1:Lani	p<0.0001	Results from Bonferroni's multiple comparisons test for individual time points are shown in the Data Source File
			Vhcl vs. GLP-1:GIP:Lani	p<0.0001
			GLP-1:GIP:Lani vs. GLP-1:Lani	p<0.0001
	1m	Kruskal-Wallis Test with uncorrected Dunn's Test	Vehicle vs. GLP-1:Lani	p=0.0266	Fat mass
			Vehicle vs. GLP-1:GIP:Lani	p<0.0001	Fat mass
			GLP-1:Lani vs. GLP-1:GIP:Lani	p=0.0473	Fat mass
		One-way ANOVA with Bonferroni's multiple comparisons test	Vehicle vs. GLP-1:Lani	p=0.2266	Lean mass
			Vehicle vs. GLP-1:GIP:Lani	p<0.0001	Lean mass
			GLP-1:Lani vs. GLP-1:GIP:Lani	p<0.0001	Lean mass
	1n	Two-way ANOVA (or Mixed Model)	Vehicle vs. GLP-1:Lani	0.0179
			Vehicle vs. GLP-1:GIP:Lani	p<0.0001
			GLP-1:Lani vs. GLP-1:GIP:Lani	p=0.0015
	1o	Two-way ANOVA (or Mixed Model)	Vehicle vs. GLP-1:Lani	p=0.0047
			Vehicle vs. GLP-1:GIP:Lani	p<0.0001
			GLP-1:Lani vs. GLP-1:GIP:Lani	p=0.0002

## Sheet: Fig 2
	Figure	Test	Main effect of treatment	p-value	Comment
	2a	Two-way ANOVA (or Mixed Model) main effect	Vehicle vs. GLP-1:GIP:Lani	p<0.0001	Results from Bonferroni's multiple comparisons test for individual time points are shown in the Data Source File
			Vehicle vs. GLP-1:GIP	p<0.0001
			Vehicle vs. Lani	p=0.9215
			GLP-1:GIP vs. GLP-1:GIP:Lani	p<0.0001
			GLP-1:GIP:Lani vs. Lani	p<0.0001
	2b	One-way ANOVA with Bonferroni's multiple comparisons test	Vehicle vs. GLP-1:GIP:Lani	p<0.0001	fat mass
			Vehicle vs. GLP-1:GIP	p=0.0015
			Vehicle vs. Lani	p>0.9999
			GLP-1:GIP vs. GLP-1:GIP:Lani	p=0.0442
			GLP-1:GIP:Lani vs. Lani	p<0.0001
			GLP-1:GIP vs. Lani	p=0.0007
			Vehicle vs. GLP-1:GIP:Lani	p=0.0001	lean mass
			Vehicle vs. GLP-1:GIP	p=0.2064
			Vehicle vs. Lani	p>0.9999
			GLP-1:GIP vs. GLP-1:GIP:Lani	p=0.0486
			GLP-1:GIP:Lani vs. Lani	p=0.0005
			GLP-1:GIP vs. Lani	p=0.5200
	2c	Two-way ANOVA (or Mixed Model) main effect	Vehicle vs. GLP-1:GIP:Lani	p<0.0001	Results from Bonferroni's multiple comparisons test for individual time points are shown in the Data Source File
			Vehicle vs. GLP-1:GIP	p=0.0190
			Vehicle vs. Lani	p=0.340
			GLP-1:GIP vs. GLP-1:GIP:Lani	p=0.0372
			GLP-1:GIP:Lani vs. Lani	p=0.0005
			GLP-1:GIP vs. Lani	p=0.0945
	2d	One-way ANOVA with Bonferroni's multiple comparisons test	Vehicle vs. GLP-1:GIP:Lani	p<0.0001
			Vehicle vs. GLP-1:GIP	p=0.0003
			Vehicle vs. Lani	p>0.9999
			GLP-1:GIP vs. GLP-1:GIP:Lani	p=0.0441
			GLP-1:GIP:Lani vs. Lani	p<0.0001
			GLP-1:GIP vs. Lani	p=0.0018
	2e	Two-way ANOVA (or Mixed Model) main effect	Vehicle vs. GLP-1:GIP:Lani	p<0.0001	Results from Bonferroni's multiple comparisons test for individual time points are shown in the Data Source File
			Vehicle vs. GLP-1:GIP	p=0.0003
			Vehicle vs. Lani	p=0.7274
			GLP-1:GIP vs. GLP-1:GIP:Lani	p=0.0012
			GLP-1:GIP:Lani vs. Lani	p<0.0001
			GLP-1:GIP vs. Lani	p=0.0029
	2f	Two-way ANOVA (or Mixed Model) main effect	Vehicle vs. GLP-1:GIP:Lani	p<0.0001	Results from Bonferroni's multiple comparisons test for individual time points are shown in the Data Source File
			Vehicle vs. GLP-1:GIP	p=0.0102
			Vehicle vs. Lani	p=0.1645
			GLP-1:GIP vs. GLP-1:GIP:Lani	p=0.0242
			GLP-1:GIP:Lani vs. Lani	p=0.0001
			GLP-1:GIP vs. Lani	p=0.0194
	2g	Unpaired Student's test (two-tailed, two-sided)	GLP-1:GIP vs. GLP-1:GIP:Lani	p=0.4916
	2h	Two-way ANOVA (or Mixed Model) main effect	GLP-1:GIP vs. GLP-1:GIP:Lani	p=0.0127
	2i	Unpaired Student's test (two-tailed, two-sided)	GLP-1:GIP vs. GLP-1:GIP:Lani	p=0.0124
	2j	Unpaired Student's test (two-tailed, two-sided)	GLP-1:GIP vs. GLP-1:GIP:Lani	p=0.0208
	2k	Two-way ANOVA (or Mixed Model) main effect	Vehicle vs. GLP-1:GIP:Lani	p=0.0001
			Vehicle vs. GLP-1:GIP	p=0.4588
			GLP-1:GIP vs. GLP-1:GIP:Lani	p<0.0001
	2l	One-way ANOVA with Bonferroni's multiple comparisons test	Vehicle vs. GLP-1:GIP:Lani	p=0.0008
			Vehicle vs. GLP-1:GIP	p=0.3903
			GLP-1:GIP vs. GLP-1:GIP:Lani	p=0.0334
	2m	One-way ANOVA with Bonferroni's multiple comparisons test	Vehicle vs. GLP-1:GIP:Lani	p=0.0307
			Vehicle vs. GLP-1:GIP	p=0.1659
			GLP-1:GIP vs. GLP-1:GIP:Lani	p>0.9999
	2n	Two-sided Wald Test	Vehicle vs. GLP-1:GIP:Lani		see Data Source File for individual p-values
			Vehicle vs. GLP-1:GIP
			GLP-1:GIP vs. GLP-1:GIP:Lani
	2o	Two-sided Wald Test	Vehicle vs. GLP-1:GIP:Lani		see Data Source File for individual p-values
			Vehicle vs. GLP-1:GIP
			GLP-1:GIP vs. GLP-1:GIP:Lani
	2q	One-way ANOVA with Bonferroni's multiple comparisons test	Vehicle vs. GLP-1:GIP:Lani	p>0.9999
			Vehicle vs. GLP-1:GIP	p>0.9999
			Vehicle vs. Rosi	p<0.0001
			GLP-1:GIP:Lani vs. GLP-1:GIP	p>0.9999
			GLP-1:GIP:Lani vs. Rosi	p<0.0001
			GLP-1:GIP vs. Rosi	p<0.0001
	2r	One-way ANOVA with Bonferroni's multiple comparisons test	Vehicle vs. GLP-1:GIP:Lani	p<0.0001
			Vehicle vs. GLP-1:GIP	p=0.0004
			Vehicle vs. Lani	p>0.9999
			GLP-1:GIP vs. GLP-1:GIP:Lani	p<0.0001
			GLP-1:GIP:Lani vs. Lani	p<0.0001
			GLP-1:GIP vs. Lani	p=0.0003
	2s	One-way ANOVA with Bonferroni's multiple comparisons test	Vehicle vs. GLP-1:GIP:Lani	0.0103
			Vehicle vs. GLP-1:GIP	0.0472
			Vehicle vs. Lani	p>0.9999
			GLP-1:GIP vs. GLP-1:GIP:Lani	p>0.9999
			GLP-1:GIP:Lani vs. Lani	0.0350
			GLP-1:GIP vs. Lani	0.1458
	2t	One-way ANOVA with Bonferroni's multiple comparisons test	Vehicle vs. GLP-1:GIP:Lani	0.0344
			Vehicle vs. GLP-1:GIP	p<0.0001
			Vehicle vs. Lani	p>0.9999
			GLP-1:GIP vs. GLP-1:GIP:Lani	0.1672
			GLP-1:GIP:Lani vs. Lani	0.0681
			GLP-1:GIP vs. Lani	0.0001
	2u	One-way ANOVA with Bonferroni's multiple comparisons test	Vehicle vs. GLP-1:GIP:Lani	0.2038
			Vehicle vs. GLP-1:GIP	p>0.9999
			Vehicle vs. Lani	p>0.9999
			GLP-1:GIP vs. GLP-1:GIP:Lani	p>0.9999
			GLP-1:GIP:Lani vs. Lani	0.9322
			GLP-1:GIP vs. Lani	p>0.9999
	2v	One-way ANOVA with Bonferroni's multiple comparisons test	Vehicle vs. GLP-1:GIP:Lani	0.0073
			Vehicle vs. GLP-1:GIP	p<0.0001
			Vehicle vs. Lani	p>0.9999
			GLP-1:GIP vs. GLP-1:GIP:Lani	0.4735
			GLP-1:GIP:Lani vs. Lani	0.0228
			GLP-1:GIP vs. Lani	0.0002

## Sheet: Fig 3
	Figure	Test	Main effect of treatment	p-value	Comment
	3a	Two-way ANOVA (or Mixed Model) main effect	Vehicle vs. GLP-1:GIP:Lani	p<0.0001
			Vehicle vs. GLP-1:GIP + Lani	p<0.0001
			GLP-1:GIP + Lani vs. GLP-1:GIP:Lani	p=0.0004
	3b	One-way ANOVA with Bonferroni's multiple comparisons test	Vehicle vs. GLP-1:GIP:Lani	p<0.0001	fat mass
			Vehicle vs. GLP-1:GIP + Lani	p<0.0001
			GLP-1:GIP + Lani vs. GLP-1:GIP:Lani	p=0.0350
			Vehicle vs. GLP-1:GIP:Lani	p=0.8138	lean mass
			Vehicle vs. GLP-1:GIP + Lani	p>0.9999
			GLP-1:GIP + Lani vs. GLP-1:GIP:Lani	p>0.9999
	3c	Two-way ANOVA (or Mixed Model) main effect	Vehicle vs. GLP-1:GIP:Lani	p=0.0004
			Vehicle vs. GLP-1:GIP + Lani	p=0.0041
			GLP-1:GIP + Lani vs. GLP-1:GIP:Lani	p=0.0004
	3d	Two-way ANOVA (or Mixed Model) main effect	Vehicle vs. GLP-1:GIP:Lani	p<0.0001	Results from Bonferroni's multiple comparisons test for individual time points are shown in the Data Source File
			Vehicle vs. GLP-1:GIP + Lani	p=0.0002
			GLP-1:GIP + Lani vs. GLP-1:GIP:Lani	p=0.0085
	3e	Two-way ANOVA (or Mixed Model) main effect	Vehicle vs. GLP-1:GIP:Lani	p<0.0001
			Vehicle vs. GLP-1:GIP + Lani	p=0.0669
			GLP-1:GIP + Lani vs. GLP-1:GIP:Lani	p=0.0011
	3f	One-way ANOVA with Bonferroni's multiple comparisons test	Vehicle vs. GLP-1:GIP:Lani	p<0.0001
			Vehicle vs. GLP-1:GIP + Lani	p=0.0669
			GLP-1:GIP + Lani vs. GLP-1:GIP:Lani	p=0.0011
	3g	Kruskal-Wallis Test with uncorrected Dunn's Test	Vehicle vs. GLP-1:GIP:Lani	p=0.0017
			Vehicle vs. GLP-1:GIP + Lani	p=0.0518
			GLP-1:GIP + Lani vs. GLP-1:GIP:Lani	p=0.2293
	3h	Kruskal-Wallis Test with uncorrected Dunn's Test	Vehicle vs. GLP-1:GIP:Lani	p=0.0339
			Vehicle vs. GLP-1:GIP + Lani	p=0.0714
			GLP-1:GIP + Lani vs. GLP-1:GIP:Lani	p=0.7503
	3i	One-way ANOVA with Bonferroni's multiple comparisons test	Vehicle vs. GLP-1:GIP:Lani	p=0.0010
			Vehicle vs. GLP-1:GIP + Lani	p=0.0107
			GLP-1:GIP + Lani vs. GLP-1:GIP:Lani	p=0.9833
	3j	One-way ANOVA with Bonferroni's multiple comparisons test	Vehicle vs. GLP-1:GIP:Lani	p<0.0001
			Vehicle vs. GLP-1:GIP + Lani	p<0.0001
			GLP-1:GIP + Lani vs. GLP-1:GIP:Lani	p=0.3970
	3k	One-way ANOVA with Bonferroni's multiple comparisons test	Vehicle vs. GLP-1:GIP:Lani	p<0.0001
			Vehicle vs. GLP-1:GIP + Lani	p=0.0872
			GLP-1:GIP + Lani vs. GLP-1:GIP:Lani	p=0.0134
	3m	Univariate Analysis of Variance (ANCOVA) with Tibia lenghts as co-variate and Bonferroni adjustment for mutiple comparison	Vehicle vs. GLP-1:GIP:Lani	p<0.001
			Vehicle vs. GLP-1:GIP + Lani	p=0.610
			GLP-1:GIP + Lani vs. GLP-1:GIP:Lani	p=0.003
	3n	One-way ANOVA with Bonferroni's multiple comparisons test	Vehicle vs. GLP-1:GIP:Lani	p>0.9999
			Vehicle vs. GLP-1:GIP	p>0.9999
			GLP-1:GIP vs. GLP-1:GIP:Lani	p>0.9999
	3o	One-way ANOVA with Bonferroni's multiple comparisons test	Vehicle vs. GLP-1:GIP:Lani	p=0.6651	Day 0
			Vehicle vs. GLP-1:GIP	p=0.5264
			GLP-1:GIP vs. GLP-1:GIP:Lani	p>0.9999
			Vehicle vs. GLP-1:GIP:Lani	p=0.3371	Day 26
			Vehicle vs. GLP-1:GIP	p=0.1636
			GLP-1:GIP vs. GLP-1:GIP:Lani	p>0.9999
	3p	One-way ANOVA with Bonferroni's multiple comparisons test	Vehicle vs. GLP-1:GIP:Lani	p>0.9999	Urine
			Vehicle vs. GLP-1:GIP	p>0.9999
			GLP-1:GIP vs. GLP-1:GIP:Lani	p=0.7556
		Kruskal-Wallis Test with uncorrected Dunn's Test	Vehicle vs. GLP-1:GIP:Lani	p=0.0568	Plasma
			Vehicle vs. GLP-1:GIP	p=0.4636
			GLP-1:GIP vs. GLP-1:GIP:Lani	p=0.2314
	3q	Kruskal-Wallis Test with uncorrected Dunn's Test	Vehicle vs. GLP-1:GIP:Lani	p=0.3590
			Vehicle vs. GLP-1:GIP	p=0.8586
			GLP-1:GIP vs. GLP-1:GIP:Lani	p=0.4282
	3r	One-way ANOVA with Bonferroni's multiple comparisons test	Vehicle vs. GLP-1:GIP:Lani	p=0.0396
			Vehicle vs. GLP-1:GIP	p=0.2382
			GLP-1:GIP vs. GLP-1:GIP:Lani	p>0.9999
	3s	One-way ANOVA with Bonferroni's multiple comparisons test	Vehicle vs. GLP-1:GIP:Lani	p=0.0008
			Vehicle vs. GLP-1:GIP	p=0.0479
			GLP-1:GIP vs. GLP-1:GIP:Lani	p=0.1984
	3t	One-way ANOVA with Bonferroni's multiple comparisons test	Vehicle vs. GLP-1:GIP:Lani	p=0.0004
			Vehicle vs. GLP-1:GIP	p=0.0247
			GLP-1:GIP vs. GLP-1:GIP:Lani	p=0.1895
	3u	One-way ANOVA with Bonferroni's multiple comparisons test	Vehicle vs. GLP-1:GIP:Lani	p=0.0134
			Vehicle vs. GLP-1:GIP	p=0.6106
			GLP-1:GIP vs. GLP-1:GIP:Lani	p=0.1656
	3v	One-way ANOVA with Bonferroni's multiple comparisons test	Vehicle vs. GLP-1:GIP:Lani	p=0.0068
			Vehicle vs. GLP-1:GIP	p=0.0827
			GLP-1:GIP vs. GLP-1:GIP:Lani	p=0.6793

## Sheet: Fig 4
	Figure	Test	Main effect of treatment	p-value	Comment
	4a	Two-way ANOVA (or Mixed Model) main effect	WT-Vehicle vs. WT-GLP:GIP	p<0.0001	Results from Bonferroni's multiple comparisons test for individual time points are shown in the Data Source File
			WT-Vehicle vs. WT-GLP:GIP:Lani	p<0.0001
			WT-GLP-1:GIP vs WT-GLP-1:GIP:Lani	p<0.0001
			KO-Vehicle vs. KO-GLP:GIP	p<0.0001
			KO-Vehicle vs. KO-GLP:GIP:Lani	p<0.0001
			KO-GLP-1:GIP vs KO-GLP-1:GIP:Lani	p<0.0001
			WT-Vehicle vs. KO-Vehicle	p=0.5621
			WT-GLP-1:GIP vs. KO-GLP-1:GIP	p=0.0039
			WT-GLP-1:GIP:Lani vs. KO-GLP-1:GIP:Lani	p<0.0001
	4b	Two-way ANOVA (or Mixed Model) main effect	WT-Vehicle vs. WT-GLP:GIP	p<0.0001	Results from Bonferroni's multiple comparisons test for individual time points are shown in the Data Source File
			WT-Vehicle vs. WT-GLP:GIP:Lani	p<0.0001
			WT-GLP-1:GIP vs WT-GLP-1:GIP:Lani	p<0.0001
			KO-Vehicle vs. KO-GLP:GIP	p<0.0001
			KO-Vehicle vs. KO-GLP:GIP:Lani	p<0.0001
			KO-GLP-1:GIP vs KO-GLP-1:GIP:Lani	0.0622
			WT-Vehicle vs. KO-Vehicle	0.4340
			WT-GLP-1:GIP vs. KO-GLP-1:GIP	0.0485
			WT-GLP-1:GIP:Lani vs. KO-GLP-1:GIP:Lani	p<0.0001
	4c	Two-way ANOVA (or Mixed Model) main effect	WT-Vehicle vs. WT-GLP:GIP	p<0.0001	Results from Bonferroni's multiple comparisons test for individual time points are shown in the Data Source File
			WT-Vehicle vs. WT-GLP:GIP:Lani	p<0.0001
			WT-GLP-1:GIP vs WT-GLP-1:GIP:Lani	p=0.0010
			KO-Vehicle vs. KO-GLP:GIP	p=0.0509
			KO-Vehicle vs. KO-GLP:GIP:Lani	p=0.0001
			KO-GLP-1:GIP vs KO-GLP-1:GIP:Lani	p=0.0081
			WT-Vehicle vs. KO-Vehicle	p=0.9998
			WT-GLP-1:GIP vs. KO-GLP-1:GIP	p=0.0184
			WT-GLP-1:GIP:Lani vs. KO-GLP-1:GIP:Lani	p=0.0190
	4d	Two-way ANOVA (or Mixed Model) main effect	Vehicle vs. acyl-GIP	p=0.0059
			Vehicle vs. GLP-1:GIP:Lani	p<0.0001
			Vehicle vs. GLP-1:Lani	p<0.0001
			Vehicle vs. GLP:Lani + acyl-GIP	p<0.0001
			acyl-GIP vs. GLP-1:GIP:Lani	p<0.0001
			acyl-GIP vs. GLP-1:Lani	p<0.0001
			acyl-GIP vs. GLP-1:Lani + acyl-GIP	p<0.0001
			GLP-1:GIP:Lani vs. GLP-1:Lani	p<0.0001
			GLP-1:GIP:Lani vs. GLP-1:Lani + acyl-GIP	p<0.0001
			GLP-1:Lani vs. GLP-1:Lani + acyl-GIP	p<0.0001
	4e	Two-way ANOVA (or Mixed Model) main effect	Vehicle vs. acyl-GIP	p=0.0411
			Vehicle vs. GLP-1:GIP:Lani	p<0.0001
			Vehicle vs. GLP-1:Lani	p=0.0007
			Vehicle vs. GLP:Lani + acyl-GIP	p<0.0001
			acyl-GIP vs. GLP-1:GIP:Lani	p<0.0001
			acyl-GIP vs. GLP-1:Lani	p<0.0001
			acyl-GIP vs. GLP-1:Lani + acyl-GIP	p<0.0001
			GLP-1:GIP:Lani vs. GLP-1:Lani	p<0.0001
			GLP-1:GIP:Lani vs. GLP-1:Lani + acyl-GIP	p=0.3625
			GLP-1:Lani vs. GLP-1:Lani + acyl-GIP	p<0.0001
	4f	Two-way ANOVA (or Mixed Model) main effect	Vehicle vs. acyl-GIP	p=0.7843
			Vehicle vs. GLP-1:GIP:Lani	p<0.0001
			Vehicle vs. GLP-1:Lani	p=0.1842
			Vehicle vs. GLP:Lani + acyl-GIP	p<0.0001
			acyl-GIP vs. GLP-1:GIP:Lani	p=0.0002
			acyl-GIP vs. GLP-1:Lani	p=0.5081
			acyl-GIP vs. GLP-1:Lani + acyl-GIP	p=0.0090
			GLP-1:GIP:Lani vs. GLP-1:Lani	p<0.0001
			GLP-1:GIP:Lani vs. GLP-1:Lani + acyl-GIP	p=0.0002
			GLP-1:Lani vs. GLP-1:Lani + acyl-GIP	p=0.0093
	4g	One-way ANOVA with Bonferroni's multiple comparisons test	Vhcl vs. GW501516	p=0.6483
			Vhcl vs. GLP-1:GIP:Lani	p<0.0001
			Vhcl vs. GSK3787 + GW501516	p=0.6856
			Vhcl vs. GSK3787 + GLP-1:GIP:Lani	p=0.5572
			GW501516 vs. GSK3787 + GW501516	p>0.9999
			GLP-1:GIP:Lani vs. GSK3787 + GLP-1:GIP:Lani	p=0.0010
	4h	Two-way ANOVA (or Mixed Model) main effect	Vhcl vs. GW501516	p<0.0001
			Vhcl vs. GLP-1:GIP:Lani	p<0.0001
			Vhcl vs. GSK3787 + GW501516	p=0.0012
			Vhcl vs. GSK3787 + GLP-1:GIP:Lani	p<0.0001
			GW501516 vs. GSK3787 + GW501516	p=0.9752
			GLP-1:GIP:Lani vs. GSK3787 + GLP-1:GIP:Lani	p=0.0788
	4i	Two-way ANOVA (or Mixed Model) main effect	WT-Vehicle vs. WT-GLP:GIP:Lani	p<0.0001	Results from Bonferroni's multiple comparisons test for individual time points are shown in the Data Source File
			KO-Vehicle vs. KO-GLP:GIP:Lani	p=0.3582
			WT-GLP:GIP:Lani vs. KO-GLP-1:GIP:Lani	p<0.0001
			WT-vehicle vs. KO-Vehicle	p=0.0873
	4j	Two-way ANOVA (or Mixed Model) main effect	WT-Vehicle vs. WT-GLP:GIP:Lani	p=0.0072	Results from Bonferroni's multiple comparisons test for individual time points are shown in the Data Source File
			KO-Vehicle vs. KO-GLP:GIP:Lani	p=0.4218
			WT-GLP:GIP:Lani vs. KO-GLP-1:GIP:Lani	p=0.0131
			WT-vehicle vs. KO-Vehicle	p=0.0222
	4k	Two-way ANOVA (or Mixed Model) main effect	WT-Vehicle vs. WT-GLP:GIP:Lani	p<0.0001	Results from Bonferroni's multiple comparisons test for individual time points are shown in the Data Source File
			KO-Vehicle vs. KO-GLP:GIP:Lani	p=0.2704
			WT-GLP:GIP:Lani vs. KO-GLP-1:GIP:Lani	p<0.0001
			WT-vehicle vs. KO-Vehicle	p=0.5925
	4l	Kruskal-Wallis Test with uncorrected Dunn's Test	WT-Vehicle vs. WT-GLP:GIP:Lani	p=0.0002
			KO-Vehicle vs. KO-GLP:GIP:Lani	p=0.3111
			WT-GLP:GIP:Lani vs. KO-GLP-1:GIP:Lani	p=0.0002
			WT-vehicle vs. KO-Vehicle	p=0.3372
	4m	One-way ANOVA with Bonferroni's multiple comparisons test	WT-Vehicle vs. WT-GLP:GIP:Lani	p=0.0006	Results from Bonferroni's multiple comparisons test for individual time points are shown in the Data Source File
			KO-Vehicle vs. KO-GLP:GIP:Lani	p>0.9999
			WT-GLP:GIP:Lani vs. KO-GLP-1:GIP:Lani	p=0.0239
			WT-vehicle vs. KO-Vehicle	p>0.9999

## Sheet: Fig 5
	Figure	Test	Main effect of treatment	p-value	Comment
	5c	One-way ANOVA with uncorrected Fisher's LSD test	Vhcl vs. Lani	p=0.8625
			Vhcl vs. GLP-1:GIP	p=0.0036
			Vhcl vs. GLP-1:GIP:Lani	p=0.0169
			Lani vs. GLP-1:GIP	p=0.0049
			Lani vs. GLP-1:GIP:Lani	p=0.0227
			GLP-1:GIP vs. GLP-1:GIP:Lani	p=0.5638
	5d	One-way ANOVA with uncorrected Fisher's LSD test	Vhcl vs. Lani	p=0.1011
			Vhcl vs. GLP-1:GIP	p=0.4081
			Vhcl vs. GLP-1:GIP:Lani	p=0.3754
			Lani vs. GLP-1:GIP	p=0.0226
			Lani vs. GLP-1:GIP:Lani	p=0.0256
			GLP-1:GIP vs. GLP-1:GIP:Lani	p=0.9009
	5e	One-way ANOVA with uncorrected Fisher's LSD test	Vhcl vs. Lani	p=0.9836
			Vhcl vs. GLP-1:GIP	p=0.0024
			Vhcl vs. GLP-1:GIP:Lani	p=0.0022
			Lani vs. GLP-1:GIP	p=0.0025
			Lani vs. GLP-1:GIP:Lani	p=0.0023
			GLP-1:GIP vs. GLP-1:GIP:Lani	p=0.9589
	5f	One-way ANOVA with uncorrected Fisher's LSD test	Vhcl vs. Lani	p=0.5424
			Vhcl vs. GLP-1:GIP	p=0.0132
			Vhcl vs. GLP-1:GIP:Lani	p=0.0009
			Lani vs. GLP-1:GIP	p=0.0417
			Lani vs. GLP-1:GIP:Lani	p=0.0029
			GLP-1:GIP vs. GLP-1:GIP:Lani	p=0.1745
	5g	One-way ANOVA with Bonferroni's multiple comparisons test	Naflu vs. GLP-1:GIP	p>0.99999
			Naflu vs. GLP-1:GIP:Lani	p>0.99999
			Naflu vs. sertraline	p=0.0015
			Naflu vs. diazepam	p<0.0001
			GLP-1:GIP vs. GLP-1:GIP:Lani	p>0.99999
			GLP-1:GIP vs. sertraline	p=0.0006
			GLP-1:GIP vs. diazepam	p<0.0001
			GLP-1:GIP:Lani vs. sertraline	p=0.0006
			GLP-1:GIP:Lani vs. diazepam	p<0.0001
			sertraline vs. diazepam	p=0.0005
	5h	One-way ANOVA (FDR <0.05) with Tukey’s HSD post hoc test	Vhcl. vs. GLP-1:GIP:Lani		See Data Source File for individual p-values
			Vhcl vs. GLP-1:GIP		See Data Source File for individual p-values
			GLP-1:GIP:Lani vs. GLP-1:GIP		See Data Source File for individual p-values
	5j	One-way ANOVA (FDR <0.05)	Vhcl. vs. GLP-1:GIP:Lani vs. GLP-1:GIP		See Data Source File for individual p-values
	5k	One-way ANOVA (FDR <0.05)	Vhcl. vs. GLP-1:GIP:Lani vs. GLP-1:GIP		See Data Source File for individual p-values
	5l	One-way ANOVA (FDR <0.05) with Tukey’s HSD post hoc test	Vhcl. vs. GLP-1:GIP:Lani		See Data Source File for individual p-values
			Vhcl vs. GLP-1:GIP		See Data Source File for individual p-values
			GLP-1:GIP:Lani vs. GLP-1:GIP		See Data Source File for individual p-values
	5n	Two-way ANOVA (or Mixed Model) main effect	Vhcl vs. GLP-1:GIP	p=0.0198
			Vhcl vs. GLP-1:GIP:Lani	p=0.0002
			GLP-1:GIP vs. GLP-1:GIP:Lani	p=0.1057
	5o	One-way ANOVA with Bonferroni's multiple comparisons test	Vhcl vs. GLP-1:GIP	p=0.6737
			Vhcl vs. GLP-1:GIP:Lani	p=0.0294
			GLP-1:GIP vs. GLP-1:GIP:Lani	p=0.3352

## Sheet: EDF2
	Figure	Test	Main effect of treatment	p-value	Comment
	EDF2c	One-way ANOVA with Bonferroni's multiple comparisons test	Vehicle vs. GLP-1:GIP:Lani	p<0.0001
			Vehicle vs. GLP-1:Lani	p<0.0001
			GLP-1:Lani vs. GLP-1:GIP:Lani	p<0.0001
	EDF2d	One-way ANOVA with Bonferroni's multiple comparisons test	Vehicle vs. GLP-1:GIP:Lani	p=0.0470
			Vehicle vs. GLP-1:Lani	p<0.0001
			GLP-1:Lani vs. GLP-1:GIP:Lani	p<0.0001
	EDF2e	One-way ANOVA with Bonferroni's multiple comparisons test	Vehicle vs. GLP-1:GIP:Lani	p<0.0001
			Vehicle vs. GLP-1:Lani	p<0.0001
			GLP-1:Lani vs. GLP-1:GIP:Lani	p<0.0001
	EDF2f	One-way ANOVA with Bonferroni's multiple comparisons test	Vehicle Tesa vs. GLP-1:GIP:Tesa	p<0.0001
			Vehicle Tesa vs. GLP-1:Tesa	p=0.0029
			GLP-1:Tesa vs. GLP-1:GIP:Tesa	p=0.0131
			Vehicle Lani vs. GLP-1:GIP:Lani	p<0.0001
			Vehicle Lani vs. GLP-1:Lani	p=0.0001
			GLP-1:Lani vs. GLP-1:GIP:Lani	p<0.0001
	EDF2g	One-way ANOVA with Bonferroni's multiple comparisons test	Vehicle Tesa vs. GLP-1:GIP:Tesa	p<0.0001
			Vehicle Tesa vs. GLP-1:Tesa	p=0.1604
			GLP-1:Tesa vs. GLP-1:GIP:Tesa	p=0.0069
			Vehicle Lani vs. GLP-1:GIP:Lani	p<0.0001
			Vehicle Lani vs. GLP-1:Lani	p=0.0001
			GLP-1:Lani vs. GLP-1:GIP:Lani	p<0.0001
	EDF2h	One-way ANOVA with Bonferroni's multiple comparisons test	Vehicle Tesa vs. GLP-1:GIP:Tesa	p<0.0001
			Vehicle Tesa vs. GLP-1:Tesa	p=0.8206
			GLP-1:Tesa vs. GLP-1:GIP:Tesa	p=0.0005
			Vehicle Lani vs. GLP-1:GIP:Lani	p<0.0001
			Vehicle Lani vs. GLP-1:Lani	p=0.1626
			GLP-1:Lani vs. GLP-1:GIP:Lani	p<0.0001

## Sheet: EDF3
	Figure	Test	Main effect of treatment	p-value	Comment
	EDF3a	Two-way ANOVA (or Mixed Model) main effect	Vehicle vs. GLP-1:GIP:Lani 2 nmol/kg	p=0.0078	Results from Bonferroni's multiple comparisons test for individual time points are shown in the Data Source File
			Vehicle vs. GLP-1:GIP:Lani 10 nmol/kg	p<0.0001
			Vehicle vs. GLP-1:GIP:Lani 50 nmol/kg	p<0.0001
			GLP-1:GIP:Lani 2 nmol/kg vs. GLP-1:GIP:Lani 10 nmol/kg	p<0.0001
			GLP-1:GIP:Lani 2 nmol/kg vs. GLP-1:GIP:Lani 50 nmol/kg	p<0.0001
			GLP-1:GIP:Lani 10 nmol/kg vs. GLP-1:GIP:Lani 50 nmol/kg	p=0.0008
	EDF3b	One-way ANOVA with Bonferroni's multiple comparisons test	Vehicle vs. GLP-1:GIP:Lani 2 nmol/kg	p=0.0070	fat mass
			Vehicle vs. GLP-1:GIP:Lani 10 nmol/kg	p<0.0001
			Vehicle vs. GLP-1:GIP:Lani 50 nmol/kg	p<0.0001
			GLP-1:GIP:Lani 2 nmol/kg vs. GLP-1:GIP:Lani 10 nmol/kg	p<0.0001
			GLP-1:GIP:Lani 2 nmol/kg vs. GLP-1:GIP:Lani 50 nmol/kg	p<0.0001
			GLP-1:GIP:Lani 10 nmol/kg vs. GLP-1:GIP:Lani 50 nmol/kg	p=0.4998
			Vehicle vs. GLP-1:GIP:Lani 2 nmol/kg	p=0.6250	lean mass
			Vehicle vs. GLP-1:GIP:Lani 10 nmol/kg	p=0.0003
			Vehicle vs. GLP-1:GIP:Lani 50 nmol/kg	p<0.0001
			GLP-1:GIP:Lani 2 nmol/kg vs. GLP-1:GIP:Lani 10 nmol/kg	p=0.0296
			GLP-1:GIP:Lani 2 nmol/kg vs. GLP-1:GIP:Lani 50 nmol/kg	p<0.0001
			GLP-1:GIP:Lani 10 nmol/kg vs. GLP-1:GIP:Lani 50 nmol/kg	p=0.1701
	EDF3c	Two-way ANOVA (or Mixed Model) main effect	Vehicle vs. GLP-1:GIP:Lani 2 nmol/kg	p=0.0863	Results from Bonferroni's multiple comparisons test for individual time points are shown in the Data Source File
			Vehicle vs. GLP-1:GIP:Lani 10 nmol/kg	p=0.0014
			Vehicle vs. GLP-1:GIP:Lani 50 nmol/kg	p=0.0002
			GLP-1:GIP:Lani 2 nmol/kg vs. GLP-1:GIP:Lani 10 nmol/kg	p=0.0291
			GLP-1:GIP:Lani 2 nmol/kg vs. GLP-1:GIP:Lani 50 nmol/kg	p=0.0035
			GLP-1:GIP:Lani 10 nmol/kg vs. GLP-1:GIP:Lani 50 nmol/kg	p=0.0602
	EDF3d	Two-way ANOVA (or Mixed Model) main effect	Vehicle vs. Sema	p<0.0001	Results from Bonferroni's multiple comparisons test for individual time points are shown in the Data Source File
			Vehicle vs. GLP-1:GIP:Lani	p<0.0001
			GLP-1:GIP:Lani vs. Sema	p<0.0001
	EDF3e	Two-way ANOVA (or Mixed Model) main effect	Vehicle vs. Sema	p=0.0001	Results from Bonferroni's multiple comparisons test for individual time points are shown in the Data Source File
			Vehicle vs. GLP-1:GIP:Lani	p<0.0001
			GLP-1:GIP:Lani vs. Sema	p<0.0001
	EDF3f	One-way ANOVA with Bonferroni's multiple comparisons test	Vehicle vs. Sema	p<0.0001	fat mass
			Vehicle vs. GLP-1:GIP:Lani	p<0.0001
			GLP-1:GIP:Lani vs. Sema	p=0.0030
			Vehicle vs. Sema	p<0.0001	lean mass
			Vehicle vs. GLP-1:GIP:Lani	p<0.0001
			GLP-1:GIP:Lani vs. Sema	p=0.3597
	EDF3g	Two-way ANOVA (or Mixed Model) main effect	Vehicle vs. Sema	p=0.0016	Results from Bonferroni's multiple comparisons test for individual time points are shown in the Data Source File
			Vehicle vs. GLP-1:GIP:Lani	p<0.0001
			GLP-1:GIP:Lani vs. Sema	p=0.0061
	EDF3h	One-way ANOVA with Bonferroni's multiple comparisons test	Vehicle vs. Sema	p>0.9999
			Vehicle vs. GLP-1:GIP:Lani	p=0.0017
			GLP-1:GIP:Lani vs. Sema	p=0.0003
	EDF3i	Kruskal-Wallis Test with uncorrected Dunn's Test	Vehicle vs. Sema	p=0.0021
			Vehicle vs. GLP-1:GIP:Lani	p=0.0007
			GLP-1:GIP:Lani vs. Sema	p=0.5929
	EDF3j	Univariate Analysis of Variance (ANCOVA) with body weight as covariate	Vehicle vs. GLP-1:GIP	p>0.9999
			Vehicle vs. GLP-1:GIP:Lani	p>0.9999
			Vehicle vs. Lani	p>0.9999
			GLP-1:GIP vs. GLP-1:GIP:Lani	p>0.9999
			GLP-1:GIP vs. Lani	p>0.9999
			GLP-1:GIP:Lani vs. Lani	p>0.9999
	EDF3k	One-way ANOVA with Bonferroni's multiple comparisons test	Vehicle vs. GLP-1:GIP	p>0.9999	dark
			Vehicle vs. GLP-1:GIP:Lani	p>0.9999
			Vehicle vs. Lani	p>0.9999
			GLP-1:GIP vs. GLP-1:GIP:Lani	p>0.9999
			GLP-1:GIP vs. Lani	p>0.9999
			GLP-1:GIP:Lani vs. Lani	p>0.9999
			Vehicle vs. GLP-1:GIP	p>0.9999	light
			Vehicle vs. GLP-1:GIP:Lani	p>0.9999
			Vehicle vs. Lani	p>0.9999
			GLP-1:GIP vs. GLP-1:GIP:Lani	p>0.9999
			GLP-1:GIP vs. Lani	p>0.9999
			GLP-1:GIP:Lani vs. Lani	p=0.8603
	EDF3l	One-way ANOVA with Bonferroni's multiple comparisons test	Vehicle vs. GLP-1:GIP	p>0.9999	dark
			Vehicle vs. GLP-1:GIP:Lani	p>0.9999
			Vehicle vs. Lani	p>0.9999
			GLP-1:GIP vs. GLP-1:GIP:Lani	p=0.5086
			GLP-1:GIP vs. Lani	p>0.9999
			GLP-1:GIP:Lani vs. Lani	p>0.9999
			Vehicle vs. GLP-1:GIP	p>0.9999	light
			Vehicle vs. GLP-1:GIP:Lani	p=0.9507
			Vehicle vs. Lani	p>0.9999
			GLP-1:GIP vs. GLP-1:GIP:Lani	p=0.9037
			GLP-1:GIP vs. Lani	p>0.9999
			GLP-1:GIP:Lani vs. Lani	p>0.9999

## Sheet: EDF4
	Figure	Test	Main effect of treatment	p-value	Comment
	EDF4a	Wald test with Benjamini-Hochburg FDR adjustment	Vhcl vs. Lani		see Data Source File for individual p-values
			GLP-1:GIP vs. Vhcl
			GLP-1:GIP:Lani vs. Vhcl
	EDF4b	Wald test with Benjamini-Hochburg FDR adjustment	Vhcl vs. Lani vs. GLP-1:GIP vs. GLP-1:GIP:Lani		see Data Source File for individual p-values
	EDF4d	One-sided Fischer's Exact test with Benjamini-Hockburg FDR adjustment	Vhcl. GLP-1:GIP:Lani		see Data Source File for individual score
	EDF4e	Wald test with Benjamini-Hochburg FDR adjustment	Vhcl vs. Lani		see Data Source File for individual p-values
			GLP-1:GIP vs. Vhcl
			GLP-1:GIP:Lani vs. Vhcl
	EDF4f	Wald test with Benjamini-Hochburg FDR adjustment	Vhcl vs. Lani vs. GLP-1:GIP vs. GLP-1:GIP:Lani		see Data Source File for individual p-values
	EDF4h	One-sided Fischer's Exact test with Benjamini-Hockburg FDR adjustment	Vhcl. GLP-1:GIP:Lani		see Data Source File for individual score
	EDF4i	Wald test with Benjamini-Hochburg FDR adjustment	Vhcl vs. Lani		see Data Source File for individual p-values
			GLP-1:GIP vs. Vhcl
			GLP-1:GIP:Lani vs. Vhcl
	EDF4j	Wald test with Benjamini-Hochburg FDR adjustment	Vhcl vs. Lani vs. GLP-1:GIP vs. GLP-1:GIP:Lani		see Data Source File for individual p-values
	EDF4l	One-sided Fischer's Exact test with Benjamini-Hockburg FDR adjustment	Vhcl. GLP-1:GIP:Lani		see Data Source File for individual score

## Sheet: EDF5
	Figure	Test	Main effect of treatment	p-value	Comment
	EDF5a	One-way ANOVA with Bonferroni's multiple comparisons test	Vehicle vs. GLP-1:GIP:Lani	p=0.0016
			Vehicle vs. GLP-1:GIP	p>0.9999
			Vehicle vs. Lani	p>0.9999
			GLP-1:GIP:Lani vs. GLP-1:GIP	p=0.0062
			GLP-1:GIP:Lani vs. Lani	p=0.0019
			GLP-1:GIP vs. Lani	p>0.9999
	EDF5b	One-way ANOVA with Bonferroni's multiple comparisons test	Vehicle vs. GLP-1:GIP:Lani	p=0.1327
			Vehicle vs. GLP-1:GIP	p=0.2656
			Vehicle vs. Lani	p>0.9999
			GLP-1:GIP:Lani vs. GLP-1:GIP	p>0.9999
			GLP-1:GIP:Lani vs. Lani	p=0.9481
			GLP-1:GIP vs. Lani	p>0.9999
	EDF5c	One-way ANOVA with Bonferroni's multiple comparisons test	Vehicle vs. GLP-1:GIP:Lani	p=0.5443
			Vehicle vs. GLP-1:GIP	p>0.9999
			Vehicle vs. Lani	p>0.9999
			GLP-1:GIP:Lani vs. GLP-1:GIP	p=0.4829
			GLP-1:GIP:Lani vs. Lani	p>0.9999
			GLP-1:GIP vs. Lani	p>0.9999
	EDF5d	One-way ANOVA with Bonferroni's multiple comparisons test	Vehicle vs. GLP-1:GIP:Lani	p=0.9234
			Vehicle vs. GLP-1:GIP	p>0.9999
			Vehicle vs. Lani	p>0.9999
			GLP-1:GIP:Lani vs. GLP-1:GIP	p>0.9999
			GLP-1:GIP:Lani vs. Lani	p>0.9999
			GLP-1:GIP vs. Lani	p>0.9999
	EDF5e	Two-way ANOVA (or Mixed Model) main effect	Vehicle vs. GLP-1:GIP:Lani	p=0.9760
			Vehicle vs. GLP-1:GIP	p=0.8422
			Vehicle vs. Lani	p=0.9891
			GLP-1:GIP:Lani vs. GLP-1:GIP	p=0.8727
			GLP-1:GIP:Lani vs. Lani	p=0.9665
			GLP-1:GIP vs. Lani	p=0.8374
	EDF5f	Two-way ANOVA (or Mixed Model) main effect	Vehicle vs. GLP-1:GIP:Lani	p=0.8232
			Vehicle vs. GLP-1:GIP	p=0.8336
			Vehicle vs. Lani	p=0.2987
			GLP-1:GIP:Lani vs. GLP-1:GIP	p=0.9546
			GLP-1:GIP:Lani vs. Lani	p=0.4762
			GLP-1:GIP vs. Lani	p=0.5485
	EDF5g	Two-way ANOVA (or Mixed Model) main effect	Vehicle vs. GLP-1:GIP:Lani	p=0.1196
			Vehicle vs. GLP-1:GIP	p=0.6616
			Vehicle vs. Lani	p=0.2512
			GLP-1:GIP:Lani vs. GLP-1:GIP	p=0.5107
			GLP-1:GIP:Lani vs. Lani	p=0.9986
			GLP-1:GIP vs. Lani	p=0.6372
	EDF5h	Two-way ANOVA (or Mixed Model) main effect	Vehicle vs. GLP-1:GIP:Lani	p=0.7793
			Vehicle vs. GLP-1:GIP	p=0.8051
			Vehicle vs. Lani	p=0.6589
			GLP-1:GIP:Lani vs. GLP-1:GIP	p=0.9709
			GLP-1:GIP:Lani vs. Lani	p=0.8545
			GLP-1:GIP vs. Lani	p=0.9059
	EDF5i	Kruskal-Wallis Test with uncorrected Dunn's Test	Vehicle vs. GLP-1:GIP:Lani	p=0.5686
			Vehicle vs. GLP-1:GIP	p=0.9580
			Vehicle vs. Lani	p=0.8186
			GLP-1:GIP:Lani vs. GLP-1:GIP	p=0.6048
			GLP-1:GIP:Lani vs. Lani	p=0.4272
			GLP-1:GIP vs. Lani	p=0.7783
	EDF5j	One-way ANOVA with Bonferroni's multiple comparisons test	Vehicle vs. GLP-1:GIP:Lani	p>0.9999
			Vehicle vs. GLP-1:GIP	p>0.9999
			Vehicle vs. Lani	p>0.9999
			GLP-1:GIP:Lani vs. GLP-1:GIP	p>0.9999
			GLP-1:GIP:Lani vs. Lani	p>0.9999
			GLP-1:GIP vs. Lani	p>0.9999
	EDF5k	Kruskal-Wallis Test with uncorrected Dunn's Test	Vehicle vs. GLP-1:GIP:Lani	p=0.9790
			Vehicle vs. GLP-1:GIP	p=0.6802
			Vehicle vs. Lani	p=0.7180
			GLP-1:GIP:Lani vs. GLP-1:GIP	p=0.6610
			GLP-1:GIP:Lani vs. Lani	p=0.7375
			GLP-1:GIP vs. Lani	p=0.4416
	EDF5l	Kruskal-Wallis Test with uncorrected Dunn's Test	Vehicle vs. GLP-1:GIP:Lani	p=0.6931
			Vehicle vs. GLP-1:GIP	p=0.7723
			Vehicle vs. Lani	p=0.5390
			GLP-1:GIP:Lani vs. GLP-1:GIP	p=0.9162
			GLP-1:GIP:Lani vs. Lani	p=0.3148
			GLP-1:GIP vs. Lani	p=0.3676
	EDF5m	Kruskal-Wallis Test with uncorrected Dunn's Test	Vehicle vs. GLP-1:GIP:Lani	p=0.4586
			Vehicle vs. GLP-1:GIP	p=0.7456
			Vehicle vs. Lani	p=0.7165
			GLP-1:GIP:Lani vs. GLP-1:GIP	p=0.6670
			GLP-1:GIP:Lani vs. Lani	p=0.2725
			GLP-1:GIP vs. Lani	p=0.4936
	EDF5n	Kruskal-Wallis Test with uncorrected Dunn's Test	Vehicle vs. GLP-1:GIP:Lani	p=0.8401
			Vehicle vs. GLP-1:GIP	p=0.9406
			Vehicle vs. Lani	p=0.5957
			GLP-1:GIP:Lani vs. GLP-1:GIP	p=0.7823
			GLP-1:GIP:Lani vs. Lani	p=0.7408
			GLP-1:GIP vs. Lani	p=0.5456
	EDF5o	One-way ANOVA with Bonferroni's multiple comparisons test	Vehicle vs. GLP-1:GIP:Lani	p>0.9999
			Vehicle vs. GLP-1:GIP	p>0.9999
			Vehicle vs. Lani	p>0.9999
			GLP-1:GIP:Lani vs. GLP-1:GIP	p>0.9999
			GLP-1:GIP:Lani vs. Lani	p>0.9999
			GLP-1:GIP vs. Lani	p=0.9421
	EDF5p	One-way ANOVA with Bonferroni's multiple comparisons test	Vehicle vs. GLP-1:GIP:Lani	p>0.9999
			Vehicle vs. GLP-1:GIP	p>0.9999
			Vehicle vs. Lani	p=0.5115
			GLP-1:GIP:Lani vs. GLP-1:GIP	p>0.9999
			GLP-1:GIP:Lani vs. Lani	p>0.9999
			GLP-1:GIP vs. Lani	p>0.9999
	EDF5q	Kruskal-Wallis Test with uncorrected Dunn's Test	Vehicle vs. GLP-1:GIP:Lani	p=0.6674
			Vehicle vs. GLP-1:GIP	p=0.1206
			Vehicle vs. Lani	p=0.3625
			GLP-1:GIP:Lani vs. GLP-1:GIP	p=0.2616
			GLP-1:GIP:Lani vs. Lani	p=0.6277
			GLP-1:GIP vs. Lani	p=0.5307
	EDF5r	Kruskal-Wallis Test with uncorrected Dunn's Test	Vehicle vs. GLP-1:GIP:Lani	p=0.8608
			Vehicle vs. GLP-1:GIP	p=0.9058
			Vehicle vs. Lani	p=0.6978
			GLP-1:GIP:Lani vs. GLP-1:GIP	p=0.7689
			GLP-1:GIP:Lani vs. Lani	p=0.8302
			GLP-1:GIP vs. Lani	p=0.6132
	EDF5s	One-way ANOVA with Bonferroni's multiple comparisons test	Vehicle vs. GLP-1:GIP:Lani	p>0.9999
			Vehicle vs. GLP-1:GIP	p>0.9999
			Vehicle vs. Lani	p>0.9999
			GLP-1:GIP:Lani vs. GLP-1:GIP	p>0.9999
			GLP-1:GIP:Lani vs. Lani	p=0.9419
			GLP-1:GIP vs. Lani	p>0.9999

## Sheet: EDF6
	Figure	Test	Main effect of treatment	p-value	Comment
	EDF6a	Two-way ANOVA (or Mixed Model) main effect	Vehicle vs. GLP-1:GIP:Lani	p<0.0001
			Vehicle vs. GLP-1:GIP + Lani	p=0.0024
			GLP-1:GIP + Lani vs. GLP-1:GIP:Lani	p=0.0001
	EDF6b	One-way ANOVA with Bonferroni's multiple comparisons test	Vehicle vs. GLP-1:GIP:Lani	p<0.0001	fat mass
			Vehicle vs. GLP-1:GIP + Lani	p<0.0001
			GLP-1:GIP + Lani vs. GLP-1:GIP:Lani	p=0.0030
			Vehicle vs. GLP-1:GIP:Lani	p=0.0028	lean mass
			Vehicle vs. GLP-1:GIP + Lani	p=0.1017
			GLP-1:GIP + Lani vs. GLP-1:GIP:Lani	p=0.3639
	EDF6c	Two-way ANOVA (or Mixed Model) main effect	Vehicle vs. GLP-1:GIP:Lani	p=0.0002	Results from Bonferroni's multiple comparisons test for individual time points are shown in the Data Source File
			Vehicle vs. GLP-1:GIP + Lani	p=0.0806
			GLP-1:GIP + Lani vs. GLP-1:GIP:Lani	p=0.1445
	EDF6d	One-way ANOVA with Bonferroni's multiple comparisons test	Vehicle vs. GLP-1:GIP:Lani	p=0.0038
			Vehicle vs. GLP-1:GIP + Lani	p>0.9999
			GLP-1:GIP + Lani vs. GLP-1:GIP:Lani	p=0.0.0009
	EDF6e	Two-way ANOVA (or Mixed Model) main effect	Vehicle vs. GLP-1:GIP:Lani	p<0.0001	Results from Bonferroni's multiple comparisons test for individual time points are shown in the Data Source File
			Vehicle vs. GLP-1:GIP + Lani	p=0.1642
			GLP-1:GIP + Lani vs. GLP-1:GIP:Lani	p=0.0016
	EDF6f	Two-way ANOVA (or Mixed Model) main effect	Vehicle vs. GLP-1:GIP:Lani	p=0.0004	Results from Bonferroni's multiple comparisons test for individual time points are shown in the Data Source File
			Vehicle vs. GLP-1:GIP + Lani	p=0.3372
			GLP-1:GIP + Lani vs. GLP-1:GIP:Lani	p=0.0003
	EDF6g	Two-way ANOVA (or Mixed Model) main effect	Vehicle vs. GLP-1:GIP:Lani	p=0.0070	Results from Bonferroni's multiple comparisons test for individual time points are shown in the Data Source File
			Vehicle vs. GLP-1:GIP + Lani	p=0.1297
			GLP-1:GIP + Lani vs. GLP-1:GIP:Lani	p=0.0742
	EDF6h	One-way ANOVA with Bonferroni's multiple comparisons test	Vehicle vs. GLP-1:GIP:Lani	p=0.0082	Results from Bonferroni's multiple comparisons test for individual time points are shown in the Data Source File
			Vehicle vs. GLP-1:GIP + Lani	p=0.5690
			GLP-1:GIP + Lani vs. GLP-1:GIP:Lani	p=0.1581
	EDF6i	Kruskal-Wallis Test with uncorrected Dunn's Test	Vehicle vs. GLP-1:GIP:Lani	p<0.0001	WT
			Vehicle vs. GLP-1:GIP	p=0.0206
			GLP-1:GIP vs. GLP-1:GIP:Lani	p=0.0069
			Vehicle vs. GLP-1:GIP:Lani	p=0.0554	Vglut2-GLP-1R KO
			Vehicle vs. GLP-1:GIP	p=0.7892
			GLP-1:GIP vs. GLP-1:GIP:Lani	p=0.0993
	EDF6j	Two-way ANOVA (or Mixed Model) main effect	Vehicle vs. GLP-1:GIP:Lani	p=0.0894	Results from Bonferroni's multiple comparisons test for individual time points are shown in the Data Source File
			Vehicle vs. GLP-1:GIP + Lani	p=0.9870
			GLP-1:GIP + Lani vs. GLP-1:GIP:Lani	p=0.1042
	EDF6k	One-way ANOVA with Bonferroni's multiple comparisons test	Vehicle vs. GLP-1:GIP:Lani	p=0.1331	fat mass
			Vehicle vs. GLP-1:GIP + Lani	p=0.0279
			GLP-1:GIP + Lani vs. GLP-1:GIP:Lani	p>0.9999
			Vehicle vs. GLP-1:GIP:Lani	p=0.0004	lean mass
			Vehicle vs. GLP-1:GIP + Lani	p=0.0621
			GLP-1:GIP + Lani vs. GLP-1:GIP:Lani	p=0.2084
	EDF6l	Two-way ANOVA (or Mixed Model) main effect	Vehicle vs. GLP-1:GIP:Lani	p=0.8708	Results from Bonferroni's multiple comparisons test for individual time points are shown in the Data Source File
			Vehicle vs. GLP-1:GIP + Lani	p=0.7550
			GLP-1:GIP + Lani vs. GLP-1:GIP:Lani	p=0.9664
	EDF6m	One-way ANOVA with Bonferroni's multiple comparisons test	Vehicle vs. GLP-1:GIP:Lani	p=0.0642
			Vehicle vs. GLP-1:GIP + Lani	p=0.6152
			GLP-1:GIP + Lani vs. GLP-1:GIP:Lani	p=0.7551
	EDF6n	Kruskal-Wallis Test with uncorrected Dunn's Test	Vehicle vs. GLP-1:GIP:Lani	p=0.4610
			Vehicle vs. GLP-1:GIP + Lani	p=0.8189
			GLP-1:GIP + Lani vs. GLP-1:GIP:Lani	p=0.3466
	EDF6o	One-way ANOVA with Bonferroni's multiple comparisons test	Vehicle vs. GLP-1:GIP:Lani	p>0.9999
			Vehicle vs. GLP-1:GIP + Lani	p>0.9999
			GLP-1:GIP + Lani vs. GLP-1:GIP:Lani	p=0.3340
	EDF6p	One-way ANOVA with Bonferroni's multiple comparisons test	Vehicle vs. GLP-1:GIP:Lani	p>0.9999
			Vehicle vs. GLP-1:GIP + Lani	p=0.4494
			GLP-1:GIP + Lani vs. GLP-1:GIP:Lani	p=0.5383

[truncated: 3 more sheets: EDF7, EDF8, EDF9]
