# Supplementary material for: GLP-1R–GIPR–PPARα/γ/δ quintuple agonism corrects obesity and diabetes in mice
Source: Nature. 2026 Apr 29;653(8115):776–85. doi: 10.1038/s41586-026-10427-5 (PMC13190304; doi:10.1038/s41586-026-10427-5)
Supplement: Supplementary file 5 — Sample sizes for all figure panels. [file 41586_2026_10427_MOESM5_ESM.xlsx]

## Sheet: Fig 1
	Figure	Group	Sample size
	1a	Vhcl	n=8 mice
		GLP-1:Tesa	n=8 mice
		GLP-1:GIP:Tesa	n=8 mice
	1b	Vhcl	n=6 mice in n=3 cages
		GLP-1:Tesa	n=8 mice in n=4 cages
		GLP-1:GIP:Tesa	n=8 mice in n=4 cages
	1c	Vhcl	n=8 mice	Fat mass
		GLP-1:Tesa	n=8 mice
		GLP-1:GIP:Tesa	n=8 mice
		Vhcl	n=8 mice	Lean mass
		GLP-1:Tesa	n=8 mice
		GLP-1:GIP:Tesa	n=8 mice
	1d	Vhcl	n=8 mice
		GLP-1:Tesa	n=8 mice
		GLP-1:GIP:Tesa	n=8 mice
	1e	Vhcl	n=8 mice
		GLP-1:Tesa	n=8 mice
		GLP-1:GIP:Tesa	n=8 mice
	1f	GLP-1:GIP	n=5 biological replicates
		GLP-1:GIP:Lani	n=5 biological replicates
	1g	GLP-1:GIP	n=6 biological replicates
		GLP-1:GIP:Lani	n=5 biological replicates
	1h	Vhcl	n=6 mice
		GLP-1:GIP	n=6 mice
		GLP-1:GIP:Lani	n=6 mice
	1i	Vhcl	n=6 biological replicates	GLP-1R+PPAR𝛼
		Lani	n=4 biological replicates
		GLP-1:GIP	n=4 biological replicates
		GLP-1:GIP:Lani	n=4 biological replicates
		Vhcl	n=6 biological replicates	GLP-1R+PPAR𝛾
		Lani	n=4 biological replicates
		GLP-1:GIP	n=4 biological replicates
		GLP-1:GIP:Lani	n=4 biological replicates
		Vhcl	n=6 biological replicates	GLP-1R+PPAR𝛿
		Lani	n=4 biological replicates
		GLP-1:GIP	n=4 biological replicates
		GLP-1:GIP:Lani	n=4 biological replicates
	1j	Vhcl	n=6 biological replicates	GIPR+PPAR𝛼
		Lani	n=4 biological replicates
		GLP-1:GIP	n=4 biological replicates
		GLP-1:GIP:Lani	n=4 biological replicates
		Vhcl	n=6 biological replicates	GIPR+PPAR𝛾
		Lani	n=4 biological replicates
		GLP-1:GIP	n=4 biological replicates
		GLP-1:GIP:Lani	n=4 biological replicates
		Vhcl	n=6 biological replicates	GIPR+PPAR𝛿
		Lani	n=4 biological replicates
		GLP-1:GIP	n=4 biological replicates
		GLP-1:GIP:Lani	n=4 biological replicates
	1k	Vhcl	n=5 biological replicates	DIR-PPAR𝛼
		Lani	n=4 biological replicates
		GLP-1:GIP:Lani	n=4 biological replicates
		Vhcl	n=5 biological replicates	DIR-PPAR𝛾
		Lani	n=4 biological replicates
		GLP-1:GIP:Lani	n=4 biological replicates
		Vhcl	n=5 biological replicates	DIR-PPAR𝛿
		Lani	n=4 biological replicates
		GLP-1:GIP:Lani	n=4 biological replicates
	1l	Vhcl	n=8 mice
		GLP-1:Lani	n=7 mice
		GLP-1:GIP:Lani	n=8 mice
	1m	Vhcl	n=8 mice	Fat nass
		GLP-1:Lani	n=7 mice
		GLP-1:GIP:Lani	n=8 mice
		Vhcl	n=8 mice	Lean mass
		GLP-1:Lani	n=7 mice
		GLP-1:GIP:Lani	n=8 mice
	1n	Vhcl	n=8 mice in n=5 cages
		GLP-1:Lani	n=7 mice in n=5 cages
		GLP-1:GIP:Lani	n=8 mice in n=4 cages
	1o	Vhcl	n=8 mice
		GLP-1:Lani	n=7 mice
		GLP-1:GIP:Lani	n=8 mice

## Sheet: Fig 2
	Figure	Group	Sample size
	2a	Vhcl	n=8 mice
		Lani	n=8 mice
		GLP-1:GIP	n=8 mice
		GLP-1:GIP:Lani	n=8 mice
	2b	Vhcl	n=8 mice	Fat mass
		Lani	n=8 mice
		GLP-1:GIP	n=7 mice
		GLP-1:GIP:Lani	n=8 mice
		Vhcl	n=8 mice	Lean mass
		Lani	n=8 mice
		GLP-1:GIP	n=8 mice
		GLP-1:GIP:Lani	n=8 mice
	2c	Vhcl	n=6 mice in n=6 cages
		Lani	n=8 mice in n=8 cages
		GLP-1:GIP	n=7 mice in n=7 cages
		GLP-1:GIP:Lani	n=5 mice in n=5 cages
	2d	Vhcl	n=8 mice						s
		Lani	n=8 mice
		GLP-1:GIP	n=8 mice
		GLP-1:GIP:Lani	n=8 mice
	2e	Vhcl	n=8 mice
		Lani	n=7 mice
		GLP-1:GIP	n=8 mice
		GLP-1:GIP:Lani	n=8 mice
	2f	Vhcl	n=8 mice
		Lani	n=8 mice
		GLP-1:GIP	n=8 mice
		GLP-1:GIP:Lani	n=8 mice
	2g	GLP-1:GIP	n=7 mice
		GLP-1:GIP:Lani	n=7 mice
	2h	GLP-1:GIP	n=7 mice
		GLP-1:GIP:Lani	n=7 mice
	2i	GLP-1:GIP	n=7 mice
		GLP-1:GIP:Lani	n=7 mice
	2j	GLP-1:GIP	n=7 mice
		GLP-1:GIP:Lani	n=7 mice
	2k	Vhcl	n=8 mice
		GLP-1:GIP	n=7 mice
		GLP-1:GIP:Lani	n=8 mice
	2l	Vhcl	n=8 mice
		GLP-1:GIP	n=8 mice
		GLP-1:GIP:Lani	n=8 mice
	2m	Vhcl	n=8 mice
		GLP-1:GIP	n=8 mice
		GLP-1:GIP:Lani	n=8 mice
	2n	Vhcl	n=8 mice
		Lani	n=8 mice
		GLP-1:GIP	n=8 mice
		GLP-1:GIP:Lani	n=8 mice
	2o	Vhcl	n=7 mice
		Lani	n=8 mice
		GLP-1:GIP	n=8 mice
		GLP-1:GIP:Lani	n=8 mice
	2p	Vhcl	representative image out of n=12 biological replicates
		GLP-1:GIP	representative image out of n=5 biological replicates
		GLP-1:GIP:Lani	representative image out of n=9 biological replicates
		Rosiglitazone	representative image out of n=7 biological replicates
	2q	Vhcl	n=12 biological replicates
		GLP-1:GIP	n=5 biological replicates
		GLP-1:GIP:Lani	n=9 biological replicates
		Rosiglitazone	n=7 biological replicates
	2r	Vhcl	n=8 mice
		Lani	n=7 mice
		GLP-1:GIP	n=8 mice
		GLP-1:GIP:Lani	n=8 mice
	2s	Vhcl	n=8 mice
		Lani	n=8 mice
		GLP-1:GIP	n=8 mice
		GLP-1:GIP:Lani	n=8 mice
	2t	Vhcl	n=8 mice
		Lani	n=7 mice
		GLP-1:GIP	n=8 mice
		GLP-1:GIP:Lani	n=7 mice
	2u	Vhcl	n=8 mice
		Lani	n=8 mice
		GLP-1:GIP	n=8 mice
		GLP-1:GIP:Lani	n=8 mice
	2v	Vhcl	n=8 mice
		Lani	n=8 mice
		GLP-1:GIP	n=8 mice
		GLP-1:GIP:Lani	n=8 mice

## Sheet: Fig 3
	Figure	Group	Sample size
	3a	Vhcl	n=8 mice
		GLP-1:GIP + Lani	n=8 mice
		GLP-1:GIP:Lani	n=8 mice
	3b	Vhcl	n=8 mice	Fat mass
		GLP-1:GIP + Lani	n=8 mice
		GLP-1:GIP:Lani	n=8 mice
		Vhcl	n=8 mice	Lean mass
		GLP-1:GIP + Lani	n=8 mice
		GLP-1:GIP:Lani	n=8 mice
	3c	Vhcl	n=8 mice in n=4 cages
		GLP-1:GIP + Lani	n=8 mice in n=4 cages
		GLP-1:GIP:Lani	n=8 mice in n=4 cages
	3d	Vhcl	n=8 mice
		GLP-1:GIP + Lani	n=8 mice
		GLP-1:GIP:Lani	n=7 mice
	3e	Vhcl	n=8 mice
		GLP-1:GIP + Lani	n=8 mice
		GLP-1:GIP:Lani	n=8 mice
	3f	Vhcl	n=8 mice
		GLP-1:GIP + Lani	n=8 mice
		GLP-1:GIP:Lani	n=8 mice
	3g	Vhcl	n=8 mice
		GLP-1:GIP + Lani	n=8 mice
		GLP-1:GIP:Lani	n=8 mice
	3h	Vhcl	n=8 mice
		GLP-1:GIP + Lani	n=8 mice
		GLP-1:GIP:Lani	n=8 mice
	3i	Vhcl	n=8 mice
		GLP-1:GIP + Lani	n=8 mice
		GLP-1:GIP:Lani	n=8 mice
	3j	Vhcl	n=8 mice
		GLP-1:GIP + Lani	n=8 mice
		GLP-1:GIP:Lani	n=8 mice
	3k	Vhcl	n=8 mice
		GLP-1:GIP + Lani	n=8 mice
		GLP-1:GIP:Lani	n=8 mice
	3l	Vhcl	representative image out of n=8 mice	Liver
		GLP-1:GIP + Lani	representative image out of n=8 mice
		GLP-1:GIP:Lani	representative image out of n=8 mice
		Vhcl	representative image out of n=8 mice	Muscle
		GLP-1:GIP + Lani	representative image out of n=8 mice
		GLP-1:GIP:Lani	representative image out of n=8 mice
		Vhcl	representative image out of n=8 mice	Heart
		GLP-1:GIP + Lani	representative image out of n=8 mice
		GLP-1:GIP:Lani	representative image out of n=8 mice
		Vhcl	representative image out of n=8 mice	Pancreas
		GLP-1:GIP + Lani	representative image out of n=8 mice
		GLP-1:GIP:Lani	representative image out of n=8 mice
		Vhcl	representative image out of n=8 mice	eWAT
		GLP-1:GIP + Lani	representative image out of n=8 mice
		GLP-1:GIP:Lani	representative image out of n=8 mice
		Vhcl	representative image out of n=8 mice	Kidney
		GLP-1:GIP + Lani	representative image out of n=8 mice
		GLP-1:GIP:Lani	representative image out of n=8 mice
	3m	Vhcl	n=8 mice
		GLP-1:GIP + Lani	n=8 mice
		GLP-1:GIP:Lani	n=8 mice
	3n	Vhcl	n=8 mice
		GLP-1:GIP	n=7 mice
		GLP-1:GIP:Lani	n=8 mice
	3o	Vhcl	n=8 mice	Day 0
		GLP-1:GIP	n=8 mice
		GLP-1:GIP:Lani	n=8 mice
		Vhcl	n=8 mice	Day 26
		GLP-1:GIP	n=7 mice
		GLP-1:GIP:Lani	n=8 mice
	3p	Vhcl	n=7 mice	Urine
		GLP-1:GIP	n=4 mice
		GLP-1:GIP:Lani	n=4 mice
		Vhcl	n=8 mice	Plasma
		GLP-1:GIP	n=7 mice
		GLP-1:GIP:Lani	n=8 mice
	3q	Vhcl	n=8 mice
		GLP-1:GIP	n=9 mice
		GLP-1:GIP:Lani	n=8 mice
	3r	Vhcl	n=8 mice
		GLP-1:GIP	n=9 mice
		GLP-1:GIP:Lani	n=8 mice
	3s	Vhcl	n=8 mice
		GLP-1:GIP	n=9 mice
		GLP-1:GIP:Lani	n=8 mice
	3t	Vhcl	n=8 mice
		GLP-1:GIP	n=9 mice
		GLP-1:GIP:Lani	n=8 mice
	3u	Vhcl	n=8 mice
		GLP-1:GIP	n=9 mice
		GLP-1:GIP:Lani	n=8 mice
	3v	Vhcl	n=8 mice
		GLP-1:GIP	n=9 mice
		GLP-1:GIP:Lani	n=8 mice

## Sheet: Fig 4
	Figure	Group	Sample size
	4a	WT-Vhcl	n=8 mice
		WT-GLP-1:GIP	n=8 mice
		WT-GLP-1:GIP:Lani	n=9 mice
		KO-Vhcl	n=9 mice
		KO-GLP-1:GIP	n=9 mice
		KO-GLP-1:GIP:Lani	n=9 mice
	4b	WT-Vhcl	n=8 mice in n=8 cages
		WT-GLP-1:GIP	n=8 mice in n=8 cages
		WT-GLP-1:GIP:Lani	n=9 mice in n=9 cages
		KO-Vhcl	n=9 mice in n=9 cages
		KO-GLP-1:GIP	n=9 mice in n=9 cages
		KO-GLP-1:GIP:Lani	n=9 mice in n=9 cages
	4c	WT-Vhcl	n=8 mice
		WT-GLP-1:GIP	n=8 mice
		WT-GLP-1:GIP:Lani	n=7 mice
		KO-Vhcl	n=8 mice
		KO-GLP-1:GIP	n=8 mice
		KO-GLP-1:GIP:Lani	n=8 mice
	4d	Vhcl	n=8 mice
		GLP-1:Lani + GIP	n=7 mice
		GLP-1:Lani	n=8 mice
		GIP	n=7 mice
		GLP-1:GIP:Lani	n=8 mice
	4e	Vhcl	n=8 mice in n=5 cages
		GLP-1:Lani + GIP	n=7 mice in n=4 cages
		GLP-1:Lani	n=8 mice in n=5 cages
		GIP	n=7 mice in n=5 cages
		GLP-1:GIP:Lani	n=8 mice in n=5 cages
	4f	Vhcl	n=7 mice
		GLP-1:Lani + GIP	n=6 mice
		GLP-1:Lani	n=8 mice
		GIP	n=7 mice
		GLP-1:GIP:Lani	n=8 mice
	4g	Vhcl	n=8 mice
		GW501516	n=8 mice
		GLP-1:GIP:Lani	n=8 mice
		GSK3787+GW501516	n=8 mice
		GSK3787+GLP-1:GIP:Lani	n=8 mice
	4h	Vhcl	n=8 mice
		GW501516	n=8 mice
		GLP-1:GIP:Lani	n=8 mice
		GSK3787+GW501516	n=8 mice
		GSK3787+GLP-1:GIP:Lani	n=7 mice
	4i	WT-Vhcl	n=8 mice
		WT-GLP-1:GIP:Lani	n=8 mice
		DIRKO-Vhcl	n=8 mice
		DIRKO-GLP-1:GIP:Lani	n=8 mice
	4j	WT-Vhcl	n=8 mice in n=4 cages
		WT-GLP-1:GIP:Lani	n=8 mice in n=4 cages
		DIRKO-Vhcl	n=8 mice in n=5 cages
		DIRKO-GLP-1:GIP:Lani	n=8 mice in n=5 cages
	4k	WT-Vhcl	n=8 mice
		WT-GLP-1:GIP:Lani	n=8 mice
		DIRKO-Vhcl	n=8 mice
		DIRKO-GLP-1:GIP:Lani	n=8 mice
	4l	WT-Vhcl	n=8 mice
		WT-GLP-1:GIP:Lani	n=8 mice
		DIRKO-Vhcl	n=8 mice
		DIRKO-GLP-1:GIP:Lani	n=8 mice
	4m	WT-Vhcl	n=7 mice
		WT-GLP-1:GIP:Lani	n=7 mice
		DIRKO-Vhcl	n=8 mice
		DIRKO-GLP-1:GIP:Lani	n=7 mice

## Sheet: Fig 5
	Figure	Group	Sample size
	5a	Vhcl	representative image out of n=4 mice
		Lani	representative image out of n=4 mice
		GLP-1:GIP	representative image out of n=4 mice
		GLP-1:GIP:Lani	representative image out of n=4 mice
	5b	Vhcl	representative image out of n=4 mice
		Lani	representative image out of n=4 mice
		GLP-1:GIP	representative image out of n=4 mice
		GLP-1:GIP:Lani	representative image out of n=3 mice
	5c	Vhcl	n=4 mice
		Lani	n=4 mice
		GLP-1:GIP	n=4 mice
		GLP-1:GIP:Lani	n=3 mice
	5d	Vhcl	n=4 mice
		Lani	n=4 mice
		GLP-1:GIP	n=4 mice
		GLP-1:GIP:Lani	n=3 mice
	5e	Vhcl	n=4 mice
		Lani	n=4 mice
		GLP-1:GIP	n=4 mice
		GLP-1:GIP:Lani	n=4 mice
	5f	Vhcl	n=4 mice
		Lani	n=4 mice
		GLP-1:GIP	n=4 mice
		GLP-1:GIP:Lani	n=4 mice
	5g	Naflu	n=3 biological replicates each group
		GLP-1:GIP	n=3 biological replicates each group
		Sertraline	n=3 biological replicates each group
		GLP-1:GIP:Lani	n=3 biological replicates each group
		Diazepam	n=3 biological replicates each group
	5h	GLP-1:GIP	n=10 mice
		GLP-1:GIP:Lani	n=9 mice
	5i	Vhcl	n=10 mice
		GLP-1:GIP	n=10 mice
		GLP-1:GIP:Lani	n=9 mice
	5j	Vhcl	n=10 mice
		GLP-1:GIP	n=10 mice
		GLP-1:GIP:Lani	n=9 mice
	5k	Vhcl	n=9 mice
		GLP-1:GIP	n=10 mice
		GLP-1:GIP:Lani	n=10 mice
	5l	GLP-1:GIP	n=10 mice
		GLP-1:GIP:Lani	n=10 mice
	5m	Vhcl	n=9 mice
		GLP-1:GIP	n=10 mice
		GLP-1:GIP:Lani	n=10 mice
	5n	Vhcl	n=6 mice
		GLP-1:GIP	n=6 mice
		GLP-1:GIP:Lani	n=6 mice
	5o	Vhcl	n=6 mice
		GLP-1:GIP	n=6 mice
		GLP-1:GIP:Lani	n=6 mice
	5p	Vhcl	representative image out of n=6 mice
		GLP-1:GIP	representative image out of n=6 mice
		GLP-1:GIP:Lani	representative image out of n=6 mice

## Sheet: EDF2
	Figure	Group	Sample size
	EDF2a	GLP-1:GIP	n=3 biological replicates
		GLP-1:GIP:Lani	n=3 biological replicates
	EDF2b	GLP-1:GIP	n=6 biological replicates
		GLP-1:GIP:Lani	n=6 biological replicates
	EDF2c	Vhcl	n=7 mice
		GLP-1:Lani	n=6 mice
		GLP-1:GIP:Lani	n=8 mice
	EDF2d	Vhcl	n=8 mice
		GLP-1:Lani	n=7 mice
		GLP-1:GIP:Lani	n=8 mice
	EDF2e	Vhcl	n=7 mice
		GLP-1:Lani	n=6 mice
		GLP-1:GIP:Lani	n=8 mice
	EDF2f	Vhcl-Tesa studies	n=8 mice
		GLP-1:Tesa	n=8 mice
		GLP-1:GIP:Tesa	n=8 mice
		Vhcl-Lani studies	n=8 mice
		GLP-1:Lani	n=7 mice
		GLP-1:GIP:Lani	n=8 mice
	EDF2g	Vhcl-Tesa studies	n=8 mice
		GLP-1:Tesa	n=8 mice
		GLP-1:GIP:Tesa	n=8 mice
		Vhcl-Lani studies	n=8 mice
		GLP-1:Lani	n=7 mice
		GLP-1:GIP:Lani	n=8 mice
	EDF2h	Vhcl-Tesa studies	n=8 mice
		GLP-1:Tesa	n=8 mice
		GLP-1:GIP:Tesa	n=8 mice
		Vhcl-Lani studies	n=8 mice
		GLP-1:Lani	n=7 mice
		GLP-1:GIP:Lani	n=8 mice

## Sheet: EDF3
	Figure	Group	Sample size
	EDF3a	Vhcl	n=8 mice
		GLP-1:GIP:Lanin (2 nmol/kg)	n=8 mice
		GLP-1:GIP:Lanin (10 nmol/kg)	n=8 mice
		GLP-1:GIP:Lanin (50 nmol/kg)	n=8 mice
	EDF3b	Vhcl	n=8 mice	Fat mass
		GLP-1:GIP:Lanin (2 nmol/kg)	n=8 mice
		GLP-1:GIP:Lanin (10 nmol/kg)	n=8 mice
		GLP-1:GIP:Lanin (50 nmol/kg)	n=8 mice
		Vhcl	n=8 mice	Lean mass
		GLP-1:GIP:Lanin (2 nmol/kg)	n=8 mice
		GLP-1:GIP:Lanin (10 nmol/kg)	n=8 mice
		GLP-1:GIP:Lanin (50 nmol/kg)	n=8 mice
	EDF3c	Vhcl	n=8 mice in n=4 cages
		GLP-1:GIP:Lanin (2 nmol/kg)	n=8 mice in n=4 cages
		GLP-1:GIP:Lanin (10 nmol/kg)	n=6 mice in n=3 cages
		GLP-1:GIP:Lanin (50 nmol/kg)	n=6 mice in n=3 cages
	EDF3d	Vhcl	n=8 mice
		Semaglutide	n=8 mice
		GLP-1:GIP:Lani	n=6 mice
	EDF3e	Vhcl	n=8 mice in n=4 cages
		Semaglutide	n=8 mice in n=4 cages
		GLP-1:GIP:Lani	n=6 mice in n=4 cages
	EDF3f	Vhcl	n=8 mice	Fat mass
		Semaglutide	n=8 mice
		GLP-1:GIP:Lani	n=6 mice
		Vhcl	n=8 mice	Lean mass
		Semaglutide	n=8 mice
		GLP-1:GIP:Lani	n=6 mice
	EDF3g	Vhcl	n=8 mice
		Semaglutide	n=7 mice
		GLP-1:GIP:Lani	n=6 mice
	EDF3h	Vhcl	n=8 mice
		Semaglutide	n=8 mice
		GLP-1:GIP:Lani	n=6 mice
	EDF3i	Vhcl	n=8 mice
		Semaglutide	n=8 mice
		GLP-1:GIP:Lani	n=6 mice
	EDF3j	Vhcl	n=8 mice
		Lani	n=8 mice
		GLP-1:GIP	n=8 mice
		GLP-1:GIP:Lani	n=8 mice
	EDF3k	Vhcl	n=8 mice	dark
		Lani	n=8 mice
		GLP-1:GIP	n=8 mice
		GLP-1:GIP:Lani	n=8 mice
		Vhcl	n=8 mice	light
		Lani	n=8 mice
		GLP-1:GIP	n=8 mice
		GLP-1:GIP:Lani	n=8 mice
	EDF3l	Vhcl	n=8 mice	dark
		Lani	n=8 mice
		GLP-1:GIP	n=8 mice
		GLP-1:GIP:Lani	n=8 mice
		Vhcl	n=8 mice	light
		Lani	n=8 mice
		GLP-1:GIP	n=8 mice
		GLP-1:GIP:Lani	n=8 mice

## Sheet: EDF4
	Figure	Group	Sample size
	EDF4a	Lani	n=8 mice
		GLP-1:GIP	n=8 mice
		GLP-1:GIP:Lani	n=8 mice
	EDF4b	Vhcl	n=8 mice
		Lani	n=8 mice
		GLP-1:GIP	n=8 mice
		GLP-1:GIP:Lani	n=8 mice
	EDF4c	Vhcl	n=8 mice
		Lani	n=8 mice
		GLP-1:GIP	n=8 mice
		GLP-1:GIP:Lani	n=8 mice
	EDF4d	Vhcl	n=8 mice
		GLP-1:GIP:Lani	n=8 mice
	EDF4e	Lani	n=8 mice
		GLP-1:GIP	n=8 mice
		GLP-1:GIP:Lani	n=8 mice
	EDF4f	Vhcl	n=8 mice
		Lani	n=8 mice
		GLP-1:GIP	n=8 mice
		GLP-1:GIP:Lani	n=8 mice
	EDF4g	Vhcl	n=8 mice
		Lani	n=8 mice
		GLP-1:GIP	n=8 mice
		GLP-1:GIP:Lani	n=8 mice
	EDF4h	Vhcl	n=8 mice
		GLP-1:GIP:Lani	n=8 mice
	EDF4i	Lani	n=8 mice
		GLP-1:GIP	n=8 mice
		GLP-1:GIP:Lani	n=8 mice
	EDF4j	Vhcl	n=7 mice
		Lani	n=8 mice
		GLP-1:GIP	n=8 mice
		GLP-1:GIP:Lani	n=8 mice
	EDF4k	Vhcl	n=7 mice
		Lani	n=8 mice
		GLP-1:GIP	n=8 mice
		GLP-1:GIP:Lani	n=8 mice
	EDF4l	Vhcl	n=7 mice
		GLP-1:GIP:Lani	n=8 mice

## Sheet: EDF5
	Figure	Group	Sample size
	EDF5a	Vhcl	n=8 mice
		Lani	n=8 mice
		GLP-1:GIP	n=8 mice
		GLP-1:GIP:Lani	n=8 mice
	EDF5b	Vhcl	n=8 mice
		Lani	n=8 mice
		GLP-1:GIP	n=8 mice
		GLP-1:GIP:Lani	n=8 mice
	EDF5c	Vhcl	n=8 mice
		Lani	n=8 mice
		GLP-1:GIP	n=8 mice
		GLP-1:GIP:Lani	n=8 mice
	EDF5d	Vhcl	n=8 mice
		Lani	n=8 mice
		GLP-1:GIP	n=8 mice
		GLP-1:GIP:Lani	n=8 mice
	EDF5e	Vhcl	n=11 biological replicates
		Lani	n=11 biological replicates
		GLP-1:GIP	n=11 biological replicates
		GLP-1:GIP:Lani	n=11 biological replicates
	EDF5f	Vhcl	n=27 biological replicates
		Lani	n=26 biological replicates
		GLP-1:GIP	n=27 biological replicates
		GLP-1:GIP:Lani	n=27 biological replicates
	EDF5g	Vhcl	n=11 biological replicates
		Lani	n=11 biological replicates
		GLP-1:GIP	n=11 biological replicates
		GLP-1:GIP:Lani	n=11 biological replicates
	EDF5h	Vhcl	n=27 biological replicates
		Lani	n=26 biological replicates
		GLP-1:GIP	n=27 biological replicates
		GLP-1:GIP:Lani	n=27 biological replicates
	EDF5i	Vhcl	n=27 biological replicates
		Lani	n=26 biological replicates
		GLP-1:GIP	n=27 biological replicates
		GLP-1:GIP:Lani	n=27 biological replicates
	EDF5k	Vhcl	n=27 biological replicates
		Lani	n=26 biological replicates
		GLP-1:GIP	n=27 biological replicates
		GLP-1:GIP:Lani	n=27 biological replicates
	EDF5l	Vhcl	n=27 biological replicates
		Lani	n=26 biological replicates
		GLP-1:GIP	n=27 biological replicates
		GLP-1:GIP:Lani	n=27 biological replicates
	EDF5m	Vhcl	n=27 biological replicates
		Lani	n=26 biological replicates
		GLP-1:GIP	n=27 biological replicates
		GLP-1:GIP:Lani	n=27 biological replicates
	EDF5n	Vhcl	n=27 biological replicates
		Lani	n=26 biological replicates
		GLP-1:GIP	n=27 biological replicates
		GLP-1:GIP:Lani	n=27 biological replicates
	EDF5o	Vhcl	n=27 biological replicates
		Lani	n=26 biological replicates
		GLP-1:GIP	n=27 biological replicates
		GLP-1:GIP:Lani	n=27 biological replicates
	EDF5p	Vhcl	n=27 biological replicates
		Lani	n=26 biological replicates
		GLP-1:GIP	n=26 biological replicates
		GLP-1:GIP:Lani	n=27 biological replicates
	EDF5q	Vhcl	n=27 biological replicates
		Lani	n=26 biological replicates
		GLP-1:GIP	n=27 biological replicates
		GLP-1:GIP:Lani	n=27 biological replicates
	EDF5r	Vhcl	n=27 biological replicates
		Lani	n=26 biological replicates
		GLP-1:GIP	n=27 biological replicates
		GLP-1:GIP:Lani	n=27 biological replicates
	EDF5s	Vhcl	n=27 biological replicates
		Lani	n=26 biological replicates
		GLP-1:GIP	n=27 biological replicates
		GLP-1:GIP:Lani	n=27 biological replicates

## Sheet: EDF6
	Figure	Group	Sample size
	EDF6a	Vhcl	n=9 mice
		GLP-1:GIP + Lani	n=9 mice
		GLP-1:GIP:Lani	n=8 mice
	EDF6b	Vhcl	n=8 mice	Fat mass
		GLP-1:GIP + Lani	n=9 mice
		GLP-1:GIP:Lani	n=8 mice
		Vhcl	n=9 mice	Lean mass
		GLP-1:GIP + Lani	n=9 mice
		GLP-1:GIP:Lani	n=8 mice
	EDF6c	Vhcl	n=9 mice in n=5 cages
		GLP-1:GIP + Lani	n=9 mice in n=5 cages
		GLP-1:GIP:Lani	n=8 mice in n=5 cages
	EDF6d	Vhcl	n=8 mice
		GLP-1:GIP + Lani	n=9 mice
		GLP-1:GIP:Lani	n=8 mice
	EDF6e	Vhcl	n=9 mice
		GLP-1:GIP + Lani	n=9 mice
		GLP-1:GIP:Lani	n=8 mice
	EDF6f	Vhcl	n=9 mice
		GLP-1:GIP + Lani	n=9 mice
		GLP-1:GIP:Lani	n=8 mice
	EDF6g	Vhcl	n=9 mice
		GLP-1:GIP + Lani	n=9 mice
		GLP-1:GIP:Lani	n=8 mice
	EDF6h	Vhcl	n=9 mice
		GLP-1:GIP + Lani	n=9 mice
		GLP-1:GIP:Lani	n=8 mice
	EDF6i	WT-Vhcl	n=20 mice
		WT-GLP-1:GIP:Lani	n=21 mice
		WT-GLP-1:GIP	n=20 mice
		KO-Vhcl	n=9 mice
		KO-GLP-1:GIP:Lani	n=9 mice
		KO-GLP-1:GIP	n=9 mice
	EDF6j	Vhcl	n=8 mice
		GLP-1:GIP:Lani	n=8 mice
		GLP-1:GIP + Lani	n=8 mice
	EDF6k	Vhcl	n=8 mice	Fat mass
		GLP-1:GIP:Lani	n=8 mice
		GLP-1:GIP + Lani	n=6 mice
		Vhcl	n=8 mice	Lean mass
		GLP-1:GIP:Lani	n=8 mice
		GLP-1:GIP + Lani	n=6 mice
	EDF6l	Vhcl	n=8 mice in n=4 cages
		GLP-1:GIP:Lani	n=8 mice in n=4 cages
		GLP-1:GIP + Lani	n=8 mice in n=4 cages
	EDF6m	Vhcl	n=8 mice
		GLP-1:GIP:Lani	n=8 mice
		GLP-1:GIP + Lani	n=8 mice
	EDF6n	Vhcl	n=8 mice
		GLP-1:GIP:Lani	n=8 mice
		GLP-1:GIP + Lani	n=7 mice
	EDF6o	Vhcl	n=8 mice
		GLP-1:GIP:Lani	n=8 mice
		GLP-1:GIP + Lani	n=8 mice
	EDF6p	Vhcl	n=8 mice
		GLP-1:GIP:Lani	n=8 mice
		GLP-1:GIP + Lani	n=8 mice

[truncated: 3 more sheets: EDF7, EDF8, EDF9]
