# Supplementary material for: GLP-1R–GIPR–PPARα/γ/δ quintuple agonism corrects obesity and diabetes in mice
Source: Nature. 2026 Apr 29;653(8115):776–85. doi: 10.1038/s41586-026-10427-5 (PMC13190304; doi:10.1038/s41586-026-10427-5)
Supplement: Supplementary file 7 — Source Data Fig. 1 [file 41586_2026_10427_MOESM7_ESM.xlsx]

## Sheet: Fig 1a
	Fig. 1a	Day	Vhcl								GLP-1:Tesa (50 nmol/kg)								GLP-1:GIP:Tesa (50 nmol/kg)									Test for normality passed:		yes
	BW (%)	0	0	0	0	0	0	0	0	0	0	0	0	0	0	0	0	0	0	0	0	0	0	0	0	0
		1	-0.34	0.18	1.85	1.37	0.5	1.9	-2.21	-0.87	-4.45	-3.88	-4.75	-4.54	-5.4	-5.3	-4.08	-4.28	-3.7	-4.63	-3.83	-5.87	-4.19	-4.65	-3.44	-4.23
		2	-0.84	-0.71	0	0.34	0.5	0.16	-4.23	-2.95	-6.57	-5.18	-6.69	-4.73	-7.67	-7.77	-4.76	-5.1	-4.78	-6.24	-8.95	-8.81	-8.18	-8.09	-5.01	-6.09
		3	-1.68	-1.96	-1.66	-2.4	-0.99	0.63	-5.84	-4.86	-5.93	-6.47	-8.27	-5.86	-9.93	-10.04	-7.31	-6.58	-7.39	-8.91	-11.02	-10.9	-9.22	-10.67	-7.98	-8.29
		4	-2.85	-4.81	-3.51	-3.95	-1.73	-0.16	-8.25		-6.99	-6.84	-9.86	-6.81	-12.2	-13.64	-9.69	-9.37	-8.7	-11.05	-14.7	-13.42	-11.11	-12.91	-10.17	-11.34
		5	-5.36	-5.7	-4.61	-5.49	-3.22	-0.16	-10.46	-7.81	-6.57	-7.02	-11.27	-8.13	-17.6	-17.05	-10.03	-10.69	-10.43	-12.3	-17.41	-16.35	-13.84	-15.83	-12.52	-13.03
		6	-5.86	-6.24	-5.17	-6.35	-2.97	-0.63	-13.08	-9.2	-8.05	-9.06	-13.03	-9.83	-16.38	-19.89	-12.24	-12.34	-12.39	-14.26	-20.77	-20.13	-17.4	-19.1	-15.49	-16.58
		7	-6.03	-6.06	-8.12	-8.58	-2.97	0.16	-14.89	-10.76	-9.11	-11.09	-14.26	-11.15	-17.07	-22.16	-13.27	-15.46	-13.91	-16.58	-24.12	-22.85	-20.75	-22.89	-18.47	-20.3
		8	-7.54	-8.91	-8.86	-9.43	-1.73	-1.43	-17.3	-12.67	-9.96	-13.12	-15.32	-10.59	-20.73	-25.76	-16.84	-16.78	-15.43	-17.11	-27.32	-25.37	-21.8	-26.16	-20.81	-23.01
		9	-8.88	-9.45	-9.59	-10.12	-3.71	-1.58	-18.91	-13.89	-11.02	-13.12	-16.02	-11.53	-22.47	-27.65	-17.69	-18.75	-18.48	-19.43	-30.83	-26.83	-23.9	-29.6	-23	-25.38
		10	-8.71	-9.98	-11.25	-10.63	-3.96	-2.06	-20.52	-15.8	-11.23	-14.23	-18.49	-12.48	-24.04	-27.27	-18.54	-20.56	-18.91	-20.5	-31.63	-27.67	-26	-30.98	-25.2	-29.1
		11	-7.2	-9.27	-12.73	-13.21	-3.96	-2.38	-20.93	-15.8	-11.02	-13.86	-18.49	-12.29	-24.39	-27.84	-20.24	-22.2	-20.65	-22.28	-34.03	-27.46	-27.25	-32.53	-28.79	-29.61
		12	-7.2	-9.8	-14.76	-14.41	-4.7	-2.85	-21.73	-16.15	-11.65	-14.79	-20.42	-14.37	-27.18	-28.22	-21.26	-23.85	-21.09	-23.35	-35.3	-27.88	-28.3	-34.6	-31.3	-32.15
		13	-8.21	-8.56	-13.28	-13.21	-4.21	-3.65	-23.14	-16.84	-13.77	-15.34	-20.77	-15.31	-27.35	-30.3	-23.3	-26.48	-22.17	-23.53	-36.74	-28.51	-29.56	-37.52	-33.8	-34.01
		14	-9.05	-9.45	-15.31	-14.58	-5.69	-6.5	-23.74	-18.06	-16.53	-17.74	-22.71	-17.58	-29.27	-30.49	-25.17	-27.96	-23.7	-26.2	-41.05	-32.29	-28.51	-38.04	-36.78	-35.53
										accidentally not measured

## Sheet: Fig 1b
							50 nmol/kg
	Fig. 1b	Day	Vhcl				GLP-1:Tesa				GLP-1:GIP:Tesa					Test for normality passed:		yes
	Cumul FI (g)	0	0	0	0	0	0	0	0	0	0	0	0	0
		1	3.05	2.8	2.9	1.55	0.55	0.6	0.4	0.2	0.5	0.9	0.75	0.5
		2	5.5	4.7	5.4	2.6	1.45	1.45	0.75	1.05	1.3	1.2	1.1	1.1
		3	7.85	6.15	8	4	2.8	2.5	0.95	1.85	2	1.45	1.5	1.6
		4	9.05	7.4	11.8	5.35	3.4	3.6	1.3	2.6	2.7	1.7	2	2.25
		5	10.45	8.85	16.25	6.8	6.2	4.95	1.95	4.05	4.15	2.05	2.7	3.1
		6	11.9	10.35	20.55	8.2	7.4	5.95	2.8	5.05	5.2	2.25	3.25	3.7
		7	14	11.4	23.4	9.5	8.9	7.35	4.7	6.65	6.25	2.7	4.45	4.35
		8	15.75	13.2	30.3	11.15	10.45	9.2	6.25	7.3	7.9	3.15	5.3	4.8
		9	17.5	15.15	34.5	12.8	11.85	10.85	7.55	8.35	9.15	3.9	6.45	5.55
		10	19.45	17.05	37.35	14.25	13.8	12.4	9.05	9.85	11.2	5.8	7.85	6.45
		11	21.95	18.5	40.1	16.45	15.7	14.35	10.9	11.45	12.85	7.85	10.4	7.55
		12	22.2	19.9	42.7	18.3	17.75	16.7	12.85	13.25	14.5	9.7	12.4	8.55
		13	26.75	21.7	44.6	19.6	18.7	16.65	13.7	14.1	15.65	10.9	13.25	9.05
		14	28.65	23.55	46.2	21.6	19.9	18.05	15.45	15.3	16.7	11.4	15.25	9.85
					excluded due to shredding of food

## Sheet: Fig 1c
			50 nmol/kg/day					50 nmol/kg/day
	Fig. 1c	Vhcl	GLP-1:Tesa	GLP-1:GIP:Tesa			Vhcl	GLP-1:Tesa	GLP-1:GIP:Tesa
	FM (%)	-17.953	-34.753	-62.678		LM (%)	-4.0549	-4.02985	-4.01384
		-20.473	-35.724	-51.388			-3.02543	-7.47342	-7.83618
		-35.874	-40.942	-71.414			-3.34207	-8.95619	-17.5529
		-33.591	-31.5	-69.759			-4.09786	-6.73759	-5.88019
		-20.299	-53.077	-62.92			-2.75132	-6.85694	-8.00712
		-11.879	-59.825	-70.198			-5.26996	-9.73888	-15.7045
		-56.058	-43.112	-58.671			-1.14544	-8.40589	-15.1324
		-39.119	-49.749	-63.087			-0.97371	-10.0962	-7.50507
		Test for normality passed:		yes			Test for normality passed:		yes

## Sheet: Fig 1d
	Fig. 1d	Day	Vhcl								GLP-1:Tesa (50 nmol/kg)								GLP-1:GIP:Tesa (50 nmol/kg)									Test for normality passed:		yes
	GTT	0	109	146	84	124	143	141	121	121	122	120	113	107	105	100	99	96	80	74	50	87	92	66	54	60
		15	276	233	242	177	312	404	231	298	240	332	158	248	286	247	230	287	145	137	139	183	117	138	178	158
		30	297	242	315	337	345	396	170	495	223	373	231	245	250	231	182	305	152	152	101	163	116	123	269	120
		60	324	184	290	145	233	289	192	214	132	195	110	184	132	168	135	114	91	103	68	89	86	105	102	101
		120	192	138	126	81	137	135	76	139	84	154	88	114	78	121	96	82	73	85	49	68	64	59	69	60

## Sheet: Fig 1e
				50 nmol/kg/day
		Fig. 1e	Vhcl	GLP-1:Tesa	GLP-1:GIP:Tesa		Test for normality passed:		yes
		BG	109	122	80
			146	120	74
			84	113	50
			124	107	87
			143	105	92
			141	100	66
			121	99	54
			121	96	60

## Sheet: Fig 1f
	Fig 1f	Concentration (M)	GLP:GIP					GLP:GIP:Lani
	GLP-1R cAMP	1e-06	22.09		23.82	35.15	23.87	33.61		18.23	31.2	28.75
		3.15e-07	28.57	29.58	22.05	21.92	28.85	22.89	29.19	16.16	28.99	28.63
		1e-07	24.19	20.16	19.74	30.76	20.53	21.89	17.95	19.18	35.81	22.05
		1e-08	9.85	13.32	14.88	6.085	10.65	19.34	23.34	18.58	11.89	12.86
		1e-09	6.996	15.94	1.076	-0.167	8.016	14.2	3.633	8.921	10.52	7.293
		1e-10	2.664	5.418	-6.559	-3.81	-7.578	2.888	4.9	4.102	-4.84	-0.42
		1e-11	1.895	-14.43	4.825	-6.431	-6.514	2.578	3.544	-3.59	6.365	-3.48
		1e-12	7.038	0.279	-6.141	-0.917	-9.332	-5.41	1.934	5.704	11.6	2.294
				well not measured

## Sheet: Fig 1g
	Fig 1g	Concentration (M)	GLP-1:GIP						GLP-1:GIP:Lani
	GIPR cAMP	1e-06	13.59	10.44	11.8	6.338	8.132	10.3	16.69	10.7	9.95	11.85	7.714
		3.15e-07	15.43	9.687	9.176	9.791	9.874	10.42	14.17	11.45	9.73	12.5	12.13
		1e-07	13.57	11.55	9.766	7.323	6.328	9.564	15.72	10.16	11.59	7.663	6.543
		1e-08	13.64	10.08	6.063	2.618	1.391	2.93	16.24	10.5	3.245	-1.577	0.114
		1e-09	12.91	2.061	6.779	-0.8866	-0.4086	-2.655	13.26	0.7051	-1.958	-1.92	-3.645
		1e-10	4.748	-0.3894	-0.371	-0.2958	1.916	5.3	4.665	0.02234	0.1901	-3.481	-0.2405
		1e-11	2.446	2.864	1.096	-1.171	-0.2764	-2.599	3.725	2.629	0.85	-1.055	-1.348
		1e-12	0.8856	5.313	-0.5174	-0.7033	-0.8164	3.942	2.42	-0.2035	-2.527	0.3915	0.06715
								not propperly measured

## Sheet: Fig 1h
	Fig 1h	Vehicle	GLP-1:GIP 1 nM	GLP-1:GIP 10 nM	GLP-1:GIP 50 nM	GLP-1:GIP:Lani 1 nM	GLP-1:GIP: Lani 10 nM	GLP-1:GIP:Lani 50 nM
	ex vivo GSIS	1.52091	2.32925	1.90782	3.43776	1.47085	2.13689	2.91837		Test for normality passed:		no
		1.53847	1.864	2.41513	4.19648	2.04984	2.76185	3.4428
		1.64944	1.42026	2.40444	2.82767	1.5561	2.53008	3.04211
		1.9446	1.51603	2.43163	3.79163	1.73266	3.25198	3.46881
		1.2831	1.94286	2.34702	2.69658	1.46768	2.40364	2.94513
		1.52771	1.19089	2.38316	2.64444	1.58982	2.72688	2.10073

## Sheet: Fig 1i
	Fig 1i	Vhcl	GLP-1:GIP (500 nM)	GLP-1:GIP:Lani (500nM)	Lani (500 nM)			Vhcl	GLP-1:GIP (500 nM)	GLP-1:GIP:Lani (500nM)	Lani (500 nM)			Vhcl	GLP-1:GIP (500 nM)	GLP-1:GIP:Lani (500nM)	Lani (500 nM)
	Pdk4 expression	1.14264	0.919756	1.38491	1.21826		Pdk4 expression	1.10674	0.910815	1.21882	1.10771		Pdk4 expression	0.683075	1.31186	1.72005	2.11163
	GLP-1R+ PPARa+	1.05074	0.886091	1.30915	1.94984		GLP-1R+ PPARg+	0.86871	0.953417	1.22229	1.5379		GLP-1R+ PPARd+	0.932161	1.15529	1.88559	1.73048
		1.14904	0.836759	1.31839	2.11528			1.02793	1.03544	1.36492	1.19145			1.36339	0.911635	1.45181	2.19391
		0.561418	0.936399	1.50708	1.69121			0.994166	0.860293	1.13248	1.42926			0.997562	0.827755	1.3611	1.85894
		1.13866						1.01489						1.16254
		0.957503						0.987568						0.861263
		Test for normality passed:		no				Test for normality passed:		yes				Test for normality passed:		yes

## Sheet: Fig 1j
	Fig 1j	Vhcl	GLP-1:GIP (500 nM)	GLP-1:GIP:Lani (500nM)	Lani (500 nM)			Vhcl	GLP-1:GIP (500 nM)	GLP-1:GIP:Lani (500nM)	Lani (500 nM)			Vhcl	GLP-1:GIP (500 nM)	GLP-1:GIP:Lani (500nM)	Lani (500 nM)
	Pdk4 expression	0.645874	0.847499	1.67334	1.68759		Pdk4 expression	0.948231	1.00129	1.34795	1.32165		Pdk4 expression	0.856509	0.470517	1.84981	2.14224
	GIPR+ PPARa+	1.15068	1.02763	1.65	1.46944		GIPR+ PPARg+	1.00522	0.957077	1.39105	1.32891		GIPR+ PPARd+	0.904641	1.66665	1.69713	1.35431
		1.0177	1.00987	1.40577	1.53789			1.02496	0.979659	1.3191	1.32606			0.97071	0.719771	1.76736	2.22161
		1.07758	0.977691	1.48315	1.38255			1.02193	0.859819	1.10149	1.26984			1.00183	0.816829	1.57712	1.76309
		1.05411						0.956779						1.05014
		1.05404						1.04289						1.21617
		Test for normality passed:	no					Test for normality passed:	no					Test for normality passed:	yes

[truncated: 5 more sheets: Fig 1k, Fig 1l, Fig 1m, Fig 1n, Fig 1o]
