# Supplementary material for: GLP-1R–GIPR–PPARα/γ/δ quintuple agonism corrects obesity and diabetes in mice
Source: Nature. 2026 Apr 29;653(8115):776–85. doi: 10.1038/s41586-026-10427-5 (PMC13190304; doi:10.1038/s41586-026-10427-5)
Supplement: Supplementary file 8 — Source Data Fig. 2 [file 41586_2026_10427_MOESM8_ESM.xlsx]

## Sheet: Fig 2a
	Fig 2a
	Body weight (%)	Day	Vhcl								GLP-1:GIP:Lani 10 nmol/kg								GLP-1:GIP 10 nmol/kg								Lani 10 nmol/kg									test for normality passed:		yes
		0	0	0	0	0	0	0	0	0	0	0	0	0	0	0	0	0	0	0	0	0	0	0	0	0	0	0	0	0	0	0	0	0
		1	-2.68	-0.63	-0.92	0	-1.89	-1.54	-1.51	0.53	-4.74	-4.62	-4.64	-4.14	-3.81	-4.28	-4.36	-4.94	-2.97	-3.87	-3.4	-4.63	-4.15	-3.55	-4.52	-4.63	-1.11	0.19	-0.67	-2.32	-1.06	-0.75	-0.36	-2.37
		2	-5.16	-2.92	-4.59	-1.48	-3.96	-2.4	-2.18	-0.18	-5.83	-8.85	-8.72	-8.47	-8.89	-10.04	-8.39	-8.59	-5.94	-6	-7.17	-6.58	-5.73	-6.94	-9.03	-9.65	-2.23	-1.67	-1	-3.37	-2.48	-1.49	-2	-4.92
		3	-7.65	-4.38	-6.24	-1.48	-4.53	-4.79	-2.68	0	-10.93	-12.12	-12.99	-11.68	-12.34	-13.2	-12.75	-10.97	-9.46	-8.12	-9.81	-9.25	-6.52	-8.8	-12.04	-11.58	-3.53	-2.04	-0.83	-4.84	-3.37	-1.68	-1.82	-5.25
		4	-10.9	-4.38	-6.97	-2.59	-6.42	-6.34	-5.03	-0.35	-13.84	-15	-16.7	-15.25	-14.7	-16.17	-15.77	-14.44	-10.2	-10.83	-12.26	-11.92	-9.29	-11.68	-13.71	-14.09	-3.71	-2.78	-1.16	-6.53	-4.26	-4.1	-2.55	-8.81
		5	-11.09	-4.8	-8.07	-2.59	-6.79	-7.19	-5.2	-0.88	-16.21	-16.92	-21.89	-18.46	-17.42	-18.96	-19.46	-16.82	-12.8	-11.99	-14.15	-13.35	-12.25	-13.37	-16.56	-15.44	-5.57	-5.19	-1.66	-6.74	-6.91	-5.97	-3.83	-12.54
		6	-13.19	-7.93	-9.54	-4.26	-8.87	-8.56	-7.05	-1.59	-19.49	-21.54	-25.42	-21.66	-21.42	-21.93	-22.99	-19.74	-15.96	-14.51	-16.6	-15.3	-14.03	-14.55	-20.07	-17.37	-7.05	-6.68	-3.33	-8.42	-9.4	-6.9	-4.92	-17.46
		7	-13.38	-7.72	-9.91	-3.7	-8.68	-8.39	-6.54	-1.24	-21.86	-23.46	-26.35	-25.24	-23.23	-23.42	-24.33	-22.85	-18.18	-14.7	-17.92	-16.19	-14.23	-14.38	-21.74	-19.11	-6.12	-7.05	-2.16	-10.32	-7.62	-6.53	-4.55	-18.31
		8	-14.53	-8.35	-10.83	-4.07	-8.68	-8.56	-6.88	-2.12	-24.23	-26.15	-28.39	-28.44	-27.04	-23.61	-26.68	-24.68	-22.08	-15.47	-18.3	-16.9	-15.61	-16.41	-24.41	-20.66	-6.31	-6.68	-2.5	-10.11	-7.8	-8.02	-3.83	-20.51
		9	-12.43	-8.35	-9.91	-5	-9.25	-8.56	-6.71	-1.77	-24.59	-26.54	-30.24	-30.7	-29.04	-23.79	-28.36	-25.23	-22.82	-17.02	-20.38	-18.68	-17	-16.41	-24.92	-21.04	-5.75	-7.05	-2	-10.74	-8.16	-6.53	-4.55	-21.69
		10	-13.58	-8.56	-9.91	-4.81	-8.11	-8.73	-6.21	-2.3	-25.68	-27.88	-30.06	-30.89	-30.85	-26.02	-30.37	-26.14	-25.23	-17.79	-19.81	-19.75	-17.98	-18.1	-25.08	-20.85	-5.75	-7.98	-2.66	-10.95	-7.98	-6.9	-4.74	-23.05
		11	-14.15	-9.39	-10.28	-4.44	-9.25	-8.56	-6.88	-2.3	-26.23	-29.81	-30.8	-33.33	-31.76	-28.62	-33.22	-28.52	-26.53	-19.54	-20.75	-21.17	-18.18	-18.61	-27.26	-22.01	-6.86	-6.68	-3.99	-11.79	-8.16	-7.09	-3.28	-23.39
		12	-12.62	-9.19	-10.46	-5	-9.06	-8.9	-7.05	-2.65	-27.14	-31.92	-31.73	-35.03	-34.3	-31.6	-36.24	-31.26	-28.2	-21.08	-22.64	-21.53	-19.37	-19.63	-29.6	-23.75	-6.86	-8.91	-4.49	-12	-8.33	-7.46	-3.83	-23.22

## Sheet: Fig 2b
	Fig 2b
	Fat mass (%)	Vehicle	GLP-1/GIP-Lani	GLP1/GIP	Lani		Lean mass (%)	Vehicle	GLP-1/GIP-Lani	GLP1/GIP	Lani
		-31.43	-32.8	-33.18	-13.6			-11.33	-15.09	-13.91	-7.31
		-19.49	-36.99	-27.78	-16.4			-7.55	-14.5	-10.13	-11.06
		-21.46	-45.9	-32.83	-8.61			-9.71	-16.29	-12.84	-4.93
		-10.96	-42.24	-30.83	-22.07			-6.49	-15.08	-11.96	-7.92
		-19.25	-42.15	-20.46	-19.2			-10.57	-17.03	-4.68	-10.27
		-14.08	-40.58	-28.03	-15.56			-9.4	-15.27	-10.79	-7.86
		-14.7	-35.26	-56.7	-8.84			-9.21	-18.23	-16.86	-7.55
		-6.21	-38.32	-38.77	-25.41			-4.91	-16.21	-13.65	-17.44
				outlier grubbs test
		test for normality passed:		yes				test for normality passed:		yes

## Sheet: Fig 2c
	Fig 2c	Day	Vhcl								GLP-1:GIP:Lani 10 nmol/kg								GLP-1:GIP 10 nmol/kg								Lani 10 nmol/kg
	food intake (g)	0	0	0	0	0	0	0	0	0	0	0	0	0	0	0	0	0	0	0	0	0	0	0	0	0	0	0	0	0	0	0	0	0		test for normality passed:		yes
		1	3.5	3.8	1.8	1.9	5.2	1.6	2.5	2	1	0.5	4.1	1.1	0.5	0.8	0.8	1.2	1.6	0.8	0.7	1.5	1.7	2.5	1.3	1.2	1.9	1.7	2.3	1.2	2.3	2.4	2	2.6
		2	17.7	5.1	4.1	4.3	7.7	4	4.8	4.2	2.3	1.3	12.7	1.9	0.8	4.1	2	3.3	3.2	2	2.2	3.1	5.7	5.1	2.9	2.9	4.3	4.2	4.8	2.8	5.2	4.2	4.7	3.3
		3	23	7.7	6.3	6.1	14.9	6	7.1	6.3	3.8	2.3	20.2	2.6	1.4	5.8	3.6	5	4.8	3	3.3	4.5	7.5	7.5	4.2	4.6	6.3	6	7	4.1	7.2	6.5	7.1	4.4
		4	29.2	9.1	8.8	8.6	16.7	8.5	9.7	8.6	5.9	3.9	23.6	4.4	2.7	8.3	5.4	7	7.7	4.7	5.5	6.5	9.6	10.7	6.4	6.6	8.7	8.2	9.6	5.8	9.7	9.1	9.6	5.8
		5	33.8	10.9	11.4	11.8	19	11.1	12.3	11.1	8.8	5.4	27.5	6.1	4.7	9.9	6.2	8.7	10.3	6.5	7.6	8.6	12.6	14.2	8.3	8.6	11	10.9	12.1	7.5	12.5	11.5	12.8	7.7
		6	37.1	16.3	13.8	13.9	21.6	13.4	14.7	13.3	10.6	6.3	30.1	7.4	5.6	10.8	6.8	9.7	12.7	7.4	9	10.2	16.3	16.1	9.7	9.8	13.1	12.6	14.4	9.4	15.2	13.8	15.3	9.5
			visibly excessive food shredding: excluded

## Sheet: Fig 2d
	Fig 2d	Dark
	Blood glucose (mg/dl)	Vehicle	GLP-1/GIP-Lani	GLP1/GIP	Lani		test for normality passed:		yes
		137	112	60	124
		158	48	95	149
		138	97	96	130
		161	59	120	166
		163	59	131	135
		167	79	118	126
		164	39	100	186
		163	92	114	173

## Sheet: Fig 2e
	Fig 2e	Day	Vhcl								GLP-1:GIP:Lani 10 nmol/kg								GLP-1:GIP 10 nmol/kg								Lani 10 nmol/kg
	oGSIS	0	19,78544*	5.18672	2.62513	4.20831	5.67319	3.98259	2.50214	4.86339	0.314243	1.50119	0.15242	0.267749	0.33996	1.88641	0.329682	0.401434	0.194717	1.18543	1.17516	1.60061	1.61111	2.07442	1.27294	1.18029	3.2043	2.55233	4.15151	1.95061	3.31609	2.78893	6.25975	1.60586		test for normality passed:		yes
		2	3.78518	1.59012	3.08763	2.17746	2.1938	3.08763	5.22771	4.24631	0.838282	0.421862	0.042967	0.350229	0.386094	0.538927	0.226144	0.432067	0.298776	1.23687	0.975656	2.63075	1.6637	1.64264	1.08801	0.848443	2.32514	1.84375	3.67544	1.15976	2.53	1.19057	4.77719	1.13411
		5		2.24838	2.99502	4.26536	3.35752	3.8404	5.08481	6.62016			1.92918	0.686056	0.477921	1.042	2.58028	0.650559	2.41425	1.79238		2.62154	1.26045	0.873686	1.00706	0.940462	2.20299	3.16726	6.63049	1.83499	4.57194	2.1351	7.31678	1.17608
		15	11.616	3.28526	9.98502	9.37427	5.10171	10.8575	12.7108	10.0951	2.80571	1.33276	2.18445	1.96929	1.48352	3.699	2.62786	1.93871	5.97925	5.94714	7.04305	10.04	5.4904	2.21536	5.45177	3.29843	5.49814	11.9038	12.1333	2.44551		10.1728	7.72487	2.12893
		30	4.61529	2.33944	9.35335	5.55244	5.14684	8.76076	13.2572	12.2235	3.57767	1.68916	1.37495	1.87155	1.00706	1.99378	1.2484		1.67098	4.1111	2.78019	3.87609	3.03072	3.2327	2.43926	1.93871	5.68529	9.69218	9.23887	4.7901	7.08681	6.67284	14.7532	1.2243
																																		missinjected
			not enough blood obtained for measurement

## Sheet: Fig 2f
	Fig 2f	Time	Vhcl								GLP-1:GIP:Lani 10 nmol/kg								GLP-1:GIP 10 nmol/kg								Lani 10 nmol/kg
	BG (mg/dl)	0	137	158	138	161	163	167	164	163	112	48	97	59	59	79	39	92	60	95	96	120	131	118	100	114	124	149	130	166	135	126	186	173		test for normality passed:		yes
		5	198	161	124	254	145	169	151	205	131	68	140	76	95	65	69	136	99	160	115	125	130	167	102	164	148	177	191	140	145	138	176	133
		15	292	317	254	364	319	332	283	341	256	166	129	251	248	190	201	284	262	380	227	298	305	207	292	353	286	377	302	245	265	269	268	303
		30	252	294	212	260	377	325	345	455	227	286	209	217	356	220	280	360	181	307	238	201	306	371	403	260	338	298	305	321	317	297	324	500
		60	285	235	190	250	291	208	218	285	199	222	193	171	267	181	199	204	157	180	192	191	245	206	270	165	260	208	191	226	232	251	228	393
		120	258	170	163	188	223	140	137	197	106	117	124	107	106	131	74	124	91	86	235	119	157	138	177	114	177	146	164	175	152	163	187	202

## Sheet: Fig 2g
	Fig 2g
	Blood glucose (mg/dl)	GLP-1:GIP	GLP-1:GIP:Lani		test for normality passed:		yes
		144.5	176
		149	145.75
		139.25	153.5
		138.25	141.25
		133.25	140.25
		142.5	137.5
		151	133

## Sheet: Fig 2h
			Fig 2h
			GIR (mg/kg/min)	Time (min)	GLP-1:GIP (10 nmol/kg)							GLP.1:GIP:Lani (10 nmol/kg)
				0	23.94	23.26	18.87	23.1	20.5	25.07	24	23.58	22.53	27.17	18.12	29.82	34.05	26.85
				10	23.94	26.17	21.23	25.99	22.78	27.58	21	26.53	22.53	27.78	18.12	32.47	36.09	26.85
				20	23.94	26.17	21.23	27.14	24.14	27.58	21	32.43	30.98	28.99	19.32	35.78	39.5	25.66
				30	26.93	29.08	20.29	28.3	25.51	27.58	24	41.27	39.43	31.4	19.32	39.09	42.9	25.66
				40	35.91	29.08	20.76	28.3	27.33	28.83	27	41.27	45.07	33.82	20.53	39.09	42.9	26.25
				50	35.91	29.08	20.76	28.88	29.15	30.71	27	47.17	47.88	36.23	21.74	39.76	44.27	27.45
				60	32.92	27.91	19.82	29.45	30.52	30.71	25.2	50.12	47.88	35.02	24.15	39.76	46.99	27.45
				70	31.12	26.75	20.76	29.45	31.89	32.59	24	50.12	46.19	36.23	27.17	39.09	47.67	27.45
				80	28.73	26.75	20.76	29.45	31.89	33.84	21.6	47.17	43.94	36.23	30.19	39.76	47.67	28.64
			steady state. Used for analysis of mean GIR	90	26.33	26.75	20.76	30.03	32.8	35.1	21.6	41.27	42.81	36.23	31.4	41.08	47.67	28.64
				100	23.94	26.75	20.76	30.61	32.8	35.72	22.2	38.92	39.43	36.23	30.8	41.08	47.67	28.64
				110	23.94	26.75	20.76	30.61	32.8	36.35	22.2	36.56	39.43	35.02	30.19	41.08	49.03	30.43
				120	23.94	26.75	20.76	30.61	32.8	36.35	22.2	36.56	39.43	35.02	30.19	41.08	49.03	30.43
				130	23.94	26.75	20.76	30.61	32.8	36.35	22.2	36.56	39.43	35.02	30.19	41.08	49.03	30.43
				140	23.94	26.75	20.76	30.61	32.8	36.35	22.2	36.56	39.43	35.02	30.19	41.08	49.03	30.43
				150	23.94	26.75	20.76	30.61	32.8	36.35	22.2	36.56	39.43	35.02	30.19	41.08	49.03	30.43

## Sheet: Fig 2i
	Fig 2i
	GIR (mg/kg/min)	GLP-1:GIP	GLP-1:GIP:Lani		test for normality passed:		yes
		23.94	36.56
		26.75	39.43
		20.76	35.02
		30.465	30.19
		32.8	41.08
		35.88	48.35
		22.05	29.535

## Sheet: Fig 2j
	Fig 2j
	EGP (mg/kg/min)	GLP-1:GIP	GLP-1:GIP:Lani		test for normality passed:		yes
		8.04389	4.6874
		7.40985	3.85793
		9.95262	4.90732
		10.1218	6.709
		6.45373	4.23795
		8.99843	6.61306
		10.7812	10.7086

[truncated: 12 more sheets: Fig 2k, Fig 2l, Fig 2m, Fig 2n, Fig 2o, Fig 2p, Fig 2q, Fig 2r, Fig 2s, Fig 2t, Fig 2u, Fig 2v]
