# Supplementary material for: GLP-1R–GIPR–PPARα/γ/δ quintuple agonism corrects obesity and diabetes in mice
Source: Nature. 2026 Apr 29;653(8115):776–85. doi: 10.1038/s41586-026-10427-5 (PMC13190304; doi:10.1038/s41586-026-10427-5)
Supplement: Supplementary file 9 — Source Data Fig. 3 [file 41586_2026_10427_MOESM9_ESM.xlsx]

## Sheet: Fig 3a
	Fig 3a	Day	Vhcl								GLP-1:GIP:Lani 10 nmol/kg								GLP-1:GIP + Lani 10 nmol/kg
	Body weight (%)	0	0	0	0	0	0	0	0	0	0	0	0	0	0	0	0	0	0	0	0	0	0	0	0	0
		1	-0.86	-0.18	-0.4	0.33	0.81	-1.01	0.17	-0.7	-5.47	-4.11	-4.1	-4.5	-3.91	-6.07	-3.62	-4.32	-2.83	-3.84	-1.3	-2.24	-3.93	-2	-3.15	-4.36
		2	-1.5	-2.03	-1.41	-0.33	0.65	-2.01	-0.86	-0.87	-8.1	-6.79	-5.97	-6.65	-7.99	-9.78	-8.07	-7.81	-4.6	-6.03	-2.6	-3.74	-7.12	-4.55	-6.13	-6.03
		3	-2.36	-2.39	-2.61	-0.49	0.16	-5.86	-0.52	-0.7	-11.6	-9.82	-7.46	-8.99	-11.19	-13.15	-10.54	-10.96	-6.73	-9.51	-3.53	-5.61	-9.93	-6.56	-8.23	-9.21
		4	-3.43	-2.39	-3.21	-1.31	0.65	-4.69	-2.41	-2.1	-14.66	-12.68	-9.33	-11.69	-14.56	-17.2	-14.17	-14.62	-8.67	-10.79	-5.58	-5.98	-13.3	-8.01	-10.51	-10.55
		5	-5.14	-4.05	-5.02	-2.12	-0.65	-5.53	-2.06	-1.4	-17.51	-16.25	-11.94	-15.65	-17.05	-21.25	-15.82	-17.77	-10.44	-14.08	-5.02	-7.29	-15.92	-9.65	-13.31	-11.56
		6	-4.28	-3.5	-5.62	-1.79	0	-4.02	-2.58	-2.1	-19.04	-18.75	-13.43	-18.71	-20.25	-23.78	-18.45	-20.93	-12.21	-15.9	-5.2	-8.79	-18.54	-9.65	-15.94	-11.89
		7	-4.71	-4.24	-5.22	-1.63	-0.16	-4.36	-2.23	-1.22	-21.44	-21.25	-15.3	-21.58	-22.74	-25.8	-20.92	-23.99	-14.87	-17.37	-5.02	-8.97	-19.66	-10.02	-18.39	-12.73
		8	-4.71	-3.68	-6.02	-1.14	0.48	-4.52	-2.92	-1.22	-22.98	-24.46	-17.35	-24.82	-25.4	-28.16	-24.71	-26.91	-17.7	-19.2	-5.95	-10.09	-21.16	-11.66	-20.49	-13.4
		9	-4.07	-3.68	-6.22	-1.14	-1.45	-5.53	-2.58	-0.87	-23.19	-25.54	-17.91	-27.34	-27.53	-29.85	-26.69	-30.4	-19.29	-21.02	-6.69	-11.78	-22.28	-12.2	-22.77	-13.9
		10	-4.28	-3.31	-6.43	-1.96	-0.81	-5.03	-3.26	-0.7	-24.07	-26.79	-20.71	-29.32	-30.55	-31.87	-29.32	-34.05	-22.3	-21.76	-7.43	-11.59	-23.6	-13.48	-24.17	-14.74
		11	-4.5	-4.24	-6.83	-2.94	-2.26	-5.19	-2.23	-1.4	-27.57	-28.75	-22.57	-32.37	-33.39	-33.05	-31.8	-36.38	-24.6	-23.95	-9.67	-13.27	-26.03	-15.12	-25.92	-15.24
		12	-4.07	-4.24	-6.63	-1.63	-3.06	-4.86	-2.41	-0.7	-27.79	-29.29	-23.13	-33.45	-33.75	-33.22	-33.28	-36.88	-26.73	-25.05	-8.55	-12.52	-25.66	-14.21	-26.27	-14.57
		13	-4.07	-5.16	-6.83	-2.28	-1.61	-4.02	-2.41	-0.52	-28.23	-29.64	-24.44	-33.45	-35.17	-33.22	-33.61	-38.04	-29.38	-25.41	-9.67	-14.02	-25.47	-14.57	-26.8	-14.24
		14	-4.71	-4.24	-6.63	-2.94	-3.71	-4.86	-0.34	0.35	-27.79	-30.18	-24.81	-33.45	-35.17	-33.73	-33.94	-38.37	-30.62	-25.41	-9.29	-13.64	-25.66	-14.21	-27.32	-13.57
		15	-4.93	-4.6	-7.03	-1.79	-2.58	-3.69	-1.37	-0.17	-27.79	-30	-25.37	-36.87	-36.06	-33.22	-33.61	-39.53	-33.45	-26.33	-10.22	-14.21	-25.28	-14.75	-27.15	-14.91
		16	-5.35	-4.6	-6.83	-1.79	-1.94	-3.35	-0.86	0.87	-28.88	-30.89	-25.56	-34.71	-35.17	-33.73	-35.26	-39.37	-33.1	-26.51	-11.52	-14.95	-25.28	-14.03	-26.8	-14.74
		17	-4.93	-4.79	-7.03	-2.94	-0.97	-3.52	-0.17	0.7	-29.54	-30.71	-26.31	-33.63	-35.7	-33.9	-34.6	-37.38	-33.63	-24.68	-10.04	-15.7	-25.09	-14.94	-27.5	-14.74
		18	-5.57	-4.6	-8.43	-3.92	-2.74	-4.02	-1.89	0	-30.85	-33.04	-28.17	-34.53	-35.17	-33.56	-37.23	-39.7	-33.81	-26.33	-11.9	-17.01	-27.15	-16.21	-28.02	-15.75
		19	-5.78	-5.16	-8.23	-3.75	-1.29	-2.35	-1.2	0.7	-30.2	-33.04	-28.54	-35.25	-35.17	-33.73	-36.41	-39.53	-34.34	-26.51	-12.27	-17.38	-25.47	-15.12	-27.85	-15.58
		20	-6.21	-6.08	-9.84	-5.38	-3.55	-3.02	-2.23	-0.7	-30.42	-34.11	-29.48	-35.43	-35.88	-34.57	-37.4	-40.03	-35.22	-27.24	-14.5	-18.69	-26.03	-16.21	-29.25	-16.75
		21	-6.64	-5.89	-9.44	-3.43	-2.58	-3.35	-1.72	0.17	-31.73	-35.18	-29.48	-34.53	-33.93	-33.56	-39.37	-39.04	-35.93	-27.24	-13.75	-19.07	-27.34	-16.76	-28.37	-16.58
		22	-6.21	-5.89	-11.04	-6.04	-1.77	-3.02	-1.55	0.17	-31.95	-36.96	-30.6	-35.43	-34.46	-33.22	-34.6	-36.38	-35.4	-27.42	-13.94	-18.13	-26.4	-16.94	-28.2	-15.58
		23	-5.35	-6.26	-10.84	-5.55	-2.1	-3.85	-2.92	-0.7	-33.92	-39.29	-30.78	-35.25	-35.17	-33.73	-39.87	-38.54	-35.4	-27.42	-16.36	-19.63	-27.53	-17.49	-27.67	-16.58
		24	-4.93	-5.71	-9.04	-4.24	-0.32	-2.51	-1.89	0	-33.48	-39.64	-30.78	-33.81	-36.06	-33.39	-40.69	-39.2	-35.58	-26.87	-14.31	-19.81	-28.09	-17.49	-27.85	-16.92
		25	-5.35	-5.34	-9.44	-3.59	-0.81	-2.85	-3.78	-1.22	-33.7	-39.82	-31.34	-34.35	-36.06	-34.23	-41.19	-39.37	-35.75	-26.33	-15.06	-20.93	-28.46	-17.49	-27.85	-17.42
		26	-5.14	-4.97	-9.44	-4.4	-1.13	-3.52	-4.98	-2.97	-33.48	-40.18	-32.09	-35.97	-35.52	-34.06	-41.52	-39.87	-35.04	-25.59	-15.43	-20.75	-28.28	-18.4	-27.32	-17.25
		27	-5.14	-4.42	-9.04	-4.24	-0.65	-2.01	-5.33	-0.52	-34.35	-39.82	-33.21	-35.07	-35.52	-34.06	-40.69	-39.7	-36.28	-25.78	-15.24	-21.68	-28.65	-17.67	-26.97	-16.58
		28	-5.14	-4.24	-9.44	-4.4	0.16	-2.18	-5.15	-0.7	-34.79	-39.82	-33.21	-35.07	-36.59	-33.22	-41.68	-40.37	-35.93	-25.59	-15.8	-21.5	-27.72	-18.21	-26.8	-16.42
		29	-5.14	-4.42	-10.04	-5.55	0	-1.68	-5.67	-1.22	-32.82	-38.04	-32.28	-35.79	-35.17	-33.05	-42.5	-40.2	-35.93	-24.86	-15.43	-21.5	-28.09	-17.85	-26.44	-17.59
		30	-4.28	-3.87	-7.43	-4.24	0.48	-1.17	-4.64	-0.17	-33.48	-39.82	-33.21	-35.79	-35.35	-33.39	-41.85	-40.2	-35.75	-24.68	-16.36	-22.06	-27.9	-16.76	-26.8	-17.09
		31	-3.64	-4.05	-7.43	-4.24	2.1	-0.17	-3.09	0.52	-31.73	-37.68	-32.84	-34.89	-33.57	-33.56	-41.52	-39.2	-32.92	-25.96	-14.87	-22.24	-27.53	-17.49	-25.74	-16.58
		32	-5.14	-4.6	-7.63	-4.57	1.13	-0.5	-3.95	-0.35	-34.35	-40.71	-33.96	-37.05	-36.94	-35.92	-43.33	-40.7	-35.58	-25.96	-17.29	-23.74	-28.46	-19.13	-31.35	-17.09
		33	-3.85	-4.24	-6.43	-3.59	-0.32	0.5	-2.41	1.4	-33.48	-38.57	-32.84	-35.25	-34.99	-34.23	-41.85	-40.03	-37.35	-25.59	-17.1	-22.99	-28.65	-18.58	-32.05	-17.25
		34	-3.85	-3.13	-5.62	-3.1	1.29	0.84	-1.72	1.57	-33.92	-40.18	-33.96	-36.87	-36.06	-35.75	-42.34	-39.53	-35.22	-26.51	-16.36	-24.49	-27.34	-18.76	-31.7	-16.25
		35	-4.07	-4.42	-6.43	-4.4	1.13	0.5	-2.58	1.05	-34.14	-40.18	-34.33	-36.33	-33.57	-33.56	-42.5	-39.37	-36.46	-28.88	-16.36	-25.23	-27.53	-19.13	-31.7	-17.09
		36	-4.07	-5.89	-6.63	-3.43	-0.48	-3.35	-4.64	0	-33.7	-40	-34.51	-34.89	-33.57	-34.57	-41.85	-39.04	-36.46	-27.42	-18.4	-26.54	-28.84	-21.13	-31.52	-16.92
		37	-4.28	-5.52	-6.63	-2.77	1.61	-0.34	-0.52	1.22	-31.29	-37.14	-32.84	-32.37	-31.26	-32.21	-40.03	-36.21	-34.16	-26.51	-15.8	-25.61	-26.59	-19.13	-29.77	-15.75
		38	-3.64	-4.6	-5.62	-1.79	0.32	-1.01	-2.75	1.4	-33.26	-38.93	-33.96	-34.53	-32.5	-33.9	-41.52	-38.54	-35.4	-28.15	-17.47	-26.73	-26.78	-20.95	-31.17	-15.91
		39	-4.93	-5.89	-6.63	-3.59	0.97	-0.84	-3.09	-0.52	-36.54	-42.5	-35.07	-37.05	-34.1	-34.06	-43.16	-40.86	-35.4	-29.8	-19.7	-27.29	-27.53	-20.95	-32.22	-16.25

## Sheet: Fig 3b
	Fig 3b
	Fat mass (%)	Vehicle	GLP-1:GIP:Lani 10 nmol/kg	GLP-1:GIP + Lani 10 nmol/kg		Lean mass (%)	Vehicle	GLP-1:GIP:Lani 10 nmol/kg	GLP-1:GIP + Lani 10 nmol/kg
		-12.18	-74.68	-55.78			-1.91	-2.94	-1.89
		-8.77	-48.96	-69.54			-3.35	-2.23	-4.54
		-37.73	-60.86	-34.66			-14.71	-15.82	-2.6
		0.8	-72.09	-47.33			-3.12	-4.68	-6.31
		21.56	-71.27	-53.17			19.58	-19.08	-15
		-9.25	-68.14	-23.37			-1.2	-3.81	0.83
		-6.05	-68.2	-66.01			-9.67	-0.07	7.9
		2.18	-74.73	-23.74			12.36	6.54	-4.33
		test for normality passed:		yes			test for normality passed:		yes

## Sheet: Fig 3c
	Fig 3c	Day	Vhcl				GLP-1:GIP:Lani (10 nmol/kg)				GLP-1:GIP + Lani (10 nmol/kg)
	Food intake (g)	0	0	0	0	0	0	0	0	0	0	0	0	0		test for normality passed:		yes
		1	1.9	2.2	2.8	2.4	0.35	0.35	0.15	0.4	0.75	1.05	0.85	0.75
		2	3.85	4.1	5.25	4.45	0.75	0.75	0.35	0.9	1.85	2.1	1.55	1.3
		3	5.65	6.1	7.1	6.9	1	1.35	0.55	1.05	2.45	3.2	2.3	2.1
		4	10.55	7.75	9.2	8.85	1.25	1.8	0.75	1.5	3.35	4.65	3.2	3.3
		5	12.7	9.45	11.65	11.1	1.5	2.15	1.2	2	4.35	6.35	4.15	4.45
		6	14.65	11.15	14.5	13.2	2.15	2.65	1.75	2.4	5.3	8.25	5.55	6.2
		7	16.8	13.4	17.15	15.4	3.05	3.35	2.9	3.15	6.75	10.55	6.95	7.9
		8	19.05	15.45	19.8	17.6	4.3	3.9	3.75	3.65	7.9	12.3	8.8	9.5
		9	21.35	17.45	21.95	19.85	5.45	4.75	4.8	4.15	9.1	14.2	10.3	11
		10	23.85	19.7	24.55	22.2	6.85	5.5	6	4.85	10.35	16.15	12.1	12.75
		11	25.85	21.6	26.95	24.85	7.85	6	6.95	5.4	11.75	17.8	13.7	14.25
		12	28.25	23.9	29.05	27.2	9.65	7.4	8.05	6	13.45	20.15	16.05	16.8
		13	30.55	26.1	31.95	30	11.25	8.6	10.25	9.3	14.9	22.15	18.25	18.85
		14	32.65	27.85	33.65	32.6	12.65	10.25	12.45	11.5	16.65	24.2	20.35	21
		15	34.65	30.15	36.4	35.05	14.4	11.4	14.65	14.35	18.45	26.4	23.3	23.3
		16	36.8	32.3	39.15	37.4	16.05	13.15	16.2	16	20.6	28.25	25.5	25.45
		17	39	34	41.95	40.15	17.9	15.05	18.7	19.05	23.35	30.55	27.75	28.1
		18	41.35	36.1	44.55	42.5	19.25	16.7	20.95	21.4	25.6	32.45	30.15	30.45
		19	43.3	37.95	47.35	45.05	21.3	18.4	23.7	24.05	28.1	34.2	33.2	32.95
		20	45.35	39.95	49.55	47	22.45	19.95	25.5	25.4	29.55	35.6	34.75	34.4
		21	47.35	42.15	52.3	49.6	24.1	21.85	28.25	27.7	31.9	37.75	37.1	37
		22	49.8	43.45	55.7	52.05	25.4	23.5	30.8	30.9	35.1	40.45	39.9	40.1
		23	52.25	45.6	58.25	54.05	26.2	25.1	32.9	33.05	37.75	42.45	41.85	42.45
		24	54.4	47.9	60.85	56	27.3	26.8	34.95	34.95	40	44.35	43.45	44.8
		25	57	50.2	63.8	57.75	28.7	28.75	37.45	37.5	42.9	46.55	46.25	47.3
		26	59.45	52.25	66.5	59.15	30.25	30.3	40.5	39.9	46.05	48.85	48.7	49.9
		27	62.15	54.85	69.45	61.65	32.05	32.35	43.2	42.6	49.2	51.05	51.15	52.85
		28	64.6	56.8	72.1	63.8	33.4	34.2	45.4	44.75	51.9	53.4	53.4	55.2
		29	67.1	58.5	74.7	66	35.8	36.1	47.95	47.35	55.2	55.75	56	58.1
		30	69.55	61.55	77.9	68.5	37.5	38.15	50.4	50.3	58.85	58.05	58.8	60.9
		31	72.35	64.1	81.05	71.4	40.05	40.2	52.9	53.45	62.45	60.85	61.7	64
		32	74.4	66.2	83.8	73.4	40.95	41.75	54.35	54.95	64.4	62.45	63.5	65.05
		33	76.6	69.1	86.6	76.2	43.15	44.35	57.6	58	67.2	64.85	66.15	67.25
		34	78.95	71.4	89.1	78.65	44.1	45.45	59.7	59.75	69.1	66.2	67.9	68.75
		35	81.6	73.85	92.05	81.45	46.2	48.3	63.45	63	71.7	68.95	70.7	71.5
		36	83.8	76.35	94.15	83.15	48.25	50.6	66.15	65.7	74.85	70.65	72.95	74
		37	86.3	79.4	97.5	83.75	51.15	53.7	70.2	69.35	79.75	73.8	76.4	77.65
		38	88.75	81.85	99.55	88.35	52.55	55.3	72.15	71.6	82.3	75.45	78.5	80
		39	90.8	83.9	102.55	90.8	57	56.5	74.4	74.85	84.4	77.3	80.45	82.3
		40	93.3	85.65	105.35	92.2	60.15	58.3	75.35	75.9	86.5	78.65	82.1	83.6

## Sheet: Fig 3d
	Fig 3d	Time (min)	Vehicle								GLP-1:GIP:Lani 10 nmol/kg								GLP-1:GIP + Lani 10 nmol/kg									test for normality passed:		yes
	GTT	0	116	135	136	168	106	124	101	167	47	89	76	70	53	39	35	36	94	96	98	91	86	86	56	83
		15	353	379	352	460	263	328	414	384	260	112	277	207	153	151	162	247	390	342	288	388	309	340	376	217
		30	378	413	455	500	245	351	431	500	385	131	176	134	171	205	194	210	311	286	157	317	202	265	320	149
		60	360	305	484	472	364	383	357	469	500	154	118	100	155	137	167	114	167	158	123	164	136	142	199	124
		120	231	149	268	236	108	189	213	300	388	101	93	50	134	58	63	80	105	102	102	103	122	118	142	126
											missinjected

## Sheet: Fig 3e
	Fig 3e	Time (min)	Vehicle								GLP-1:GIP:Lani 10 nmol/kg								GLP-1:GIP + Lani 10 nmol/kg									test for normality passed:		yes
	ITT	0	172	173	145	128	133	117	140	138	108	123	118	98	80	92	92	110	100	106	109	93	116	120	137	105
		15	162	132	118	117	148	128	123	124	79	109	78	67	60	69	60	74	70	87	68	78	85	91	91	125
		30	93	83	83	88	120	96	104	121	50	52	66	58	42	59	51	56	63	59	71	53	64	62	65	108
		60	64	83	64	87	102	103	88	98	28	29	54	35	31	38	37	40	50	34	52	44	80	49	81	108
		90	80	76	90	99	125	109	108	119	36	23	51	30	35	48	32	42	62	46	68	45	88	65	102	98

## Sheet: Fig 3f
	Fig 3f	Vehicle	GLP-1:GIP:Lani 10 nmol/kg	GLP-1:GIP + Lani 10 nmol/kg
	BG (mg/dl)	139	84	98		test for normality passed:		yes
		154	81	114
		138	74	119
		125	72	122
		94	70	100
		123	72	119
		109	90	87
		161	76	128

## Sheet: Fig 3g
	Fig 3g	Vehicle	GLP-1:GIP:Lani 10 nmol/kg	GLP-1:GIP + Lani 10 nmol/kg
	Insulin (ng/ml)	1.7	1.394	2.371		test for normality passed:		no
		2.512	1.085	1.986
		2.298	1.289	2.347
		2.644	0.953	1.657
		4.756	1.081	1.595
		2.264	2.149	1.25
		3.296	2.867	2
		2.497	0.943	1.795
#VALUE!

## Sheet: Fig 3h
	Fig 3h	Vehicle	GLP-1:GIP:Lani 10 nmol/kg	GLP-1:GIP + Lani 10 nmol/kg
	Liver mass (mg)	1648	2715	2049		test for normality passed:		no
		2835	1870	1963
		1995	1967	2813
		3514	1987	1752
		4011	1975	2090
		3929	2314	2159
		2885	2070	1994
		3262	2222	3222

## Sheet: Fig 3i
	Fig 3i	Vehicle	GLP-1:GIP:Lani 10 nmol/kg	GLP-1:GIP + Lani 10 nmol/kg
	AST (ng/ml)	53.5826	45.4569	52.0732		test for normality passed:		yes
		57.7995	47.3269	55.11
		70.2372	50.7653	56.4064
		60.3693	50.1032	55.9
		69.1375	61.6329	59.404
		79.5576	59.3138	55.7984
		61.551	54.9199	55.5214
		69.9143	49.7885	53.1614

## Sheet: Fig 3j
	Fig 3j	Vehicle	GLP-1:GIP:Lani 10 nmol/kg	GLP-1:GIP + Lani 10 nmol/kg
	ALT (ng/ml)	165.324	74.6851	67.0208		test for normality passed:		yes
		175.311	43.2764	53.6571
		146.296	58.9708	80.8698
		173.147	60.1799	62.8327
		198.709	96.3574	75.7231
		203.522	67.864	114.768
		157.023	76.1885	74.9953
		165.853	42.3099	118.05

[truncated: 11 more sheets: Fig 3k, Fig 3m, Fig 3n, Fig 3o, Fig 3p, Fig 3q, Fig 3r, Fig 3s, Fig 3t, Fig 3u, Fig 3v]
