# Supplementary material for: GLP-1R–GIPR–PPARα/γ/δ quintuple agonism corrects obesity and diabetes in mice
Source: Nature. 2026 Apr 29;653(8115):776–85. doi: 10.1038/s41586-026-10427-5 (PMC13190304; doi:10.1038/s41586-026-10427-5)
Supplement: Supplementary file 10 — Source Data Fig. 4 [file 41586_2026_10427_MOESM10_ESM.xlsx]

## Sheet: Fig 4a
	Fig 4a	Day	WT-Vhcl								WT-GLP-1:GIP								WT-GLP-1:GIP:Lani										KO-Vhcl									KO-GLP-1:GIP									KO-GLP-1:GIP:Lani
	BW (%)	0	0	0	0	0	0	0	0	0	0	0	0	0	0	0	0	0	0	0	0	0	0	0	0	0	0		0	0	0	0	0	0	0	0	0	0	0	0	0	0	0	0	0	0	0	0	0
		1	4.29	2.7	2.82	2.79	0.71	2.93	1.53	3.45	-1.21	-2.11	-0.25	0.75	-2.29	-2.54	-0.17	-3.41	-5.04	-4.21	-4.89	-4.73	-4.48	-3.35	-2.02	-3.97	-3.59		1.93	2.18	2.07	4.43	2.22	2.13	2.6	1.7	1.95	1.44	1.94	0.05	-0.18	1.1	-1.91	1.64	-0.27	0.02	1.52	0	-1.39
		2	2.82	2.14	1.96	-0.02	0.43	0.59	-0.11	1.54	-4.13	-4.55	-2.42	-4.09	-3	-6.27	-3.94	-5.77	-9.18	-9.69	-9.49	-9.19	-9.57	-7.92	-7.68	-9.28	-7.59		1.41	4.59	-0.17	2.65	-1.46	-0.34	1.6	-0.81	-0.31	-2.74	-1.04	-1.82	-0.66	-1.43	-4.41	-0.72	-4.27	-3.21	-1.22	-2.24	-4.04
		3	2.3	0.61	2.29	0.61	0.43	1.91	-0.09	1.63	-5.71	-6.35	-2.45	-4.64	-4.74	-8.21	-6.76	-6.26	-14.25	-12.41	-12.7	-11.49	-12.24	-11.48	-9.62	-12.12	-10.39		2.03	2.65	-0.26	2.91	-1.6	-0.8	2.09	-0.7	2.2	-3.19	-1.62	-3.8	-0.23	-2.47	-2.8	0.1	-3.71	-2.23	-0.38	-5.09	-4.94
		4	3.52	1.29	2.7	-0.56	0.24	3.77	1.19	1.69	-6.09	-7.73	-2.83	-6.32	-5.66	-10.46	-8.17	-7.68	-18.39	-16.72	-17.23	-14.88	-15.86	-15.23	-11.67	-15.34	-15.25		2.11	2.33	2.64	4.13	-0.9	0.32	0.74	-1.4	1.11	-3.19	-3.42	-5.13	-2.03	-3.67	-3.44	-0.49	-5.25	-2.01	-0.2	-8.14	-5.48
		5	2.74	-0.21	1.82	0.87	0.55	2.4	1.27	1.6	-9.76	-7.44	-3.4	-9.02	-6.22	-12.92	-9.68	-8.68	-22.41	-18.93	-21.21	-17.25	-20.3	-18.89	-15.93	-19.77	-17.76		5.8	0.39	3.31	4.77	-1.29	0.04	-0.14	-1.46	0.16	-3.27	-5.14	-7.02	-2.03	-4.88	-4.2	-1.66	-6.13	-2.84	-3.09	-9.84	-6.76
		6	4.32	-0.61	0.62	1.62	0.63	4.11	0.35	2.29	-10.39	-9.29	-3.97	-10.92	-7.07	-15.18	-12.2	-9.41	-26.04	-23.29	-24.28	-19.39	-24.25	-22.1	-17.57	-23.2	-21.1		4.56	0.15	3.57	3.87	-0.31	-0.14	0.33	-1.95	1.64	-3.29	-6.06	-7.8	-4.31	-6.27	-5.27	-1.58	-7.07	-2.47	-2.79	-13.32	-7.21
		7	3.46	-0.05	1.09	0.76	1.71	2.22	1.23	1.96	-12.3	-10.41	-4.26	-11.42	-7.99	-15.71	-10.95	-12.58	-26.07	-25.88	-25.67	-20.27	-28.51	-23.33	-20.06	-25.59	-24.39		4.04	1.4	3.6	2.28	0.6	-1.25	2.17	-2.05	1.38	-4.73	-7.34	-10.24	-1.67	-6.96	-4.22	-0.41	-7.76	-6.04	-4.21	-15.11	-7.64
		8	3.46	-0.05	1.09	0.76	1.71	2.22	1.23	1.96	-12.3	-10.41	-4.26	-11.42	-7.99	-15.71	-10.95	-12.58	-26.07	-25.88	-25.67	-20.27	-28.51	-23.33	-20.06	-25.59	-24.39		4.04	1.4	3.6	2.28	0.6	-1.25	2.17	-2.05	1.38	-4.73	-7.34	-10.24	-1.67	-6.96	-4.22	-0.41	-7.76	-6.04	-4.21	-15.11	-7.64
		9	4.37	-0.73	1.29	1.02	2.12	4.44	1.34	1.83	-10.21	-10.48	-4.55	-11.01	-9.47	-17.8	-12.94	-14.15	-27.15	-27.5	-29.24	-22.14	-32.97	-26.87	-23.04	-29.41	-31.48		5.21	1.57	6.17	0.21	0.92	-0.18	2.21	-1.95	2.02	-5.54	-8.07	-12.86	-6.3	-7.39	-5.52	-1.53	-8.34	-6.99	-6.11	-16.79	-8.89
		10	5.76	-0.92	3.19	2.25	1.61	5.03	2.37	4.71	-11.5	-10.81	-3.69	-10.02	-8.86	-16.92	-11.76	-13.91	-24.21	-26.58	-29.54	-21.5	-33.69	-27.25	-21.89	-30.95	-32.6		5.61	2.6	6.19	2.24	1.6	1.29	1.04	-0.51	3.42	-4.41	-6.42	-10.85	-5	-6.43	-5.62	-0.55	-7.34	-7.01	-6.47	-16.55	-7.35
		11	3.83	-2.16	1.62	2.31	1.59	6.05	3.19	4.33	-12.28	-12.97	-5.1	-12.26	-10.67	-19.02	-13.22	-15.65	-28.95	-28.89	-31.27	-22.08	-36.25	-29.33	-24.82	-34.45	-34.85		4.66	4.49	6.31	-0.3	1.31	1.09	-0.35	-1.65	1.73	-6.9	-5.69	-13.66	-4.88	-7.72	-5.04	-1.58	-8.39	-9.45	-7.48	-18.39	-9.2
		12	4.11	-2.07	1.45	3.46	0.92	6.86	3.38	3.8	-13.53	-12.78	-4.31	-11.6	-10.32	-19.97	-11.67	-15.53	-26.4	-30.84	-32.07	-22.47	-37.56	-29.79	-24.92	-36.95	-36.23		4.07	3.44	6.5	0.14	1.42	0.76	-0.7	-2.69	1.76	-7.05	-5.43	-12.62	-5.04	-7.98	-5.8	-2	-8.14	-10.07	-7.35	-17.07	-8.91
		13	2.48	-1.62	1.25	0.22	0.9	8.2	4.57	4.68	-11.67	-13.66	-4.96	-11.62	-11.38	-19.44	-13.68	-16.74	-26.04	-32.26	-30.29	-22.72	-37.31	-31.48	-25.72	-37.92	-37.76		3.71	2.06	6.1	0	1.15	0.42	0.35	-1.31	1.73	-6.64	-6.23	-14.22	-6.55	-8.02	-6.36	-0.82	-9.08	-10.03	-7.35	-15.69	-9.43
		14	0.34	-2.35	0.97	0.52	0.61	6.07	4.78	3.59	-12.65	-14.41	-4.76	-13.27	-12.48	-20.42	-13.84	-17.52	-28.2	-31.15	-32.75	-24.29	-39.87	-33.05	-27.8	-40.88	-39.85		2.74	2.06	4.95	-1.08	0.29	1.51	1.9	-2.1	0.05	-8.86	-7.75	-14.24	-8.31	-10.25	-7.41	-2.17	-10.58	-10.99	-10.09	-15.09	-10.02
[truncated: 6 more columns]

## Sheet: Fig 4b
	Fig 4b	Day	WT-Vhcl								WT-GLP-1:GIP								WT-GLP-1:GIP:Lani										KO-Vhcl									KO-GLP-1:GIP									KO-GLP-1:GIP:Lani
	cumul. food intake (g)	0	0	0	0	0	0	0	0	0	0	0	0	0	0	0	0	0	0	0	0	0	0	0	0	0	0		0	0	0	0	0	0	0	0	0	0	0	0	0	0	0	0	0	0	0	0	0
		1	3.51	3.5	3.41	2.87	2.82	3.61	3.77	4.11	1.54	2.02	2.26	1.59	1.28	0.96	1.94	0.79	0.4	0.15	0.32	0.41	0.15	0.26	0.73	0.19	0.28		3.78	3.33	3.12	4.46	3.31	3.51	3.46	3.47	3.6	1.92	-3.16	2.04	2.14	2.57	1.65	2.45	2.7	2.45	2.01	1.37	1.18
		2	5.58	5.94	5.71	4.56	5.17	5.33	6.2	6.55	2.37	3.28	3.43	2.39	2.4	1.49	2.69	1.34	0.47	0.37	0.34	0.64	0.28	0.31	1.19	0.29	0.34		6.28	5.81	4.45	6.58	4.9	5.36	5.99	5.08	5.84	3.43	-1.67	3.33	3.71	4.39	3.05	4.41	3.6	3.55	3.54	2.26	2.44
		3	7.56	7.53	7.77	6.89	7.51	8.15	8.78	9.32	2.98	4.81	5.22	3.59	3.66	1.92	3.55	2.65	0.62	0.51	0.49	1.24	0.31	0.42	1.49	0.4	0.42		8.73	7.97	6.62	8.97	6.7	7.21	8.35	7.5	9.02	4.76	0.22	4.76	5.84	6.14	5.32	6.73	6.01	5.82	5.37	2.94	3.81
		4	10.03	10.03	10.15	9.02	9.96	12.1	11.87	11.93	3.99	6.21	6.99	4.71	5.2	2.86	4.21	3.98	0.61	0.67	0.56	1.74	0.39	0.6	1.93	0.37	0.58		11.26	9.7	9.73	11.58	8.98	9.56	10.4	9.43	11.43	6.7	1.87	6.11	7.37	7.71	7.32	8.53	7.54	8.32	7.01	3.58	5.25
		5	11.94	11.73	11.69	11.57	12.29	14.05	14.57	14.46	4.97	7.69	8.66	5.52	6.78	3.59	4.99	5.32	0.71	0.85	0.72	2.3	0.4	0.82	2.2	0.41	0.77		14.25	11.04	12.04	14.08	11.19	11.9	12.26	11.44	13.74	8.43	3.12	7.16	8.6	9.11	9.45	10.59	9.04	10.24	8.36	4.06	6.57
		6	13.85	13.55	13.7	14.27	14.67	17.16	17.07	17.32	6.01	9.12	10.5	7.14	8.22	4.2	5.95	7.05	1.96	1.08	1.14	3.21	0.39	1.26	2.79	0.56	0.87		16.61	12.73	14.35	15.87	13.48	14.11	14.69	13.47	16.61	10.17	4.24	8.52	10.4	10.4	11.25	12.61	10.75	12.48	9.76	4.59	8.27
		7	16.43	15.54	15.93	16.54	17.8	19.37	20.05	20.08	7.52	10.77	12.64	9.1	9.85	5.76	7.75	8.04	4.03	1.87	2.35	4.59	0.76	2.54	3.5	3	1.32		19.27	15.26	17.05	17.62	16.49	16.24	17.53	16.36	19.36	11.57	5.93	9.85	13	12.07	13.69	14.98	12.68	13.9	11.47	5.58	10.12
		8	19.01	17.69	17.89	18.78	20.43	22.67	22.97	22.83	9.48	12.32	14.7	11.25	11.68	7.11	9.52	9.62	5.63	3.41	3.7	5.97	0.83	3.76	4.56	2.19	1.48		21.29	17.41	19.6	19.45	19.06	18.47	20.16	18.77	22.04	13.11	7.51	11.2	14.73	14.33	15.8	17.23	14.67	15.21	13.25	6.4	11.85
		9	21.14	20.05	20.19	20.77	23.15	25.39	25.77	25.26	11.82	14.29	16.8	13.75	13.48	8.97	11.62	11.44	8	4.16	5.36	7.61	1.56	5.13	5.9	3.53	1.52		23.76	19.49	22.66	21.22	21.93	21.29	22.91	21.19	24.59	14.81	9.5	12.8	16.23	16.08	17.89	19.64	16.6	17.09	14.97	7.62	13.55
		10	23.97	22.23	22.96	23.69	25.71	28.99	29.3	29.5	13.51	16.37	19.87	16.56	15.93	11.63	14.25	14.07	8.71	5.98	7.29	9.98	2.94	7.05	7.74	5.04	2.34		26.47	22.46	25.11	24.11	24.83	24.23	25.14	23.95	27.46	16.99	12.2	14.82	18.41	18.36	20.47	22.45	19.2	19.37	17.09	9.27	16.11
		11	25.34	23.89	24.46	25.93	27.87	31.48	31.87	32.22	15.03	17.26	21.14	18.25	17.03	12.39	16.09	15.46	8.75	6.4	8.38	11.53	3.48	8.52	9	5.55	2.7		28.48	25.03	27.18	25.21	27	26.17	26.7	25.79	29.72	18.03	14.55	16.21	19.89	19.6	22.25	24.06	20.58	20.39	18.37	10.3	17.1
		12	27.36	25.65	26.44	28.02	29.97	34.64	34.97	35.09	16.91	18.81	23.29	20.59	18.76	14.01	18.61	17.53	8.94	7.08	10.24	13.43	4.51	10.09	10.62	6.27	3.81		30.3	26.88	29.43	27.25	29.18	28.64	28.33	27.85	32.13	19.63	16.47	18.01	21.86	21.68	23.91	26.14	22.2	22.11	20.22	12.33	19.02
		13	28.79	27.65	28.55	29.55	32.51	37.17	38.06	38.09	18.98	20.48	25.62	23.06	20.57	16.02	20.72	19.31	10.58	8.45	12.42	15.19	6.14	11.66	12	7.71	4.87		32.26	28.31	30.67	28.61	31.86	30.86	31.09	30.04	34.38	21.06	18.71	20.05	23.14	23.35	25.89	28.71	24.39	23.95	21.97	14.82	20.65
		14	29.79	29.02	29.88	31.37	34.12	39.48	40.28	40.35	20.43	21.64	27.13	24.44	21.68	17.32	22.18	20.35	10.44	9.53	13.95	16.12	6.77	13.1	12.73	8.35	6.02		33.81	30	33.2	30.22	33.7	33.24	33.52	31.87	35.78	21.86	19.97	21.26	24.02	24.5	27.18	30.22	25.51	25.06	22.62	15.92	21.88
[truncated: 6 more columns]

## Sheet: Fig 4c
	Fig 4c	Day	WT-Vhcl								WT-GLP-1:GIP								WT-GLP-1:GIP:Lani								KO-Vhcl								KO-GLP-1:GIP								KO-GLP-1:GIP:Lani
	BW (placebo corrected, %)	0	0	0	0	0	0	0	0	0	0	0	0	0	0	0	0	0	0	0	0	0	0	0	0		0	0	0	0	0	0	0	0	0	0	0	0	0	0	0	0	0	0	0	0	0	0	0
		1	-0.88	-0.26	-0.69	-0.08	0.32	0.12	0.31	1.16	-2.68	-4.88	-2.39	-2.9	-2.8	-3.71	-3.14	-1.78	-4.81	-4.63	-4.78	-4.14	-4.02	-4.51	-5.01		-1.76	0.27	-0.43	1.03	-0.34	-0.57	0.78	1.03	-2.83	-2.91	-1.83	-3.7	-2.84	-2.67	-0.85	-3.33	-3.22	-3.58	-4.25	-3.05	-3.55	-3.91	-2.23
		2	-1.34	0.07	-0.55	0.06	0.46	0.26	0.26	0.78	-4.14	-4.34	-4.37	-4.46	-4.8	-6.86	-5.35	-3.2	-7.54	-6.57	-7.39	-6.12	-5	-7.39	-7.04		-2.14	-0.47	-0.53	1.54	-0.39	-1.04	1.5	1.53	-4.33	-5.47	-3.47	-4.53	-3.92	-2.63	-0.47	-4.57	-4.72	-5.14	-5.41	-3.82	-3.47	-6.23	-1.48
		3	-0.77	-0.46	-0.6	-0.74	-0.01	0.69	0.66	1.23	-4.77	-5.37	-4.75	-4.62	-5	-7.72	-4.2	-2.41	-9.66	-8.07	-8.77	-6.9	-5.35	-7.14	-8.44		-3.03	0.04	1.01	3.27	-1.45	-2.35	-0.3	2.81	-4.42	-5.92	-2.45	-4.36	-1.7	-0.43	0.33	-5.81	-5.44	-5.94	-5.15	-3.8	-3.47	-6.96	-2.6
		4	-1	-0.29	-1.03	-1.35	-0.65	1.74	1.39	1.2	-7	-7.4	-5.74	-3.89	-7.36	-9.02	-6.57	-2.95	-13.99	-10.75	-12.52	-8.66	-6.69	-8.94	-10.04		-4.68	-0.25	2.42	4.45	-2.87	-3	0.4	3.54	-5.48	-6.71	-0.57	-2.95	-0.29	-0.41	1.54	-6.01	-7.83	-7.52	-7.99	-6.07	-5.13	-7.67	-2.43
		5	-0.47	-0.38	-0.7	-1.63	-0.1	0.57	0.93	1.79	-8.47	-8.87	-5.63	-5.3	-6.86	-11.3	-7.21	-4.61	-16.94	-11.98	-14.56	-9.33	-8.85	-11.71	-13.28		-5.45	-0.19	2.88	6.2	-3.78	-4.55	0.98	3.92	-5.6	-8.93	-1.18	-2.83	0.72	0.19	2.29	-7.1	-8.55	-9.68	-7.53	-6.92	-5.36	-9.81	-2.36
		6	-1.86	-0.71	-0.89	-1.01	0.32	0.45	1.15	2.55	-10.66	-10.06	-6.56	-6.02	-9.55	-13.07	-7.88	-4.71	-20.42	-14.41	-17.48	-10.65	-11.06	-13.25	-14.83		-6.58	0.75	2.87	6.64	-3.77	-4.75	0.49	4.35	-6.83	-12.46	-1.44	-2.81	-0.09	-0.29	0.94	-6.28	-12.37	-13.61	-9.65	-7.36	-7.55	-12.3	-4.21
		7	-1.46	-0.15	-1.72	-1.41	0.92	0.11	0.78	2.92	-11.26	-10.46	-7.13	-5.26	-8.97	-13.24	-6.6	-4.69	-23.51	-14.97	-19.25	-10.84	-12.75	-13.94	-14.44		-7.12	1.16	3.07	6.59	-4.17	-4.96	0.89	4.54	-7.65	-12.27	-1.98	-3	-1.72	0.12	1.35	-7.48	-13.52	-15.27	-11.37	-7.81	-9.77	-14.21	-4.01
		8	-1.91	0.19	-2.58	-2.64	0.66	0.62	2.07	3.59	-12.51	-10.31	-5.06	-4.35	-9.99	-14.37	-7.54	-4.54	-26.85	-16.72	-21.25	-12.05	-14.1	-15.39	-15.47		-8	1.67	3.34	6.86	-4.3	-5.1	1.4	4.12	-8	-14.19	-2.18	-2.93	-1.45	-0.3	1.23	-6.01	-15.71	-18.44	-14.07	-10.14	-11.91	-17.79	-4.97
		9	-1.15	-0.41	-2.01	-2.67	0.62	0.58	1.65	3.38	-14.35	-12.15	-7.21	-6.84	-11.77	-16.05	-9.38	-6.83	-27.3	-15.81	-20.9	-12.66	-15.83	-16.86	-15.51		-8.37	1.63	3.12	7.75	-4.7	-4.89	1.37	4.1	-10.05	-15.31	-3.63	-3.92	-2.26	-1.48	0.66	-7.61	-15.51	-18.47	-14.72	-10.15	-11.7	-19.7	-4.77
		10	-0.64	0.28	-2.92	-1.77	0.53	0.36	0.63	3.52	-15.44	-11.24	-6.71	-8.41	-11.46	-15.56	-9.43	-7.03	-29.66	-16.82	-21.96	-13.51	-19.47	-17.79	-17.76		-8.59	1.6	4.15	7.04	-4.73	-5.33	1.57	4.3	-11.73	-16.88	-4.13	-5.15	-1.27	-0.59	-0.54	-7.23	-16.21	-19.65	-18.14	-11.47	-14.14	-21.28	-6.86
		11	0.13	0.03	-1.93	-2.79	0.71	-0.25	1.53	2.57	-16.27	-12.27	-8.68	-9.98	-13.65	-17.45	-25.41	-7.64	-33.99	-19.15	-23.76	-15.69	-21.21	-20.89	-18.19		-8.75	1.14	4.39	7.74	-4.91	-5.1	2.31	3.18	-11.29	-15.75	-4.34	-2.93	-1.5	-0.56	-0.51	-6.01	-16.63	-20.31	-19.39	-11.66	-14.77	-23.75	-6.01
		12	-0.91	0.73	-3.18	-3.43	2.31	0.04	0.91	3.54	-17.71	-12.51	-8.54	-10.98	-13.69	-18.42	-9.02	-7.71	-33.83	-20.53	-23.61	-16.51	-24.28	-21.31	-21.79		-8.32	1.48	4.46	8.28	-5.06	-4.63	0.98	2.81	-11.43	-17	-4.96	-3.67	-2.15	-0.71	-1.62	-6.15	-17.9	-18.62	-19.32	-11.16	-15.35	-25.83	-8.01
		13	-0.94	-0.61	-2.2	-3.26	0.23	0.55	2.02	4.2	-17.94	-14.14	-7.22	-11.57	-14.89	-20.64	-10.13	-8.08	-34.47	-21.32	-25.21	-16.92	-25.06	-23.12	-23		-8.7	1.78	5.33	8.32	-4.64	-5.23	-0.38	3.53	-11.42	-16.53	-5.39	-3.66	-2.09	-0.44	-2.59	-5.74	-18.98	-21.11	-20.36	-11.35	-16.86	-27.17	-8.2
		14	-0.46	1.09	-0.92	-2.55	1.5	-2.37	1.44	2.28	-17.66	-12.46	-9.96	-11.95	-16.12	-21.31	-10.42	-9.14	-31.76	-21.52	-24.11	-18.33	-26.18	-22.48	-22.69		-7.97	1.34	4.92	7.77	-4.55	-5.58	0.18	3.89	-12.18	-14.81	-7.43	-5.95	-1.35	-1.47	-2.26	-6.04	-18.6	-19.61	-19.29	-11.79	-16.67	-26.64	-8.14
[truncated: 1 more columns]

## Sheet: Fig 4d
	Fig 4d	Day	Vhcl								GLP-1:Lani + acylGIP								GLP-1:Lani								acyl-GIP								GLP-1:GIP:Lani
	BW (%)	0	0	0	0	0	0	0	0	0	0	0	0	0	0	0	0	0	0	0	0	0	0	0	0	0	0	0	0	0	0	0	0	0	0	0	0	0	0	0	0	0		test for normality passed:		yes
		1	1.50754	2.08333	1.16667	-0.148368	0.683761	-0.328947	0.304414	-1.44928	-4.0201	-3.51171	-4.72175	-3.64431	-5.82192	-5.90909	-5.34483	-5.20984	-4.04355	-4.24837	-4.4964	-2.81065	-3.67647	-4.96689	-5.32915	-3.90492	-0.641026	-0.167785	-0.970874	-0.355872	0.328947	0.149254	0	-1.80451	-5.13552	-5.86265	-2.86145	-5.07365	-3.99386	-4.37158	-3.61842	-3.24149
		2	1.17253	0	0.166667	-1.03858	-0.854701	-0.493421	-0.456621	-1.28824	-8.0402	-6.35452	-8.93761	-8.01749	-9.41781	-9.09091	-8.44828	-4.92041	-6.6874	-4.90196	-5.7554	-5.32544	-5	-6.95364	-6.11285	-6.28183	-1.28205	-1.34228	-3.23625	-0.711744	0	-1.19403	-3.25926	-1.80451	-7.84593	-9.38023	-7.07831	-9.00164	-7.8341	-9.47177	-4.76974	-8.58995
		3	0.167504	0	0.333333	-1.63205	-1.19658	-1.31579	-2.1309	-3.7037	-10.3853	-9.0301	-10.7926	-9.62099	-11.4726	-12.1212	-11.7241	-9.40666	-8.8647	-5.22876	-6.47482	-7.39645	-7.20588	-8.60927	-7.83699	-6.79117	-1.92308	-2.85235	-2.10356	-2.84698	-1.15132	-1.49254	-3.7037	-3.45865	-11.9829	-12.0603	-9.33735	-12.4386	-11.0599	-12.7505	-8.71711	-10.859
		4	-1.34003	-1.28205	-2.33333	-2.52226	-3.07692	-2.13816	-1.52207	-4.66989	-12.5628	-11.0368	-12.8162	-10.6414	-14.3836	-14.0909	-13.7931	-11.1433	-12.1306	-8.00654	-7.91367	-8.57988	-8.23529	-9.93377	-8.77743	-8.82852	-3.04487	-4.02685	-3.72168	-4.4484	-2.96053	-2.98507	-5.18519	-4.96241	-15.6919	-15.0754	-12.6506	-16.0393	-13.5177	-15.847	-12.1711	-13.9384
		5	-0.670017	-3.04487	-2.33333	-2.52226	-3.76068	-4.11184	-1.82648	-4.66989	-16.5829	-13.7124	-15.5143	-13.9942		-19.0909	-17.931	-13.1693	-14.7745	-8.16993	-9.17266	-9.76331	-10.2941	-12.2517	-10.6583	-10.3565	-3.84615	-6.04027	-5.01618	-5.16014	-4.11184	-3.28358	-5.92593		-18.117	-17.7554	-15.6627	-19.4763	-15.6682	-19.49	-14.8026	-16.3695
		6	0.167504	-1.28205	-2.66667	-2.96736	-4.10256	-4.27632	-2.1309	-4.83092	-19.7655	-14.3813	-18.7184	-15.7434		-22.1212	-21.0345	-15.0507	-16.7963	-9.96732	-9.89209	-13.0178	-11.7647	-14.2384	-12.2257	-4.75382	-4.32692	-6.71141	-6.31068	-6.9395	-5.09868	-2.98507	-6.07407		-20.8274	-20.4355	-18.2229	-22.7496	-17.6651	-22.7687	-17.1053	-19.1248
		7	0.502513	-1.44231	-2.33333	-4.1543	-3.93162	-4.44079	0	-4.99195	-23.2831	-15.7191	-20.5734	-15.8892		-23.7879	-23.9655	-18.0897	-18.0404	-9.64052	-8.81295	-13.1657	-11.7647	-15.894	-12.3824	-11.7148	-3.36538	-7.38255	-6.14887	-8.18505	-6.08553	-4.1791	-6.51852		-24.1084	-21.943	-18.2229	-25.8592	-18.7404	-24.5902	-18.4211	-20.7455
		8	-1.34003	-3.6859	-2	-4.00593	-2.90598	-6.08553	-1.82648	-4.99195	-27.3032	-17.0569	-22.7656	-18.3673		-27.2727	-25.8621	-18.5239	-18.507	-10.2941	-10.9712	-15.6805	-12.6471	-16.5563	-13.3229	-12.2241	-3.84615	-8.72483	-7.44337	-10.4982	-6.08553	-3.8806	-7.25926		-26.5335	-24.1206	-21.5361	-29.1326	-22.5806	-28.2332	-20.7237	-23.5008
		9	-1.17253	-3.84615	-1.83333	-3.56083	-3.93162	-7.07237	-1.21766	-6.11916	-29.3132	-16.388	-24.2833	-18.6589		-30.1515	-27.069	-20.9841	-19.1291	-9.80392	-10.9712	-15.6805	-12.6471	-17.5497	-13.3229	-13.5823	-3.6859	-8.05369	-6.14887	-11.9217	-6.57895	-4.32836	-6.66667		-28.388	-24.7906	-23.7952	-31.4239	-23.6559	-29.8725	-23.5197	-24.6353
		10	-0.335008	-2.72436	-2.66667	-3.11573	-4.95726	-7.40132	-0.913242	-4.83092	-30.9883	-16.388	-24.6206	-18.3673		-31.9697	-28.6207	-22.576	-20.3733	-9.96732	-10.6115	-17.4556	-11.7647	-18.0464	-14.1066	-13.2428	-3.6859	-8.38926	-6.47249	-13.7011	-6.41447	-3.43284	-7.11111		-30.2425	-25.1256	-25	-31.4239	-23.8095	-29.6903	-25.3289	-26.2561
		11	-0.837521	-3.84615	-2.66667	-2.37389	-6.15385	-6.57895	-0.761035	-5.63607	-34.3384	-17.0569	-27.1501	-20.4082		-35.1515	-30.5172	-24.602	-21.9285	-12.4183	-9.89209	-17.1598	-13.9706	-18.3775	-14.5768	-13.5823	-3.84615	-8.38926	-7.76699	-15.1246	-6.57895	-3.58209	-7.85185		-32.3823	-27.4707	-26.8072	-32.8969	-24.424	-30.9654	-26.4803	-27.5527
		12	-1.34003	-4.16667	-2.83333	-3.11573	-7.35043	-8.05921	-1.36986	-5.63607	-34.3384	-17.5585	-29.1737	-20.1166		-37.5758	-30.3448	-24.1679	-22.084	-11.6013	-10.9712	-17.3077	-13.6765	-18.8742	-15.047	-13.9219	-4.16667	-9.73154	-7.11974	-15.4804	-7.23684	-3.58209	-7.85185		-33.2382	-27.9732	-27.7108	-32.7332	-25.192	-32.4226	-27.1382	-28.5251
		13	0.335008	-3.04487	-1.16667	-1.92878	-6.66667	-7.56579	1.52207	-4.34783	-37.6884	-18.5619	-30.3541	-22.0117		-38.9394	-31.7241	-25.4703	-23.0171	-7.18954	-10.0719	-18.9349	-15.2941	-19.0397	-15.3605	-14.2615	-4.96795	-9.22819	-7.11974	-16.3701	-7.23684	-2.98507	-7.7037		-34.8074	-29.1457	-29.6687	-34.8609	-25.8065	-31.5118	-29.4408	-29.8217
		14	-2.01005	-7.85256	-8	-6.52819	-10.7692	-11.0197	-5.47945	-7.8905	-39.196	-21.2375	-34.4013	-25.8017		-43.9394	-34.6552	-28.9436	-25.5054	-12.5817	-12.7698	-21.0059	-18.2353	-22.351	-17.0846	-17.4873	-8.49359	-12.0805	-11.6505	-17.6157	-10.3618	-7.16418	-11.8519		-36.234	-30.1508	-32.0783	-36.6612	-27.3425	-33.6976	-31.5789	-32.2528
															excluded due to fighting wound																			excluded due to fighting wound

## Sheet: Fig 4e
	Fig 4e	Day	Vhcl					GLP-1:Lani + GIP				GLP-1:Lani					GIP					GLP-1:GIP:Lani
	Food intake (g)	0	0	0	0	0	0	0	0	0	0	0	0	0	0	0	0	0	0	0	0	0	0	0	0	0		test for normality passed:		yes
		1	3.05	3.75	3.3	3.7	2.7	0.3	0.65	0.4	0.8	1	1.25	1.25	0.8	1.7	2.5	2.9	1.8	3.15	2.65	0.8	0.7	0.3	0.5	0.7
		2	5.55	6.25	6.45	7.3	5.4	0.8	1.5	0.55	1.8	2.15	2.5	3.15	1.8	3.3	4.7	5.1	4.4	5.05	4.15	1.3	0.9	0.8	0.85	1.5
		3	8.2	9.05	8.7	10.5	6.9	1.15	2.1	0.9	2.45	3.65	4.05	4.65	3.2	3.6	7.25	7.6	6.4	7.2	5.8	1.6	1.5	2	1.2	2.15
		4	10.8	11.4	10.8	14	9.1	1.6	2.8	1.15	3.35	5.15	5.5	6.35	5	4.9	8.8	9.8	8.5	9.35	7.3	1.85	2.1	2.8	1.7	2.65
		5	13.4	14	13	17.2	11.3	2.7	3.8	1.25	4.55	6.85	7.2	8.1	10.9	6.7	11.1	11.8	10.5	11.7	9.35	2.7	2.5	3.4	2.7	3.1
		6	16.6	16.7	15.25	19.9	14	5.5	4.65	2.45	5.55	8.9	8.6	10.1	9.3	8.9	13.9	14.1	13.1	14.4	12.15	3.4	3.5	3.9	3.7	4
		7	19.7	19.4	18.15	24.3	16.7	5.15	6.3	5.95	6.15	10.95	10.95	12.3	11.3	11.1	16.65	16.7	15.2	16.7	15.1	6.05	4.7	5	5.25	4.9
		8	22.35	22.05	20.75	27.5	18.7	6.1	7.05	8.35	7.4	13.55	11.9	14.9	13.3	13	18.8	18.5	17.1	19.1	17.8	7.55	5.6	6.2	5.95	6.1
		9	25.4	25.45	23.1	31.3	21.2	7.4	8.95	9.05	9.35	15.9	14.85	17.05	15.5	15.2	21.75	21.4	19.6	21.65	21.1	8.75	6.6	7.9	6.5	7.8
		10	28.65	28.35	25.9	35.3	24	9.95	10.95	11.05	11.1	18.55	17.6	20.35	17.8	17.7	24.85	23.8	21.4	24.45	24.45	9.35	8.3	10.3	7.4	9.05
		11	30.95	31	27.9	38.4	26.5	11.6	12.95	11.65	12.3	20.4	20.85	22.75	20.1	19.9	27.5	26.2	23.5	27.2	27.3	11.3	9.6	13.2	11.5	11.5
		12	34.35	34.4	30.8	42.2	29.1	14	14.9	12.85	14.6	23.5	25.7	26.45	23.3	22.5	30.4	29.5	26.8	30.05	30.8	13.55	11.4	16.7	13.1	13.95
		13	36.65	36.75	32.75	45.2	31.6	14.65	15.7	13.15	15.6	25.6	28.1	28.85	24.5	24	32.3	31.2	28.5	31.9	33.15	14.5	12.2	18.1	14.8	14.85
		14	38.35	38.3	34.15	49.1	34.3	15.9	16.7	14.75	16.6	27.05	30.05	30.6	27.2	26.5	33.8	34	31	33.3	34.85	15.2	13.9	21	15.4	15.75

## Sheet: Fig 4f
	Fig 4f	time (min)	Vhcl								GLP-1:Lani + GIP								GLP-1:Lani								GIP								GLP-1:GIP:Lani
	GTT	0	134	141	138	176	120	158	142	127	91	127	104	128		86	98	56	118	158	118	122	117	123	141	107	140	134	148	152	167	143	86		70	88	92	69	97	95	77	59		test for normality passed:		yes
		15	266	293	329	296	116	358	261	256	150	185	208	345		172	177	205	288	226	211	377	293	350	272	251	221	368	242	222	295	232	194		124	105	245	164	190	221	125	122
		30	341	358	309	301	119	295	348	371	297	227	298	405		232	219	190	291	280	385	427	206	420	333	225	363	419	416	308	284	246	263		123	147	254	143	168	138	137	118
		60	260	272	292	319	47	259	314	353	238	161	258	384		114	128	161	197	222	271	258	131	384	269	162	311	443	398	196	249	231	194		82	108	179	113	108	122	74	68
		120	173	158	199	165	86	135	224	210	84	99	124	321		85	76	129	119	182	155	131	102	270	163	106	240	331	318	127	145	172	105		70	88	127	98	79	105	65	68
															fighting																			fighting
							missinjected							missinjected

## Sheet: Fig 4g
	Fig 4g
	Blood glucose (mg/dl)	Vhcl	GW501516	GLP-1:GIP:Lani	GSK3787 + GW501516	GSK3787 + GLP-1:GIP:Lani		test for normality passed:		yes
		88	85	54	79.5	85.5
		132	91	62	94	123
		116.5	84.5	76	95	69.5
		105	99	64.5	100.5	87
		72	92.5	42.5	83.5	105
		120.5	92.5	79.5	87	93.5
		112.5	98.5	62	92.5	83.5
		88	86.5	44	99	78.5

## Sheet: Fig 4h
	Fig 4h
	BW (%)	Day	Vhcl								GW501516								GLP-1:GIP:Lani								GSK3787 + GW501516								GSK3787 + GLP-1:GIP:Lani
		0	0	0	0	0	0	0	0	0	0	0	0	0	0	0	0	0	0	0	0	0	0	0	0	0	0	0	0	0	0	0	0	0	0	0	0	0	0	0	0	0
		1	0.16	0.71	0.53	-0.17	-0.86	0.62	-0.32	-1.21	0.51	-0.85	-1.58	-0.35	-1.3	-1.93	0.36	1.53	-2.86	-3.61	-3.85	-3.96	-3.59	-2.21	-4.35	-4.34	-1.07	-1.93	0.89	-0.73	-1.18	-0.37	-2.86	-1.99	-5.18	-3.51	-4.52	-4.27	-2.98	-3.86	-5.35	-2.84
		2	-0.16	-1.06	0.53	-0.52	-0.51	0.21	-2.7	-3.36	0.34	-0.68	-2.63	-2.61	-3.17	-4.46	0.18	1.15	-6.26	-6.37	-8.28	-7.4	-7.18	-5.27	-7.62	-7.99	-2.14	-3.69	-0.3	-2.75	-3.54	-2.05	-5.38	-4.64	-8.35	-6.84	-7.17	-7.01	-6.12	-7.02	-7.66	-6
		3	-0.32	-1.06	0.18	-0.87	-0.86	-1.66	-3.81	-3.36	-1.53	-2.21	-6.49	-5.75	-4.18	-5.51	-2.7	-1.34	-8.23	-8.95	-11.24	-11.02	-11.31	-7.31	-9.18	-9.72	-3.93	-5.3	-1.48	-4.77	-3.87	-1.86	-9.24	-7.28	-9.85	-8.5	-10.28	-11.11	-8.79	-9.47	-9.45	-9
		4	-0.16	-0.35	-0.53	-1.22	-0.86	-1.45	-4.44	-4.16	-3.22	-3.58	-9.3	-7.49	-5.76	-7.14	-4.14	-4.2	-9.84	-12.05	-14.64	-14.11	-13.11	-9.86	-11.66	-13.19	-6.43	-6.42	-4	-4.59	-6.4	-4.47	-9.92	-9.44	-11.69	-10.72	-12.62	-12.82	-12.24	-13.33	-13.19	-12.32
		5	-2.57	-0.18	-1.77	-1.22	-0.69	-2.49	-4.13	-5.64	-3.39	-4.6	-10	-9.06	-5.76	-7.59	-4.14	-4.01	-10.91	-13.08	-16.72	-15.83	-13.29	-10.71	-13.69	-16.67	-6.96	-8.03	-3.85	-4.95	-8.25	-3.17	-11.93	-11.09	-14.36	-13.68	-16.2	-16.24	-15.38	-17.19	-14.44	-13.74
		6	-2.09	-0.35	-2.48	-2.09	-1.37	-1.87	-5.08	-6.31	-4.07	-4.94	-11.05	-12.89	-6.34	-8.78	-6.29	-6.11	-11.99	-14.97	-18.79	-17.21	-16.52	-12.93	-14.93	-17.19	-8.39	-9.63	-4.44	-4.95	-10.1	-6.89	-13.61	-12.75	-17.03	-15.71	-17.6	-19.15	-18.52	-19.82	-16.4	-16.27
		7	-1.93	0.18	-0.35	-0.52	0.34	-1.04	-5.24	-6.31	-3.39	-5.96	-13.51	-12.72	-6.63	-9.23	-7.73	-7.82	-14.13	-17.04	-21.01	-18.59	-18.85	-13.78	-17.11	-19.44	-8.57	-10.11	-4.44	-4.95	-12.12	-6.15	-14.29	-13.91	-19.7	-16.45	-20.25	-22.56	-23.23	-24.91	-19.79	-18.64
		8	-2.09	-0.35	0.18	-1.4	-0.34	-1.66	-5.87	-6.85	-5.08	-6.64	-13.68	-14.98	-8.36	-10.57	-8.81	-7.82	-17.17	-19.62	-23.37	-20.65	-21.36	-15.31	-20.06	-22.92	-9.11	-10.43	-4.44	-5.14	-16.16	-3.72	-15.8	-14.9	-20.7	-19.41	-22.9	-25.81	-26.53	-28.77	-21.75	-20.85
		9	-2.09	-0.71	-1.77	-1.05	-0.34	-1.45	-6.83	-7.25	-6.95	-9.37	-15.09	-15.85	-10.23	-13.24	-10.61	-11.07	-18.25	-21.51	-26.04	-22.38	-23.34	-17.69	-23.64	-26.39	-9.82	-10.43	-5.19	-4.77	-15.82	-3.72	-17.14	-16.39	-23.87	-22	-25.55	-28.21	-26.84	-31.58	-24.24	-23.7
		10	-1.93	0	-2.3	-2.79	-3.09	-3.53	-6.67	-6.71	-6.78	-9.54	-15.61	-16.03	-11.1	-12.95	-11.69	-11.64	-21.29	-24.27	-27.66	-24.1	-25.31	-19.9	-26.13	-29.86	-10.36	-11.88	-8.15	-5.69	-16.33	-5.59	-18.49	-17.88	-25.54	-22.18	-28.19	-32.31	-33.91	-33.86	-25.85	-25.43
		11	-3.53	-0.71	-3.01	-3.49	-4.29	-2.9	-6.98	-7.38	-7.97	-10.56	-17.19	-16.9	-10.52	-12.35	-12.59	-13.55	-23.43	-26.16	-28.4	-25.13	-27.11	-21.43	-28.77	-32.81	-9.82	-11.24	-6.67	-3.3	-18.01	-5.96	-18.49	-17.88	-26.71	-24.21	-29.91	-33.33	-35.79	-36.32	-26.74	-26.86
		12	-2.57	-0.53	-2.48	-2.27	-3.95	-3.11	-6.19	-6.98	-7.8	-11.93	-16.84	-16.9	-9.94	-13.54	-12.41	-12.98	-25.76	-28.57	-30.92	-25.65	-27.29	-20.92	-29.08	-32.81	-10.54	-12.04	-6.22	-5.14	-18.01	-7.26	-18.49	-18.54	-27.55	-26.43	-32.09	-35.04		-37.19	-28.34	-29.23
		13	-2.89	-1.41	-2.66	-2.79	-4.12	-3.32	-6.67	-7.65	-9.15	-12.1	-18.07	-18.12	-11.1	-16.67	-14.03	-14.5	-28.09	-29.78	-31.51	-26.16	-28.55	-21.6	-30.33	-33.68	-11.43	-12.84	-7.7	-5.69	-18.52	-8.38	-20	-18.05	-27.38	-26.43	-34.27	-35.21		-39.65	-29.95	-32.39
		14	-2.25	-0.53	-0.71	-2.27	-4.12	-2.9	-6.51	-6.44	-10.17	-12.1	-18.07	-17.94	-11.67	-17.71	-14.03	-15.84	-28.98	-31.5	-32.4	-27.71	-29.8	-23.13	-31.73	-34.55	-10.71	-12.04	-5.63	-5.32	-16.16	-9.5	-19.16	-18.05	-29.88	-28.47	-35.05	-37.09		-40	-29.95	-32.39
																																							died due to fighting

## Sheet: Fig  4i
	Fig 4i	Day	WT-Vehicle								KO-Vehicle								WT-GLP-1:GIP:Lanifibranor 10 nmol/kg								KO-GLP-1:GIP:Lanifibranor 10 nmol/kg
	BW (%)	0	0	0	0	0	0	0	0	0	0	0	0	0	0	0	0	0	0	0	0	0	0	0	0	0	0	0	0	0	0	0	0	0		test for normality passed:		yes
		1	0.67	-0.82	-0.55	0.26	4.01	0	0.99	0.55	-1.17	1.26	0	0	1.41	-1.76	0.44	-1.39	-5	-3.69	-3.81	-4.77	-5.81	-3.48	-5.2	-3.73	1.11	0	0.22	0	-0.58	0.21	0	-1.15
		2	0.22	-1.64	-1.37	-0.79	3.56	-0.21	0.66	0	-1.17	0.5	-1.42	-0.23	0.47	-2.54	-0.66	-2.99	-7.61	-5.8	-7.05	-8.02	-11.05	-6.5	-8.73	-7.47	-0.89	0.23	0.44	-0.22	-0.58	0	0.48	-1.15
		3	-0.45	-2.26	0	-0.26	3.79	0.83	1.81	-2.94	-3.05	1.01	-1.21	-0.68	1.18	-2.74	-2.42	-3.59	-8.91	-7.12	-10.1	-11.83	-14.24	-8.82	-12.27	-9.23	-1.11	-0.68	0	-1.32	-1.35	0	-0.71	-2.29
		4	0	-2.05	0.55	-1.31	4.23	0	0.49	-0.18	-2.82	1.01	-3.04	-2.49	1.18	-2.74	-2.86	-5.18	-11.52	-11.35	-17.52	-17.75	-17.73	-12.06	-15.38	-12.77	-2.89	-1.81	0.22	-2.2	-1.54	-1.04	-0.95	-3.72
		5	0.89	-1.03	-0.27	-1.57	4.01	0.21	1.48	0.18	-3.99	1.76	-2.63	-1.36	4.47	-3.13	-2.64	-4.78	-15.22	-12.4	-16.38	-18.13	-19.77	-13.92	-19.33	-16.11	-1.78	-1.13	2.18	-0.44	-1.15	0.41	-0.95	-0.57
		6	1.12	-0.41	-1.65	-2.36	4.9	0.62	2.3	-0.18	-3.05	2.01	-1.62	-0.91	1.65	-2.54	-2.64	-4.78	-17.39	-13.72	-19.62	-20.99	-22.97	-17.17	-23.28	-19.45	-1.78	-0.23	2.4	-1.98	-1.15	-0.21	-0.71	-0.29
		7	0.89	0.21	-0.27	-1.83	5.57	2.92	2.79	1.1	-1.88	2.26	-1.82	0	2.59	-2.74	-1.76	-4.38	-18.7	-14.51	-23.24	-24.62	-25.29	-17.4	-26.2	-22.79	-1.11	0	3.49	-1.1	0.38	0.83	-0.95	0

## Sheet: Fig 4j
	Fig 4j	WT-Vhcl				KO-Vhcl					WT-conjugate				KO-conjugate
	Food intake (g)	0	0	0	0	0	0	0	0	0	0	0	0	0	0	0	0	0	0		test for normality passed:		yes
		2.7	2	2.45	2.85	1.6	2.2	2.4	2	0.87	0.75	0.6	0.7	0.6	1.9	2.05	2	1.85	1.7
		5.15	3.8	4.95	5.6	3.3	4	4.25	3.9	2.3	1.85	1.25	2.5	1.05	3.7	3.85	4.3	3.8	3.7
		7.4	6.15	7.9	8.45	4.6	6.2	6.35	5.9	4.07	3.65	1.75	4.3	1.9	5.5	5.45	6.4	5.75	5.7
		10.05	7.85	10.25	10.85	6.4	8.2	8.45	7.8	5.87	5.85	2	6.9	2.2	7.05	7.05	8.6	7.65	7.7
		13.05	9.7	12.8	13.7	8.4	10.2	10.5	9.9	7.77	8.05	2.05	8.55	2.5	8.95	9.3	10.8	9.7	10.3
		15.95	11.25	15.4	16.6	10.7	12.1	12.7	11.6	7.77	9.95	2.15	10.3	3.1	10.9	11.05	13.2	11.65	12.5
		18.5	13.2	17.85	19.2	11.9	13.6	14.55	13.3	11.87	11.2	2.6	12.55	3.25	12.7	13.1	15.7	13.35	15.1

[truncated: 3 more sheets: Fig 4k, Fig 4l, Fig  4m]
