# Supplementary material for: GLP-1R–GIPR–PPARα/γ/δ quintuple agonism corrects obesity and diabetes in mice
Source: Nature. 2026 Apr 29;653(8115):776–85. doi: 10.1038/s41586-026-10427-5 (PMC13190304; doi:10.1038/s41586-026-10427-5)
Supplement: Supplementary file 11 — Source Data Fig. 5 [file 41586_2026_10427_MOESM11_ESM.xlsx]

## Sheet: Fig 5c
	Fig 5c	cFOS Arcuate nucleus (ARC)
	ARC	Vhcl	Lani	GLP-1/GIP	GLP-1/GIP-Lani
		53	8	61	63
		38	48	69	57
		23	28	73	78
		13	51	90

## Sheet: Fig 5d
	Fig 5d	cFOS Dorsomedial hypothalamus (DMH)
	DMH	Vhcl	Lani	GLP-1/GIP	GLP-1/GIP-Lani
		111	58	105	115
		82	61	139	84
		106	69	76	113
		59	66	88

## Sheet: Fig 5e
	Fig 5e	cFOS Area postrema (AP)
	AP	Vhcl	Lani	GLP-1/GIP	GLP-1/GIP-Lani
		20	0	241	341
		1	4	273	212
		1	2	138	112
		18	38	116	113

## Sheet: Fig 5f
	Fig 5f	cFOS Nucleus of the solitary tract (NTS)
	NTS	Vhcl	Lani	GLP-1/GIP	GLP-1/GIP-Lani
		58	22	129	262
		16	36	251	206
		4	44	72	173
		76	148	147	179

## Sheet: Fig 5g
	Fig 5g	Endothelial Permeability in BBB in vitro model
	Endothelial Permeability Pe (x10-3 cm.min-1)
	Naflu	GLP-1:GIP	GLP-1:GIP:Lani	Sertraline	Diazepam
	0.481088	0.102132	0.0666341	3.7623	8.28258
	0.342642	0.0784204	0.0661173	3.10518	5.70711
	0.489178	0.103502	0.0841055	3.30224	6.44974

## Sheet: Fig 5h
		Fig 5h	Venn diagram - brainstem
		Comparison Group	Upregulated	Downregulated	Mixed	Sum	Venn
		GLP-1:GIP:Lani vs Vehicle	170	180	–	350	296
		GLP-1:GIP vs Vehicle	48	46	–	94	40
		GLP-1:GIP:Lani & GLP-1:GIP vs Vehicle	35	19	1	55	54*
		* sum of proteins changed in the same direction by GLP-1:GIP:Lani and GLP-1:GIP
		GLP-1:GIP:Lani vs Vehicle					GLP-1:GIP vs Vehicle
		Gene	p-value				Upregulated	p-value
	upregulated	Saa1	1.22014e-13			upregulated	Saa1	1.19793e-13
	upregulated	Saa2	4.45222e-12			upregulated	Saa2	1.37002e-12
	upregulated	Ehd3	3.66599e-07			upregulated	Fam107a	6.8935e-06
	upregulated	Nfs1	1.17096e-06			upregulated	Fga	1.12367e-05
	upregulated	Pitrm1	1.73883e-06			upregulated	Snapin	1.79099e-05
	upregulated	Dtd1	1.76723e-06			upregulated	Mb	8.66302e-05
	upregulated	Kcna2	3.33163e-06			upregulated	Kng1	0.000159034
	upregulated	Mrpl11	5.87612e-06			upregulated	Fgb	0.000215648
	upregulated	Gm9774;Adrm1	6.42315e-06			upregulated	Itih4	0.000288905
	upregulated	Gsk3a	6.62682e-06			upregulated	Eif5a	0.000463748
	upregulated	Acot1	8.87878e-06			upregulated	Ighv7-3;Ighv7-2;Ighv7-2;-	0.000555224
	upregulated	Cnn1	1.56555e-05			upregulated	Dennd4c	0.000685802
	upregulated	Camk2g	1.82082e-05			upregulated	Map4k2	0.000704876
	upregulated	Nagk	1.98788e-05			upregulated	Ighg3;Ighg3;-;-	0.000897508
	upregulated	Sptbn4	2.28313e-05			upregulated	Itih3	0.00102763
	upregulated	Cnpy2	2.39944e-05			upregulated	Cavin1	0.00106683
	upregulated	Blvrb	2.63136e-05			upregulated	Sdsl	0.00115475
	upregulated	Ap2s1	3.38234e-05			upregulated	Acvr1b	0.00126337
	upregulated	Lrfn2	3.49115e-05			upregulated	Peg3	0.00127151
	upregulated	Dnm3	4.29619e-05			upregulated	Myl4	0.00128101
	upregulated	Vamp7	4.46812e-05			upregulated	Nsmf	0.00175429
	upregulated	Yipf4	5.0372e-05			upregulated	Ube2g1	0.00182605
	upregulated	Maged1	5.05425e-05			upregulated	Sgce	0.00213124
	upregulated	Lmod1	6.81285e-05			upregulated	Endod1	0.00216071
	upregulated	Nsmf	7.16908e-05			upregulated	5530401A14Rik	0.00217616
	upregulated	Ank2	7.34093e-05			upregulated	Foxk1	0.00246429
	upregulated	Myo6	7.82281e-05			upregulated	Zfp655	0.00256351
	upregulated	Endod1	8.42304e-05			upregulated	Ca3	0.00291685
	upregulated	Tubb2a	8.67753e-05			upregulated	Adcy8	0.00333067
	upregulated	Atp5md	9.01023e-05			upregulated	Csf2ra	0.00504116
	upregulated	Ndufb5	9.30251e-05			upregulated	Fermt3	0.00545763
	upregulated	Lmtk2	9.59601e-05			upregulated	Atg14	0.00767563
	upregulated	Rabepk	9.89807e-05			upregulated	Crppa	0.00802324
	upregulated	Eloc	9.96645e-05			upregulated	Dtd1	0.00835096
	upregulated	F5	0.00012137			upregulated	Mrps36	0.00864343
	upregulated	Lyrm9	0.000122029			upregulated	Cnpy2	0.00919925
	upregulated	Fgb	0.000135763			upregulated	Ap3s1	0.00974111
	upregulated	Hp	0.000137413			upregulated	Camkk1	0.0149115
	upregulated	Fbln5	0.000144584			upregulated	Uxs1	0.0177882
	upregulated	Mtx3	0.000154991			upregulated	Cox6a1	0.0187257
	upregulated	Pmch	0.000167915			upregulated	Ctsf	0.0209874
	upregulated	Epdr1	0.000189047			upregulated	Abhd11	0.0235654
	upregulated	Itgb2	0.000200478			upregulated	Cnn1	0.0272518
	upregulated	Caly	0.000202459			upregulated	Lmod1	0.0343394
	upregulated	Psmd1	0.000241088			upregulated	Ttbk2	0.0359252
	upregulated	Pptc7	0.000241679			upregulated	Sptbn4	0.0371884
	upregulated	Sidt1	0.000243196			upregulated	Hectd1	0.0403234
	upregulated	Wdr45	0.000249164			upregulated	Dennd5a	0.0407872
	upregulated	Cox6a1	0.000260266			downregulated	Kctd12	2.44125e-05
	upregulated	Aspscr1	0.000271432			downregulated	Eif3e	3.92978e-05
	upregulated	Mrps36	0.000271573			downregulated	Acad12	0.000238403
	upregulated	Ctsf	0.000271606			downregulated	-	0.000296671
	upregulated	Psmd8	0.000282744			downregulated	Pnlip	0.000453339
	upregulated	Klk1b22	0.000283911			downregulated	Mfn1	0.000678071
	upregulated	Mapre3	0.000284917			downregulated	Plcb1	0.000717756
	upregulated	Ube3a	0.000287404			downregulated	Xpo7	0.0011742
	upregulated	Rnpep	0.000290901			downregulated	Rgmb	0.00120472
	upregulated	Dennd5a	0.000313474			downregulated	Arpp21	0.00125219
	upregulated	C1ql2;C1ql3	0.000316358			downregulated	Cdc42	0.00127363
	upregulated	Tst	0.000322742			downregulated	Gnb5	0.00186659
	upregulated	Sdsl	0.000338851			downregulated	Syndig1	0.00212792
	upregulated	C2cd4c	0.000346104			downregulated	Cryl1	0.00243433
	upregulated	Ap3s1	0.000351034			downregulated	Mylpf	0.00248951
	upregulated	Ttbk2	0.000354387			downregulated	Lamb2	0.00282703
	upregulated	Fam171a2	0.000400823			downregulated	Gabra1	0.00301892
	upregulated	Fkbp5	0.000401885			downregulated	Snrnp200	0.0033449
	upregulated	Pcp4l1	0.000408925			downregulated	Cbs	0.00356907
	upregulated	Ppt1	0.000429501			downregulated	Dpysl4	0.00469651
	upregulated	Cdh13	0.000459801			downregulated	Aldh9a1	0.00482111
	upregulated	Fga	0.000462712			downregulated	Fyn	0.00505913
	upregulated	Crtac1	0.000484997			downregulated	Atg7	0.00524418
	upregulated	Panx2	0.000488192			downregulated	Pdzd11	0.00602352
	upregulated	Raly	0.000502453			downregulated	Cnr1	0.00622784
	upregulated	Ccz1	0.000532817			downregulated	Tufm	0.00713276
	upregulated	Hectd1	0.000565781			downregulated	Alg3	0.00820693
	upregulated	Enpep	0.000566844			downregulated	Trmu	0.00825245
	upregulated	Hspb6	0.000619505			downregulated	Wdr82	0.00941123
	upregulated	Ankrd50	0.000628066			downregulated	Prkcd	0.00972102
	upregulated	Dusp3	0.000646221			downregulated	Dhx9	0.0124859
	upregulated	Timm21	0.000658553			downregulated	Atg2a	0.0131222
	upregulated	Col1a1	0.000669486			downregulated	Ckm	0.0163695
	upregulated	Fermt3	0.000673832			downregulated	Arf3;Arf1	0.0164109
	upregulated	Plxnc1	0.00070124			downregulated	Npepps	0.0167712
	upregulated	Adcy8	0.000709232			downregulated	Cryzl1	0.0212001
	upregulated	Mylk	0.000714105			downregulated	C1qb	0.0212129
	upregulated	Golga1	0.000767226			downregulated	Taok1	0.0212924
	upregulated	Eef1e1	0.000798019			downregulated	Hnrnpul1	0.0224091
	upregulated	Cox5b;Cox5b-ps	0.000846481			downregulated	Syn2	0.0248721
	upregulated	Ampd2	0.000849934			downregulated	Septin8	0.0269738
	upregulated	Palld	0.00086077			downregulated	Rgs10	0.0336615
	upregulated	Xdh	0.000892604			downregulated	Ddx6	0.038434
	upregulated	Lgals3	0.000938284			downregulated	B3galt1	0.0416534
	upregulated	Slc6a2	0.000948283			downregulated	Ccdc127	0.04692
	upregulated	Plaa	0.000954604			downregulated	Nlrx1	0.049239
	upregulated	Rab39b	0.001001
	upregulated	Dpysl3	0.00100464
	upregulated	Fam107a	0.0010226
	upregulated	Pik3c2a	0.00104652
	upregulated	Map4k4	0.00108852
	upregulated	Pcnx3	0.00112592
	upregulated	Vps28	0.0011667
	upregulated	Camkk1	0.00117349
	upregulated	Pithd1	0.00120252
	upregulated	Eml1	0.00128765
	upregulated	Cacng2	0.00129204
	upregulated	Cops8	0.00130847
	upregulated	Rcan2	0.00138126
	upregulated	Gmip	0.00157005
	upregulated	Sh3bgrl	0.0016293
	upregulated	Kcna1	0.00167369
	upregulated	Lzts3	0.00169088
	upregulated	Tagln	0.00171292
	upregulated	Sephs2	0.00179897
	upregulated	Adi1	0.00185461
	upregulated	Traf3	0.00186691
	upregulated	Itgb3	0.00188479
	upregulated	Crppa	0.00202812
	upregulated	Vwf	0.00215878
	upregulated	Saraf	0.00226672
	upregulated	Tra2a	0.00234253
	upregulated	Arhgef17	0.0024096
	upregulated	Itpkb	0.00243916
	upregulated	Cops6	0.0024476
	upregulated	Suclg1	0.00246709
	upregulated	Tcaf1	0.00265154
	upregulated	Col18a1	0.00289994
	upregulated	Uprt	0.00310142
	upregulated	Thoc3	0.00312916
	upregulated	Agrn	0.00399753
	upregulated	Atg14	0.00416264
	upregulated	Ruvbl2	0.00467279
	upregulated	Ighv7-3;Ighv7-2;Ighv7-2;-	0.00521877
	upregulated	Evl	0.00560317
	upregulated	Sirt3	0.0062445
	upregulated	Sirt2	0.00669883
	upregulated	Csf2ra	0.00674108
	upregulated	Efl1	0.00689635
	upregulated	Dnm3	0.00705034
	upregulated	Mgst3	0.00754252
	upregulated	Sdk2	0.00762815
	upregulated	Ttc39b	0.00773819
	upregulated	Phkb	0.00796523
	upregulated	Ube2g1	0.00908072
	upregulated	Myh11	0.00979036
	upregulated	Reep1	0.00997227
	upregulated	5530401A14Rik	0.0100646
	upregulated	Mrps22	0.0109717
	upregulated	Pea15	0.0114078
	upregulated	Foxk1	0.0119035
	upregulated	Itih4	0.0120245
	upregulated	Kng1	0.0127083
	upregulated	Eno1	0.0139551
	upregulated	Arhgap1	0.0140274
	upregulated	Syngr3	0.0148912
	upregulated	Aldoa	0.0153401
	upregulated	Mtmr1	0.0154667
	upregulated	Psma2	0.0160668
	upregulated	Ap1m1	0.0163029
	upregulated	Ufl1	0.0185406
	upregulated	Vat1l	0.0190764
	upregulated	Fermt2	0.0205756
	upregulated	Cavin1	0.0225065
	upregulated	Fyn	0.0237862
	upregulated	Snapin	0.0253825
	upregulated	Hk1	0.0263584
	upregulated	Myl4	0.0282497
	upregulated	Ptpre	0.0299393
	upregulated	Atp5pb	0.0321828
	upregulated	Taok1	0.0395329
	upregulated	Tmem143	0.0412984
	downregulated	Atp13a3	4.6221e-11
	downregulated	Surf1	1.8444e-08
	downregulated	Gbp2	5.23236e-07
	downregulated	Itga11	8.29216e-07
	downregulated	Kctd12	1.3461e-06
	downregulated	Nlrx1	1.38147e-06
	downregulated	Sephs1	2.15405e-06
	downregulated	Macroh2a1	2.30406e-06
	downregulated	Sf3a3	2.58471e-06
	downregulated	Rbmx	4.91107e-06
	downregulated	Slc9a6	4.92077e-06
	downregulated	Alg3	7.45617e-06
	downregulated	Letm1	1.02059e-05
	downregulated	Phf2	1.24087e-05
	downregulated	Smarca2	1.40635e-05
	downregulated	Ankle2	1.7997e-05
	downregulated	Dpysl4	1.85716e-05
	downregulated	Nrn1	1.93552e-05
	downregulated	Cacna1g	2.20905e-05
	downregulated	Apbb1	2.36213e-05
	downregulated	Rrp1	2.62158e-05
	downregulated	Pop1	3.24735e-05
	downregulated	Crbn	3.42382e-05
	downregulated	Plekhf1	3.80466e-05
	downregulated	Cd93	3.88132e-05
	downregulated	Mfn1	4.21855e-05
	downregulated	Dnmt1	5.13433e-05
	downregulated	Inpp5k	5.23726e-05
	downregulated	Wfs1	6.81932e-05
	downregulated	Rps6	7.29988e-05
	downregulated	Mtrex	8.04477e-05
	downregulated	Klhl9	8.18515e-05
	downregulated	Gtpbp8	8.45103e-05
	downregulated	Plekha2	8.55472e-05
	downregulated	Sntb2	8.84744e-05
	downregulated	Rps6ka3	9.28133e-05
	downregulated	Kras	0.000111192
	downregulated	Qpctl	0.00011927
	downregulated	Rbm24;Rbm38	0.000122045
	downregulated	Tmtc3	0.000147938
	downregulated	Sf3b1	0.000153488
	downregulated	Zcchc17	0.000154701
	downregulated	Ptpmt1	0.000161228
	downregulated	Dgki	0.000169848
	downregulated	Creb1	0.0001758
	downregulated	Setd1a	0.000192738
	downregulated	Rpl34	0.000194933
	downregulated	Champ1	0.000198536
	downregulated	Echdc3	0.0002121
	downregulated	Wdr43	0.000241342
	downregulated	Lamtor2	0.000279116
	downregulated	Appl2	0.000321032
	downregulated	Asap2	0.000343588
	downregulated	Slc25a36	0.000343942
	downregulated	Trmt61a	0.000354609
	downregulated	Rpl7	0.000413725
	downregulated	Cryl1	0.000430794
	downregulated	Wdr82	0.000448939
	downregulated	Cmc4	0.000485976
	downregulated	Ddx5	0.000490685
	downregulated	Arhgef18	0.000520977
	downregulated	Rgs10	0.000535371
	downregulated	Cnbp	0.000539814
	downregulated	Vmn1r54	0.000542238
	downregulated	Pdcl3	0.000568758
	downregulated	Max	0.000577351
	downregulated	Scrn2	0.000581236
	downregulated	Rgmb	0.000591163
	downregulated	Dao	0.000610922
	downregulated	Wdr24	0.000641871
	downregulated	Rpp14	0.000644656
	downregulated	Abhd16a	0.000665936
	downregulated	Dido1	0.000671145
	downregulated	Spin1	0.000676733
	downregulated	H4c1	0.000677244
	downregulated	Ddx6	0.000690565
	downregulated	Nup188	0.000722044
	downregulated	Ubl3	0.000731166
	downregulated	Rnf115	0.000732412
	downregulated	Glipr2	0.00077351
	downregulated	Dhx9	0.000795909
	downregulated	Lrba	0.000801411
	downregulated	Jup	0.000858954
	downregulated	Prkcd	0.000870973
	downregulated	Sdhc	0.000882477
	downregulated	Mfsd4a	0.00089477
	downregulated	Ttc3	0.00090806
	downregulated	Dhx15	0.000921248
	downregulated	Rabif	0.000974179
	downregulated	Usp51	0.00100639
	downregulated	Sec23a	0.00104252
	downregulated	Pnisr	0.00112904
	downregulated	Smc1a	0.0011376
	downregulated	Khnyn	0.00114255
	downregulated	Ccdc80	0.00114327
	downregulated	Pomp	0.00117979
	downregulated	Trappc2l	0.00118274
	downregulated	Cd2ap	0.00118528
	downregulated	Hdac9	0.00121638
	downregulated	C2cd2	0.00122113
	downregulated	Atp1a4	0.00124936
	downregulated	Psmg2	0.00126031
	downregulated	Tns3	0.00127648
	downregulated	Cryzl1	0.00128958
	downregulated	H2bc21;H2bu1;Hist3h2ba	0.00132232
	downregulated	Rgs8	0.00134942
	downregulated	Ptar1	0.00142296
	downregulated	Rps6ka1	0.00143594
	downregulated	Snrnp200	0.00145144
	downregulated	Lrrc59	0.00146558
	downregulated	Mbd2	0.00154296
	downregulated	Nrcam	0.00155209
	downregulated	Elovl5	0.00158691
	downregulated	Mtnd2	0.00162944
	downregulated	Megf8	0.00170014
	downregulated	Plcb4	0.00173771
	downregulated	Ebna1bp2	0.00174586
	downregulated	Ccdc127	0.00184637
	downregulated	Atrn	0.00192119
	downregulated	Clvs1	0.00192479
	downregulated	Mmut	0.00192918
	downregulated	Aldh3a2	0.0019354
	downregulated	Myef2	0.00194455
	downregulated	Cdc40	0.00216634
	downregulated	Trmu	0.00221716
	downregulated	Ptprr	0.00231735
	downregulated	Sowahb	0.00255883
	downregulated	Rbm15	0.00268218
	downregulated	Inpp5j	0.00272607
	downregulated	Enpp5	0.00277667
	downregulated	Rims1	0.00285166
	downregulated	Shfl	0.00324001
	downregulated	Naa50	0.00329468
	downregulated	Spats2l	0.00330752
	downregulated	Cd44	0.00341202
	downregulated	Ppp1r37	0.00354171
	downregulated	MGI:2443049	0.00380473
	downregulated	Mocs2	0.00400503
	downregulated	Cnr1	0.00412125
	downregulated	Kiz	0.00419946
	downregulated	Sgsm1	0.00448019
	downregulated	Mef2d	0.00467825
	downregulated	Bcl11a	0.00480425
	downregulated	Lctl	0.00491856
	downregulated	Pds5a	0.0051136
	downregulated	Chn2	0.00519825
	downregulated	Rps8	0.00529166
	downregulated	Kdm2a	0.00534776
	downregulated	Dnaja4	0.00537423
	downregulated	Tecr	0.00555021
	downregulated	Rpl8	0.0055646
	downregulated	Syndig1	0.00558623
	downregulated	Stk26	0.00586423
	downregulated	Mapk12	0.0059199
	downregulated	Camsap3	0.00596772
	downregulated	Rbm25	0.00598047
	downregulated	Mobp	0.00598924
	downregulated	Atad3	0.00624937
	downregulated	Rusf1	0.00667958
	downregulated	Ints12	0.00685058
	downregulated	Mcu	0.00784016
	downregulated	Ik	0.0083032
	downregulated	Upf2	0.00845597
	downregulated	Stim1	0.00870739
	downregulated	Eif4enif1	0.00979865
	downregulated	Cask	0.0101674
	downregulated	Nme1	0.0103248
	downregulated	Exosc10	0.010423
	downregulated	Lin7a	0.0167417
	downregulated	Fam219a	0.017989
	downregulated	Bola2	0.0182424
	downregulated	Txndc9	0.0189861
	downregulated	Rpl27a	0.0209432
	downregulated	Rprd1a	0.0211014
	downregulated	Acsl5	0.022117
	downregulated	Pnlip	0.0228564
	downregulated	Lyst	0.0235567
	downregulated	Gna12	0.0338874
	downregulated	Map9	0.0356971
	downregulated	Srrm2	0.040227

## Sheet: Fig 5i
	Fig 5i	Principal component analysis - brainstem
	Treatment	Component 1	Component 2
	Vhcl	-17.7136	-10.6956
		-18.5819	5.30544
		-7.82622	18.6637
		-6.73658	14.5159
		-15.2158	0.432198
		-10.4976	15.4667
		-9.1581	18.1199
		-11.6456	21.1002
		-15.452	-2.96097
		-8.85662	16.2945
	GLP-1:GIP	0.597435	6.58053
		-17.6092	-5.37434
		-5.04217	5.5977
		-9.12325	-11.5945
		-8.41706	-7.75471
		-15.9214	-13.5277
		-18.6003	-2.67392
		-3.20926	1.94271
		-8.35928	3.86484
		-13.4898	-15.8449
	GLP-1:GIP:Lani	9.62389	-20.7071
		8.66302	-17.8737
		17.9669	-3.98149
		40.8634	19.3059
		22.8197	-8.30175
		33.7065	-16.6932
		14.3132	-19.3323
		45.5557	29.6059
		27.3461	-19.48

## Sheet: Fig 5j
	Fig 5j	Heat map showing supervised hierarchical clustering of z-scored intensities for all 402 significantly changed proteins in the brainstem
	Gene/Protein	Veh										GLP-1:GIP										GLP-1:GIP:Lani									-Log ANOVA p value	ANOVA q-value
	Cryzl1	0.859513	0.6495	1.5209	-0.0187873	0.855681	-0.221289	0.00172353	1.46729	1.2263	1.82692	-1.3545	1.23446	-0.907459	0.477736	-1.061	0.519134	0.305525	-0.822666	-0.95805	0.394544	-0.369323	0.633315	-0.690999	-0.924367	-0.369175	-0.940378	0.165578	-1.92098	-1.57913	2.86291	0.0354498
	Cryl1	0.540642	0.832996	0.740811	1.96093	1.51791	0.776706	-0.680499	1.79286	0.845208	0.831111	-1.29234	-0.486523	0.300265	-0.0721545	-2.2434	1.01843	-0.253582	0.177841	-0.709957	0.0110539	-0.203113	0.432507	-1.25434	-0.980553	-0.231089	-0.541622	-0.685732	-1.26998	-0.874383	3.57811	0.0142971
	Trmu	1.28134	-0.532241	2.7281	1.45162	0.714538	0.221264	0.949857	0.171534	1.42312	0.0199241	-1.23057	0.144521	-0.95899	-0.0927346	-0.40665	0.816164	-1.48577	0.00408617	-0.794366	0.646551	0.655596	0.25368	-1.44296	-0.767601	-0.305166	-0.716869	-0.769193	-0.729745	-1.24905	2.84716	0.0360694
	Usp51	0.596605	0.56575	0.668193	0.737674	0.829575	1.01681	0.7644	0.748259	1.21285	0.0389423	-1.88636	0.389265	-0.0433116	1.03159	-0.477069	0.214307	0.0344972	-0.235347	0.0154586	1.03562	-0.136314	-0.385751	-2.58308	-0.225308	-0.370084	0.0997593	-0.215493	-0.535354	-2.90609	2.81961	0.037254
	Syndig1	0.270427	0.0479124	2.10095	0.377132	-0.0681833	0.923891	1.32106	1.38022	1.02233	1.23515	-1.29807	-0.572171	1.35076	-1.41195	-0.745369	0.707063	-1.0138	-0.831798	-0.637924	-0.570374	-0.849981	-0.118053	-0.562509	-1.13516	0.108022	0.0863427	1.0864	-1.80305	-0.399265	2.94086	0.0315258
	Xpo7	-0.045085	0.241784	0.809194	0.0513474	1.1629	1.66625	0.32316	1.21818	1.33366	0.927011	0.136316	0.973562	-1.18571	-1.1687	-0.488947	-1.35102	-1.3372	-1.31151	-0.339013	-0.92287	0.835958	1.18672	-0.364179	-0.399257	0.116313	-1.18643	1.43097	-1.38671	-0.926688	2.77015	0.0397165
	Snrnp200	1.17359	0.403117	0.113812	1.59284	1.79211	1.27987	0.313157	0.325847	0.0903742	1.74014	0.406069	-0.321345	1.46743	-1.23239	-0.580415	-0.392615	0.226563	-1.26845	0.02485	-2.24847	0.194002	-0.575594	-0.118571	-1.1161	-1.40202	-0.696777	-0.155527	-0.643879	-0.391638	3.15876	0.023765
	C2cd2	-0.0107412	1.22854	0.300163	1.07392	0.872836	1.47949	0.164508	1.16821	0.73037	0.70059	-0.335434	0.969922	0.0128376	0.209994	0.460375	-0.45403	-0.647279	-1.55505	-0.155861	0.36805	-2.59391	0.945731	-0.0255269	-1.16973	-0.16857	-0.978811	0.558242	-1.81985	-1.32899	2.77777	0.0395957
	Prkcd	0.875514	2.52745	-0.787336	1.51678	1.52283	0.167543	0.335315	0.388074	0.252391	1.76292	0.00119278	0.519489	-0.047901	-0.833365	0.211901	0.160543	-0.286078	-0.503856	-1.47869	-0.459064	-1.03361	0.426641	-0.207022	-1.55455	-1.21233	-0.844811	0.487796	-0.494629	-1.41315	3.11183	0.0254771
	Ccdc127	-0.130991	2.14079	0.896684	1.22696	0.478562	0.441156	-0.110822	0.63943	0.405561	1.72955	0.304341	-0.527646	0.926059	-0.609041	0.500717	-0.334775	-0.718329	-0.620756	-0.685794	0.242982	-2.13392	0.669154	-0.74542	0.121286	-0.846025	-0.932746	0.219923	0.000814576	-2.54771	2.63761	0.0479484
	Phf2	0.857838	1.05582	0.296606	1.15482	0.907889	0.772223	0.466635	1.04499	0.717051	0.697293	0.598829	0.874047	0.512165	0.404473	-0.777874	-1.71226	0.788648	-0.191729	0.624629	0.087482	-0.938425	-2.10589	-0.394771	-1.2646	-0.418874	-1.88686	0.524937	-1.08142	-1.61368	4.71947	0.00339207
	Mfn1	0.664402	1.57799	0.395516	0.709276	1.78322	0.367751	0.976094	0.801487	2.3895	0.169593	-0.981648	0.662319	-0.110013	-2.09344	-0.425078	-0.55035	-0.0806215	-0.674304	0.490392	0.364619	-1.38629	-0.407316	-1.44944	-0.952102	-0.847016	0.0468127	-0.538804	-0.193517	-0.709028	4.52195	0.00384243
	Pop1	0.381283	0.790222	0.176606	0.803271	0.552864	1.1372	1.85124	0.666072	0.713586	0.479792	-1.06382	1.30118	0.6767	-1.16868	0.301661	-0.78521	0.863844	0.632851	0.243863	0.486338	-0.794929	0.610729	-2.00561	-1.09289	-1.65804	-1.34624	-0.590557	-0.88948	-1.27385	4.33486	0.00481392
	Cmc4	0.946219	0.0982271	-0.442141	0.508556	0.102801	-0.291688	2.5429	0.806213	1.68337	0.604632	0.386853	0.719711	0.504836	-1.73736	-0.0948605	0.520834	-0.219312	0.0606068	0.70032	0.849895	-0.185803	-1.22074	-0.068543	-1.63125	-1.24122	-1.02551	-0.0723715	-1.50621	-1.29895	3.21335	0.0224813
	Rgs10	1.56581	1.41741	0.338513	-0.248071	0.871381	1.293	1.24531	1.27047	0.349994	0.00285219	0.665299	-0.41482	1.24787	-2.21663	-0.247399	-0.462561	-0.0768718	-0.690282	0.233987	0.692212	-0.699573	-2.61287	-0.400458	-0.620649	-0.675064	-0.232955	-0.707246	-0.426804	-0.461851	3.13395	0.0247031
	Kras	0.545765	1.062	0.0623238	1.00442	1.13421	1.34933	1.3394	1.01413	0.731504	-0.282435	-0.0268663	0.538818	1.61684	-0.766806	0.519014	-0.367151	0.0129969	-1.19846	0.127719	-0.344171	-0.419906	-0.399137	-0.608933	-0.479414	-1.469	-0.826091	0.183882	-1.15503	-2.89895	3.74619	0.0116508
	Wdr24	0.0488679	0.0936553	-0.47781	1.11547	0.975827	0.621053	0.598049	0.843479	1.09947	1.04764	0.668549	1.72961	0.0831704	-2.13102	0.8291	0.694304	0.654449	-0.679591	1.10973	-0.469742	-1.1723	-0.901169	-0.363545	-0.476605	-0.121238	-1.64584	-0.820719	-1.50768	-1.44516	3.20195	0.0227643
	H4c1	-1.13577	1.22258	-0.0730075	1.86534	1.29453	0.211863	0.640195	1.2155	0.250302	1.95681	-0.520627	-0.500527	0.839983	-0.705694	-1.08258	0.196837	1.15909	-0.390322	0.796036	0.0772743	-0.837485	0.435361	-0.640987	-1.22426	-1.14082	-1.63439	-0.463111	-0.391409	-1.42072	2.98561	0.0296308
	Smc1a	-0.56418	1.42788	-0.418067	1.43703	0.881035	1.34931	0.188089	1.36213	0.219559	1.34369	-0.287146	-0.0355708	1.22357	-1.25427	-0.709702	-0.277356	1.09965	-0.605297	1.36883	-0.632124	-0.736672	-0.887304	-0.76289	-2.42044	-0.641304	-0.746916	0.0588707	-0.133537	-0.846864	2.7681	0.0397901
	Kctd12	-0.429766	1.23063	0.47814	1.44067	0.935937	0.866826	1.30761	1.98981	1.33308	1.69933	-0.751169	-0.760845	0.720549	-1.03386	-0.811036	-0.511649	0.289126	-0.506807	0.537665	-1.20611	-0.597151	-0.270033	-1.21231	-0.543063	-0.875511	-1.02605	-0.260905	-0.740845	-1.29226	6.14431	0.00044792
	Dhx9	0.0726726	1.24425	-0.274755	1.7334	0.485236	-0.280934	1.10155	1.12945	1.7001	1.56866	-0.741615	-0.833472	-0.957888	-1.36121	0.3782	-0.314083	0.885064	0.0614779	0.884107	-0.438661	-0.76488	-0.728872	-1.05122	-1.41141	-0.481532	-1.10221	-0.332208	1.22098	-1.39019	3.10346	0.0256916
	Clvs1	-0.33712	0.826706	0.933335	1.76063	0.568055	1.02164	0.669864	1.34768	0.225308	0.625912	-0.0880938	-0.832457	-0.151598	0.748866	0.70805	-2.67377	-0.43329	0.0259474	0.97158	0.322422	-0.318692	0.229164	-0.904444	0.0137903	-0.695294	-1.08475	-1.78439	0.083539	-1.77859	2.60941	0.0496373
	Nrcam	0.69855	0.338526	0.490541	0.721766	0.555086	0.811065	0.641693	0.469415	0.457862	0.669941	0.490404	0.404689	-1.36745	-0.544117	0.413997	0.660523	0.618528	0.39374	0.729517	0.286443	-1.36054	0.0786297	-2.07388	0.618313	0.158708	-1.15069	0.568293	-2.84514	-1.93441	2.77382	0.0397165
	Ubl3	1.38038	1.13812	0.433616	1.10545	-0.211328	1.14087	0.49444	1.47571	0.436441	-0.253408	0.675278	0.0350016	-1.16164	-0.0701026	1.35036	-1.04619	1.40052	-1.01311	0.251477	-0.0288227	-0.685568	-1.06521	-0.222329	0.387852	-0.26005	-1.3345	-0.427579	-1.81561	-2.11005	2.95811	0.0308275
	Hdac9	1.51789	0.0477298	1.07836	-0.485869	0.31727	1.03063	0.608868	0.667939	0.711831	0.809141	-0.0921623	-2.37484	-0.797739	0.488526	1.11842	-0.689231	1.16398	1.40254	0.927022	0.360553	-1.08025	-1.125	-1.38222	-0.230858	-0.350834	-0.520448	-0.577555	-1.61385	-0.929838	2.81049	0.0372673
	Ttc3	0.547668	-0.140736	1.14924	-0.496386	0.405274	2.34013	0.416769	0.43058	1.93976	0.453678	0.413173	-0.640053	-0.982587	1.32037	0.925953	-0.327943	0.00363147	-0.804006	0.0988618	0.397806	-0.146351	-0.205074	-0.452058	-0.844909	-1.16022	-1.39132	0.268055	-2.2832	-1.23611	2.86723	0.035211
	Lamtor2	0.893427	0.667015	-0.23387	0.490705	0.837892	0.931915	0.990035	1.22553	0.993663	1.09034	1.01643	-0.870674	-1.26039	0.564817	-0.361682	-1.29322	0.993101	0.983146	-0.849137	0.738952	-0.775301	-0.434781	1.00081	-0.65576	-1.79131	-1.38035	-1.01294	-1.36687	-1.13151	3.36125	0.018266
	Wfs1	0.824616	0.258919	1.20382	1.3684	1.50397	-0.0556431	1.05564	-0.157729	0.893841	1.07845	1.15601	-0.465845	-1.17138	1.25217	-0.405081	-1.02061	0.171195	0.181063	-0.0118897	0.682687	-0.987114	-0.52202	0.780622	-1.01835	-1.13556	-1.18103	-0.953709	-2.06336	-1.26208	3.95619	0.00897964
	Mfsd4a	1.12789	1.57131	1.09115	-0.361347	0.743677	-1.0406	0.964717	1.01332	1.20926	1.33439	-0.422093	-0.889833	-0.345937	1.55648	-0.848307	-0.790893	1.27272	-0.655674	-0.794674	1.16545	-0.304202	-1.04272	-0.946474	-0.265765	-0.810327	-1.04859	-0.089043	-0.733946	-1.65995	2.88613	0.033928
	Wdr82	0.773077	1.32926	1.07338	1.23288	1.27567	1.0394	-1.07108	0.969751	1.01956	1.0448	0.9872	-1.02183	-0.741911	0.232278	0.0886954	-1.19994	1.29777	-1.51982	-1.18624	0.652242	-0.468486	-0.00197415	-0.728753	-0.800426	-1.29466	-0.517032	-0.102154	-1.12834	-1.23334	3.33974	0.0186922
	Dpysl4	1.60056	0.350195	1.40703	1.31916	0.4295	1.17069	0.708376	0.834279	0.598068	0.872739	-0.494731	-0.289877	0.188807	0.75901	-0.253919	-0.192317	0.299977	-0.311943	-1.36222	0.123004	-0.0358665	-0.570589	-0.826148	-2.1588	-0.273837	-0.262165	-0.36772	-0.335101	-2.92616	4.57654	0.0036554
	Rgmb	1.39046	1.17623	1.36664	1.26888	0.783176	1.66459	0.779832	1.16722	0.290719	-0.586297	-0.642717	-0.957621	-1.00021	1.51254	-1.17469	-0.61023	1.58602	-0.824036	-0.858206	-1.30027	-0.588104	-0.5954	-0.960471	-0.66973	-0.797498	0.000534363	-0.318956	-0.470078	-0.632331	3.63332	0.0129351
	Rps6ka3	1.14558	1.74446	0.990846	1.65496	1.16823	0.116286	-0.435894	0.208944	0.523788	0.755975	-0.360076	-0.983279	0.00373597	0.331085	0.204423	0.452626	1.39621	-0.72428	-0.46182	0.521895	-0.246361	0.104567	-2.09096	-1.62795	-1.58467	0.0629886	-1.15511	-1.4227	-0.29349	3.82633	0.0103498
	Rps6ka1	1.95591	1.19425	0.795814	0.913941	0.965748	-0.695899	-0.846195	0.421478	1.0596	1.3133	-0.679125	-0.912214	0.46501	1.98748	-0.905662	0.105848	0.661247	-0.737724	-0.291225	0.29223	-0.845776	-0.351124	-1.53854	-1.43885	-0.945904	0.427203	-1.21995	-0.871107	-0.279764	2.67098	0.0450967
	Alg3	1.11709	1.22363	1.75712	0.848385	0.73917	0.78521	1.1628	0.257034	0.0873786	1.14808	0.136436	-1.66331	-0.307435	-0.438816	0.0383757	-0.00661468	0.617743	0.571586	-0.0167562	0.364064	-0.331649	-1.02796	-0.168005	-1.88517	-1.36615	-0.919092	-0.874217	-2.28323	0.434301	4.90612	0.00258381
	Vmn1r54	0.596015	0.835377	1.23312	0.59495	0.574021	0.441526	0.603109	0.150716	0.907853	0.320194	0.0246595	-0.499947	-0.0616755	0.615164	0.6252	-0.0312442	0.659193	0.00717003	-0.137062	0.921592	-0.495407	-0.559401	-0.822047	-4.0163	-0.677515	0.325445	-1.01471	-1.37267	0.25267	3.21915	0.0224813
	Sf3b1	0.874879	1.21406	-0.497988	1.06153	-0.00217019	-0.572372	0.540758	1.35578	1.11029	1.53918	1.4394	-0.495481	0.746638	0.26908	0.80806	-0.0816964	0.780576	-0.137941	0.0776477	-1.16084	-1.00236	-0.115844	-0.159327	-1.52139	-1.00834	-1.76945	-0.885136	-2.08397	-0.323584	3.76713	0.0112826
	Champ1	-0.401644	0.333062	0.637927	0.834398	0.951179	-0.0873796	1.28033	1.04796	1.77934	0.559376	0.881968	-1.30541	0.616991	1.8712	0.314693	-0.069245	0.888802	-0.820078	0.511842	-1.29523	-0.94368	-1.15358	-1.20557	-1.30697	-0.452788	-0.965696	-1.38117	-1.09412	-0.0265047	3.57987	0.0142971
	Lyst	0.0730783	-0.49492	-1.40365	-0.156173	-0.384998	1.52679	0.459222	1.21066	1.41859	-0.776335	0.715451	0.387759	-0.2519	1.02047	-0.0470887	0.92563	0.42042	1.09459	2.15079	0.0875978	-0.7934	-1.39681	-1.35483	-0.0478533	-0.397577	-1.69644	-1.60493	-0.548715	-0.13542	2.99092	0.0296308
	Sntb2	1.30469	0.728968	0.257691	0.419128	1.22927	0.0102752	-0.139147	-0.138995	1.63448	-0.157174	1.15822	0.50802	-0.649675	1.22183	0.720248	0.0937672	0.673888	0.402922	-0.120757	0.645696	-1.30687	-0.823078	-3.11947	-0.374983	-1.2809	-0.957376	-0.917551	-0.446152	-0.576959	4.55138	0.00373888
	Shfl	0.637521	1.43857	0.104812	-0.28672	0.152458	0.0910767	0.895335	1.21255	0.807704	-1.11211	0.915112	-0.0385189	-0.131853	1.22735	1.07719	0.480714	0.708743	-0.607602	0.822538	0.0580764	-0.988584	-1.17804	-2.79148	-0.028714	-0.952363	-2.15595	-0.442362	0.142557	-0.0580121	2.99536	0.0296308
	Megf8	0.219658	0.193488	0.526008	0.596858	0.414027	0.566336	0.603445	0.304636	0.538956	0.482162	0.352241	0.601233	0.0850856	0.168288	0.356214	0.495319	0.819479	0.432467	0.539412	0.343618	-2.10549	-1.29347	-2.14938	0.683768	0.117683	-2.65543	-2.0643	1.04069	-0.213016	3.16906	0.0234057
	Khnyn	-0.0357611	1.41148	0.505186	-0.208436	-1.15693	0.531804	0.0734067	0.785372	0.755622	1.17756	0.82271	1.22019	-0.753061	0.947528	0.666472	0.935327	0.98382	0.488691	0.00503305	-0.0601566	-0.549737	-1.13211	0.19751	-2.64798	-0.535311	-1.10344	-2.09575	-0.44075	-0.788294	3.68804	0.0126495
	Bcl11a	0.605178	-0.400621	0.160027	0.619537	0.755223	0.224548	-0.298734	0.584962	0.508853	0.486081	0.610306	0.286418	0.216749	0.946296	0.271117	0.973704	1.13691	0.460135	0.0746432	0.254963	0.247428	-0.131844	-0.737078	-2.38139	-1.13498	-0.863588	-1.3112	1.05549	-3.21913	3.07985	0.0262826
	Atad3	0.220893	0.103633	0.819556	-0.227263	-0.278163	0.190407	0.683924	-0.0169558	0.680243	0.372989	0.58768	0.894934	-0.155264	1.15892	0.733937	1.69181	0.339842	-1.00878	0.790124	0.967402	0.397836	-0.460829	-1.33685	-1.93168	-0.788111	-1.60824	-2.47343	0.862691	-1.21124	3.29262	0.0198604
	Plekha2	0.562574	0.401512	0.691817	0.631017	0.246572	0.450995	0.557974	0.480682	0.183885	0.551684	0.186264	0.424072	0.706555	1.44308	0.128469	0.724503	0.178061	0.240289	0.651757	0.498322	-0.245302	-2.15506	-2.24374	-1.33266	0.662784	-1.4351	-2.17172	0.527451	-1.54672	4.74971	0.00335943
	Mocs2	0.214669	0.551187	0.758498	0.634931	-0.0605036	0.53657	0.649239	1.28294	-0.116421	-0.00858989	0.828228	0.204447	-0.148592	0.999318	-1.25435	0.333289	0.191305	0.797366	0.918577	0.761025	0.10251	-0.327444	-0.604408	-0.0825921	-0.000100837	-2.15542	-1.99653	0.0956539	-3.1048	2.66436	0.04567
	Dnaja4	1.06433	-0.0526318	-0.430451	1.00149	-0.717229	0.282025	0.113586	0.846372	0.230006	0.560156	1.08922	1.70207	0.863696	0.204842	-0.35461	1.30253	-0.718193	-0.0362367	0.752467	0.825607	-1.41539	0.660645	-0.483056	-0.661091	-1.31626	-0.256173	-0.975932	-1.22347	-2.85831	3.19263	0.0229707
	Bola2	0.957878	0.00610175	0.0948848	0.258014	0.187465	1.07477	-0.123928	-1.04648	0.730626	-0.458948	0.0215509	1.33471	0.492943	0.288776	0.2531	1.3002	0.33261	0.881748	0.395856	1.11884	0.187893	-0.0489248	-0.47979	-0.137155	-0.932687	-0.897251	-3.45943	-0.408219	-1.92515	3.05313	0.0270046
	Mobp	0.900639	0.250161	0.0389925	-0.149515	0.487012	-0.837828	1.40917	-1.00222	1.67162	0.94358	0.734921	1.05433	0.806381	0.737122	-1.46324	0.99675	-0.187995	0.351306	-0.0717322	1.46345	-0.921134	-0.261463	-0.123395	-0.481524	-1.83837	-0.450337	-1.97886	-0.601891	-1.47593	2.7125	0.0431177
	Jup	2.55119	1.19557	-0.081904	0.342448	0.461561	-0.27683	-0.330998	0.464142	1.92563	0.82902	0.0269283	0.662257	-0.768857	0.669983	0.668311	-0.834503	-0.417877	-0.545629	0.184392	0.739582	-1.00072	0.496542	0.0108471	-1.36995	-0.401135	-0.762586	-1.92971	-1.76228	-0.745411	2.89009	0.033928
	Atrn	1.41867	1.31771	-0.866845	1.36315	-0.296098	-0.854476	-0.105475	1.21346	0.845416	0.789395	-1.25833	0.904757	0.159373	0.344462	0.391886	1.47508	-0.145818	-0.554029	1.20629	1.03559	-1.25193	-0.717191	-0.244948	-0.969041	-1.27608	-0.786003	-2.05899	-0.293653	-0.786339	2.95344	0.0309476
	Inpp5j	0.837356	0.62503	0.278566	0.0914656	-0.258959	0.393173	-0.241756	1.27308	-0.603836	1.61611	-1.57576	0.235209	0.75371	0.765902	1.21017	0.694698	0.469682	0.344278	1.03426	0.591729	-0.82117	1.02218	-1.34136	-1.13997	-0.927877	-1.31667	-0.502846	-2.35859	-1.14781	3.07095	0.0266195
	Cacna1g	1.34458	0.264823	0.448361	1.23528	0.28568	0.49865	-0.27421	1.34329	0.333558	0.523054	-1.31171	-0.370446	1.59349	0.793582	1.0812	0.398457	1.00895	-0.422201	0.77173	0.463456	-1.73734	-0.102996	-0.769269	-1.39748	-1.72955	-0.928927	-0.739291	-1.11213	-1.4926	4.9466	0.00244663
	Rgs8	0.46116	0.749651	0.21968	0.619984	0.891866	0.478316	0.285751	0.3154	-0.720945	0.439581	0.272597	0.655819	0.961406	0.050627	0.299689	0.718388	1.15311	-0.0075808	0.87092	0.326717	-1.85809	0.819393	0.440205	-2.04503	-1.78325	-1.14369	-1.63043	-2.20534	0.364096	3.63576	0.0129351
	H2bc21;H2bu1;Hist3h2ba	0.534886	1.04076	0.093084	1.03677	0.679161	0.538092	0.759871	0.849492	-0.2971	0.867079	-0.446826	-0.0389583	1.5271	-0.012923	-0.0611412	0.273507	0.0794248	-0.396668	0.664759	0.200451	-3.24244	-0.145252	-0.0719811	0.256657	-0.635539	-0.460128	-2.41894	-1.49183	0.318633	2.80456	0.0376141
	Mtnd2	0.122152	0.886227	0.356838	0.801284	0.748052	0.744928	0.391579	0.42422	0.276307	0.242604	-1.47389	0.295231	0.55213	0.478661	1.05093	0.267149	0.496524	1.01639	0.552358	0.174873	-2.11793	0.448627	0.0225384	-0.422682	-1.88831	-2.49413	-2.1429	0.102645	0.0876034	2.98773	0.0296308
	Ints12	0.329919	-0.834521	0.0518784	0.659397	-0.300833	0.32812	0.689251	0.924667	0.893739	0.850016	0.348775	0.0152443	1.2148	-1.53238	0.85908	0.185112	0.395219	0.107088	1.80652	1.09763	-1.74346	0.0887289	-2.06459	-0.62451	0.496469	-0.531277	-2.24806	-0.697164	-0.764872	2.68011	0.0446229
	Srrm2	0.599842	-0.738505	0.439311	0.460988	0.54634	-0.71443	-0.261599	1.4419	0.151314	-1.17861	-0.252301	-0.0548074	1.68446	-0.408002	1.04773	1.38624	1.22091	-0.292827	1.81575	0.890097	-0.294959	-2.09086	-1.3911	-1.1566	-0.823721	-0.832693	-0.702042	-0.897094	0.405281	3.06847	0.026669
	Dgki	1.18047	0.556893	0.459452	1.43151	1.0679	0.105248	1.13377	0.708179	-0.7653	0.192735	0.0311332	0.325761	1.09966	-0.358943	0.995596	0.80031	0.601888	-1.12978	1.11628	-0.427738	-1.29339	-0.607031	-1.80556	-2.03434	-1.20324	0.319216	-1.20228	-1.37452	0.0761123	3.86125	0.00997656
	Appl2	1.32087	1.03679	-0.0626415	0.851274	1.68428	-0.235388	0.740444	1.32724	-0.896912	-0.34	0.6447	0.972611	0.384667	-1.02315	0.275578	0.44703	0.946503	-0.339142	1.02767	0.356835	-1.69356	-0.750951	-0.808742	-1.85621	-0.223089	0.211149	-1.46227	-0.865058	-1.67053	3.73408	0.0117845
	Ccdc80	-0.662853	1.09548	0.905107	0.866204	0.946131	-0.90751	0.694381	1.08174	1.16225	-0.582308	0.693255	0.485785	0.733947	0.354154	1.01725	-1.00531	1.21184	-1.15896	0.991992	0.883212	-1.28079	-1.27657	-1.13781	-1.28928	0.511573	-0.462894	-1.15386	-1.40827	-1.30789	3.33894	0.0186922
	Mbd2	0.773363	-0.253211	0.769389	0.440784	0.402829	0.0746884	-0.105677	-0.339795	0.168917	0.737555	0.668507	0.784736	0.557926	0.781041	0.72027	0.00987127	1.18279	0.869889	-0.0929855	1.12314	-1.178	0.351755	-2.77643	-1.39462	-2.16788	-0.878074	-1.69558	0.494287	-0.0294797	4.17398	0.00604258
	Ptpmt1	-0.121798	0.391767	0.533217	1.4768	0.823566	0.541308	0.65481	0.920503	0.885243	0.95429	-0.296672	0.307728	-0.551808	0.734199	-0.107458	0.360484	0.857527	-0.00416146	-0.351611	0.553896	0.225504	-0.750817	-1.67997	-2.76852	-2.59314	-0.205216	0.16783	0.128099	-1.08559	3.65893	0.0129016
	Dnmt1	0.2857	0.718533	0.219309	0.371484	0.949595	0.66227	0.772927	0.627671	-0.0516932	1.048	0.0327797	-0.42839	1.60609	0.841367	0.10239	0.202817	0.566928	-0.98152	1.00238	1.30211	-0.394076	-0.81682	-1.72552	-2.4353	-1.67736	-0.885448	-0.967435	-1.3577	0.408899	4.65617	0.00344571
	Rabif	-0.446969	0.384581	1.11752	0.19131	0.376149	-0.163985	0.483053	0.0963987	0.788911	-0.0266378	-0.241736	0.412285	1.17496	1.39764	0.325259	0.641072	0.87126	0.362497	1.00994	0.698956	-0.382791	-0.355945	-2.47964	-2.39017	-2.3783	-0.671389	-0.0296453	-0.782064	0.0174678	4.3916	0.00451368
	Slc9a6	0.622046	-0.0598441	0.0177762	1.18002	-0.0580175	1.34729	0.719987	0.80208	0.917979	0.296164	0.981367	-0.255032	0.181326	0.844409	1.11411	0.477152	1.05967	0.424899	0.13842	-0.196107	-1.26039	-1.56224	-2.16348	-1.8515	-1.74412	-0.27747	-1.51094	-0.362081	0.176534	5.81473	0.000777317
	Mcu	1.11494	-0.208537	-1.19146	0.816136	0.585947	1.7195	-0.885973	0.390895	-0.0634506	0.610003	0.106461	0.640132	0.241688	0.158497	1.15367	1.23406	1.42276	0.624377	-0.669921	0.483314	-0.961474	-1.35616	-2.64148	-0.738126	-1.55437	0.210986	-0.249018	-0.855173	-0.138241	2.94075	0.0315258
	Enpp5	1.13617	0.0320256	0.973022	0.763056	0.216316	1.39106	1.02944	0.237353	-0.0492688	-1.15001	-1.09277	-0.0498965	0.38252	0.986576	1.66865	0.734724	0.138541	0.0588458	0.424233	0.431299	-0.7074	-1.04416	-3.05397	-1.4926	-0.891118	0.195957	-0.675503	-0.538478	-0.0546163	2.82966	0.0367634
	Slc25a36	1.18815	0.815028	0.521499	0.582452	0.333239	0.0639984	0.483431	0.405526	0.58476	0.370027	0.612906	0.757596	-0.891179	0.323022	1.16481	0.0953426	-0.0679291	0.617225	0.505983	0.65506	-0.960599	-3.83909	-0.891482	-0.046503	-0.578859	-1.17819	-1.32173	0.0225532	-0.327052	3.72587	0.0118302
	Tecr	0.76288	-0.0703915	0.523386	0.457933	0.622812	-1.29454	-0.00637304	0.614585	1.2023	0.523678	0.354619	1.1513	-0.771799	0.826024	1.71352	0.666131	-0.134122	-0.192342	0.537151	0.858804	-0.367031	-2.37835	-1.07494	-2.08622	-1.19804	-0.778668	-0.874434	-0.626948	1.03906	2.93842	0.0315258
	Abhd16a	0.919539	0.53403	-0.350415	1.03485	0.00553501	-0.785194	-0.573849	0.291936	0.688757	0.918916	0.194971	0.14797	0.103615	0.995448	1.43179	1.10135	1.5037	0.281251	0.452733	0.734587	-0.919047	-2.48171	-1.30118	-1.16831	-1.4638	-0.698445	-1.72402	-0.286968	0.411957	4.71561	0.00339207
	Ptar1	0.179049	0.60989	0.311327	0.307057	0.313741	-0.819639	0.472579	0.589628	0.396877	1.89135	-0.55912	0.157694	-0.564678	1.38627	2.01379	-0.412715	0.615315	0.814206	0.789091	0.333131	-0.784047	-0.108312	-1.8524	-1.58258	-1.42903	-0.803417	-1.47067	-1.40253	0.608149	3.35777	0.018266
	Upf2	1.15404	0.574225	-0.365949	0.754301	0.959408	-2.02383	0.00344952	0.470896	0.656943	0.299653	-0.563948	1.1641	0.0777177	1.0806	1.37873	0.0189449	1.38892	0.469167	1.40205	-0.524459	-0.418464	-1.04494	-0.920886	-2.07045	-0.788259	-0.911674	-0.304662	-1.64918	-0.266443	3.11776	0.0253689
	Acsl5	1.08861	-0.974352	-1.42839	0.823876	0.42698	0.894298	0.709771	0.549102	0.023813	-0.223197	1.49201	1.27955	-0.696765	0.913661	1.01602	0.438112	0.855048	-0.417357	0.635952	0.472265	0.151796	-1.96781	-0.495774	-0.965078	-2.20095	-0.080706	-0.404137	-1.80831	-0.108055	2.76475	0.039983
	Stim1	-0.0950615	0.1705	-1.49695	0.780149	0.243579	0.633944	0.755212	0.454827	0.771318	0.586284	0.992861	0.693457	0.481879	0.432219	0.574654	0.578073	0.688043	0.413252	0.264439	0.317691	-1.79869	-1.52414	0.627705	-2.31534	-2.45492	-0.197271	0.564283	-1.35236	0.210366	2.91322	0.0326106
	Ebna1bp2	0.477553	0.852814	-0.478208	0.674333	0.364563	0.246136	1.29359	0.650412	-0.180165	-0.022314	1.85341	0.675153	1.13437	-0.040435	0.444053	0.2505	1.05743	-0.0674266	0.689342	-1.02227	-1.97876	-0.823403	-0.149244	-0.36734	-2.51053	-1.24058	0.035892	-1.8336	0.0147419	3.40716	0.017661
	Scrn2	1.35129	0.350999	0.130177	1.21798	0.837096	1.62366	0.198423	0.146405	-0.897327	0.649043	1.35163	0.974021	0.917621	0.219697	-0.0703496	0.817195	1.38574	-0.899025	-0.449496	-1.14249	-0.621321	-0.872687	-1.11073	-0.0192277	-0.593384	-1.58688	-1.96577	-0.553376	-1.38891	3.35417	0.0183242
	Pds5a	-0.485011	0.556079	-0.389495	-0.0793783	1.47136	1.60072	0.408561	0.502401	-1.3406	1.74213	-0.838258	1.38195	0.863579	-0.0800889	0.00123052	0.760426	1.03251	0.39965	0.295403	0.31661	-0.525552	-0.816177	-1.64584	-0.787621	-0.651908	-1.30995	0.533439	-0.746183	-2.16998	2.69346	0.0440837
	Echdc3	1.45243	0.913511	0.249551	0.910908	0.628143	1.17664	0.369232	0.844739	-1.30212	0.546535	0.388948	0.647258	0.860447	0.134344	0.193836	0.471201	1.00246	0.761633	-0.761586	-0.332137	-1.2424	-2.17939	-2.06824	-0.315427	-0.94085	-0.89054	0.210382	0.0809207	-1.81043	3.83324	0.0102743
	Plcb4	-0.0920856	1.05011	-0.480678	0.517677	0.860928	0.560602	0.369022	-0.0255046	-0.173957	0.941103	0.245456	0.147791	2.82913	-0.34515	-0.183236	1.14892	1.64774	-0.295004	1.13913	-0.883903	-0.342895	-1.14166	-1.25172	-1.22796	-0.987322	-1.40114	-0.707645	-0.773756	-1.14397	3.5888	0.0141381
	Eif4enif1	-1.21292	0.676018	-0.991877	-0.272389	0.656	0.785557	0.990033	-0.0142603	0.30386	0.824617	-0.232258	-0.126587	1.05634	-0.462221	1.45862	1.5031	1.30847	0.57029	1.30091	0.382762	-0.84441	-1.2506	-1.50043	-1.28817	-1.33843	-1.48992	0.930557	-0.896478	-0.826184	3.48965	0.0162286
	Rrp1	0.807908	0.979801	-0.727504	-0.25122	0.534278	0.914326	0.465196	1.33319	-0.583001	-0.046432	0.548386	0.366788	2.10792	0.347911	0.91433	0.619947	1.35849	0.286966	0.169242	0.411529	-0.912896	-1.67607	-1.36672	-1.13135	-0.37275	-1.38276	-0.775605	-1.80707	-1.13283	6.18996	0.00044792
	Kdm2a	0.430656	0.508166	0.498911	-1.3366	0.55448	0.854516	0.67273	0.640987	0.497024	0.743633	0.566138	0.890246	0.677789	0.556582	0.725176	0.688802	0.217441	0.532896	0.629697	-1.49898	0.280735	-1.74416	-1.95041	0.460868	-1.5529	-2.20722	0.693106	-1.02809	-1.00223	2.63471	0.0481466
	Pdcl3	0.435922	0.78029	-1.3656	0.86997	0.567548	0.613992	0.412817	0.401934	0.716337	-0.183443	-0.0378616	-0.0271486	0.998608	2.27711	-0.0214054	0.529161	1.99363	0.886955	-0.203733	-0.0612609	-0.631279	-0.909313	-1.46422	-0.742348	-1.5647	-1.00461	-1.05628	-1.73479	-0.47631	4.45191	0.00421724
	Rprd1a	1.1406	0.605244	-1.09483	0.0114917	0.607426	0.393096	-0.277675	1.67286	0.216949	-1.40303	-0.0349093	1.01816	0.220849	1.10711	-0.00156114	0.281017	2.12186	0.133342	0.958036	0.247411	-0.0758498	-0.962811	-2.17631	-0.652824	-1.48344	0.150465	-1.11789	-1.49989	-0.104884	2.81323	0.037254
	Lin7a	0.481353	0.575447	-0.254015	0.480587	-0.218316	-0.410847	0.00824575	1.00297	-0.00069169	0.154069	0.615941	-0.879109	1.83855	1.51904	0.0266604	-0.229826	1.5541	0.352249	1.37242	0.129265	-1.80017	-1.70194	-1.34786	-1.04818	-0.499268	-0.374131	-1.21475	-1.41428	1.28248	3.02749	0.0285394
	Cd44	0.336843	1.70957	-1.05975	0.508942	0.287867	0.925765	0.472876	0.771702	0.68031	0.0448689	-0.974679	0.846976	0.872727	0.107203	-0.553325	0.952498	1.16608	0.0588059	0.25858	0.651512	-0.805247	-0.0408426	-0.458669	-1.65365	-0.28776	-1.9871	0.616926	-2.6978	-0.751224	2.6742	0.0449973
	Fam219a	0.0277073	1.28181	-0.257877	-0.428478	0.216956	1.05402	0.147641	1.38312	-0.148061	-1.03688	0.431965	0.319412	0.821001	0.614625	-1.00298	0.601522	1.36027	0.341515	1.32586	0.859272	-1.33321	-0.300529	-0.508677	-0.248872	-0.13095	-1.96751	-0.301961	-2.92187	-0.198845	2.71053	0.0431901
	Ik	0.534889	1.40295	-0.968213	0.0856217	0.166637	0.454561	0.242888	0.417813	0.142145	-0.295911	-0.478423	0.426153	1.1757	0.665478	0.251931	1.01773	1.80595	-0.0191288	0.779849	0.674169	-0.997276	-2.52358	-0.395634	-0.268476	-0.550666	-0.881888	-0.618752	-2.70232	0.455808	3.31703	0.0190839
	Naa50	-0.339148	0.334106	0.116753	1.06604	1.02629	1.85908	-0.069033	-0.174067	0.923906	0.148047	-0.18807	0.882195	0.225565	0.532819	0.349512	0.175531	0.194202	0.145302	0.696895	0.069678	-1.10161	0.313033	-0.785677	-0.568028	-0.987228	-3.79557	0.573712	-1.00165	-0.622583	2.62518	0.0487157
	Trappc2l	0.499389	0.537509	0.309393	0.814586	0.0223345	0.88782	0.903215	1.04446	0.903299	0.309855	0.490201	0.0861176	0.068059	-0.658416	0.355441	0.304411	0.148217	0.114242	0.701075	0.0400562	0.166129	0.635545	-1.03637	-2.4684	-1.59464	-3.16178	0.297536	-1.12663	0.407342	2.83627	0.0364166
	Cd93	0.698032	0.690509	0.430137	0.440954	0.418005	0.35394	0.749699	0.528681	0.965097	0.699413	0.893178	0.477664	0.505936	0.424341	-1.4914	0.683498	0.51467	0.586293	0.375088	0.868879	0.318509	-0.58926	-1.56696	-1.73443	-1.61699	-2.83231	-1.27163	-0.520294	0.000749039	4.66322	0.00344571
	Aldh3a2	1.25043	-0.243838	-0.141006	0.850516	0.514273	-0.200252	1.49361	0.0925178	1.27713	0.897003	-0.85363	1.03896	-0.854088	2.29059	0.270758	0.3112	-0.65009	-0.139005	-0.360114	0.977795	0.0668721	-0.670941	-0.53714	-2.23335	-1.1093	-0.573346	-0.748803	-1.81059	-0.206164	2.67471	0.0449973
	Sec23a	0.947134	0.182369	0.754027	0.593269	1.05666	0.618919	1.2096	-1.16886	1.3047	0.996955	-0.405031	0.291246	-0.953422	1.20105	1.42705	0.0650962	0.234659	0.595309	-0.105087	-1.06122	0.0254926	0.435944	-0.708249	-1.69304	-0.751563	-1.85073	-0.38719	-2.1897	-0.665392	2.8564	0.0357569
	Sgsm1	0.398344	-0.744473	0.929524	0.886395	0.298743	-0.350129	0.21217	-0.0626791	0.913204	-0.105306	0.373102	0.937795	-0.599976	1.23763	1.24158	0.494377	0.00538381	1.45694	0.201744	1.07484	-0.577154	0.484884	0.0314426	-2.04989	-1.04215	-2.20442	-1.16367	-2.10101	-0.177253	3.63539	0.0129351
	Rpp14	1.33152	0.251424	-0.202522	1.10296	2.41999	-0.190123	0.275916	-0.576648	0.416494	0.69478	0.443668	0.876799	-0.274199	0.582673	-0.686231	1.63016	0.0657874	1.02014	-0.572893	0.0870774	-0.303669	-0.83587	-1.36062	-1.45309	-1.68835	-1.22999	0.150244	-1.68369	-0.291738	3.32483	0.0189078
	Nme1	0.893192	-1.37936	0.78958	-0.345869	1.17381	1.27565	0.644584	-0.858947	1.00325	-0.351342	-0.103834	1.27534	0.831275	1.39047	0.206135	1.55837	0.213004	0.612118	-0.43242	-0.293711	0.170742	-0.518266	-1.89263	-1.59581	-1.66543	-0.769938	0.0291426	-1.32973	-0.529385	2.7725	0.0397165
	Nup188	0.0881036	1.35725	0.0987992	1.44338	1.64988	0.13403	-0.914624	0.822756	1.10461	-0.698359	-0.356253	1.23014	0.298746	0.700128	0.892444	0.774546	0.63184	-0.0319583	-0.944809	0.567101	-0.629115	-1.02865	-1.40445	-1.44349	0.148833	-1.16712	-0.422473	-2.34046	-0.56081	3.412	0.017661
	Mtrex	0.926833	0.774658	-0.0520441	0.792534	0.479629	0.470183	0.294269	0.946892	0.490153	0.206839	0.630304	1.36926	0.567823	-0.199319	0.610564	0.984948	0.315196	-0.579092	0.0132735	0.734714	0.333735	-1.81688	-1.81091	-1.97564	-1.28736	-1.41129	0.234515	-2.21631	0.172522	4.52684	0.00384243
	Dcaf7	0.642227	-0.425611	-0.709341	-0.230774	1.43192	0.220773	-1.59821	0.142901	0.620474	-0.394823	1.10346	0.493549	-0.16136	2.0324	1.53256	0.649417	1.01972	0.494671	-0.0888287	0.37131	-0.23048	-1.38695	-0.716765	-2.2826	-0.0246852	-0.202079	-0.499484	-1.95021	0.146817	2.89389	0.0337617
	Map9	1.52969	1.09091	-1.089	-0.109873	0.365643	-0.298644	-0.866629	0.0130833	0.113559	-0.722753	0.521176	0.24489	0.141761	1.23998	0.835538	0.147692	0.401635	1.12498	1.55954	1.82706	-0.0491083	-1.27479	-0.751579	-1.41688	-0.498914	-0.450312	-1.67082	-2.1183	0.160459	3.7967	0.0106266
	Cask	1.4516	0.283462	-0.934619	0.348054	1.39389	-0.0834474	-0.545298	-0.235814	1.00983	-0.535129	0.176597	0.396722	-0.0856509	2.07832	0.691737	0.731899	1.27138	0.678124	-0.574528	0.842778	-0.140331	-0.720006	-1.13931	-2.37943	-0.41667	-1.3853	0.19799	-1.42123	-0.95562	3.18844	0.0229707
	Rbm15	0.967927	1.03063	-1.3289	1.02484	1.27042	0.651073	-0.468646	0.499498	0.940105	0.706307	-0.392531	0.616914	-0.207989	1.22277	0.409212	0.443355	0.307126	-0.0637566	-0.03101	0.297132	0.496084	-0.313122	-1.58927	-2.92114	-0.856573	-1.15981	0.275553	-1.76309	-0.0631019	2.62242	0.0489025
	Trmt61a	1.08421	0.942768	0.478625	0.799558	0.681534	0.491765	-0.475536	0.510865	0.385331	0.15511	-0.0179351	0.575925	-0.819808	1.17937	0.987505	0.997748	0.425592	0.112009	0.312003	0.425336	0.113799	-0.642616	-2.56197	-2.627	-0.802435	-1.87194	0.278187	-0.806535	-0.311457	3.82131	0.0103813
	Exosc10	1.23179	0.659394	-0.522834	0.851343	0.44537	-0.0660894	-0.406529	0.640773	0.671337	-1.20998	-0.523949	0.733516	0.767346	1.29119	0.418633	0.96947	0.705892	-0.0797422	0.682397	1.03714	-0.062131	-1.17249	-2.09829	-2.82089	-0.950088	-1.16602	0.166563	0.102548	-0.295672	3.08125	0.0262826
	Rusf1	0.915151	0.713681	-0.48211	-0.204987	1.51074	0.0430194	-0.166709	0.673608	0.40799	-0.286109	0.678618	1.24452	0.0211499	1.14511	0.647839	0.667433	0.708215	1.08171	-1.45788	0.441571	-1.22276	-1.33651	-0.76081	-2.79532	-0.498067	-0.875794	-1.39728	-0.140635	0.724611	2.92341	0.0322792
	Sephs1	-0.712086	1.51092	1.1609	0.861663	0.865242	0.566118	0.468917	1.03431	0.832425	0.984058	0.530931	-0.488265	-0.106405	0.614637	1.06596	0.544151	0.88155	-1.05287	0.407934	0.10656	0.286149	-0.875831	-1.59398	-1.34786	-1.31233	-1.96569	-1.19641	-0.631161	-1.43952	5.61522	0.000984455
	Rbm24;Rbm38	-0.96078	0.853776	0.814416	0.953	0.751526	0.940332	0.807519	1.13212	0.603521	0.641105	0.82671	0.44448	0.683135	0.570352	0.698322	0.66694	0.743536	-1.58167	-1.07273	0.521346	-0.748618	-1.00507	-0.811513	-1.34016	-1.60009	-1.52411	0.673529	-0.801832	-1.87907	3.90206	0.0095958
	Plekhf1	-0.686313	0.208133	0.282742	0.560654	0.530709	0.697455	0.515023	0.348063	0.306549	0.339389	0.541848	0.814169	1.30977	1.84844	1.4363	1.18776	0.6466	-0.101327	-0.883002	0.588738	-0.117842	-1.31046	-0.905468	-1.93626	-0.635286	-1.31834	-1.44563	-1.19208	-1.63032	6.19449	0.00044792
	Lrrc59	-0.761547	0.640896	0.669119	-1.24678	0.36266	0.338369	1.7153	1.12339	1.20695	1.34875	2.13004	-0.230528	0.921362	-0.711838	-0.226456	0.677722	0.347801	-0.523048	0.349812	0.125154	-1.80704	-0.783198	-0.564995	-0.0890416	-1.18028	-1.36344	-0.472838	-0.442346	-1.55395	2.91991	0.0323246
	Atp1a4	0.978888	0.167568	0.397972	-0.720533	-0.656836	-0.31938	0.610618	0.729361	1.14401	1.18417	0.950105	0.927127	0.624112	0.142328	1.21911	0.286012	1.68361	0.0713347	0.112693	-0.378985	-1.80146	-1.89012	0.403585	-0.557496	-1.06409	-1.25971	-1.86516	0.257731	-1.37655	3.80292	0.0106266
	Mmut	1.04263	1.71356	-1.40891	0.481423	0.330166	-0.136046	-0.275428	-0.49715	1.32557	1.12733	0.902881	1.38792	-0.0576901	0.342445	1.16263	0.407928	1.12049	0.337627	-0.530752	0.0832062	-0.908721	-0.222757	-1.40649	-1.66935	-1.85803	-1.30587	-0.511038	0.105372	-1.08295	3.4314	0.0173781
	Rps8	1.86155	0.429342	-0.51156	-0.108125	0.654838	0.430758	-0.252638	-0.481863	0.978736	-0.121735	1.30467	1.30377	-0.29459	-0.891343	0.857956	0.743241	0.370016	1.16763	0.142935	0.961624	-2.08885	0.0444116	0.159872	-1.27337	-1.49746	-1.76057	0.162147	-1.43794	-0.85346	3.21364	0.0224813
	Gtpbp8	0.816749	0.753208	0.95661	1.13789	0.00996812	-1.76385	1.0161	0.712043	0.839348	0.947531	0.551367	1.07276	-1.42811	-0.0460632	0.62766	0.70607	0.249039	0.549912	1.09887	0.915256	-0.907715	-1.54389	-1.45213	-0.837714	-0.921792	-0.909203	-1.02901	-1.56133	-0.559572	4.46032	0.00419807
	Letm1	0.703326	1.11132	1.61787	0.0698695	0.493086	-0.187195	0.596244	0.535693	1.13872	0.651615	1.34674	-0.156157	-1.31327	0.665124	1.12836	0.685661	0.239201	0.132134	0.356529	0.159805	-1.71728	-1.27304	-0.957096	-0.175002	-0.964943	-1.06074	-0.900318	-2.55067	-0.375583	5.09182	0.00208666
	Nlrx1	1.45208	0.803993	0.213024	0.772518	0.682593	-0.0894414	0.898387	1.13108	1.88767	0.619216	-0.16515	0.235391	-1.49953	0.912005	0.480367	-0.0850268	0.20012	0.673393	0.0882924	0.529969	-1.855	-0.292709	-1.21151	-1.28945	-1.22265	-0.905053	-1.31164	-1.78952	0.136598	5.6671	0.000970683
	Txndc9	-0.453176	-0.238474	0.494729	0.432009	0.168089	-0.919773	0.484055	1.21082	1.54612	-0.653691	-0.0119333	-0.164741	-1.13884	2.13411	0.167108	1.72733	0.270103	0.839504	0.663216	1.37685	-1.68439	-0.535962	-1.5303	-1.71793	-0.775193	-0.206565	-0.765869	-0.411409	-0.305812	2.77064	0.0397165
	Cnbp	0.640169	0.662978	-0.165406	-0.639553	0.945675	-0.874418	1.86352	0.117014	0.915648	0.824726	0.447122	0.951803	0.802227	0.751356	-0.630196	1.55139	0.372874	-0.0656455	0.5942	0.249968	-0.992371	-2.43955	-0.717427	-1.91793	-0.782946	-0.438997	-0.119858	-1.50409	-0.402275	3.91654	0.00945956
	Nrn1	0.575703	0.429866	0.788142	-1.18976	1.0739	0.582168	1.62885	0.466992	1.34012	1.00116	0.13909	0.860893	-0.861782	1.05969	0.644922	1.08619	0.205934	-1.08758	0.268153	0.742637	-1.50071	-1.69425	-1.34214	-0.78584	-1.45207	-1.02748	-1.00702	-0.627669	-0.318081	4.78102	0.00327831
	Gbp2	0.885861	-0.223072	0.00452542	0.889862	1.15358	1.40928	0.347285	1.01867	1.4628	0.613392	0.362248	0.00917597	0.0927259	0.734294	-0.393125	0.798342	0.677164	0.363366	0.474651	-0.185725	-2.18667	-0.913553	-1.5036	-0.611015	0.417147	-1.85671	-1.70595	-1.07738	-1.05758	6.29488	0.00044792
	Wdr43	-0.0545009	-0.680831	1.08593	-0.136663	0.074826	0.672421	0.695827	1.23628	1.36787	1.86141	0.00158609	0.456473	0.873588	0.272286	-0.185709	0.269675	0.521851	0.315008	0.280328	-0.00834051	-2.91996	-0.648219	-1.09941	0.068576	-0.906996	-2.26521	0.0242199	-0.336271	-0.836058	3.66494	0.0128172
	Psmg2	0.727804	0.320268	0.862515	0.649557	1.05558	-0.942396	0.473346	-0.886117	1.12106	0.0690749	0.596413	0.413975	0.552893	0.565027	-0.398373	0.0965125	1.43361	1.14551	0.238794	1.07379	-1.72653	-0.613845	-0.38319	-1.37066	0.233574	-0.551397	-2.82405	-1.43878	-0.493951	3.83382	0.0102743
	Ankle2	1.51303	0.804811	1.01648	0.424617	0.663338	0.594235	-0.529658	0.966582	0.988969	0.0719601	0.231832	1.58154	-0.307355	1.62888	0.282768	0.420971	0.62977	-0.909727	-0.949881	0.745384	-0.857047	-0.508262	-1.34568	-1.24285	-1.03132	-0.535672	-0.888473	-1.46064	-1.99862	4.87366	0.00271473
	Surf1	1.44939	0.450704	1.21173	0.589405	1.00419	0.306197	0.201055	0.765385	1.08176	0.245717	-0.521599	1.31654	0.457901	1.08371	0.428678	0.653064	-0.670543	0.112068	0.442213	0.711149	-0.480066	-1.37262	-1.8324	-1.80564	-1.43053	-1.16121	-0.930822	-1.38404	-0.921381	7.97586	2.14551e-05
	Atp13a3	0.666822	0.66103	0.743295	-0.393628	0.631256	0.740145	0.746103	0.686689	0.703281	0.670453	0.652894	0.666686	0.566499	0.667669	0.698095	0.649923	0.635844	0.644241	0.634118	0.614003	0.0917934	-1.73296	-1.58562	-1.42231	-1.39175	-1.85085	-1.44818	-1.46939	-1.47616	11.4774	9.01432e-09
	Itga11	0.969742	0.80297	0.649085	0.418476	0.559204	0.765927	-1.8127	1.05359	0.670592	0.554711	0.45876	0.616318	0.614842	1.13416	0.657526	0.804043	0.722625	0.559898	0.379491	0.612112	-1.24692	-0.603185	-1.70955	-0.770939	-1.059	-1.55217	-1.65529	-1.35369	-1.24063	7.33619	7.48671e-05
	Cd2ap	0.884905	0.148069	1.32506	-0.742117	-0.425887	0.110241	-0.869189	0.66028	2.1199	0.340874	0.898898	0.351363	0.0617395	0.682709	0.159512	0.566505	0.613293	0.421272	1.73108	0.13071	-1.25705	-0.36153	-0.956997	-2.15971	-1.43869	-1.69437	-0.936954	-0.630484	0.266567	3.81685	0.0104004
	Tmtc3	-0.0240254	-0.150332	0.769871	0.235407	0.735219	-0.019369	1.31544	0.306797	1.24073	0.744351	1.25597	0.971006	-0.805229	1.44141	0.317269	0.160461	0.47925	0.22672	0.328986	0.0620568	-0.916414	-0.0691529	-1.72291	-0.467415	-0.327295	-1.19064	-0.480339	-1.32619	-3.09163	4.26652	0.0052537
	Tns3	0.4511	0.51893	0.668832	-0.192599	0.789441	-0.0411934	0.912392	0.607595	0.0876369	0.67258	0.663916	-0.11531	-1.04183	1.39303	-0.550047	1.1049	1.04021	0.366274	0.378356	1.08136	-1.95795	0.518932	-1.70181	0.147814	-1.1458	-1.53064	0.163416	-0.899704	-2.38985	3.32605	0.0189078
	Pnisr	0.67905	0.413034	0.806552	0.401099	0.172423	-1.91196	0.405462	0.968868	0.599949	0.477088	0.0870714	0.79657	0.122452	0.76293	0.440987	1.21599	1.12008	-0.201371	1.22708	0.755845	-1.17296	0.106765	-1.47928	-1.27391	-0.76363	-0.625571	-0.197456	-1.27742	-2.65573	4.16154	0.00614993
	Zcchc17	0.804985	0.676623	0.969806	0.262286	1.01656	1.02067	-0.200175	0.920449	1.54656	-0.244644	-0.283712	0.228127	0.57268	0.432445	0.0681975	0.883092	0.437522	-0.89739	0.744025	-0.184701	-0.372407	-0.294718	0.00660999	-0.727916	-0.89351	-2.25357	0.176804	-1.48422	-2.93048	3.73093	0.0117845
	Apbb1	0.87562	-0.347315	1.32186	0.982195	0.538556	0.389834	0.348613	0.792973	1.82249	0.00624049	0.538415	0.784684	-0.199854	-0.381872	0.400432	0.411384	0.705267	-0.560637	0.422885	0.809096	-1.66111	-0.92004	-0.549957	-2.03954	0.28928	-1.30699	-0.574556	-0.346339	-2.55162	4.6716	0.00344571
	Sowahb	0.982348	0.356869	0.491015	1.3364	0.318313	1.20399	-0.73053	1.18469	-0.077028	-0.394858	0.969321	0.517141	-0.0434906	-1.27632	0.957795	0.70961	0.36587	0.479226	0.75178	0.168711	-1.20869	0.72357	0.137143	-1.28158	-0.167197	-1.72406	-0.586298	-1.65969	-2.50406	2.84336	0.0361602
	Rpl34	0.285634	0.210168	-0.332707	1.03088	0.473378	-0.804764	-0.0381816	1.14669	1.34911	1.32684	0.875533	0.605249	-0.141355	1.56211	0.954471	0.295281	-0.00345671	-0.0180116	0.463426	0.410997	-0.937613	-0.244772	0.268886	-0.979553	-1.76239	-1.57597	-0.840456	-0.988532	-2.5909	4.33765	0.00481392
	Rps6	1.24923	0.497344	0.0977063	1.63818	1.15219	-0.841028	0.0110327	1.14921	2.04348	0.268316	0.449557	1.27918	-0.137814	-0.618759	0.581848	0.361172	-0.172728	0.456208	-0.966459	0.344128	-0.520298	-1.35868	0.0301375	-1.40642	-1.86495	-0.94608	-0.441878	-0.662753	-1.67108	4.00045	0.00836038
	Klhl9	0.89813	0.472343	0.337439	0.759195	0.373417	-0.34155	-0.0555949	1.43965	1.30437	0.386065	-0.741712	0.663988	-0.106786	1.21569	0.637442	0.754035	0.0081025	0.362931	0.301797	1.00939	-0.568151	-0.701091	-0.4473	-1.09616	-1.15584	-1.80188	0.590091	-1.9865	-2.51152	4.41897	0.00436124
	Dhx15	0.892559	1.65809	-0.864742	0.369849	0.907722	1.01005	0.637816	1.42237	0.815272	0.452296	-0.496409	0.297968	-0.377985	-0.477674	-0.00517659	0.698357	1.1097	-1.30456	0.990601	-0.518967	-0.280293	-0.505548	-0.582899	-1.66131	-1.0254	0.0363688	0.737342	-2.33799	-1.59742	2.8569	0.0357569
	Ddx6	0.518713	1.1362	0.0411084	0.279935	1.41688	0.888287	0.784926	1.03995	1.92364	-0.0295038	-0.72997	0.32065	-0.559556	-0.482699	-0.299942	0.496566	-0.251644	-0.0921645	1.09595	-0.750043	-0.296202	0.467654	-1.05484	-1.83827	-1.03665	-0.71089	1.34139	-1.60638	-2.01309	3.02546	0.0285665
	Lrba	1.01611	1.18909	0.260736	0.559711	-0.0206807	1.47959	0.867885	0.639129	0.606624	0.0980636	-0.599491	-0.186951	0.18646	-0.602078	0.497986	0.468802	0.306129	0.215257	0.192956	0.645779	-0.26165	0.39118	-2.40643	-2.69502	-1.26483	-0.704943	1.25272	-1.49915	-0.632995	2.95409	0.0309476
	Spats2l	1.26753	0.50445	0.15552	0.830193	0.941101	-0.163763	0.174487	-0.845155	0.710266	0.133684	0.0554532	0.330087	0.0889756	1.70234	0.682175	0.489274	0.834489	0.124599	0.227803	0.292566	-2.55326	0.200471	-0.476288	-1.69412	-1.89409	0.235552	0.292456	-2.26847	-0.378333	3.09004	0.0261792
	Mef2d	1.92423	0.693831	-0.185274	0.752579	0.518203	-0.200894	0.592067	-0.407464	0.162834	0.236635	-0.731269	0.523083	-0.385563	0.957273	0.767118	1.11416	0.718029	-0.660182	0.72609	1.02116	-0.4851	-0.543367	-0.336922	-1.50215	-1.00961	-0.711051	1.01989	-2.58598	-1.98235	2.70751	0.0432607
	Rbm25	-0.0365752	1.83655	0.341834	0.550521	0.843412	0.393934	-1.6355	0.712016	0.480921	0.195114	0.0715308	0.30832	0.638822	0.0850233	-0.649725	0.583876	1.62385	0.539135	0.961819	0.301267	0.107796	-0.692321	-1.37032	-0.991173	-0.00135044	-0.565068	0.0528494	-2.4175	-2.26906	2.72558	0.0421848
	Chn2	-0.0950643	0.653696	0.354989	1.10956	0.189338	-0.324391	-0.0968289	1.7149	-0.0295462	0.514787	-0.075658	-0.0575626	0.602692	0.498	0.078228	0.203559	1.49555	-0.0794974	1.38025	0.0689701	-0.545138	-1.11604	-1.53626	-1.98607	0.431832	1.0507	-0.222609	-2.30932	-1.87307	2.68165	0.0446229
	Pomp	0.815561	0.722529	0.662574	0.568127	0.192838	0.595172	-0.0470334	0.609223	0.219964	0.370363	0.855801	0.283015	0.821405	0.524652	-0.448959	0.393138	0.559102	0.405602	0.557767	0.0782451	0.570132	-2.12823	1.04597	-2.5798	-0.480173	-0.554615	-0.533697	-2.51007	-1.5686	3.27622	0.0203678
	Rims1	0.350973	1.57996	0.248154	0.324704	0.366971	0.641564	-0.739289	0.178712	0.524565	0.489725	-0.546586	-0.164399	1.78354	1.6351	0.501673	1.05171	0.901153	-0.451468	0.64669	-0.798005	0.513383	-0.163333	-0.686041	-1.24316	-0.535646	-2.28351	-0.844049	-1.47535	-1.80775	3.06422	0.026828
	Dao	0.219396	2.19596	-1.48758	0.350167	1.06847	0.977707	-0.194644	0.381335	1.33931	0.992774	0.0168902	0.210256	0.0943117	-0.65154	0.0215618	0.530007	1.43069	-0.250473	0.512542	0.797566	-0.721738	0.229886	-0.877058	-2.3511	-1.21296	-0.414393	-1.00533	-1.19452	-1.00749	3.25945	0.0209711
	Myef2	0.17718	1.83701	-1.75381	-0.205876	0.829622	0.489887	0.598614	0.018436	1.14903	1.77588	-0.332109	-0.383131	1.87191	0.392732	0.105084	0.0593157	0.995447	0.268664	0.554342	-0.118681	-0.268868	-0.427119	-0.38827	-1.3295	-2.05742	-0.612211	-0.865014	-1.05568	-1.32546	2.91469	0.0326077
	Smarca2	0.200954	1.05644	-0.197683	1.429	0.64409	0.502437	0.662741	0.184999	0.817918	0.918271	-0.20694	0.564088	1.1626	0.631462	0.157146	0.266351	0.972687	-0.293201	0.574335	0.0346766	-0.458226	-0.838863	-0.845699	-3.2438	-0.996264	-1.40373	0.194951	-1.62306	-0.867683	5.10067	0.00208666
	Dido1	0.12884	0.655321	0.457379	0.270113	0.952655	0.844241	1.06304	0.818644	0.653792	0.316624	0.958519	0.0385932	1.44188	-0.442249	-0.796622	1.12093	1.18904	-1.05497	0.0655373	-0.373855	0.535418	-0.402412	-1.36139	-2.93598	0.108604	-1.17619	-0.860723	-1.27498	-0.93979	3.13288	0.0247031
	Cdc40	0.618939	0.494045	-0.828131	0.724135	0.608207	0.666139	0.700526	0.970932	0.283455	0.808071	0.295718	0.660884	0.491818	0.665262	0.386159	0.365918	0.90353	-2.05659	0.760165	0.668568	-1.0852	-0.0702392	0.66548	-2.22034	0.437303	-1.75531	-1.51109	-1.29415	-1.35421	2.81131	0.0372673
	Macroh2a1	0.534991	1.00714	-0.18127	1.26264	1.58108	0.233193	-0.159941	0.981572	0.487994	1.14526	-0.632101	0.299423	1.09698	0.630961	0.147235	0.731654	1.34779	-0.392067	0.353358	-0.0962484	-0.789683	-0.574684	-0.783704	-2.64734	-1.6294	-0.958846	-1.16719	-1.05912	-0.76969	5.77792	0.000796303
	Rbmx	0.457822	0.847615	0.563097	0.795894	0.56058	0.638238	0.665977	0.887239	0.608565	0.59432	0.00127786	0.438635	0.740154	0.445228	0.214319	-0.400108	0.491738	0.37552	1.02147	0.316916	-0.229025	0.483938	-0.369418	-1.23187	-2.14391	-2.33609	-0.649651	-2.66294	-1.12553	5.49311	0.001134
	Sf3a3	0.624106	2.09581	0.738021	0.917372	0.638863	0.885954	0.486798	0.955809	0.437494	0.369852	-1.14233	0.595729	0.972498	-0.65065	-0.400399	0.26162	0.823415	-0.1444	1.26946	-0.0634095	-0.915511	-1.27526	-0.667013	-0.872046	-2.4231	-0.809304	-0.171204	-1.53483	-1.00334	5.41381	0.00120412
	Kiz	0.625399	0.545452	0.401621	0.0495613	0.776172	0.406362	0.380822	0.776342	0.0656948	-0.0423453	0.345023	-0.245277	0.516343	0.819193	0.492828	0.899628	0.764658	-0.235327	0.731658	0.186308	-1.16674	0.13901	-0.102312	0.36136	-3.5146	-0.299487	0.193669	-2.54924	-1.32178	2.81613	0.037254
	Setd1a	0.398444	1.33022	0.417037	0.401061	0.839478	0.666161	0.452751	1.04773	0.0294966	0.275845	0.0752405	0.244201	0.867411	0.111545	0.678892	0.371673	0.528391	-0.0854231	0.219379	0.300243	0.814128	-2.19733	0.212202	-0.626883	-2.67949	-0.605178	-0.12125	-1.96441	-2.00157	3.86172	0.00997656
	Mapk12	0.323524	1.38629	-1.13159	0.463042	0.730412	0.982257	0.660052	0.442422	-0.226933	0.170642	0.0247633	1.09467	0.711007	0.87387	-0.395002	-0.863921	0.84965	0.0631078	0.337143	1.60549	0.929766	-1.11919	-1.16012	0.132621	-2.51246	-1.83777	-0.560353	-0.829981	-1.1434	2.68117	0.0446229
	Spin1	-0.26856	0.13166	0.25703	0.351565	0.849318	0.794468	1.26826	1.10046	1.66411	0.277213	-0.167491	0.561251	0.292477	-0.0210685	0.79742	1.00386	-0.116298	-0.653033	0.1251	-0.118905	-0.304904	0.743046	-0.207719	-2.23332	-0.760774	-0.457271	-0.590421	-3.16561	-1.15187	3.07574	0.0264294
	Elovl5	0.215475	0.768573	-0.0796172	0.225531	0.366318	0.45577	0.887397	0.214939	0.499492	0.168667	0.759905	0.50379	0.38349	1.3879	0.31471	0.414134	0.40947	0.395163	-0.0132829	0.683607	0.550435	0.929799	0.469334	-1.78682	-2.45852	-1.52987	-1.42093	-1.88228	-1.83258	3.54398	0.0150039
	Rnf115	1.00447	0.937771	0.248452	-0.237638	0.48614	0.574952	0.599676	-0.12754	1.3013	0.0354683	0.538305	0.178501	0.229761	0.931859	0.840754	0.387706	-0.0907548	0.128763	0.542607	0.446116	0.461701	0.304003	-0.115219	-3.29326	-1.33519	-0.222613	-1.35114	-1.45891	-1.94605	3.50448	0.0159401
	Rpl7	0.859473	0.203314	0.129848	1.14469	0.790391	0.508617	-0.386992	0.517252	1.25698	0.371232	1.09969	0.841616	-0.246972	0.873547	-0.708679	1.0514	0.959656	0.103532	-0.0962069	-0.268024	-0.0988593	0.391289	-0.00905992	-2.42126	-1.70779	-1.18645	-0.210565	-1.73405	-2.02761	3.60805	0.013617
	Ddx5	1.01961	1.21585	-0.433173	0.134856	1.48137	0.445981	-0.178245	0.130711	1.33625	1.37852	0.45788	0.548949	0.508298	-0.0677848	0.0307503	0.383874	0.897928	-0.649006	0.198964	-0.578975	0.403735	0.370942	-0.121733	-1.86124	-1.01352	-1.44958	-0.567417	-1.20627	-2.81752	3.21323	0.0224813
	Stk26	0.668108	0.342017	0.193068	0.748177	0.644457	-0.362437	-0.261772	0.68928	0.400282	0.143218	0.503423	0.256365	0.425572	0.376343	0.495784	0.666988	0.783839	0.693125	0.395895	0.558205	-0.0690179	0.590267	-1.41464	-2.54068	-2.20454	-0.341352	0.5263	-2.93413	0.027852	2.96874	0.0301864
	MGI:2443049	0.653303	0.489518	0.277692	0.591768	0.6254	0.609708	0.0882013	0.578295	0.571517	0.089075	0.274953	0.510857	0.328678	0.46141	0.498808	0.787023	0.296199	0.036606	-0.0759389	0.349022	-0.169918	0.0722511	-0.756178	-3.34024	-0.128378	-1.36701	0.623527	-3.10956	0.133409	2.64749	0.0472337
	Ppp1r37	0.475686	0.54239	-0.113828	0.716413	0.551197	0.342843	-0.0563124	0.42103	1.12689	-0.136955	-0.422013	0.727796	-0.0901702	1.08045	0.818503	0.463827	0.830477	0.587257	0.673765	-0.113477	0.662519	0.0488452	-0.429918	-2.32029	-0.880248	-1.04216	0.243123	-3.29782	-1.40981	2.97259	0.0301287
	Mtcl1	1.17731	-0.208309	-0.525674	-0.358501	0.878143	-0.431632	-0.596537	-0.0821516	0.152374	-0.477174	-0.0853965	1.12624	1.11412	1.05212	0.21835	1.81124	0.93067	0.451704	0.904855	0.440332	0.539295	-0.895791	-1.56824	-0.531013	-0.132949	-0.935593	0.116739	-3.15509	-0.929437	3.37601	0.018266
	Max	0.925977	0.543661	0.3117	0.254207	0.617283	0.545727	0.970423	0.379902	0.955835	-0.164326	-0.649917	-0.0710118	-0.0101085	0.961322	0.196993	1.11284	0.584764	0.0830852	0.426798	0.875728	0.108228	0.0746582	-2.00149	-1.81725	-0.949678	-1.48265	0.883747	-2.86393	-0.80252	3.44484	0.0170457
	Rpl27a	0.0650756	-0.0053736	-0.534613	0.0934822	0.558795	-0.536291	-0.172473	0.340027	1.64068	0.565782	-0.0378607	0.830894	0.324374	1.26189	0.410161	1.15616	0.600759	0.512766	0.417841	0.384819	0.0911425	0.137486	1.02252	-2.7369	-0.447353	-1.81475	-0.426745	-1.92445	-1.77784	2.73024	0.0419667
	Gna12	0.259924	0.177343	0.292553	0.105942	0.750727	0.232237	-1.29237	0.223022	0.155203	-0.0933582	-0.161976	1.60689	-0.782098	1.48291	0.463426	1.17879	1.25615	0.310473	0.412206	1.32357	0.0210108	0.306307	-0.67003	-2.68508	-0.885675	-1.34132	-0.0584575	-2.04414	-0.544175	3.17019	0.0234057
	Glipr2	0.428032	1.03414	-0.717962	0.338094	0.311963	0.523871	0.0241159	0.333114	0.634311	0.346136	0.768295	0.559576	0.850053	0.936151	0.84786	0.746029	0.734126	0.0485047	0.0488481	0.655173	0.154465	-0.34313	-0.749417	-2.18928	-1.09564	-0.706136	0.489208	-2.93782	-2.07269	4.25449	0.0052537
	Rpl8	0.52556	0.0839056	-0.267426	0.581239	0.226669	-0.5038	0.105762	-0.142753	1.80238	0.132374	-0.0682207	0.379617	-0.734029	1.32545	1.33078	1.0819	0.865523	1.0724	0.137344	0.688674	-0.0813993	0.130838	-0.249228	-2.06292	-1.721	-0.339463	-0.322694	-2.48548	-1.49201	3.37732	0.018266
	Amigo2	0.29931	-0.03215	0.675361	0.265941	0.253833	-0.522521	-0.0577174	-0.565497	0.0298402	0.401345	0.367398	1.43723	0.247878	1.18281	0.678348	1.4476	0.309229	0.0565962	0.690534	0.170635	-0.866455	0.484632	-0.829675	-2.99742	-0.670545	-0.757701	1.54586	-1.17378	-2.07093	2.61372	0.0495145
	Asap2	0.368804	0.223954	0.249096	0.468254	0.603935	0.925091	0.775003	0.0518091	0.533945	0.325338	0.672071	0.77275	0.896525	0.369857	0.733322	0.483104	0.354402	0.163807	0.581371	-0.107008	0.0857312	-0.260892	-0.920422	-2.88595	-0.739348	-1.66063	0.786102	-1.06757	-2.78245	4.06938	0.00720775
	Creb1	0.377554	0.419364	0.619984	0.501301	-1.92568	0.561661	0.689617	0.681904	0.871767	0.682046	0.319336	0.698471	0.612569	0.892982	0.609938	0.682656	1.06627	0.571692	0.464353	0.586372	-0.839987	-0.240703	-1.29012	-1.8275	-0.705882	-1.90767	0.35029	-1.77794	-1.74464	5.03266	0.0022671
	Qpctl	0.761741	0.418687	0.329784	0.748962	0.284598	0.506863	0.0526012	0.414318	0.564575	0.556722	0.671213	0.836409	0.367179	0.231875	0.579265	0.791685	0.332379	0.427759	0.430121	0.543349	-2.49256	-0.127915	-2.04335	-1.98568	0.246035	-1.26709	0.856883	-0.810592	-2.22581	4.62049	0.0036554
	Inpp5k	0.473917	0.627458	0.119027	0.978017	0.574271	0.858048	1.06743	0.761228	0.215506	0.754629	0.424479	0.870425	0.167301	-0.104414	0.397569	-0.00668986	0.608105	0.475732	0.225688	-0.00357858	-2.29019	-0.522165	-0.7565	-2.80335	0.55394	-2.01688	0.518382	-1.4628	-0.704587	4.35848	0.00473257
	Crbn	-0.0692989	1.09218	1.0099	1.99437	1.17388	-0.111325	0.705481	1.47809	0.261849	0.098304	-0.181656	0.67014	0.115293	1.21438	0.0968671	-0.267712	0.628173	0.131715	-1.01666	-0.0646899	-0.859894	-0.641648	-0.884826	-1.3688	-1.07902	-1.00996	-2.45018	-1.31648	0.651529	4.29779	0.00504863
	Lctl	0.129438	0.0158731	0.550547	0.44842	0.63434	0.657892	0.60742	0.0750326	0.617638	0.299712	0.381518	0.311038	0.68532	0.327104	0.579282	0.42668	0.105128	0.391113	0.437671	0.443582	0.766599	-1.87203	-0.177505	0.414778	-2.33445	-1.47384	-2.5789	-2.0099	1.14051	2.69739	0.0438045
	Sdhc	1.10619	0.0269855	-0.520868	1.04931	0.256481	1.35036	0.24776	0.349224	1.16207	0.340874	0.0288613	1.07307	0.237929	0.182852	0.253476	0.1426	0.763849	0.0175856	-0.239149	0.763093	0.346421	0.232799	-0.963384	-0.913315	-1.05569	-1.25139	-3.07202	-2.26644	0.350474	3.20379	0.0227643
	Ptprr	-0.0368519	0.905557	1.32434	0.38629	1.11565	-0.831701	1.12076	1.01372	-0.0594069	0.343122	0.102141	0.936385	0.621213	0.809582	-0.448	1.45844	-1.78384	-0.661218	0.0935427	1.59793	0.0433268	-1.23809	-0.770331	0.0444918	-1.63497	-1.12531	-1.23023	-1.64641	-0.45013	2.70455	0.0434078
	Arhgef18	0.964692	-0.0721799	1.26071	0.0113005	0.611215	1.89323	0.487179	1.12508	0.993342	0.565169	-0.15341	0.674579	0.51867	-0.326995	0.892825	0.246727	-1.28974	0.232471	-0.412606	-1.08133	1.46735	-1.51796	-1.50273	-0.330301	-1.62104	-0.00927567	-1.28459	-1.38556	-0.956819	3.1106	0.0254771
	Camsap3	0.142647	-0.549408	1.19458	0.49662	-0.150826	1.38419	1.16783	1.05408	-0.990169	0.204836	0.622178	0.999153	0.916098	0.619457	0.14459	0.43667	-0.284791	1.02803	0.0684837	-0.481932	-0.138093	-1.56728	0.41293	0.0910178	-2.93965	-0.304619	-0.570844	-1.76885	-1.23693	2.61157	0.0495145
	Tusc3	-1.12484	0.042531	0.172739	-0.814714	0.808319	0.508694	0.770249	-0.838375	-0.150269	0.355402	0.919587	0.92937	0.969959	2.1573	-0.247456	-0.483659	-0.854612	1.6951	1.36945	0.846206	-1.13046	-0.620233	0.0677679	-0.317459	-1.25518	-1.12257	0.514801	-1.61505	-1.55261	2.76133	0.0401835
	Uxs1	0.415677	0.142377	0.46621	0.740386	-1.45356	-0.704962	-1.09823	0.581713	-1.44246	0.152487	0.486176	0.825982	0.850097	0.701414	1.1269	0.84849	0.912082	0.976338	0.946156	0.623546	-0.498127	-1.80358	-1.41835	0.515499	0.519539	0.682727	-0.473834	-1.42486	-2.19582	2.98528	0.0296308
	Dennd4c	-0.119021	-0.775756	0.352391	-2.57333	-1.55411	-1.77949	0.0234625	0.451191	-0.480489	0.678941	0.97112	0.394735	-0.11199	1.54456	1.09151	1.13993	0.965453	1.35111	0.58555	1.00479	-0.688633	-0.443093	-0.450159	-1.56251	-0.65954	-0.0175298	0.475927	0.277565	-0.0925712	3.31436	0.0191082
	Abhd11	-0.622022	-0.143579	0.0133761	-1.69909	0.240214	0.21048	-0.159512	-0.129359	-0.617181	0.481083	0.975645	0.239123	1.04147	1.84544	1.35426	1.22243	0.788416	1.50293	-0.670813	-0.323093	-0.248055	-2.09786	0.141311	-2.59339	-0.316922	0.133798	0.216747	-0.347907	-0.437946	2.61257	0.0495145
	Zfp655	-0.838496	0.351702	0.16274	-1.20605	1.18251	-0.999339	-1.79419	0.970458	-1.58264	0.15523	0.830052	1.0103	1.74457	-0.555225	1.36388	0.676861	1.35602	1.06507	1.15732	0.463114	-0.235441	-0.287711	-0.72047	-0.867134	-1.26197	-0.924373	-0.493982	0.0491925	-0.771981	3.51464	0.0157092
	Sgce	-0.390739	-0.0828433	-0.414823	-0.699926	-0.526723	-0.149561	-0.736214	-0.75953	-0.519106	-0.180224	0.600025	1.90396	1.45265	-1.26317	-0.54416	2.00462	1.84285	1.86334	-0.540651	1.5664	-0.466228	-0.202753	-0.293558	-0.305431	-0.427697	-1.27231	-0.694148	-1.02426	0.260203	3.18125	0.023152
	Mb	0.340203	-0.841556	-0.52721	-0.230219	0.0354422	-0.859756	-0.954127	-0.162121	-0.286331	-0.347508	1.39524	1.97007	-0.420757	0.291737	1.29257	1.49158	1.16667	0.974522	0.849112	1.50198	0.321447	-0.897838	-2.05035	-1.24168	-0.175505	-1.03868	-1.26289	-0.538836	0.204803	5.52599	0.001134
	Pnlip	1.37769	1.3197	-0.756395	1.16071	1.53771	0.561879	1.56919	0.73959	1.47691	-0.530414	-0.639108	-0.377492	-1.04123	-1.04406	-0.789901	-0.169033	-0.707869	-1.125	-0.612905	-0.412807	0.991918	-0.26286	-1.02099	-0.588309	-0.786283	-0.339317	-0.78218	-0.79395	2.04481	3.23112	0.0221764
	Cnr1	1.80907	-0.152856	0.829382	0.745311	0.9499	0.836354	0.0489668	1.03026	2.44345	-0.165357	-0.87484	-0.826846	0.440801	-0.374139	-0.993505	-0.582466	-0.14876	-0.818627	0.241047	-0.014965	-0.0483936	0.321807	-1.63999	-0.459486	-1.57387	-1.91741	-0.676373	0.99121	0.580317	2.73418	0.0419667
	Cdc42	-0.121576	0.577669	1.65483	1.50783	0.314804	0.777545	1.26013	0.363104	1.09176	-0.778515	-1.51729	-1.7703	-2.4619	-0.299506	-0.528112	-0.109953	0.128099	-0.693126	0.657009	-1.32254	-0.29678	-0.877799	0.765985	0.137918	0.879577	-0.453284	-0.343855	0.384403	1.07386	2.77326	0.0397165
	Csf2ra	-1.6306	-1.21975	0.352923	-1.76662	0.734538	-1.11981	-1.58505	0.563019	-1.48914	-1.14341	0.718815	0.728298	0.752992	-0.0896172	0.507655	0.735756	-1.05553	0.959285	0.811581	0.346234	1.07324	0.517682	1.04686	1.30054	-0.398276	0.920082	-1.08186	0.852186	-0.342029	2.66165	0.0458363
	Map4k2	-0.212384	0.274966	-0.77536	-0.784533	-0.256427	-2.89366	-0.832172	0.360726	-1.39934	-0.784663	0.168134	0.123531	0.441768	0.887194	0.24793	1.33298	0.593764	1.00951	1.1502	1.86289	-0.395872	1.34723	0.684683	-0.0718663	-0.834726	0.71366	-0.700137	-1.28657	0.0285466	2.97707	0.0299234
	Nsmf	-0.156022	-0.453077	-0.716501	-1.50516	-0.181482	-0.989527	-1.48787	-2.41299	-0.763966	-0.83872	-0.156874	0.679781	0.172448	1.77039	0.285546	0.538863	0.254349	0.599027	-1.34436	0.131458	1.51328	0.599625	1.82746	1.37553	0.229427	-0.053813	0.181193	0.51744	0.384545	4.20167	0.00573307
	Cnpy2	-0.115516	0.102222	-0.677332	-1.40825	-0.99949	-1.06714	-2.73005	-1.59608	-0.241708	-0.282192	-0.105688	0.290098	-0.557644	-0.274437	0.118118	0.127841	0.670248	-0.217432	-0.314257	1.35272	0.828652	0.689514	0.449623	2.20797	0.481705	1.6292	0.978059	0.430214	0.231045	4.43117	0.00435939
	Fermt3	-0.0625694	-0.181828	-2.32469	-1.11175	-0.745909	-1.80151	-1.44761	-1.01337	-0.249154	0.1204	0.136862	1.30959	-0.498084	0.198316	-0.495682	1.07503	0.127275	0.473345	0.152664	0.621085	-0.00678356	1.12574	1.14412	2.20747	-0.153767	-0.0249805	-0.634899	0.676597	1.38409	3.29131	0.0198604
	Eml1	-0.723111	-0.143883	-0.997559	-2.02386	0.474609	-0.470049	-0.635468	-2.81852	-0.631622	0.344833	0.517887	-0.624606	-0.0415135	0.0592048	1.23203	0.400454	-0.927024	0.214381	-0.732003	0.902863	-0.218694	1.78554	0.154427	1.18324	0.845085	1.45671	0.0783579	0.838726	0.499559	2.7471	0.0412866
	Mrps36	-0.346806	-0.21885	-0.376144	-1.85606	-0.998354	-1.55782	-0.22438	-0.883268	-2.37599	0.043438	-0.113716	-0.570764	0.46808	1.27554	0.223386	0.0801425	0.276366	0.271317	0.437283	-0.105653	-0.075321	-0.000848188	0.2283	0.669893	0.94189	1.3314	-0.475047	1.40546	2.52653	3.5264	0.0154855
	Eloc	-0.993948	-1.27511	-0.295806	-0.574266	-0.404504	-0.167943	-0.809169	-1.64134	-0.593199	-0.189442	0.343815	-0.337673	0.050547	1.77506	-1.78151	-0.445154	-0.227114	-0.609713	-0.441363	-0.276191	1.0696	0.458033	0.288567	2.2205	0.454769	0.58713	0.229752	2.09941	1.48627	3.91024	0.00950641
	Dusp3	-0.443259	-1.79451	0.200692	-1.24318	0.08337	-0.80356	-0.0846935	-1.74373	-0.802786	-0.62852	-0.534162	-0.453491	0.272766	1.25234	0.000582065	-0.434536	0.266282	0.615466	-0.659317	-0.58617	1.15595	-0.269336	0.122315	1.49179	1.26149	0.402836	-0.245549	0.62561	2.97532	3.00698	0.0292639
	Cox6a1	-0.271948	-0.948932	-0.491883	-0.928761	0.158632	-1.05952	-1.11973	-1.8497	-1.49883	-0.471275	0.210101	-0.708497	0.871689	0.113368	0.709047	-0.0412541	-0.294515	0.884598	-0.991226	0.756506	0.643589	1.60704	0.73573	0.742571	0.263927	1.22938	-0.742557	-0.177526	2.66997	3.45781	0.0166415
	Camkk1	0.386098	-1.34612	-0.0590658	-1.719	-0.0429923	0.0105789	-1.45738	-1.04095	-2.25122	-0.815198	0.172127	-0.0758242	0.683904	1.96181	0.768402	0.0216584	-0.480544	0.442266	-1.33851	0.31188	0.380626	0.365337	1.04961	1.05459	0.680165	0.859278	0.414079	-0.574417	1.63882	2.94566	0.0313994
	Tubb2a	0.45661	-1.37844	0.16623	-1.44908	-1.58827	-0.447495	-0.669878	-1.19187	-1.10682	-0.795106	0.176656	0.392495	0.163596	0.469532	-0.635847	-0.462638	-0.238209	0.501653	-0.575303	0.0323286	1.91278	0.561601	1.90453	0.961598	0.82086	1.30957	-0.892224	-0.346285	1.94744	3.85089	0.0100381
	Ndufb5	-0.28378	-1.3146	0.132135	-1.76075	-2.18463	-1.07103	-0.1193	-0.309501	-0.0164912	-0.446209	0.672376	-0.980694	-0.118105	1.4916	-0.231131	-0.174306	-1.10605	-0.126258	-0.90111	0.207709	0.0582865	0.748701	1.05644	1.04443	1.41487	0.929022	0.943589	0.35668	2.08811	3.8703	0.00994847
	Tra2a	-0.255825	0.101789	-1.69843	0.0590938	-0.840661	0.169761	0.183948	-1.34555	-1.46935	-0.0518464	0.485383	-1.08884	0.0722165	-0.525617	0.125571	0.276468	0.346066	-0.946358	-0.52928	-1.14538	1.51095	-0.349136	0.900547	1.92722	1.32606	1.20506	-1.04833	0.508186	2.09627	2.73674	0.0419253
	Wdr45	-0.177802	-0.946171	-0.278046	0.456895	-0.156727	-0.745212	-0.478985	-2.57963	-1.70268	-0.840535	0.475766	-0.830924	-0.097904	-0.918686	0.397223	0.175422	0.737946	-0.0136865	-0.459737	-0.0266694	0.85083	0.529321	0.773995	0.718698	0.468642	2.15379	-0.0467668	0.110229	2.45141	3.41549	0.017661
	Maged1	-0.349824	0.117062	0.030318	-0.463626	-0.862113	0.184071	-1.43519	-2.18935	-0.946413	-1.01318	-1.72526	0.179584	-0.694732	-0.303561	-0.221419	-0.690515	0.28161	0.374583	0.112644	0.384638	0.524736	0.631693	1.23289	1.24051	1.01406	1.91733	-0.456896	1.37278	1.75357	4.24449	0.00531418
	Peg3	0.191793	-0.314682	0.176509	-2.24652	-1.3776	-0.144005	-2.93037	-0.0773548	-0.356068	-0.504888	0.359217	0.685069	0.384506	2.02714	1.09961	-0.0616915	-0.323942	1.00964	1.07335	0.78701	0.28067	-0.264249	0.469401	0.767794	0.145068	-0.228578	-0.753691	-0.74925	0.876103	2.73129	0.0419667
	Cavin1	0.982159	-0.662318	-0.634848	-0.950529	-0.00908155	-0.141621	-1.66672	-1.83687	-1.19492	-2.17782	-0.31314	-0.0380064	0.126183	2.14617	-0.402697	0.112739	1.3624	1.41019	1.00685	0.920269	-0.0486239	0.544012	-0.679253	0.187739	0.544493	1.01509	-0.00626749	-0.0640602	0.468475	2.92191	0.0322827
	Ube2g1	0.066981	-0.914102	-0.677819	0.0514227	-1.7504	-0.0531072	-1.61943	-0.745898	-2.26341	-0.592416	0.12523	-0.25607	-0.506149	1.87984	0.570558	-0.0564834	1.10539	0.61067	0.226557	1.71654	-0.102787	1.35207	0.310264	-0.0296183	0.161825	0.886927	0.187994	-1.13687	1.45229	2.88766	0.033928
	Itih3	-0.041131	-1.10599	-1.04294	-1.13179	0.307359	-0.367678	-1.1195	-1.7482	-0.67974	-0.645692	0.271446	1.50444	-0.98077	1.7296	0.89723	0.579899	0.857164	1.11037	0.157056	1.11269	0.1155	0.16385	-0.248224	0.211133	-0.339711	0.90711	-1.20091	-1.29983	2.02727	2.81442	0.037254
	Ttbk2	0.621779	-0.230181	-0.227818	-3.09505	-0.538139	-0.236726	-1.35149	-0.623803	-0.782349	-1.67197	-0.214418	0.388586	-0.737609	-0.246639	0.0155101	0.34636	0.964572	0.329839	-0.2085	0.372617	0.987838	1.24162	-0.551988	0.345594	0.426476	1.45006	1.03022	0.349855	1.84577	3.28886	0.019878
	Crppa	0.0952495	-0.830116	-0.683884	-1.29937	-0.273738	0.0371346	-2.61683	-0.510676	-1.53792	-0.8401	-0.175445	-0.489395	-1.10988	0.988875	0.913633	1.1553	0.654678	1.57201	-0.993519	0.820065	0.908665	0.793758	0.0488319	-0.231201	-0.20197	0.852958	0.719038	1.55803	0.675809	2.87995	0.0343039
	Myl4	0.646502	-3.50692	-1.23206	-0.0316733	-0.763697	-0.165195	-0.772268	-1.33053	-0.670786	-0.330559	0.483801	0.486706	-0.222226	1.46173	0.737316	0.400122	0.839771	0.493394	0.522516	1.12676	0.240577	0.0806486	-0.975844	-0.0814765	0.20045	-0.0984657	1.50397	-0.0610372	1.01847	2.82777	0.0367634
	Ighg3;Ighg3;-;-	0.582359	-3.50188	-0.144682	-1.0673	-0.450503	0.232013	-1.13906	-0.809443	0.237326	0.272556	0.765087	1.15811	0.820135	0.811807	0.213108	1.30418	0.797793	0.867413	0.957195	1.06551	-0.948182	-0.0292449	-0.101033	0.256949	-0.0746349	-0.180118	-0.0226298	-1.52133	-0.351509	3.16175	0.0237019
	5530401A14Rik	-0.246242	-1.0611	-0.852408	1.11035	-2.62611	-0.706611	-1.02086	0.182043	-1.66924	-1.52861	-0.388413	0.825204	0.430782	0.303948	0.174265	1.00558	1.60356	-0.675726	1.03332	1.02519	-0.447868	0.690553	-0.686018	0.882641	0.158865	0.824608	0.633383	0.961363	0.0635466	2.8144	0.037254
	Foxk1	-0.843883	-0.0495623	-1.34679	0.274611	-1.78459	0.120015	-1.42993	-1.55169	-0.766915	-0.949899	0.589687	1.68748	0.191565	0.676442	0.338381	-0.339891	-0.283635	-0.706455	2.55307	0.628824	-0.271912	0.963294	-1.15713	0.620866	0.717941	0.766301	0.077765	0.328061	0.947992	2.74423	0.0413249
	Fgb	0.196491	-1.08628	-1.4561	-0.653941	-0.841118	-1.17713	-2.19527	-1.27555	-0.31391	-1.15667	0.0543341	1.52951	0.657657	-0.625299	-0.347014	1.96414	0.508607	-0.111807	0.289991	0.861001	0.754082	1.12555	0.252747	1.77055	0.831958	0.499586	0.142996	-0.0800926	-0.119013	4.41251	0.00436124
	Itih4	-0.59501	-1.6092	-1.42953	-0.835985	-1.16641	-0.584307	-1.1597	-0.520095	0.159213	-1.04444	0.0234022	2.52084	0.958067	-0.176609	0.403542	1.61681	0.722161	-0.0846188	0.0801558	0.801063	0.490783	0.632094	-0.923215	1.63799	0.35869	-0.209741	0.216279	0.904709	-1.18693	3.46429	0.0165144
	Ca3	-0.46084	-0.518839	-2.33122	0.558452	-0.526203	-0.352319	-0.388541	-0.378696	-0.585576	-0.253242	1.45722	2.391	0.405788	-1.1733	0.482927	1.86045	1.25167	0.127839	0.602309	0.854954	-0.0698964	-1.17021	-0.241241	0.639804	0.486054	-0.380528	-1.15969	0.0328542	-1.16098	2.68032	0.0446229
	Fga	0.0913524	-1.15711	-1.43236	-1.75827	-1.19129	-1.45266	-0.766736	-0.938582	-0.846483	-0.709816	0.325744	2.26186	0.754693	-0.233737	0.0138955	1.70775	0.827291	0.224212	0.139663	1.16429	-0.0534132	-0.619117	-0.34978	1.38919	0.746916	0.700626	0.496226	0.814181	-0.14854	5.01131	0.0022671
	Fam107a	-1.02877	-0.28781	-2.68761	-1.28142	-1.07185	-0.221281	-1.05844	-0.569136	-0.879839	-0.916284	-0.0921407	0.578022	1.99607	0.38327	-0.267294	0.839464	1.48323	0.309709	1.67556	0.889881	0.568739	0.363149	-0.0841823	0.656026	-0.352046	0.14987	1.22557	-0.162993	-0.157471	5.08485	0.00208666
	Saa2	-1.10258	-1.43694	-2.1786	-1.61414	-0.828986	-0.965269	-1.2576	-1.14211	-0.656301	-1.63743	0.7742	0.385942	0.916513	0.756936	0.486282	0.738101	0.565218	0.731614	0.706961	0.923908	0.472718	0.487682	0.398229	1.25664	0.962706	0.653564	0.269603	0.873885	0.459261	12.7964	6.4864e-10
	Saa1	-0.930357	-1.57918	-1.66909	-1.34572	-1.38111	-1.35986	-0.962947	-1.49657	-0.920033	-1.34162	0.228828	0.172459	0.891912	1.02856	0.300005	0.673159	0.93852	0.721283	0.905419	0.730461	0.470489	0.489556	0.372082	1.20518	1.16169	0.608968	0.59808	0.72498	0.764858	14.2441	4.62728e-11
	Kng1	-0.537816	-0.16627	-1.85381	-0.726223	-1.19946	-0.955777	-1.52304	-0.487532	-0.241723	-1.16754	-0.38881	1.37559	-0.0934843	1.0938	0.559757	1.37006	1.52508	-0.036076	-0.183355	2.03852	0.991192	1.12692	-1.02411	0.945898	-0.292402	-0.136477	-0.213111	-0.630359	0.83055	3.67826	0.0128037
	Atg14	-0.535053	-1.47426	0.259207	-0.203822	-0.476236	-0.353468	-1.65398	-1.772	-0.97953	-1.11084	-0.0982238	0.624815	1.62048	-0.0896997	-0.220234	1.36439	0.801749	-1.73235	1.07915	0.420614	0.672621	-0.146555	0.937203	-0.494471	-0.359564	0.010255	1.45733	0.891519	1.56096	2.68272	0.0446229
	Ighv7-3;Ighv7-2;Ighv7-2;-	-1.45903	-1.7882	-0.0302606	-1.45521	-0.584966	-0.153239	-1.55366	-0.0284933	-0.191561	-1.70128	1.65715	1.19148	0.0198838	-0.330757	1.85417	0.814191	-0.497538	0.0737982	0.731137	0.472956	0.745282	0.91973	0.719615	-1.47232	0.596256	0.565142	0.625384	-0.236679	0.497013	3.36058	0.018266
	Adcy8	-0.992693	-0.847457	-0.339459	-1.29441	-1.10034	-0.435775	-1.70959	-0.747387	-0.265627	-1.23948	1.15084	-0.0738616	0.0623365	0.754741	0.550234	0.458191	-0.185996	0.23236	0.0929647	0.505804	1.86096	1.09061	0.486066	0.175815	1.74081	1.01563	1.45814	-1.99279	-0.410624	3.36731	0.018266
	Acvr1b	-0.348741	-0.238317	-0.662367	-0.327615	-0.243183	-1.06457	-0.948847	-0.852963	-0.999138	-0.917545	1.35129	-0.199671	1.14766	1.53253	1.48084	-0.515126	1.42281	-0.961249	1.34778	1.35312	-0.622839	-0.218374	-1.03648	-0.540369	1.38495	-0.890897	-0.502938	-0.624626	1.69485	2.78444	0.0392219
	Snapin	-0.511686	-0.922597	-0.514374	-0.717628	-0.725344	-0.252818	-0.733127	-1.05444	-2.12891	-1.2641	0.378946	-0.307005	2.00244	2.18073	1.72743	1.08307	-0.0182293	0.459882	0.772056	0.458112	-0.680807	-0.338027	-0.12331	0.188821	-0.210577	0.0780212	0.554387	-0.78173	1.40083	4.51866	0.00384243
	Eif5a	-1.23834	0.0981667	-0.869541	-0.590753	-0.857838	-1.48776	0.697625	-1.26207	-1.71838	-0.247059	0.0975014	0.911144	1.73704	0.773358	0.79006	0.481143	0.261738	1.35117	1.52464	0.048421	0.214522	-1.35947	-0.479478	0.417396	-0.0715533	-0.228028	-0.701111	-0.463955	2.17141	3.15203	0.0240351
	Polr2c	-0.26293	-0.180743	-0.353115	0.794815	-0.443486	1.4734	-0.5039	-0.0971568	-0.646121	0.698198	-0.981522	-2.03428	-0.621887	-0.672117	-0.399708	-1.54364	0.816292	-0.73346	-0.592451	-0.658138	0.338422	-0.354492	0.115881	2.68453	0.131884	1.68316	0.499011	0.260112	1.58344	2.77897	0.0395957
	Fermt2	0.798579	0.778147	-0.202019	-0.224227	-0.406205	-0.990725	-0.890596	0.16272	0.120487	-0.687762	-0.653668	-0.24349	-2.27168	0.36597	0.519581	-0.0622545	0.143091	-1.09832	-2.40625	-0.809924	0.047037	1.28713	2.04506	0.143197	1.18044	1.12919	0.587575	0.454898	1.18402	3.05471	0.0270046
	Pank4	0.0671555	-0.0810992	-0.126343	-0.590919	-0.1608	-0.491126	0.694825	-0.632722	0.334249	0.25228	-0.365358	-0.272311	-2.5445	-1.02801	0.0430893	-1.98164	0.373619	-0.725721	-1.47369	1.27854	-0.091819	1.64711	0.472259	1.25844	1.66168	0.1943	0.425347	0.255479	1.60768	2.7094	0.0431901
	Tcaf1	-0.150778	-0.27385	0.801426	-0.747938	-1.75398	-0.238693	-0.72331	-0.748904	1.19341	0.649556	-0.99825	-0.55193	-1.75555	-1.44626	-0.816092	-0.614156	-0.162935	-0.063332	-0.485897	-0.272145	1.90275	1.41764	0.984148	1.12199	1.83219	1.14611	0.270412	0.415107	0.0692585	4.26926	0.0052537
	Gabra1	-0.872475	-0.763644	1.27509	1.27882	0.436285	-0.824939	0.287432	0.282152	2.01211	0.358078	-1.11736	-1.26975	0.135212	-1.62234	-0.171998	-0.374937	-1.21253	-0.824449	-0.817195	-1.78367	0.967279	0.855081	1.23343	0.34963	0.337325	0.3966	0.576383	1.48794	-0.613551	3.47965	0.0164636
	Fyn	0.550252	-0.703362	0.716651	0.393075	-0.43692	-0.690536	1.33376	0.169617	1.37921	0.746601	-0.788995	-0.54126	-1.46712	0.176718	-1.71266	-0.628343	-0.325912	-1.10855	-1.33074	-1.00991	0.0750079	0.18837	1.26203	1.23449	1.43872	1.2968	-0.107147	1.38024	-1.49008	3.13306	0.0247031
	Plcb1	0.813297	-0.6427	-0.266854	-0.409078	0.473279	1.17043	1.95237	0.374639	2.07287	0.955222	-0.558075	-0.0266306	-1.16714	-1.42757	-1.73125	-0.657805	0.41521	-1.31575	-0.916679	-1.06909	1.25787	0.824342	0.752173	-0.0540841	-0.315693	0.0755135	0.541026	0.163621	-1.28347	3.08666	0.0261792
	Ufl1	-0.384656	-0.944956	-1.20206	-0.0294746	0.561049	0.774813	-0.0374082	-0.0795863	-0.532943	0.650952	-0.60576	1.37528	-0.998546	-0.0148262	-1.39783	-1.98955	-1.8651	-0.429513	-0.269108	-0.806801	0.481738	1.31265	1.59325	1.38618	0.390488	0.77555	1.00694	1.45424	-0.175011	3.36463	0.018266
	Fmnl1	-0.194397	0.383632	-1.83533	-0.555303	0.333398	0.168041	0.0408303	0.529577	0.913161	0.640042	0.786448	0.456501	-0.796847	-0.96242	-1.24727	-1.0295	-0.939093	-1.1298	-0.129504	-2.46201	0.443162	0.332439	1.34932	1.45091	0.418967	1.02688	0.898252	1.63833	-0.528423	2.83863	0.0363304
	Atp5pb	-1.32008	-1.4445	-0.241697	0.494843	-0.112672	0.336883	-0.302475	-0.170972	0.858006	0.33214	1.53841	-0.394452	-0.308292	-1.23554	-0.505399	-0.190041	-1.56845	-1.63338	-0.837381	-0.982137	-0.405391	1.29271	1.358	2.12446	0.0674306	1.16707	0.786983	1.16095	0.134984	2.67097	0.0450967
	Gja1	-0.215646	0.954503	-2.20224	0.792952	0.420014	-0.244714	0.0232946	0.0505646	0.633577	0.0718858	0.245146	-0.750689	-1.76474	-1.20118	-0.418541	-1.20874	-0.364028	-0.364975	-0.117449	-1.3328	-0.300281	0.628656	0.938239	1.38524	0.48076	2.4859	-0.502136	1.34803	0.529392	2.73145	0.0419667
	Ap1m1	-0.611721	0.991086	-1.75501	1.32763	0.441323	0.631009	-1.29471	-0.381948	0.486012	-0.808392	-0.000143389	-0.476191	-1.57161	-1.39076	-0.67993	-0.651036	-1.25467	0.215232	-1.05399	-0.53919	1.01091	1.50288	0.237601	1.48143	1.07609	1.47533	0.36986	0.932393	0.290524	3.66549	0.0128172
	Atg7	0.283055	0.472973	-0.0303297	1.07283	0.516343	0.00217034	1.10035	0.317236	-1.13163	0.433046	-1.47425	-0.282781	-1.92247	-1.52254	0.637886	-0.765036	0.140316	-1.21883	-1.64773	-0.810113	0.512724	1.29609	0.388064	0.797634	0.89283	0.153191	0.352419	2.24403	-0.807483	3.3597	0.018266
	Arpp21	1.54862	-0.438329	0.643899	-0.571225	0.864897	0.391593	0.433259	1.20047	1.41305	0.211849	-0.297145	-1.19219	-2.64785	-1.51181	-0.733499	-0.820616	-0.621694	-0.297339	0.172139	-0.642945	0.86806	0.936546	0.0183642	-1.4925	0.564813	-0.0852269	-0.0522304	1.65601	0.481031	3.00695	0.0292639
	B3galt1	1.12033	0.553968	0.63794	-0.244472	-0.0354185	0.224199	-0.177988	1.00678	-0.708681	-1.32998	-0.388864	-0.357001	-1.12128	-1.94965	-0.951575	-0.878363	-1.39333	-0.938196	-0.000165454	-0.0222144	0.711419	1.15328	0.441021	0.421565	1.35194	1.30512	0.836129	2.10739	-1.37389	3.11859	0.0253689
	Npepps	-0.231636	0.105439	0.526284	-0.0146352	-0.489833	0.902533	-0.272334	0.841588	1.08745	-0.190556	-1.14555	0.44726	-3.11452	-1.74478	-0.0323034	0.306705	-1.46871	-0.708943	-0.0416503	-0.817033	0.746068	0.86286	-0.211799	-0.227123	1.22112	0.851726	0.915953	1.52699	0.369437	2.98855	0.0296308
	Reep1	-0.353007	-0.292476	-0.276748	-0.213514	-0.803949	-0.418394	-0.903152	1.47945	-0.454437	-0.104258	-0.00561394	0.0487848	-1.73639	-0.203343	-0.0297012	-1.05872	-0.513099	0.190589	-1.21539	-1.44716	0.323031	1.2355	1.41131	0.0592474	0.176488	1.06234	-0.0740045	3.13261	0.984018	3.08442	0.0262115
	Psma2	-0.258319	0.920733	0.306646	-1.18852	-1.30424	-0.391998	-1.12713	0.411908	0.863821	-0.150624	-0.951062	-0.260181	-1.77077	-0.690078	0.762722	-1.05696	-1.15809	-0.297794	0.375711	-1.15209	-0.297672	0.594386	1.40578	1.04276	1.86227	0.629004	0.0295481	2.09669	0.753553	2.99584	0.0296308
	Aldh9a1	-0.833173	-0.207647	0.149682	0.492535	0.280425	-0.0504504	0.880549	1.14361	1.25998	0.536558	-1.01992	-0.887611	-1.83006	-0.315011	0.2905	-1.59727	-1.57476	-0.631953	-0.6344	-0.491339	-0.266928	2.16485	0.588464	-0.504201	-0.17122	1.38592	1.23875	1.41947	-0.81535	3.05832	0.0269431
	Septin8	-0.372384	0.876575	-0.438138	0.743916	-0.521607	1.05624	0.178616	0.659929	-0.389639	0.100771	0.0854746	-2.77956	-1.67385	-0.946474	0.380408	0.744645	-0.859915	-1.81423	-0.642021	-0.564637	0.770421	1.60994	-0.484642	0.632176	0.386223	0.583945	1.26901	1.21705	0.191763	2.85372	0.0358294
	Tufm	-0.866482	-0.198781	0.549092	0.611605	0.536694	1.15452	0.279246	0.828534	0.847624	-0.157193	-0.533276	-0.679509	-1.66072	0.0762665	-0.327878	0.12618	-2.09129	-1.5208	-1.04146	-0.789455	-0.169631	2.18928	0.715826	-0.526664	0.55008	0.724454	1.64942	0.906307	-1.18199	2.82819	0.0367634
	C1qb	0.482328	0.028203	-0.486291	-0.369468	-0.290851	0.848696	0.194688	0.846936	0.372102	0.0869935	-1.56962	0.0123967	-0.305085	-3.29949	-0.179107	-2.01078	0.652667	-0.175033	-0.96436	-0.489208	0.692846	1.17893	1.11685	0.699589	0.937985	0.504033	1.30207	0.303295	-0.121326	3.19114	0.0229707
	Ttc39b	-0.924824	0.137373	-1.40808	-0.658604	-0.513996	1.29458	0.508024	0.621928	-0.628657	-0.0709693	0.488639	-0.518249	-1.0345	-1.96392	-0.359056	-1.31491	-0.729931	-0.791934	0.352246	-1.15761	1.74092	1.10583	1.4899	-0.239533	0.668353	0.233535	1.57266	1.26906	0.831737	3.74175	0.0116769
	Acad12	0.205193	1.37662	0.441609	-0.00937152	-0.138918	0.911508	0.384865	0.103304	1.40146	1.16693	-0.958732	-0.346673	-1.04593	-2.34995	-0.458322	-1.63174	-1.46259	-1.33423	0.697959	-0.600471	0.241841	-0.186789	1.50643	-0.321254	-0.459668	-0.157662	1.45329	0.478178	1.09312	3.87314	0.00994847
	-	-0.223311	1.19846	1.52534	0.411357	0.0604562	1.4457	1.27968	0.0907758	0.0377688	0.836447	-0.414454	-0.409583	-1.51977	-3.01322	0.189031	-2.42747	-0.78748	0.130355	-0.486891	-0.166953	0.382229	-0.0895198	0.40131	0.0501727	0.408003	0.420202	-0.122025	0.278699	0.514702	3.49795	0.0160204
	Hnrnpul1	-0.858707	0.907457	0.591079	0.639014	-0.252053	0.786409	-1.38752	1.03961	0.198479	0.269631	-0.0690546	0.196946	0.178003	-2.21344	0.182886	-0.937237	-1.02385	-1.15228	-1.41824	-1.95393	0.723885	0.423222	0.714442	1.17925	0.191743	1.08491	1.85104	0.573496	-0.465195	2.98307	0.0296308
	Eif3e	0.19547	1.04905	0.0270244	0.823269	0.667603	1.51389	1.3799	-0.0159776	0.419523	0.0979369	-0.179952	-1.26584	-1.15901	-0.541218	-1.60043	-1.91209	-0.796469	0.587059	-2.08929	-1.20027	0.121249	-0.351104	0.694043	0.513193	-0.00224959	-0.166257	0.344065	1.4058	1.44108	4.7307	0.00339207
	Mylpf	0.636315	0.518116	0.470655	0.295288	0.749236	1.04096	0.652898	0.695416	-0.948314	0.609655	-1.16649	-1.56821	-1.43657	0.138376	0.285021	-1.46877	-1.56221	0.815393	-1.22456	-1.47183	1.00422	0.827724	0.571259	0.652344	0.490108	-1.9081	1.10932	0.521692	0.671041	2.96931	0.0301864
	Ckm	-0.341932	0.479732	0.619954	0.101583	-0.184244	1.57073	1.08463	0.00304668	0.194759	-0.755591	-0.646167	-0.681246	-0.352497	-0.792583	-0.969487	-0.355019	-1.09356	-1.14975	-1.3644	-0.73458	-1.33459	-0.093781	1.97096	2.08525	-1.00311	0.429858	1.63138	0.659694	1.02096	2.68385	0.0446229
	Gnb5	0.00132186	-0.452123	0.848575	0.821129	0.109174	0.814168	0.417641	0.582854	0.173296	-0.132495	-1.08733	0.408306	-0.531219	-0.601738	-0.881364	-0.937523	-3.58968	-0.626216	-0.93231	-0.632291	-0.268836	0.892705	0.894119	1.08232	0.627123	0.263128	0.268093	1.75702	0.712155	3.98662	0.00854287
	Fyn	-0.522772	-0.0220283	-0.0564893	-0.814965	0.769121	0.798627	-0.656761	0.0156564	-0.169785	-0.649501	-1.18386	-0.901921	0.123951	0.218213	-0.675784	0.60538	-0.730722	-1.58507	-0.763722	-1.81876	1.99538	0.212691	-0.183584	2.20602	0.310403	-0.499961	1.00812	1.80399	1.16814	3.09831	0.025791
	Ptpre	-0.479082	0.106352	-0.0714933	-0.945499	-0.334152	1.15832	-0.555495	0.0240575	-0.0894968	0.890391	-0.172584	-1.68806	-1.42584	-1.35374	-1.51759	0.916086	-0.670718	0.555964	-1.12942	-1.34945	1.17683	0.19532	0.825411	1.43361	0.655811	0.865927	-0.0831328	2.04104	1.02062	3.71322	0.0120862
	Lamb2	1.26319	0.369717	-0.343906	0.207769	-0.640559	1.39402	-0.272373	0.59765	0.121543	0.536462	-0.569981	-0.784708	-0.883563	-3.02498	-1.45256	0.252532	-0.688998	-1.00072	-0.4358	-0.585304	1.01376	-0.642782	0.389958	1.94245	0.559145	0.352177	1.25935	0.473622	0.592878	3.66992	0.0128172
	Cbs	0.211016	0.801669	-0.0103375	-0.173872	-0.912737	0.117041	1.01855	0.234246	0.603477	0.780887	-0.523136	-1.08253	-0.564556	-0.571127	-1.53553	-0.17675	-1.5668	-0.884364	-0.854314	-1.44287	0.839056	0.89323	0.64642	1.1618	0.343543	-1.03299	-0.55103	2.36895	1.86305	3.88176	0.00986887
	Pik3c2a	-0.215863	-0.889167	-0.927104	-0.0421157	0.113133	-0.744186	-0.258989	-0.168169	-1.21813	-1.86785	0.194214	1.35723	-0.755923	-1.47361	-1.35977	-0.281452	-0.189587	0.499534	-0.510062	0.761049	2.13008	0.190633	0.757038	0.204192	2.13959	0.925602	1.51154	-0.136361	0.25451	2.89953	0.0334347
	Itgb3	0.67902	-1.31085	-1.4998	-0.930517	-0.458103	-0.0781122	0.131725	-1.71264	-0.929212	-1.51161	-0.0334038	1.23106	-1.03068	-1.78571	-0.405948	1.28547	0.28381	0.451829	0.488018	0.852404	1.68196	1.26342	0.169286	0.0390198	1.20217	0.121333	1.00993	0.787867	0.00825996	2.61238	0.0495145
	Arhgef17	-0.659956	-0.646037	-0.0112154	-0.085135	0.276872	1.41953	-0.294663	-3.31102	-1.32197	-0.865167	0.0350754	-0.3816	-0.658424	0.351835	-0.660994	0.147834	0.244084	-0.53883	-0.637078	-0.25078	1.2122	0.568566	0.674715	1.40156	1.08858	0.791876	1.53499	0.985657	-0.41051	2.62722	0.0487157
	Aspscr1	-0.935816	-0.824827	0.309739	-1.32439	-0.0242635	0.388498	-1.9716	-0.768767	-2.44521	-0.17032	-0.887846	0.165965	0.261627	-1.15271	-0.125125	0.783327	0.44753	-0.000840375	-0.144101	0.740522	0.0443338	0.999402	1.1748	0.457068	1.32992	0.980893	1.51862	1.59401	-0.420446	3.36962	0.018266
	Cops6	0.80586	-0.228064	-0.0409079	0.331678	-0.0639554	0.127178	-2.47324	-1.25803	-1.17998	-1.03099	-0.383993	-0.282005	-0.0185762	-1.50364	-0.942907	0.704824	0.419789	-0.495975	-1.13701	0.527107	-0.37728	1.39702	0.679638	1.10549	1.17718	1.3919	1.48247	-0.0892931	1.35572	2.75458	0.0406971
	Gmip	-0.622308	-0.433536	-1.54049	-0.429006	-1.56393	-1.43985	1.67579	0.507049	-0.599353	-1.63058	0.434631	-0.522499	0.109	-1.31586	-0.67406	-0.902822	0.866289	0.471082	0.605948	-0.779956	1.06777	0.393746	1.51836	1.77966	0.311749	0.447893	0.670898	0.964346	0.630051	2.72399	0.0422229
	Ctsf	-1.07259	-0.889886	-1.20135	-0.8711	-1.54534	-0.542943	0.911577	-1.14346	-0.526565	-1.54396	0.814297	-0.798298	0.815551	0.667828	0.826391	-0.99988	0.81949	-1.21119	-0.2491	0.735673	1.03179	0.998046	1.0859	1.0735	1.01548	0.988746	-1.11842	1.07263	0.857174	3.43163	0.0173781
	Plxnc1	-0.985503	0.17711	0.65392	-1.56038	-1.24239	-0.125755	-0.341625	-1.82012	0.240539	-1.42588	-0.698342	0.477632	0.293518	-0.489154	0.571017	-1.21379	0.921315	0.40485	-0.605525	-1.33357	1.93407	1.66374	1.10976	0.447023	0.0636011	-0.0716477	1.26703	1.03988	0.648678	3.0574	0.0269431
	Itpkb	0.297394	-0.130749	-1.85035	-0.668855	-0.531348	0.165547	0.0643489	-0.284218	-0.462955	-0.661145	-1.97998	-0.306883	-0.286226	-1.75714	0.652765	-0.0936659	-0.570231	0.289226	0.371298	-0.838703	1.84943	0.291942	1.49341	1.41302	1.63608	0.811388	1.47296	-0.824201	0.437844	3.11592	0.0253722
	Xdh	-1.05028	-0.809251	-2.70124	-0.0171512	-0.19353	0.347464	-0.847374	0.0327078	0.718759	-0.682864	-1.14305	-0.362481	-0.848771	-0.168807	0.308071	0.531717	-1.14256	-0.678998	0.254649	-0.216387	1.19848	1.53776	0.424712	1.93457	0.00813219	1.08926	1.64053	-0.16978	1.00572	3.25182	0.0212431
	Hspb6	-0.318107	-0.778209	-0.858085	-0.731327	-1.01146	-0.522405	-0.540048	-0.82098	1.43514	-0.553188	-0.637923	-0.506347	0.164581	-0.57467	-0.163053	0.292306	-0.963739	-0.955302	-0.729468	-0.324227	1.82961	1.93594	-0.392242	1.72324	1.52132	1.53671	1.56667	-0.658209	0.0334785	3.65174	0.0129351
	Tmem143	-0.522549	-1.33825	-1.03287	0.622163	1.15901	0.796663	0.621845	0.59438	0.419196	-1.36316	-1.14744	-1.04581	-0.161834	-0.89339	-0.365728	-1.51224	-0.33978	-1.24258	-0.477946	-0.730045	1.19485	1.47907	1.39507	1.22806	1.4806	0.442994	0.70018	-0.903534	0.943074	3.64122	0.0129351
	Col1a1	-0.607844	-1.75587	-1.12868	-0.845392	-0.255144	-1.51019	-0.852415	0.386946	0.00947482	-0.995637	1.16019	-0.235501	0.49897	-1.00969	0.750099	-0.192875	-0.910183	-0.341786	1.04209	-0.434457	0.376149	-0.928066	-0.204268	1.71012	1.12146	1.67897	0.881492	1.87637	0.715664	2.99358	0.0296308
	Pcp4l1	-1.25229	-2.98419	-0.521917	0.260515	-0.965614	-0.426056	-0.0605338	0.794241	-1.05825	-0.926584	0.248029	0.424901	0.108253	-0.971357	-0.347397	0.429278	-0.0038911	-0.314483	-0.229545	-0.139817	0.0910714	-0.00294479	0.831307	2.23167	1.33295	0.655896	0.688348	1.82965	0.278773	3.21672	0.0224813
	Palld	0.374537	-2.86948	-0.120162	-0.53827	0.252733	-0.289496	-0.227401	0.542628	-0.304755	-2.03317	-0.446871	0.115741	-0.121581	-2.19407	0.50498	-0.267068	0.0136708	-0.626914	-0.204116	-0.247232	1.03591	1.08774	0.738389	1.2309	1.10027	0.572745	0.837714	0.966061	1.11657	3.26901	0.0206111
	Tagln	0.342347	-2.87257	0.700903	-0.537015	-0.605128	-0.733831	-0.978677	0.392703	-0.033343	-2.14634	-0.0723973	-0.390924	0.786324	-1.65994	-0.248941	-0.365242	0.537239	0.139807	0.423648	-0.108909	1.37323	0.477208	0.726379	1.64903	0.618247	0.680647	0.446571	1.24456	0.214414	2.62579	0.0487157
	Cnn1	-0.181898	-3.1435	-0.469476	-0.271287	-0.787088	-0.347668	-0.7556	-0.00600782	-0.88717	-1.71908	-0.0424363	0.0870204	0.535896	-1.18942	0.0197949	-0.271568	0.584615	-0.0749802	0.605177	-0.279465	1.14785	0.494412	0.707566	1.56463	1.1003	0.404835	0.766077	1.83192	0.576554	4.57542	0.0036554
	Myh11	0.201898	-2.79774	0.488141	0.847315	-0.203281	0.367442	-0.355646	0.366686	-0.314189	-1.64903	-0.108539	0.169182	-0.588783	-1.69835	-0.873832	0.321792	-0.0832691	-1.1435	-0.549114	-0.455369	1.05645	1.18581	0.293947	1.69162	1.27635	1.23868	-0.172515	1.05066	0.437186	2.70346	0.0434078
	Caly	-0.37388	-1.98065	-0.240199	-0.834121	-0.591843	-0.199711	-0.137217	-0.351849	-0.72488	-1.59461	-0.297568	-0.379295	0.378462	-0.739483	-0.411646	0.910211	0.0146323	-0.893083	0.191044	-0.198122	0.410633	0.47964	-0.482872	1.55328	0.742354	1.8536	0.569493	0.268082	3.0596	3.55573	0.014855
	Ap3s1	-0.753179	-3.12818	0.472573	-0.337947	-1.47516	-0.925566	-0.707394	-1.06929	0.36627	-1.15334	0.234706	0.761383	-0.32641	-0.209898	0.28431	0.467652	0.503251	0.322101	0.725576	-0.503515	0.828162	0.549109	0.344383	0.904087	0.637859	0.399405	0.0996234	0.155029	2.5344	3.42106	0.0176608
	Hp	-0.961591	-0.383192	-1.578	-1.07938	-0.441487	-0.606289	-0.338232	-0.485716	-0.570112	0.195774	-2.15701	0.216771	0.651678	0.131784	-1.58519	0.553119	-1.04928	0.398179	-0.23904	0.190458	1.05958	0.305778	1.20828	2.13953	1.42629	0.719816	0.290496	1.63345	0.353529	3.91904	0.00945956
	Sephs2	1.18013	-0.696055	-0.462785	-0.39169	-0.536491	-0.707381	-0.599341	-1.00276	-0.499361	-0.160802	-1.09666	0.278335	-0.396859	0.0655611	-1.2841	0.134665	-1.34907	-0.492136	-0.717453	-0.102185	-0.290048	0.530363	1.03312	1.15108	2.51935	1.48239	-0.105299	2.51341	0.00206278	3.38948	0.0180494
	Uprt	0.329679	-0.396904	-0.700042	-1.22819	-0.169857	0.739286	0.359087	-0.36613	-1.50955	-1.02375	-2.0998	0.40817	0.979653	0.532709	-0.376439	-0.942001	-1.70604	-1.12733	0.0623858	-0.235883	0.702401	0.0263797	0.774044	0.983738	1.20884	0.514365	1.67912	1.81115	0.770897	3.01158	0.0292097
	Enpep	0.597124	-1.30995	-1.85561	-1.25826	-1.28411	0.00713528	0.0146552	0.62494	-1.8824	0.0306572	-0.350866	-0.480775	0.0985195	-0.302499	-0.488316	-0.0976572	-1.29918	0.0833385	0.663125	0.175345	0.91192	1.65313	1.34085	0.803206	1.91552	-0.464789	0.0847452	1.48531	0.584888	3.18434	0.0230875
	Ank2	0.521914	-1.2137	-0.990618	-1.10326	0.0720049	-0.358644	0.0466944	-1.03516	-0.650002	-1.19382	-0.312377	0.332253	-0.44572	-0.612017	-1.034	-1.70405	0.397104	-0.0861207	0.0585992	-0.274439	0.993966	1.25495	1.25184	0.0795184	1.4514	0.182641	0.45055	2.91902	1.00147	4.35354	0.00473257
	Sirt2	-1.59246	-0.831697	0.283456	0.0451411	-0.0513374	-1.19719	0.714195	0.111002	-1.25925	0.783307	-0.275565	0.841669	-0.778667	0.280085	-1.99217	-0.477811	-0.478653	-0.621453	-1.2183	-0.633941	-0.250074	1.66462	1.09784	1.7092	1.18198	-0.201362	0.635278	1.70771	0.804464	2.98939	0.0296308
	Hk1	-0.180044	-0.96724	1.26328	-0.501127	-0.318085	-0.379901	0.664442	-0.427256	-0.152252	-0.872566	-0.310845	-0.0991126	-1.28933	0.671736	0.778339	-0.212704	-0.663564	-1.63716	-1.59378	-1.51556	-0.119233	0.71954	-0.200308	0.898612	1.38152	0.74717	0.62386	2.75482	0.936751	2.64038	0.0477665
	Agrn	0.0151297	-0.157821	0.463504	-0.707469	-0.875501	-1.56524	0.436674	-0.0362806	-0.179511	0.11924	-0.159128	-1.73713	-1.56639	0.520642	0.031226	-1.00045	-0.730937	-0.559507	-0.849249	-0.294034	0.772891	0.191122	-0.500636	1.62175	2.15658	0.514212	0.505177	2.18468	1.38645	3.64257	0.0129351
	Ruvbl2	0.0972438	-0.13053	0.164835	0.166776	-1.19629	-1.6359	0.925359	-0.706615	-0.904059	-0.353002	0.0841127	-1.47494	-0.620168	0.0879786	0.00869216	-1.1856	0.0992338	-0.220914	-0.367519	-1.20506	0.482894	0.647426	0.227412	2.35482	0.549077	0.442778	0.249292	2.9821	0.430566	2.93528	0.0316192
	Vat1l	-0.0225522	-1.8279	1.70988	-1.69913	-0.0874606	-0.071797	0.343174	0.764697	-0.00169283	-1.21413	-0.13917	-0.639851	-0.544417	-0.423884	-0.40887	-0.660156	-1.16569	-0.364745	-0.758971	-0.703842	0.862499	1.19472	-0.608524	0.761487	0.676044	1.46404	0.336259	2.49125	0.738737	2.74544	0.0413249
	Rnpep	-0.586512	-1.52734	-0.0876431	-0.942709	-1.38585	-0.0154886	0.770672	-0.0680762	-0.690844	0.290613	-1.22701	-0.704286	-0.531358	-0.334895	-0.074053	-0.117576	-0.317412	-0.180146	-0.543547	-1.33423	1.19308	0.558821	1.15548	1.64435	0.995741	0.275076	0.899729	3.00912	-0.123702	4.3035	0.00504501
	Cct5	-0.43021	-0.401704	-0.142378	-0.85001	0.0155476	-0.498992	1.13208	0.586784	0.568984	0.184836	0.291596	-0.724281	-1.0181	-1.26256	-1.50294	-0.294274	-0.976172	-0.623144	-0.110601	-1.62181	1.10315	1.04393	1.56191	1.42837	0.437725	0.375695	0.00788909	2.66379	-0.945104	3.41279	0.017661
	Eno1	-1.28694	-0.924847	0.833654	0.127273	-0.437113	-0.301301	0.397694	-0.100649	0.115671	0.324003	0.0542166	-0.232378	0.469025	-1.54979	-0.726441	-0.215895	-1.27854	-1.80119	-0.592093	-1.28323	0.2885	0.645937	1.34784	1.48284	0.0645811	0.241835	0.512647	2.89313	0.931555	3.57482	0.0143104
	Syngr3	-1.5926	0.0752546	1.10492	-0.157569	-0.557618	0.0569164	0.31318	-0.260375	0.022875	-0.260677	0.699505	-0.76683	-0.108575	-1.207	-0.658092	-1.39456	-2.14505	0.0579806	-0.289114	-1.29818	0.525402	-0.071188	1.22345	1.51071	0.46444	1.55729	0.358373	2.29994	0.497195	3.51963	0.0156287
	Atp6v1c1	0.279489	-0.78261	1.0829	-0.258658	0.252691	-0.46082	0.46784	0.0125382	-0.827022	-0.535582	-0.449161	-0.955009	-1.81956	-0.625362	-1.39919	0.00195534	-0.436988	-0.549393	-0.0879211	-0.379362	0.8063	0.24346	0.459374	0.96845	0.883046	0.285504	0.393712	3.76786	-0.338478	2.73381	0.0419667
	Arf3;Arf1	-0.893288	-0.544155	1.46661	0.7979	0.410488	0.227369	0.69088	-0.142539	-0.246799	-0.137595	-0.712062	-0.973376	-1.38477	-1.6711	-0.668679	-1.17097	-1.00403	-0.0232077	0.0291082	-0.96209	-0.071402	0.111965	1.0147	1.60652	0.357668	0.741869	-0.266903	2.97069	0.447211	3.47492	0.0164636
	Abca9	-0.334506	-1.05354	0.610378	-0.758444	0.212213	-0.189269	1.39978	0.35308	0.128913	-0.0527247	0.352731	-1.14582	-1.3416	-1.04366	-1.93036	-0.237125	-0.771595	-0.506097	0.460905	-1.37665	-0.0754392	0.234127	-0.006281	1.44153	0.796505	0.0155736	0.474976	2.44596	1.89643	2.98286	0.0296308
	Arhgap1	0.613987	-1.28687	0.622065	-0.933382	-0.218451	-0.10197	-1.29461	1.10955	0.566835	-1.44815	-0.534014	-1.43769	-0.295557	0.00924227	0.837138	-1.11339	-0.0448221	-1.23134	-1.13897	-0.734568	1.17292	0.841729	1.22733	1.33053	0.711883	-0.0566545	0.650089	2.29824	-0.121086	2.81792	0.037254
	Mt-Cyb	-0.423489	0.269642	0.318534	-0.0179195	-0.652589	-0.429047	0.39602	0.886501	0.00326731	0.117786	0.111563	-1.14747	-0.0650919	-0.109328	-0.0910909	-3.11974	-0.709331	-0.240917	-1.23064	-1.37338	-0.312503	0.450312	1.1593	1.92642	1.45167	0.85073	0.0581518	1.66599	0.256625	3.3914	0.0180494
	Aldoa	-0.164014	-1.267	0.666166	-0.258765	0.410216	-0.673085	-0.108584	-0.230099	0.978586	-0.417905	-0.389828	-1.18467	-1.13949	-0.784058	-0.103222	-1.53507	-1.13802	0.109244	-0.102837	-1.06265	0.0803751	0.414967	0.581143	0.92612	0.766663	2.83426	-0.471049	1.30178	1.96082	3.64481	0.0129351
	Pdzd11	0.307305	0.107804	0.285397	0.50742	0.534631	-0.793422	0.113158	0.388201	-0.00136468	-0.128346	-0.704433	-0.271187	-1.59866	0.258071	-1.42057	-1.83633	-2.18252	-0.274516	0.12905	-1.29808	0.661269	-0.171229	-0.100797	1.62868	0.857721	2.12007	0.723009	1.32735	0.832315	4.56836	0.0036554
	Epdr1	-1.16451	0.731896	0.429162	-0.139254	-0.820701	-1.27676	0.440706	-0.542823	-0.811379	-0.806471	-1.02446	-0.385768	-0.350909	-0.865159	-1.1062	-0.894054	-0.101106	-0.95366	-0.59133	0.377416	0.728044	0.226424	0.0664266	2.29333	2.06841	1.14409	0.920689	1.95214	0.455795	4.70689	0.00339207
	Cox5b;Cox5b-ps	-0.76847	-0.559332	0.643216	-0.690277	-0.233223	-0.78305	-0.299448	-0.556598	-0.377587	-1.36175	-0.240664	-0.262612	0.599737	-1.12436	-0.468332	-1.36566	-0.0527146	-1.04305	-0.82949	0.96929	0.304602	-0.691916	0.42358	2.08319	1.22191	1.04441	0.403903	2.59574	1.41897	3.35961	0.018266
	Ppt1	-0.0486403	0.215103	-0.142677	-0.308072	-1.66032	-0.619259	-0.422231	-1.48175	-1.88622	-1.19195	0.485744	1.50144	0.021928	-0.307898	-0.141317	-0.946499	-0.558696	-0.114432	-0.48739	0.530624	-0.402336	-0.146187	1.20496	0.817946	1.158	0.652534	2.08813	2.13627	0.0531883	3.17677	0.023191
	Blvrb	-1.50571	-0.317273	-0.43418	-0.444849	-1.10639	-1.04458	0.45768	-0.651778	-1.30602	-0.415027	-0.703884	0.263031	-0.379865	-0.400488	-0.179313	0.192749	0.135891	-0.566202	-0.61269	-0.579335	0.498168	-0.685856	0.739748	1.96607	0.949305	0.298379	1.80853	2.69807	1.32582	4.60675	0.0036554
	Fkbp5	-0.974569	-1.67225	-0.273797	-0.509645	-1.18207	-0.589691	-0.275558	-1.87311	-0.113598	-0.0457966	0.170338	0.844418	0.0701209	-1.15803	-0.624358	0.0887753	0.333909	0.624633	0.0922699	-0.572854	0.6696	-0.665429	0.47251	1.37328	1.97048	0.26745	1.51742	2.41807	-0.382508	3.20514	0.0227643
	Klk1b22	-0.896066	-0.782681	-0.558954	0.220043	-0.795095	-0.650048	-0.662852	-0.370904	-1.00311	-1.57769	-1.10614	1.56985	-0.775906	-0.567527	-0.787724	1.17024	0.778778	-1.03453	-1.16433	0.77716	-0.285647	0.269761	1.48353	1.51213	1.38995	1.25998	0.758349	1.38822	0.441203	3.39066	0.0180494
	Sh3bgrl	-2.93042	-0.75593	0.604202	-0.541817	-1.74793	0.482167	0.382117	-0.769606	-0.785827	-0.57669	0.444908	-1.01679	0.785725	-0.704235	-0.458986	0.158108	-0.547907	0.0729441	0.873585	-0.303449	0.683322	-0.175499	1.1323	1.29458	0.86648	0.44589	0.335505	2.13714	0.616109	2.63309	0.0482029
	Ampd2	-0.22627	-0.832664	0.580553	-1.30398	-3.28682	0.237307	0.280248	-1.40995	-0.851982	-0.0403319	-0.143678	-0.275156	-0.449649	-0.30695	0.164856	-0.568579	-0.531602	0.887173	0.777483	-0.357315	0.676138	-0.0348167	0.529402	1.45493	0.811755	1.22743	0.700103	1.80987	0.482498	2.90999	0.0327464
	Cacng2	-1.42558	-1.60293	-1.08506	-0.929309	-0.765934	1.2714	0.035417	-0.758584	-0.602884	0.560658	0.196742	-0.994942	-0.894945	0.491764	-1.14785	-0.707068	0.834562	0.100633	-0.293023	-0.674063	0.66623	-0.667536	2.01325	1.41834	1.09235	0.239019	1.52551	1.14959	0.954256	3.01625	0.0290699
	Traf3	-2.13176	-0.604775	0.649166	-1.10951	-0.506802	0.41713	-0.124822	-0.788073	-0.280663	-0.0982706	0.488907	-0.728033	-1.20713	-0.259214	-0.0934277	-1.6784	-0.115396	0.220942	0.192934	-0.763893	1.07503	1.19411	1.78956	2.0074	2.10207	-0.202625	0.320207	0.312225	-0.0768828	3.06096	0.0269268
	Evl	-0.697512	-0.534884	0.250406	-0.642663	-0.497244	1.08345	0.210565	-0.388337	-0.949114	-0.840867	0.887506	-0.726592	-0.39433	-0.735614	-0.196569	-0.931269	-0.347968	-1.42986	-1.25654	-0.327844	0.592026	0.145482	2.12921	2.48573	1.57959	-0.336397	-0.493495	1.30273	1.0604	3.10549	0.0256747
	Dnm3	-1.7372	-0.362788	-1.86974	0.554991	-1.34304	0.17632	-1.13692	-0.323171	-1.70715	0.519524	0.606905	-1.92337	-0.204745	-0.37784	0.108363	-0.438468	0.15278	0.161299	0.0713875	-0.0497665	0.591968	0.95599	0.562155	1.22347	1.12087	1.18152	0.743185	1.56134	1.18213	4.25911	0.0052537
	Dpysl3	-0.39989	-0.248641	0.318529	0.216476	-0.311105	0.220823	-0.643125	-0.424464	0.287457	-1.01197	-0.263884	-0.326637	-0.551614	0.0474784	-0.555982	-1.06941	-1.47926	-0.857128	-1.28448	-1.23832	0.668737	-0.182815	0.709785	2.90576	0.968127	1.70058	-0.00515153	1.92299	0.887136	4.9411	0.00244663
	Sidt1	-0.574068	-1.05119	-0.188202	0.17704	-0.837963	0.827114	-1.08935	0.329119	-0.753454	-0.928993	-0.474591	-0.920241	-0.767654	-0.0792967	0.105295	0.159315	-0.891765	-0.896044	-0.485337	-1.3847	1.52373	0.654879	0.978742	1.70307	1.35509	1.93205	-1.09042	1.38754	1.28028	4.48874	0.00400922
	Adi1	-0.197332	-0.263758	-0.427433	-0.472666	-1.82921	0.637562	0.00815781	-0.880557	-0.736928	-1.05627	-0.425413	-1.24211	0.823447	-0.644225	-1.64448	-0.368291	-0.0046926	0.209564	0.271576	0.0442037	1.11925	0.484398	-0.0522484	1.97501	2.16754	1.11741	-0.862675	0.451027	1.79914	2.84403	0.0361602
	Fbln5	-0.632851	-0.361128	-0.862828	-0.473443	-0.212536	2.23481	-1.36576	-0.530281	-0.308586	-0.254264	-0.49312	-1.14894	-1.07561	-0.144611	-0.616821	-0.431503	-0.319304	-1.3268	-0.645047	-1.18092	1.2527	0.828482	1.50268	1.00809	1.11892	0.536076	1.19208	1.28452	1.42599	5.62529	0.000984455
	C1ql2;C1ql3	0.243842	-0.300902	-1.06556	-0.213536	-1.20112	1.66902	-0.755673	-0.886201	-0.577787	-0.549944	-1.63121	-0.274556	-0.752539	-0.726358	-1.15455	-0.717551	-0.350307	-0.062065	-0.660575	0.234326	0.999437	1.06235	1.54769	1.78395	1.15265	1.15951	-0.582434	1.18618	1.42392	4.58268	0.0036554
	Washc3	0.0297227	-1.10152	-0.388353	-0.0816994	-1.56058	1.10557	1.42885	0.0392258	-1.06318	0.94187	-0.361273	-1.44157	0.0899601	0.224576	-1.60967	-1.08549	0.34015	-1.699	-0.0184863	-1.2043	0.352443	1.43146	0.822993	0.642688	0.144416	0.550533	0.468993	1.26854	1.73314	2.72772	0.0420937
	Cops8	-1.06022	-0.46016	-0.760981	-1.09654	-0.287794	-1.32547	-0.0295048	-0.465871	-1.03354	-0.858251	1.52159	0.373266	1.06084	-0.222612	-0.440527	-0.794972	-1.47061	-1.20859	1.45144	0.249655	0.435642	0.240019	0.938488	0.459496	0.887339	0.134662	-0.358971	2.09702	2.02515	2.71782	0.0427099
	Lmtk2	-0.875688	0.316295	-0.745569	-0.446687	-2.00983	-0.989452	-0.333733	0.0158998	-1.22826	-0.620179	0.114937	-0.617533	-0.697575	1.35694	-0.0993403	-0.897742	-0.428367	-0.0694011	-0.048892	-0.626112	-0.180387	1.09851	-0.136839	1.94492	0.883534	0.859746	0.71942	1.11031	2.63108	3.93405	0.00926391
	Atp5md	-0.853178	0.185829	-0.852227	-0.852704	-1.51618	-1.02323	0.734716	-0.970079	-1.67786	0.421278	0.754381	-1.15751	0.604085	0.0353969	-1.10963	-1.02908	-0.579922	0.21614	0.666517	-1.25237	0.544447	0.866648	0.982717	1.62597	0.57494	0.781032	0.792788	1.62317	1.46389	4.09056	0.00693692
	Ap2s1	0.0775808	-0.719335	0.210705	-0.993973	0.0169018	-0.37862	-0.349112	-1.03002	-0.862271	-0.88481	-0.438315	-0.666287	-0.146047	0.182436	-0.715885	-1.18929	-1.04812	-0.155798	-0.445923	-0.682715	0.420664	0.765995	0.233981	1.25455	0.983841	2.01043	-0.102359	1.63533	3.01646	5.18931	0.00186971
	Lyrm9	-1.14815	-0.621515	0.256208	0.119165	-0.682341	-0.723894	-0.180142	-0.631689	-0.807949	-0.474588	-0.694856	-0.482072	-0.254273	-0.338686	-2.05478	-0.402691	-1.03916	0.233524	-0.25573	0.422015	-0.372623	0.804846	0.59067	1.53035	0.441354	2.50119	0.504553	1.83968	1.92159	4.48684	0.00400922
	Pea15	-0.477479	0.805506	-0.703248	-0.946355	-0.578898	-0.527223	0.226913	-0.0221261	-0.0430216	-0.696004	-0.0670562	-0.417023	0.662015	-1.34314	-1.60435	-0.741337	-0.679705	-0.738238	0.44419	-0.532101	-0.997322	0.125575	1.36355	1.54064	1.2552	1.59491	-0.785945	1.80954	2.07253	2.64303	0.0475977
	Mgst3	-0.0698092	-0.853122	-1.15865	-0.90643	0.277577	0.728603	0.73809	0.299754	-1.10976	-0.445427	-0.521466	-0.49904	-1.09534	-1.55885	-1.02057	-1.47412	-0.949193	0.891011	-0.0213084	0.302274	0.343116	0.662728	0.336496	2.14394	0.166293	1.64971	0.0810153	2.06364	0.998851	3.19009	0.0229707
	Kcna1	-0.807566	0.181726	-0.254095	-1.05638	-0.494879	-0.0990872	-0.157613	0.132665	-1.28698	0.024982	-0.709275	-1.07918	0.618091	-1.98743	-0.436052	0.333877	-1.44754	0.140901	-0.331539	-0.183826	0.430094	0.183306	-0.210798	2.07819	0.733371	1.88221	1.02152	2.40216	0.379152	3.4637	0.0165144
	Raly	-0.672917	-0.355373	-0.694289	0.00561391	-0.282924	-0.36449	0.353272	0.0446353	-1.26421	0.241354	0.320915	-1.30395	0.663832	-1.51544	-1.38482	-0.565411	-1.45325	-0.406956	0.604657	-1.65813	0.542533	0.811104	1.10112	2.39732	0.601504	1.01859	1.06652	1.15839	0.990797	4.69454	0.00341716
	Timm21	-1.32093	-1.81272	-0.0258934	-0.645673	-0.25106	0.26495	-0.0404215	-2.25396	-1.16277	-0.0494381	0.615333	0.841463	0.124198	-1.6724	-1.39059	0.607298	0.568798	0.110123	0.147954	-0.128247	0.972151	1.29394	0.801872	0.895687	-0.214348	1.36589	1.73171	-0.0290294	0.656127	2.99802	0.0296308
	Pptc7	-0.69032	-0.826305	-0.328473	-1.24884	-0.263871	0.0610659	-0.90531	-0.669706	-0.806404	-0.545934	-0.275447	-0.319739	0.936634	-1.99791	-1.22738	0.386152	-0.105359	-0.134566	0.54922	-0.449573	1.55038	0.337482	0.4698	2.19303	-0.614856	1.49423	0.800308	2.14832	0.483375	3.63642	0.0129351
	Kcna2	-0.310573	-0.590541	-0.114291	-1.24897	-0.379006	0.573361	-0.700807	-0.495478	-0.676369	-0.826483	-0.835102	-0.194189	-0.334113	-0.98895	-1.13643	-0.627579	-0.920758	-0.566152	0.0374204	-0.549746	1.48824	0.324199	0.503708	2.45911	0.345333	1.95911	0.853683	2.17849	0.772884	6.52116	0.00030563
	Pmch	-0.540771	-0.45891	-0.68935	-0.818314	-1.23308	-0.900483	-0.48792	-0.148576	-0.668705	-0.918859	0.0110718	-0.527019	0.409861	-1.23582	-0.303618	-1.01662	0.389207	0.104732	0.453042	-0.089763	0.212666	0.147708	0.78114	3.67032	0.541569	0.944844	0.193864	1.87981	0.297968	3.67278	0.0128172
	Ankrd50	-1.58152	-0.354986	-0.79571	-0.814997	0.327939	0.598465	-1.38482	-0.330453	-0.404046	-1.83048	-0.676447	-0.0536024	2.16951	-0.116464	-1.0041	0.140546	-0.24488	-0.202234	-0.470919	-1.04861	1.08199	1.13635	-0.418906	1.70204	0.29231	1.39984	1.19579	0.884307	0.804101	3.08747	0.0261792
	Plaa	-0.928911	-0.776399	-0.258181	-0.660065	-0.272828	-0.588732	-0.468175	0.0258577	-0.899957	0.0898574	-0.619276	0.46388	1.057	-2.45128	-0.0090088	0.171415	-0.948317	-0.0609657	-0.667895	-1.04691	1.70613	1.32404	0.883808	2.25615	0.729437	-0.139393	1.56766	0.849468	-0.328391	3.38817	0.0180494
	Camk2g	-1.17952	-0.306582	-0.705559	0.140116	-0.541349	0.53634	-0.268872	-1.05468	-1.3523	0.448043	0.146353	-0.374302	-0.3024	-1.07051	-1.11601	-1.3108	-0.73925	-0.221958	-0.518747	-0.748556	0.957756	1.03569	1.43354	1.39438	0.345739	2.13178	0.754687	2.26801	0.218975	5.86658	0.000735836
	Vps28	-0.863099	0.281002	-1.52081	-0.592281	-0.939699	1.01033	-0.118548	-1.02461	0.525859	-0.848257	0.988611	-0.526032	0.704587	-1.30925	-0.279552	-1.31931	-1.22353	-0.774621	-0.889665	-0.278217	1.2913	0.821631	0.987056	1.42904	-0.230231	1.4003	0.885998	1.99107	0.420924	3.55214	0.0148804
	Hectd1	-0.561867	-0.835994	-1.0417	-0.140024	-1.9148	-0.418309	0.628294	-0.960808	-1.00805	-1.75532	0.585269	0.386189	-0.199244	-0.368209	0.91015	-0.793922	0.0883556	0.471756	-0.764209	0.79147	-0.0491156	-0.815584	0.792595	0.247787	0.202787	1.87901	1.945	0.755715	1.94279	3.0991	0.025791
	Acot1	-1.32421	-1.08608	-0.990204	-0.778279	-0.520787	-1.44848	0.104103	-0.313265	-0.184083	-0.778656	0.590039	0.73214	-1.06092	-1.2709	0.110576	-0.750249	-0.909758	-0.825321	0.497064	0.482038	1.56901	0.613335	0.831676	1.3579	1.09791	1.27318	1.83941	-0.412867	1.55568	4.99733	0.00226891
	Pcnx3	-1.54118	-1.2242	0.108288	-0.407853	0.276444	-1.14097	0.586721	0.481964	-0.367634	-1.07153	-0.373342	-0.422071	-1.12573	0.930908	1.01415	-1.63046	-0.970567	-0.697715	-0.54631	-0.815709	1.30738	0.0291275	0.76544	0.691325	1.47032	0.409207	2.24402	1.00729	1.01269	3.47628	0.0164636
	Dennd5a	-0.00302919	-1.41186	-0.207515	-0.89278	-0.230433	-3.17792	-1.62433	-0.0965611	-0.244179	-0.19999	-1.03438	-0.0139122	-0.00260227	1.0106	-0.954347	0.938731	0.718899	-0.106651	-0.364617	0.632113	1.39539	1.0519	0.213587	0.524324	1.1988	0.611235	1.05372	0.228142	0.98766	3.32946	0.0189078
	Sdsl	-1.56811	-0.670615	-1.81554	-1.72017	-0.330471	-1.50429	-0.780869	-0.520745	-0.273996	-0.227845	-0.95128	0.268008	-1.42821	1.20885	1.47261	-0.0683172	1.07674	0.599551	0.410608	1.42975	-0.0146951	0.726794	-0.0734414	0.633689	0.733759	1.55478	0.431438	0.61955	0.782477	3.79673	0.0106266
	Lzts3	0.394064	0.18508	-0.810813	-2.51718	-0.157928	-1.35529	-0.736826	-0.0897011	-0.876857	0.511449	-1.26252	-1.90474	-0.425627	0.435786	-1.37384	0.134091	0.0742068	0.58912	0.404278	0.655759	0.701547	0.603286	0.573685	1.33503	0.433838	0.93512	0.863681	0.812299	1.869	2.82684	0.0367634
	Lgals3	-0.565341	0.0549256	-2.00248	-1.5909	0.124921	-2.04072	-0.917701	-0.023867	-0.390044	0.161359	0.383874	-0.627467	-1.58304	1.73753	-0.312693	0.36315	0.544786	-0.795673	-0.570945	0.747741	0.820009	0.5837	-0.0606658	1.40118	1.19787	1.00661	0.84813	0.231577	1.27417	2.84917	0.0360152
	Rcan2	-0.633498	-0.998154	-0.799951	0.310035	0.119395	-0.727264	-0.721937	-1.55214	-0.584841	-1.53284	-0.45658	0.501109	-0.924534	2.1078	-0.696711	0.418653	-0.293125	-0.425028	-0.679964	0.513229	-0.13535	1.70606	-0.804024	0.798247	0.986907	1.63948	0.0553821	0.92191	1.88773	2.68722	0.0446028
	Ube3a	-0.564648	-1.31669	-1.14408	0.340697	0.277283	-0.789738	-0.594739	-0.213532	-0.656752	-0.499851	-0.145099	0.19289	-2.30471	1.26329	-1.08662	-1.07649	-0.526112	0.284041	-0.701143	-0.0277461	0.965502	1.25101	0.0076346	1.6064	1.30439	0.243666	1.9166	0.791003	1.20356	3.8962	0.00963519
	Endod1	-1.93278	-1.50834	-0.502398	-1.09343	0.106344	-0.448757	-1.18614	-1.11524	-1.01914	-0.723005	-0.255036	0.879137	-0.278143	-0.131706	0.68198	0.901224	0.0704628	0.76485	-0.139411	0.350319	1.40804	0.78164	1.66589	-0.0842591	1.74389	-1.394	1.18623	0.0889093	1.18288	4.11759	0.00665855
	Rab39b	0.520872	-1.67516	-1.79554	0.55772	-0.227372	-0.289689	-0.17545	-1.09903	-1.18948	-1.44835	-0.823585	-0.783607	-1.86082	1.00847	0.0280829	0.518056	0.0355492	0.239246	0.528625	0.367083	0.90763	0.03718	1.30543	0.425159	1.02323	1.46433	1.06198	-0.345333	1.68476	2.83924	0.0363304
	Lmod1	-1.17369	-1.8716	-2.52252	0.163902	1.12246	-0.903292	-1.01039	0.286199	-0.631736	-1.80728	0.182444	-0.330427	-0.450208	0.504023	0.317538	0.336082	-0.0910244	0.118909	-0.158726	-0.0887267	1.01884	0.930873	0.74024	1.07627	1.32053	0.324577	0.780032	0.102614	1.71409	3.95624	0.00897964
	Yipf4	-0.929641	-0.266928	-0.223305	-0.851867	-1.28726	-0.257093	-0.649452	-0.394541	-0.813871	-0.737367	-0.271996	-0.366913	-0.888127	-0.382027	-0.246956	2.05455	-1.59485	-1.09816	0.180618	-0.484646	1.21624	0.673757	1.18629	1.38034	0.80992	1.36237	1.65112	1.63948	-0.409694	4.38376	0.00453371
	Crtac1	0.181986	-1.29405	0.294117	-1.70279	-0.786075	0.120895	0.316224	-0.391213	-2.15192	-1.25996	-0.052169	-1.64437	-0.857417	1.43794	0.281058	-0.365159	-0.551877	0.221952	0.243743	-0.214581	1.0684	-0.296976	1.13914	1.1049	0.46115	1.34798	1.08775	1.63243	0.628899	3.19527	0.0229707
	Slc6a2	-0.270598	-0.675309	0.365611	-0.589123	-1.10307	0.576663	-0.35918	-1.1012	-1.65258	-0.102915	1.16564	-2.06649	-0.798591	0.938668	0.268259	0.23705	-1.61083	-0.780489	-0.518043	-0.697218	1.57736	1.72273	0.445201	1.13029	0.810089	0.691188	0.866032	0.505114	1.02575	3.32318	0.0189078
	C2cd4c	0.433823	-1.11828	-0.547977	-0.347801	0.0432133	-0.440445	-0.519253	0.0850077	-2.10324	-1.37953	-0.704345	0.471804	-0.79565	0.112471	0.00221191	-1.52899	-0.261462	0.151504	-0.0241831	-0.378876	1.20261	1.06264	0.337214	0.382225	0.753887	1.09322	3.16552	-0.0319615	0.884652	3.54291	0.0150039
	Nagk	0.477946	-1.81899	-0.453218	-1.28162	0.187008	-0.469422	-0.821888	-0.0611374	-1.80177	-1.48377	-0.751407	-0.368501	-0.938039	0.723215	-0.611421	0.0931101	0.509369	-0.264989	-0.0267321	-0.11549	1.41857	1.38949	0.255734	0.399966	0.981387	1.86974	1.89118	1.09466	-0.0229774	4.5695	0.0036554
	Fam171a2	-0.929703	-1.46546	-0.0620369	-0.868824	-0.556345	0.123168	-1.0345	0.242015	-0.692197	-1.18131	-0.758397	-0.790689	1.38114	-0.631646	-0.844527	0.300278	-0.110402	-0.390504	0.0400555	-0.226239	1.48103	0.501282	1.34507	-0.857379	0.952351	2.24297	2.25269	-0.0680024	0.606109	3.33361	0.0188283
	Lrfn2	-1.27975	-1.06695	-0.0328228	-1.41665	-0.902217	0.149474	-0.521069	-0.0584526	-0.489546	-0.772492	0.0819922	-0.438221	0.389767	0.270783	-0.482195	-0.688265	-0.381782	-0.302378	-0.782021	-0.948243	1.13323	0.460088	-0.242017	-0.180242	1.0833	2.79659	2.21417	1.12587	1.28005	4.57682	0.0036554
	Cdh13	-0.810153	-1.0953	-0.198903	-1.55035	-1.50578	1.16215	-1.10073	-1.143	-1.0108	-0.318449	-0.838684	-1.25326	0.970906	0.618972	-0.640729	0.517346	0.584902	0.840772	0.582157	-1.30218	1.7459	0.378802	0.0948732	1.31604	0.0577036	1.1341	1.35042	0.573217	0.840062	3.14833	0.0241391
	Sptbn4	0.0811645	-0.872626	-0.635686	-2.04243	-0.717949	-0.876469	-0.65354	-1.98294	0.118557	-0.81325	0.632425	-0.611811	0.46465	0.297809	-0.395858	-0.966706	0.429827	0.0720941	0.274882	-0.36331	2.03908	0.787648	0.684432	1.62955	0.621658	1.15869	1.77613	0.630354	-0.766377	4.41685	0.00436124
	Dtd1	-0.258181	-1.5404	-1.3381	-1.43237	-0.727721	0.391731	-1.05895	-0.0778095	-1.10827	-2.01156	0.388622	-0.16099	0.153264	0.713069	-0.423759	-0.310519	-0.0628848	0.167952	0.358806	-0.682888	0.614175	1.05635	0.305928	1.48074	1.15051	0.914483	2.54354	0.198307	0.756916	5.50408	0.001134
	Gm9774;Adrm1	-0.73133	-1.50064	-0.619062	-1.16088	-1.20294	-0.521315	0.153265	-0.540855	-0.930774	-0.998479	-0.653067	0.947192	0.133606	1.12348	-1.19264	-0.188243	-0.0627446	-0.976666	0.957287	-1.4297	1.4845	0.781437	0.612316	0.316165	1.3394	0.674452	1.29695	1.12038	1.76889	5.00991	0.0022671
	Golga1	-0.43586	-1.59303	-1.54396	-1.45958	-0.017284	0.521397	-0.295503	0.232054	-1.44235	-1.3085	-0.5518	-0.268935	0.598722	0.694613	-0.796966	1.05942	-0.772758	0.122959	0.580411	-0.642844	1.82897	1.20012	0.181618	-0.593384	0.747837	0.787763	1.98081	-0.193488	1.37955	2.93288	0.0316885
	Suclg1	-0.493963	-2.10315	0.576844	-0.500479	-0.304904	-0.00859378	-0.137588	-0.512341	-1.62904	0.820147	0.35334	0.539653	-0.637274	-1.28253	-0.69063	0.336518	-1.86501	-0.111911	-0.80142	-0.0230178	0.554222	1.39279	0.748801	1.52215	0.0345815	1.44629	-0.181072	1.82066	1.13691	3.01095	0.0292097
	Vamp7	-0.757013	-2.45579	-0.436964	-0.569197	0.319812	-1.55516	0.342653	-0.674316	0.0525112	-1.13	-0.207329	-0.426861	-0.260659	0.322221	-0.123667	0.612949	-1.50961	-0.980541	0.0148601	0.0989564	1.13135	0.591482	-0.146609	1.29784	0.868905	1.29749	1.70115	1.77551	0.806014	4.32033	0.00491462
	Dnm3	-0.528633	-1.82438	0.718319	-0.239841	-0.306225	-0.745734	0.162165	-0.171884	-0.217567	-0.135335	-0.0454438	0.0741496	-1.15491	-0.484774	0.389043	-0.268438	-1.2827	-1.0134	-0.422997	-0.699702	1.47466	0.358206	-0.799284	1.46486	-0.0916558	1.33285	-0.209614	2.55073	2.11754	2.8039	0.0376141
	Col18a1	0.429607	-2.09547	-0.526539	-0.210621	-0.107922	-1.27979	-0.731152	-1.05162	0.661679	-0.265548	-0.663917	0.780082	-0.649332	-0.417129	0.100108	0.681524	-1.29099	-1.12819	-0.806866	0.666068	2.37883	0.726821	0.387931	1.19636	0.138372	1.42555	-0.528092	0.509105	1.67113	2.61179	0.0495145
	Ccz1	-0.0235856	-1.43242	0.543634	0.141455	-0.58788	-2.81427	0.134692	0.123536	-1.74209	0.270069	-0.375899	-0.615564	-0.347673	-0.321925	-0.0416799	-0.674333	-0.199553	-0.885389	-0.485594	0.461928	-0.210558	0.78766	0.308291	1.64639	1.29523	1.66723	1.12137	1.22583	1.0311	3.47281	0.0164636
	Pithd1	0.722872	-2.95052	-0.708812	0.315968	0.234305	-0.433735	0.291853	-0.344598	-1.51815	-0.225965	-0.640438	-1.37448	-1.0647	0.496187	0.0409383	-0.28819	-0.190072	0.152487	-0.57178	-0.711563	1.28653	0.683015	0.102027	1.78255	0.941911	1.30994	0.914668	1.33957	0.408187	3.30164	0.0195814
	Sirt3	0.552152	-2.1797	0.053109	0.00353869	-0.179033	-1.21104	0.800681	-0.30964	0.304344	-0.108248	-0.718731	-0.748598	-1.8546	-1.19663	0.0897581	-0.895017	0.0284125	-0.603825	-0.0206577	-0.439405	0.725721	-0.0263681	-0.00635411	1.77538	1.34261	1.83803	1.62174	1.33935	0.0230132	3.46482	0.0165144
	Mtmr1	0.289976	-1.87746	1.03319	-0.280543	0.638085	0.356645	-1.28777	-0.840295	0.030165	-0.115351	-0.926923	-2.11665	-1.28149	0.738065	-0.506612	0.0653815	-0.292659	-0.914301	-1.11038	0.301558	1.61062	0.931113	0.329457	0.384233	-0.0479249	1.04216	1.89194	1.00543	0.950343	2.93803	0.0315258
	Taok1	0.943903	-0.242763	-0.728896	-0.333253	-0.419655	0.933377	-0.141288	-0.147645	0.26434	0.389099	-1.76032	-1.17841	-1.23898	-0.483861	0.0704832	-0.183216	-2.06008	-1.20036	-0.635545	0.041106	0.60304	0.713947	-0.151009	0.111776	1.50371	1.79306	2.28707	0.228587	1.0218	4.23902	0.00532043
	Mrps22	-0.0186942	0.297315	0.0973922	-0.188679	-0.746648	1.57431	-1.04719	-0.674039	-0.484774	-0.83122	-0.363652	-1.28475	-1.35901	-0.256552	-1.00227	-1.49032	-0.555348	0.142604	0.960214	-1.11823	1.32245	1.67484	-0.403179	1.31394	0.693209	0.338093	2.20451	0.994301	0.211373	3.21571	0.0224813
	Sdk2	1.29373	-0.513764	-0.756636	0.212823	-0.221774	0.624661	-0.828426	0.121568	0.250421	-1.6871	-1.19361	-0.844541	-0.64761	-0.00758635	-0.600296	-0.568214	-1.38511	-0.482069	0.16757	-1.64767	2.27728	0.878725	0.102346	0.726799	1.81636	0.310234	1.71869	0.331307	0.551904	3.85719	0.00998111
	Atg2a	1.02533	0.50514	0.00548725	-0.672521	0.585965	-0.153439	-0.274493	0.920101	0.180289	-1.02231	-1.10617	-1.33933	-0.704924	0.302281	-1.00349	-0.0767268	-0.908621	-1.90292	-1.24239	-0.830648	1.8864	-0.0421068	0.0133211	0.212588	0.582447	0.596868	2.44136	0.644305	1.37821	4.11805	0.00665855
	Syn2	1.62514	0.546976	-0.20644	0.342199	1.72456	-0.112179	-0.936997	-0.422194	0.417876	-2.10527	-1.4553	-1.08957	-0.863156	-1.13286	-0.478225	-0.772056	-0.613335	-0.395192	-1.02708	-0.623319	1.01579	0.0870599	0.932118	1.18991	1.55322	0.5158	0.529035	0.491778	1.26172	3.7523	0.0115806
	Pitrm1	-0.0409144	-0.216167	-0.846062	0.102481	0.3204	-0.881981	-1.69541	-0.292441	-1.55586	0.0389396	-0.681061	0.0451916	-1.10271	-0.611622	-0.387103	-1.35431	-0.340705	-0.560629	-0.906684	-0.0137802	0.924856	1.73577	0.748715	0.786258	1.58698	0.390796	1.88285	1.71813	1.20608	6.70474	0.000228881
	Eef1e1	0.0550258	0.434067	-0.0703382	-1.01867	-0.395089	0.268583	-0.633524	0.111119	-1.0831	-1.16743	0.853524	-0.543417	-1.0038	-0.624652	-0.39186	-1.0605	-1.1618	0.299141	-1.82973	-0.41154	1.74627	1.17533	0.976278	2.14199	0.839719	0.251942	1.95787	0.540519	-0.255921	4.09335	0.00693692
	Vwf	0.793514	-1.40212	-1.04535	-0.75769	-0.667948	-0.134826	-1.50404	-0.151789	0.877423	-0.931437	0.104578	0.41777	-1.19373	-1.16213	-0.367172	-0.10561	0.133407	-1.44407	-0.128509	0.414389	1.43741	0.921774	-0.507687	-0.338228	1.7573	1.98657	1.57584	0.451489	0.970877	2.85278	0.0358294
	Efl1	0.162576	-0.309102	0.0313261	-0.60439	0.195787	-0.714704	-1.66917	0.287111	0.483378	-0.112636	-0.694826	0.309084	-1.64262	-1.53377	0.290577	0.0997897	-0.894	-1.86408	0.398551	-0.798364	1.85853	1.72446	0.202243	0.491437	-0.172468	1.42541	1.82817	0.922117	0.299592	3.40884	0.017661
	Map4k4	0.0752578	-1.31216	0.191135	0.114862	-0.133108	-0.404482	-0.134191	-0.348741	-1.09626	0.895283	-0.747781	-0.532493	-1.21773	-0.311083	-0.670865	-0.465434	-0.400777	-1.70275	-0.756038	-0.564296	1.28575	0.436389	-0.827131	1.07902	0.651442	1.25718	1.78315	2.45197	1.40387	4.76837	0.00329477
	F5	-0.657132	-0.720989	-0.864876	-0.975076	-0.659928	-0.687335	-0.857631	0.945817	-0.605484	-0.3513	-0.146175	0.216129	-0.71601	-0.807419	-0.747381	-0.464768	1.24679	-1.20699	-0.794653	-0.71434	1.3097	1.16272	-1.03947	1.63927	1.40824	1.06858	1.04531	2.07245	0.901962	4.26096	0.0052537
	Tst	1.30947	-0.414475	-1.01077	-0.0701944	0.386082	-1.04647	-0.22307	-1.06775	0.00212467	-0.188493	-0.33268	-0.946323	-0.971894	0.574243	-1.05067	-1.16756	-1.1822	-0.580945	-1.48863	-0.470902	0.877873	0.963645	2.04551	1.73636	0.442288	1.57742	1.11766	0.880825	0.299506	5.4433	0.00117006
	Itgb2	0.0566746	-0.90201	-0.563277	-0.258332	-0.717052	-1.32643	-0.429412	-0.0983962	0.901289	-0.631909	-0.488536	-0.68225	-0.664732	-0.702235	-0.472141	-0.147072	-0.586577	-0.978718	-0.364431	-0.776023	-0.12932	0.435384	1.67257	1.39664	-0.444572	1.03432	2.62704	2.2635	0.975995	4.66834	0.00344571
	Thoc3	1.57921	-2.10752	-1.70506	-0.60236	0.298082	-1.17307	-0.100837	0.0973913	-0.222141	0.660665	0.0645656	-0.664474	-0.686652	-0.862754	-0.0919314	0.232499	-1.30432	-0.899892	-0.0910848	-1.15086	0.328691	1.25921	1.59992	1.34315	0.216605	0.90624	0.714361	1.30316	1.05921	3.34521	0.0186111
	Mylk	0.928609	-2.62546	0.665856	-1.21331	0.0480628	-0.779065	-0.669667	0.120192	0.084116	-0.987655	-0.364517	-1.39111	-0.15187	-0.871337	-0.269163	-0.914398	-0.646688	0.522059	-0.337001	-0.275372	0.693746	1.31285	0.188492	1.59321	0.900798	0.567795	1.50384	1.75794	0.60905	3.6868	0.0126495
	Phkb	1.27486	-0.646274	0.751059	0.051986	-0.163296	-1.50203	-0.414154	-1.64543	-0.69643	-0.341874	-0.510349	-0.894991	0.500285	-2.72866	-0.124797	-0.0492112	-0.886043	0.961698	-0.984619	-0.0434981	0.820527	0.470777	0.816342	0.945403	0.790802	0.445108	1.48513	1.15907	1.1586	2.70251	0.0434078
	Gsk3a	-0.568001	-1.23385	0.0226496	-0.110357	-0.427917	0.374108	-0.777069	-1.66839	-0.63852	-0.218961	-0.326251	-0.387535	0.619551	-0.617367	-0.945062	-0.159395	-1.23859	-0.353656	-1.77468	-0.188774	2.09708	1.78848	0.939071	0.491617	1.05915	0.45072	1.32346	1.65176	0.816727	5.90697	0.00071838
	Psmd8	0.175547	-1.925	-0.0392832	-0.730257	-0.304363	-1.2609	-0.707426	-1.25181	-1.02358	-0.374928	-0.452738	-0.347865	-0.848102	1.1461	1.80847	-0.348906	-0.203267	0.789055	-1.58048	-0.454654	0.351307	-0.0497295	0.501333	1.26345	0.904308	0.622579	1.20888	1.81609	1.31617	3.35974	0.018266
	Psmd1	-1.23572	-0.406305	-0.350775	0.177273	-0.94027	-2.4937	-1.62315	-0.167578	-0.663414	0.00329955	-0.478371	-0.0449353	-0.169074	0.452103	1.17772	-0.902438	0.109477	0.228505	-0.592142	0.102789	-0.306068	0.147046	0.409178	0.461122	1.20501	0.993983	0.511004	2.21869	2.17674	3.4194	0.0176608
	Panx2	0.00997884	-2.10742	0.225389	0.20657	-1.7198	-1.27829	-0.510658	-1.36849	-0.271886	0.0433037	-0.619164	-0.810114	-1.23649	1.56787	0.35135	0.156244	0.166542	-0.287094	-1.4162	0.799456	0.639277	0.705753	0.284562	0.485134	1.00432	0.988565	0.951424	1.51999	1.51987	3.17693	0.023191
	Rabepk	-0.604178	-0.356721	-0.849823	-0.323521	0.324508	-0.513222	-2.20162	-1.14256	-0.302895	-0.826979	-1.07092	-0.440602	-0.770755	0.848141	-0.627531	0.317405	-1.15983	0.0201643	-0.708974	1.40173	1.34772	0.381092	0.185948	0.506263	0.814148	1.2416	0.673344	1.64866	2.18941	3.9443	0.00913741
	Mapre3	-1.04205	-0.155419	0.115373	-0.00284375	-1.11062	-1.31676	-0.96976	-0.790073	-0.695361	-0.461197	-1.67279	-0.541126	-0.365063	1.15311	0.822589	0.535625	-1.12394	0.323441	-1.67687	0.321985	0.284087	1.1334	1.00178	1.09673	1.59566	1.27554	0.472393	-0.170118	1.96228	3.50284	0.0159401
	Saraf	0.88018	-0.260396	-0.171307	-1.86987	0.174832	-2.26581	-0.41818	-0.08503	-0.476577	-0.251051	-0.0286594	-0.516136	-0.542228	-0.328273	0.851404	-0.439728	-1.5707	-0.484659	-0.822069	0.308331	1.78395	0.762407	-0.0177669	-0.477543	1.35681	1.30847	2.04098	0.710297	0.848324	2.88742	0.033928
	Mtx3	0.520285	0.105053	0.086881	-0.676441	-0.125454	-0.611123	-1.42741	-0.803815	-0.313827	-0.127753	-0.0255219	-2.26073	-1.07073	-0.27093	-0.634137	0.194673	-1.7332	-0.784985	-0.613892	0.526969	1.1102	0.627626	0.969318	0.459738	1.26269	0.977493	1.03576	1.54915	2.05412	5.17528	0.00186971
	Nfs1	-0.481333	-1.46332	-0.632965	-0.203893	-1.12668	-0.945375	-1.33583	-0.229255	0.166285	-0.541062	0.114803	-0.965794	-1.51233	-0.0502984	0.284585	-0.377721	-0.278852	-0.349594	-0.373566	-0.305542	-0.0628868	0.853119	1.31781	1.1178	1.67138	1.72839	0.452698	2.48582	1.04361	6.146	0.00044792
	Myo6	-0.57196	0.0295874	-1.63155	-0.25432	0.470335	-0.113945	-0.675979	-1.10955	-0.348825	0.618298	-0.317217	-0.978976	-1.36109	-0.942391	-0.304167	-0.532158	-0.446743	-0.165764	-0.713064	-0.880966	1.75569	1.45981	0.252161	0.504067	-0.348855	1.36119	1.98357	1.81698	1.44583	5.44626	0.00117006
	Ehd3	-0.964047	-0.99565	-0.197908	-0.949453	-0.10181	-0.459836	-2.13999	-0.511459	-0.736284	0.404103	-0.545718	-1.76023	-0.72328	0.208111	0.317249	-0.471119	-0.796738	-0.0920061	-0.310377	-0.114328	1.13018	1.35196	0.699992	0.759809	1.13952	1.04692	1.51207	1.5217	1.77862	6.7736	0.000227876
	Mrpl11	-0.495982	-0.18944	-1.02943	-1.06452	-0.808729	-1.3186	-0.227757	-1.72179	0.0523879	0.12518	-0.554569	-0.704422	0.15506	-0.296076	-0.204738	-0.660091	-0.0558093	0.812537	-1.41463	-0.581008	0.684414	0.524314	2.37707	0.374921	1.80586	1.28453	0.397067	1.79211	0.942145	5.38288	0.00124511

## Sheet: Fig 5k
	Fig 5k	Heat map showing supervised hierarchical clustering of z-scored intensities for all 1180 significantly changed proteins in the hypothalamus
	Gene/Protein	Vhcl									GLP-1:GIP										GLP-1:GIP:Lani										N: -Log ANOVA p value	N: ANOVA q-value
	Il6st	-0.898136	-1.49515	-1.77798	0.613578	-1.11498	-0.0809381	-0.374353	0.607054	-2.57505	-0.352794	1.39087	0.346096	-0.296996	-1.433	0.148455	0.998434	-0.800862	0.193981	1.2236	0.332984	0.65864	0.680273	0.456842	0.664267	0.996386	0.985131	0.96774	-0.723455	0.659361	2.19518	0.046475
	1810013L24Rik	-0.0718531	0.908692	0.632274	0.214437	0.656246	1.56338	-0.905476	0.0394803	0.317722	-0.309716	-1.81142	-2.31786	1.98679	-0.914281	-0.866362	-0.890668	-1.29224	-0.273723	-1.46607	-0.194281	-0.107287	0.46257	0.495202	0.957935	1.19236	0.340706	0.427205	0.444331	0.781908	2.55966	0.0291267
	Dpysl3	0.875332	-1.13324	0.393195	0.513406	0.480807	0.890824	0.207179	0.921566	0.118133	-2.44419	-0.00685557	-1.22757	-0.375875	-0.347753	1.34528	-2.02252	0.30426	-1.45136	-1.75666	1.22129	0.463404	0.982342	-0.451304	1.04833	0.311988	0.615613	-0.0587485	0.136319	0.446819	2.42698	0.0343894
	Cast	0.549283	-0.280385	1.26806	0.105268	-0.604891	-0.0425974	-1.46032	-1.24398	-0.898735	-0.517211	-1.81223	-1.49029	-0.797078	0.569467	-0.493204	-0.499925	0.580462	-0.128827	-0.890378	0.496472	1.92502	1.5399	-0.63902	0.894297	0.530379	0.146838	1.37287	1.74602	0.0747333	2.58905	0.0277138
	Sod3	0.484686	-1.29969	0.00529048	0.14585	0.0549841	0.208505	-2.32634	-1.01021	-0.662594	0.692254	-0.190068	-2.38747	-0.657218	0.827131	-0.16695	-0.759384	-0.134345	-0.272643	-1.08209	0.823617	1.75171	0.342568	0.0658471	1.48646	1.05386	0.970321	0.648994	0.232914	1.15401	2.86176	0.0204315
	Jakmip3	-0.0547883	-0.957457	0.227791	1.54024	-0.0326813	-1.08962	-0.796829	0.154069	-0.4974	-0.0926597	-0.832496	-1.78865	-1.47598	0.135575	-0.80961	0.225149	0.347897	-0.018369	-1.53026	0.606602	1.8655	2.10428	0.391971	-0.310116	1.88511	0.318756	-0.103236	-0.388466	0.975684	2.20669	0.0456263
	Rnh1	0.130004	-1.35981	-0.800006	-0.3645	-1.49385	-1.38352	-1.84116	-0.326063	-0.744945	-1.16074	0.183748	0.686256	0.340879	1.30622	-0.0536068	-0.0681643	0.307312	1.1346	-1.16348	1.28061	0.942571	-0.27362	-0.0366314	-1.08997	1.20476	1.44505	1.02805	1.12576	1.04424	3.20221	0.0139012
	Acp2	-1.02923	1.00648	-2.82355	-0.591018	-0.102006	0.0832192	-1.26791	-0.144816	-0.8972	-0.754202	-0.569404	0.301516	0.100851	-1.20409	-0.328561	0.281219	0.341638	0.172329	0.103702	1.16893	1.21027	0.774457	0.891889	0.359172	0.304616	-0.645355	-0.0112819	0.594679	2.67367	2.27781	0.0418909
	Msra	-1.32243	-1.08043	-0.898232	-2.01671	-2.74383	0.00189525	-0.975869	-0.29595	-0.17654	-1.04359	0.668024	0.849849	0.121421	0.00597655	0.859093	0.634271	-0.81196	0.868076	0.820542	0.171401	1.45805	0.81573	0.249787	1.08321	0.2437	1.05603	0.176143	0.524632	0.757697	4.4195	0.00400829
	Dnajc28	-0.29473	-2.21118	-1.42719	-0.852979	-0.245915	1.43972	-0.709348	-1.10829	-1.1561	-0.476671	0.403044	-1.59685	-0.446134	1.2057	0.385482	0.63166	-1.18185	0.636707	-0.573002	-0.0138936	0.917583	0.659042	1.82479	0.951049	0.928856	0.72504	0.706758	0.402227	0.476477	2.69734	0.0242078
	Hspa4l	-0.377493	-1.61817	-1.2726	-0.696645	-1.57402	0.253567	-0.716492	0.294638	-0.950562	-1.50856	0.314497	0.0931662	-2.06099	-0.101545	0.642457	0.92968	-0.680246	0.512074	1.07315	-0.497207	1.27272	0.637805	0.778334	0.0154653	1.8429	0.833682	1.00169	0.550999	1.0077	2.66273	0.0252216
	Rhoa	-0.563318	-0.0181561	-0.565778	-0.610973	-0.929182	-1.42835	-0.108708	-0.772546	-1.0404	-0.215353	0.352102	-1.05734	-0.720247	0.208358	-0.746979	-1.66178	-0.694089	0.798454	-0.181777	-0.215982	0.148987	0.80124	-0.0634806	2.20509	1.86916	1.3851	0.944236	1.30155	1.58014	4.55228	0.00381467
	Gnl3	-0.810156	-0.920934	-1.25826	-0.32997	-0.659283	0.994715	-1.24808	-0.165293	0.732263	-1.53971	0.486387	-0.687718	-1.2441	0.187272	0.693759	0.135025	-0.871439	-1.54087	0.412795	1.56311	0.899645	0.711778	-1.15193	2.0216	0.316399	0.941974	0.320672	1.50879	0.50156	2.15803	0.0488759
	Shc2	-1.18416	-0.911295	-0.0427692	-1.21125	-0.750657	-1.97155	-0.786935	-1.64803	-0.681271	-0.0531432	0.802688	0.016577	-1.25975	0.830474	-0.061075	0.928727	0.504333	0.0172901	1.11594	1.07009	2.21699	0.931448	-0.450267	1.33635	0.72569	0.428013	-0.807269	0.647387	0.247418	4.00056	0.00630508
	Ptk2b	-0.134509	-0.00854342	-0.963446	-1.65351	0.871325	-0.569011	-0.600871	-0.493345	-1.36929	-0.459346	0.672811	-0.967479	-0.888903	-0.648304	0.309638	-0.529841	-0.193975	-1.10338	0.209905	-1.33655	0.549876	1.57449	-0.0813803	1.22231	2.38225	1.01672	0.966192	0.909931	1.31624	2.89927	0.0198645
	Sult4a1	0.0826646	-0.161844	-0.433721	-1.53474	0.589908	-0.179131	-1.14441	-1.78937	-0.821632	-0.778528	1.61883	-1.01312	-1.5959	-0.103911	0.510841	-0.174823	-1.41665	-0.202267	0.744189	0.341449	-0.157438	0.330407	0.404341	1.93723	1.79945	1.14891	0.414905	0.774937	0.809435	2.46381	0.0328689
	Avil	-1.26621	-1.10252	0.715801	-0.755809	-0.68235	-1.07402	-1.87667	-0.716111	-0.899769	-0.802183	0.405112	-0.608636	-1.20756	0.479012	0.73562	0.603858	1.01648	-1.28718	1.33565	0.503842	-1.04704	0.776896	0.978683	1.45229	1.43672	0.868412	0.316521	0.885424	0.815737	2.96627	0.018416
	Hnrnpd	-0.133975	-1.08135	-1.37491	-0.624951	-0.674042	-1.23333	-0.892154	-1.13131	-0.387764	-0.835669	0.176537	-0.902582	-0.184781	0.448318	-0.583555	-0.775278	0.893157	-1.14031	0.806979	1.11209	1.07939	1.14293	1.07087	1.83517	0.871875	0.946434	-1.13488	1.47454	1.23256	4.79398	0.00311611
	Nudcd2	-0.833184	-0.252494	-1.43259	-1.4107	0.850273	-1.26812	-1.64569	-0.528988	-0.849783	-0.239716	0.675968	-0.770786	-1.3163	0.0729558	0.347439	-0.252101	0.187885	-0.368524	0.873227	0.281723	0.141335	1.0207	-0.309901	2.28605	0.792099	1.38613	-0.296778	1.38276	1.47712	3.43434	0.0108147
	Dohh	-1.26648	-1.91866	0.649815	-1.02662	-0.845107	-1.35187	-1.24626	-1.26292	-1.00878	0.766902	0.168433	-0.782607	-0.565056	0.968711	0.802941	0.871467	-0.163532	0.5958	-1.22576	0.752892	0.900624	0.335787	-0.442898	1.11186	1.52384	0.693429	0.743555	1.18722	1.03326	4.74371	0.00331715
	Anp32a	-0.716881	-1.07298	-0.389032	-1.56583	0.382866	-0.842157	0.0913417	-1.05765	-1.63054	-0.273319	-0.0175276	-1.15804	-0.666716	0.279153	1.00801	-0.640787	-0.982835	0.999936	-0.941613	0.783777	0.840594	1.61277	-0.849371	1.00871	1.13828	0.782864	0.93633	1.69688	1.24376	3.9808	0.00640391
	Bcl2l13	-0.488273	-1.13805	-1.85025	-0.380652	-0.639941	-1.1029	-1.10589	0.785591	-0.431109	0.562617	0.110189	-1.5531	-0.845099	0.714225	1.57019	-1.90397	-0.514751	0.884714	0.00298043	0.951402	1.5597	0.337582	0.0659865	0.551433	0.682448	1.21224	1.12129	1.06725	-0.225846	2.47578	0.0324563
	Lysmd1	-1.36543	0.29826	-0.351324	-2.03191	0.0497367	0.186966	-0.393842	-0.411692	-1.79134	-0.854105	-0.557489	-0.609285	-1.69921	0.486936	0.244299	-0.762723	-0.796729	1.03193	-0.0570117	0.972196	0.807989	1.13274	0.0651777	0.0153496	0.977025	1.18377	1.14017	1.66556	1.424	3.84693	0.00665895
	Desi1	-1.19579	0.476277	-0.55691	-1.3351	0.427411	-0.652745	-0.617319	-0.836522	-0.716627	-0.776243	-0.321419	-0.152216	-1.37116	0.704909	1.28357	-0.797276	-1.43517	0.609607	-0.47421	0.243384	1.40119	1.17338	-1.11391	-0.568865	1.6051	1.17448	0.923846	1.56923	1.32909	2.34502	0.0382497
	Impa2	-1.45512	0.850868	-1.63235	-2.06021	-0.830151	0.0571627	0.683135	-0.694141	1.11765	0.803476	-0.215533	-0.845832	-1.76139	0.489722	-0.610591	0.236035	-0.717733	0.0745858	-1.1553	-0.185628	1.62209	1.04358	0.713215	0.0433703	1.11913	0.821412	0.827572	0.64454	1.01642	2.18699	0.0469778
	Ppp3r1	-0.77443	-0.0247315	0.156855	-0.912963	0.623855	-0.90328	0.00527373	-0.0944892	-1.72211	-0.454127	-0.523143	-0.701273	-2.01154	0.153879	0.734814	-0.948072	-1.59892	0.717249	-0.306215	0.451457	1.27241	1.04133	-0.324854	-0.437001	0.831862	0.992342	1.27785	2.01747	1.46049	2.91173	0.0195676
	Slc4a2	-0.758668	-0.0538592	-0.873064	-1.1012	-0.398911	-1.76439	-1.45222	0.0823685	-0.342375	-0.238189	-0.0208927	0.396459	-1.93122	0.724677	1.18079	-0.197556	-1.08774	-0.237397	-0.353689	1.45463	1.64063	-0.995332	1.50885	0.215064	1.09264	1.14837	0.607016	1.1343	0.620906	3.2825	0.0129432
	Inpp1	-1.3653	0.258469	-1.31722	-1.09458	0.0572278	-0.756626	-0.754559	-0.665484	-0.902444	-0.947231	-1.30764	-0.60361	-1.39835	0.904371	0.904246	-0.41689	-0.665764	0.186874	1.72774	0.935614	0.497195	1.20205	-0.461251	-0.0430135	0.812179	1.52498	1.43856	1.41249	0.837959	3.04343	0.0168969
	Ubap1	-1.06353	-1.09952	0.771806	-1.30162	-1.14679	1.41251	0.905356	-0.949029	-0.58573	-0.490965	-1.31951	-0.361769	-1.2087	-0.76902	-0.468596	-1.17398	-1.39442	1.1221	1.04601	0.912101	0.310525	0.523503	0.5172	0.156279	1.03497	1.11434	1.25385	1.22369	1.02895	2.51908	0.0303907
	Scrn3	-0.648063	0.362817	-0.421391	-1.07117	0.799243	0.094254	0.630563	-0.108389	-1.66286	-1.37399	-0.370142	-1.2312	-1.97156	0.436936	0.971777	-1.19857	-0.645449	-0.149221	-0.252135	-0.253482	0.829693	0.0727182	-0.278335	0.230982	1.61586	1.33626	0.903021	1.87712	1.47473	2.46259	0.0328689
	Dbi	-0.81909	-0.729586	0.666541	-1.3849	0.913824	-0.626698	0.704863	-0.5566	-1.23875	-0.432192	-0.525767	-0.460655	-2.0987	0.565773	0.80251	-1.15292	-1.51466	0.475411	-0.438547	0.139644	0.709899	0.921378	-0.778094	0.962892	1.76966	1.02056	0.46375	1.30582	1.33465	2.33817	0.0385388
	Hspa2	-0.469391	0.388405	-0.68786	-1.05136	0.82913	0.978935	1.85026	-0.97159	-1.2022	-1.03514	-0.495185	-1.72185	-1.1934	-0.278027	-0.250296	-1.28033	-0.457189	0.0797127	-0.629367	0.225201	0.394858	0.365901	-0.342567	1.3328	2.10912	1.58358	0.70551	0.437559	0.784798	2.83582	0.0210922
	Yars	-1.84256	-0.84548	-0.675846	-0.425709	0.354502	-1.3051	0.264769	-0.858792	-1.25951	0.456012	0.386231	0.200544	-1.77462	0.0611022	0.802282	-1.09813	-0.47736	0.890706	0.703152	0.365179	0.0132614	1.67982	-1.57672	1.50315	1.12771	1.32466	0.529181	0.824463	0.653113	2.1849	0.0469778
	Shank2	-0.618011	-0.26602	-0.772567	-1.73697	0.281958	-0.439732	-0.229775	-0.77416	-1.69321	0.0681396	0.225691	-1.18946	-1.36351	0.989048	0.959749	-0.0703791	-0.957769	0.0235686	0.216505	-1.62792	1.04497	1.12419	-0.215704	0.835748	1.63286	1.33064	0.631032	1.29347	1.29762	2.44969	0.0336237
	Tmed5	-1.82397	-0.648816	-0.265675	-0.637654	-0.974563	-2.62536	-0.22841	0.861085	0.0612627	-0.963415	-0.634315	1.00158	-1.10173	0.560078	0.999827	0.409819	-1.19892	0.443718	-0.589155	0.564484	1.12295	0.161627	1.0849	-0.408996	1.28815	0.422898	1.28074	0.980811	0.857064	2.46606	0.0328689
	Golga7	-0.978694	-0.600464	-1.16464	-0.578012	0.121724	-1.11552	-0.490726	0.582823	0.134396	-1.67486	-0.751774	1.45467	-2.20743	0.0129731	-0.285905	-1.21969	-0.247383	1.0724	-0.852881	0.842314	1.02396	1.13554	0.388178	0.905831	1.66012	0.179893	1.10282	0.631935	0.918398	3.08636	0.0161004
	Pdhx	-0.558577	-0.208889	-1.00939	-0.112468	-0.657169	-0.864151	0.329877	0.0569341	-0.494462	-1.14942	-0.617795	0.906477	-2.50062	0.506639	0.32277	-0.835446	-0.231747	0.794609	-1.98063	0.096732	0.65809	1.42951	0.33153	0.10669	1.84182	0.379111	1.21298	1.62055	0.626452	2.67292	0.0249808
	Sh3bgrl2	-0.786489	0.0556494	-0.449056	-1.04679	-1.96511	-0.371031	0.527437	-0.391313	-1.25311	-0.66636	-0.942406	0.372983	-1.21509	1.02706	0.546777	-1.16589	-0.856587	-0.0477193	-0.310969	0.0570112	0.642322	0.534102	0.505113	-0.39329	1.82296	0.882972	2.02047	1.73519	1.13116	3.38808	0.0116112
	Irf2bp2	-1.9455	0.0595854	-2.55987	-1.09836	-1.01438	-0.790317	-0.277367	0.869574	0.469628	-0.0416153	-1.27426	0.648566	-0.608844	0.882961	0.936177	0.755612	-0.983927	0.0434874	-1.41771	0.682838	0.748044	0.436745	1.25332	0.950513	0.526336	0.928917	0.254753	0.803022	0.76206	2.46363	0.0328689
	Dcun1d5	-0.715781	-1.89266	-2.10004	-0.765188	-0.872797	-0.183594	-0.0242929	0.226433	0.504219	-0.929017	-0.408631	0.600478	-1.3285	-0.0447185	1.07201	-1.11657	0.417464	1.41097	-1.13864	0.962612	0.86338	0.80789	-0.302161	0.774075	1.34183	0.341403	-0.108718	0.831663	1.77689	2.27785	0.0418909
	Szrd1	-1.83657	-0.394544	-0.724221	0.43161	-0.429176	-1.40278	0.748189	-0.725304	0.147718	-0.591128	-0.0846478	0.757501	-2.16316	-0.912273	0.606856	0.123671	-1.41539	0.628047	-1.18478	-0.257202	-0.0109543	0.78325	1.21335	0.811388	1.28871	1.18788	1.07292	1.41429	0.916741	2.76109	0.0226458
	Clvs1	-1.71323	0.353177	-1.60772	-0.203646	-1.09731	-1.52715	-0.36714	-0.937806	0.709259	0.155962	-0.0452374	0.658574	-1.9451	0.539633	-0.0258604	-1.12887	0.140564	1.0337	0.413715	0.794042	0.255904	-0.333574	0.928477	-0.590742	1.25468	0.696337	2.01438	1.42611	0.148851	2.15724	0.0488809
	Dlst	-2.69797	-0.226563	-1.41904	-0.418803	-1.8455	-0.529095	-0.449766	0.061274	0.423099	-0.351307	0.77056	-0.635451	-1.84442	0.77355	0.338326	-0.588221	0.566563	0.224379	0.352663	0.194516	0.269296	0.751034	0.321726	0.0569165	1.60187	0.763174	1.36851	0.785792	1.3829	2.89713	0.0198749
	Col1a1	-2.90057	0.0381572	-0.467768	-1.0899	-1.88099	-1.16652	-0.518014	-0.159972	0.269486	-0.791607	0.934894	0.430327	-0.395017	0.686439	0.873017	0.120156	0.271287	-1.32256	0.853277	0.98779	0.283062	0.971387	0.234399	0.168082	0.981197	1.91752	0.666408	-0.227405	0.233431	2.82781	0.0212352
	Slc8a1	-2.20965	0.104699	-0.0927053	-0.215381	-1.0752	-1.66573	-2.08975	-0.935099	0.261229	-0.554417	-0.881257	0.557459	-0.572593	-0.0213222	-0.545126	-0.303789	0.710202	0.512806	0.5326	0.677636	0.369405	0.631866	-0.0547693	1.23787	1.15334	1.36613	2.05581	0.794629	0.251108	3.99196	0.00638171
	Slc4a7	0.48693	-0.328832	-1.32871	-1.63938	-0.204303	0.933533	-0.405328	-1.76969	-1.33683	-0.096555	-1.25967	0.896716	-1.23953	-1.01263	1.51282	-1.32913	0.244314	-0.274068	0.762484	0.236104	0.53498	0.660357	0.685835	1.87713	0.196048	0.827934	0.703227	0.617172	1.04906	2.26572	0.0422353
	Lvrn	0.0368132	0.308467	-1.1483	-0.185752	-0.540947	1.73146	-1.38032	-0.658811	-1.39941	-0.994653	-0.77938	-0.961435	-2.09745	0.215915	0.399095	0.0359633	-0.0383757	-0.19959	-0.916553	0.533831	0.965631	0.846421	0.374971	2.34191	1.006	-0.0339499	1.05074	0.452093	1.03563	2.93874	0.0190605
	Nt5c	0.0921156	-0.145671	-0.0307909	0.660545	0.33094	-1.40948	-0.0830544	-0.819525	-1.13373	-2.59927	-1.61411	1.07887	-0.521898	-0.331034	-0.622352	-0.25513	0.476469	-0.199871	-1.15104	1.17976	0.464349	0.77198	0.250713	2.2049	1.09543	0.172912	0.0631835	0.97744	1.09734	2.77179	0.0223616
	Nop16	-0.558353	0.0614597	0.273477	-0.949265	0.511531	0.631258	-0.691124	-0.562256	-1.05058	-3.38434	-1.27228	0.201039	-1.48028	0.873848	-0.112335	-0.318476	0.458652	-0.254142	0.0768895	0.286375	0.649258	0.623457	0.423069	1.75517	0.171203	0.970528	0.718207	0.698283	1.24972	2.19348	0.0466151
	Ccdc85c	-0.983436	-1.03222	0.0109623	1.17054	-0.173964	-0.75748	0.0522275	1.11822	-0.856466	-0.931043	-1.47992	1.31644	0.42716	-0.795576	-1.01532	-0.623376	-0.427295	-1.11465	-1.22378	1.35766	1.30325	0.722523	0.0204952	2.56275	1.0238	0.233584	-0.421047	0.341056	0.174904	2.19921	0.0462104
	Derl1	-0.105375	0.26607	0.0784109	-1.13317	0.139845	-1.99585	-1.05408	-0.259887	0.667514	-2.15198	-1.56636	1.108	-1.30764	-0.312296	-0.149252	0.130954	1.11497	-1.10322	-0.298961	1.65165	0.782935	1.01009	0.328667	1.37594	0.778843	0.137542	0.340286	0.654934	0.871423	2.38003	0.0365813
	Psip1	0.0926976	0.00418159	-0.527762	-1.57686	0.658761	-0.882051	-0.727078	-1.52296	0.255722	-1.80718	-2.39005	0.353785	-0.527973	0.549282	-0.0227473	-0.0255585	0.890025	-0.588367	-0.644562	-0.10498	0.979849	1.39995	0.968109	1.06786	1.20014	0.169554	0.172854	1.21341	1.37195	2.77754	0.0222493
	Abracl	-0.583363	-0.398096	-0.00128604	-0.937136	-0.924222	0.0558982	-0.253228	-0.467508	-0.338731	-1.07672	-2.54091	0.100193	-1.46167	-0.0877036	0.190834	0.550765	0.343494	0.0633066	-1.73718	0.750432	1.37244	-0.0480806	1.446	0.898788	0.275806	0.674829	0.872005	1.91524	1.34579	3.86309	0.00665895
	Ndufb10	-1.77749	-1.55695	-1.45719	-0.978993	-0.14952	-1.28603	-0.858864	0.979522	-1.18682	0.43569	-0.431486	-0.639111	0.671619	0.0818634	0.210658	0.836023	0.18568	0.33624	-0.00123263	1.68326	0.95371	1.08821	0.169089	-1.56782	1.44691	0.18404	0.288368	1.33758	1.00306	3.23975	0.0134368
	Atg5	-0.932415	-1.65328	-0.986991	0.546934	1.48938	-0.738308	-0.503561	-0.465566	-1.66132	-1.20425	-1.26027	-0.683662	-0.377447	0.341158	0.617562	-0.403383	0.516652	-0.0292602	-0.834113	1.25671	1.01649	2.21819	1.46345	1.01399	-0.388828	0.298716	0.2833	0.160939	0.899189	2.66454	0.0252155
	Sergef	-1.05997	-0.855236	-0.92632	-1.22195	-0.676238	-1.72079	-0.396942	0.157774	-0.646398	-0.766625	-2.21381	0.413023	0.847833	-0.922934	0.129922	1.18251	-0.183874	0.154954	0.243013	1.19527	1.23439	1.77881	1.26126	-0.284692	1.20296	0.945325	0.845294	0.396003	-0.112573	3.63073	0.00866331
	Capzb	0.907805	-0.888809	0.169029	-1.31729	-0.0562117	-1.36159	-1.85702	-1.14578	-1.02822	-0.404605	-1.48777	0.574675	0.075567	-0.15919	-1.05525	0.342935	-0.128505	-0.0538619	1.8163	0.793343	1.00039	1.06176	0.282126	1.00651	1.84366	0.781721	-0.725721	-0.108352	1.12237	2.4359	0.034231
	Syt17	-0.85164	-1.57027	-1.61137	-0.611238	-0.892744	-0.0811522	-1.38501	0.991557	-1.89939	-0.811767	-1.47458	0.231218	-1.11875	-0.117371	0.506036	0.353985	0.899921	0.667993	0.205802	1.54179	0.870144	1.2471	0.64399	0.923009	0.478646	0.8182	0.993991	0.912039	0.139855	4.05213	0.00602593
	Prnp	-0.743849	-1.71694	-0.773215	-0.955696	-0.180908	-2.14212	-0.900049	0.0658615	-0.598922	-0.694887	-1.85702	0.0322743	-0.0636942	-0.469393	0.517437	0.702352	0.0930253	0.269333	-0.0897736	1.27338	1.07695	2.17838	0.453968	1.40095	1.21394	0.300823	0.495086	0.379921	0.732795	4.9244	0.00255068
	Dnajb4	-0.999084	-0.717036	-1.97462	-2.03779	0.235729	-0.151154	-0.723594	0.231788	0.115093	-0.488656	-0.83215	0.519361	-1.33201	-0.445728	0.622196	-0.57196	0.539369	0.96566	-1.19429	0.0300296	0.465307	1.12505	-0.248408	1.31755	1.70601	1.55887	0.229441	1.49842	0.556613	2.9203	0.0194523
	Cox5a	-0.322374	-0.236961	-1.3586	-0.557696	0.265503	-1.93385	-0.596303	0.257181	-0.704403	-1.57185	-2.13849	0.646765	-1.16695	0.269762	0.345919	-0.366527	-0.167515	0.795425	-0.74505	1.12102	0.216487	1.29669	0.476055	0.937498	1.86236	0.55115	0.950962	1.11836	0.755439	3.63517	0.00865394
	Rbm3	-0.394953	-0.27446	-0.857472	-0.519042	0.216422	-1.41866	-0.247545	-0.123744	-1.41363	-0.635951	-1.10651	0.135559	-2.01083	-0.511327	-0.000712936	-0.823452	-0.223587	0.83401	-0.542691	0.408554	0.374434	1.90194	0.034077	2.17985	1.69205	1.29592	0.845089	0.994168	0.192495	4.34887	0.00414458
	Idi1	-1.38125	-0.317277	0.00357769	-0.302035	0.275374	-1.89052	0.175174	-0.122325	-1.678	-0.257793	-1.93802	-1.15802	-1.31931	0.176546	0.212709	-1.05655	0.0881129	0.878386	0.658422	1.24285	0.143197	1.30783	0.176507	1.28118	0.67923	1.52871	0.999311	0.618247	0.975754	3.3182	0.0124829
	Sumo3;Sumo3;Gm49325;Sumo3;Sumo3;Sumo3	-0.595183	-1.07266	-0.590318	-0.790964	0.111731	-1.7414	0.533162	0.279689	-1.20196	-0.668404	-1.09346	0.0366021	-1.95849	0.409771	0.659477	-0.496921	-1.06428	1.02146	-0.286889	0.269707	1.86949	1.2526	-0.593286	1.52994	1.39759	1.1722	0.600299	0.669092	0.341409	2.91039	0.0195897
	Frrs1l	-0.443605	-1.41324	-0.901374	0.00759839	-0.719175	-0.940014	-0.532575	-0.206756	-0.947903	-0.216092	-0.0862741	-0.26153	-2.31489	-0.475366	0.134652	0.446129	-0.386904	0.815096	0.633544	0.348995	0.458202	1.34886	0.448926	3.29045	0.528554	0.76381	-0.317799	-0.0980075	1.03669	2.66032	0.0252658
	Nap1l4	0.7709	-0.746797	-0.860387	-0.617906	0.0780464	-0.254047	-0.864358	0.0731833	-1.52909	-0.934017	-1.70878	-0.501583	-2.12309	-0.249793	-0.805466	0.219976	-0.494571	0.0490476	-0.275622	1.05291	0.632546	1.11943	0.980968	1.95895	1.46454	0.949022	1.0331	0.833692	0.7492	5.81262	0.00113979
	Ggps1	-0.751053	-0.447065	-1.54676	-1.0166	-0.691944	-1.62787	-0.747173	0.532196	-0.360645	-0.6817	-1.8968	1.42284	-0.798254	-0.234081	-0.52906	-0.194158	0.455335	0.0504862	-0.544208	0.177734	0.755347	1.74809	0.78271	1.71532	1.52446	0.879868	0.826366	1.04398	0.152634	4.3415	0.00416822
	Ak5	0.148756	0.0352855	-1.1941	0.517477	-0.259379	-1.77435	-0.591188	0.319085	-0.799428	-1.44604	-2.00092	0.525918	-1.53278	-0.416164	-0.121247	-0.16092	0.363277	-0.393761	-0.980276	0.822108	1.31027	1.06461	1.27432	1.97832	1.22182	0.686023	0.404822	0.270122	0.728339	4.23007	0.00489261
	Ppp1r14b	-0.598368	-0.840617	-1.30152	0.916716	0.00874169	-0.869078	-0.154372	0.263848	-1.37533	-0.992511	-1.91106	-0.822929	-1.33922	-0.238834	-0.806397	0.0497895	-0.142785	0.896648	-0.28687	1.45975	1.34928	0.245351	1.96567	1.33039	0.161231	1.02715	-0.0927243	1.06094	1.03711	3.90217	0.00654
	P4ha1	-0.839102	-0.574132	-0.785382	0.498793	-0.578639	-2.06561	-0.381368	0.349082	-1.29156	-1.09717	-1.22561	0.77163	0.546881	-0.0122456	-0.155689	0.896724	-0.000171194	0.284447	-1.85299	1.54927	1.95663	0.434015	0.313907	1.96804	0.811634	0.193736	-0.447658	0.183792	0.54875	2.35595	0.0374956
	Smndc1	-0.308966	0.645857	-0.931448	-1.3945	-0.130208	-1.03583	0.0610008	-1.0577	0.272646	-0.106761	-1.49801	0.89413	-2.40152	-0.616163	-0.279397	-0.396018	1.09946	0.103105	-0.556658	1.21406	0.842519	1.7208	0.0034066	1.59469	1.4197	0.993512	-0.587268	0.59995	-0.164382	2.16449	0.0484903
	Pptc7	-0.111861	0.306317	0.0142268	-0.940424	1.13456	-0.967637	0.462391	-0.862965	0.474065	-1.49406	-0.914769	0.24988	-2.28874	-1.47549	-0.775169	-0.00111284	0.244845	-0.161827	-0.119835	-0.830292	1.29801	1.78749	0.464677	1.93308	1.48378	0.761762	0.0815762	0.203795	0.0437289	2.42852	0.0343471
	Zfp236	-0.750001	-0.104826	-2.19128	-0.648013	-0.568865	-0.929134	0.0743963	-2.08129	0.902672	0.79452	-0.543212	-0.827661	-0.474185	0.0699989	-0.158196	-0.390265	0.35887	-1.28594	0.649911	0.928961	1.11881	0.953467	-0.400576	1.45608	2.31382	0.554006	0.523386	0.634941	0.0195973	2.91644	0.0194673
	Nsg1	0.227142	-0.382854	-1.45736	-1.96011	-1.11111	-0.92788	0.13395	-0.283703	-0.102925	-0.738669	-1.09392	-0.4907	-0.707653	0.412783	-1.94918	0.382257	0.973407	0.370919	-0.459581	1.80661	-0.105298	1.85824	1.26905	0.644454	1.14866	0.640571	0.539173	0.556968	0.806758	3.64221	0.0086213
	Ptp4a1	-0.444882	-1.34544	-1.47287	-0.356789	-1.73177	-0.84989	-0.0585285	-0.34835	0.336469	-1.69797	-1.28434	1.95696	-0.489791	-0.669303	-0.853954	0.250541	-0.125858	0.00330999	1.19331	0.36367	0.596479	0.83045	0.0490222	0.573157	0.860466	0.538796	1.33645	1.20377	1.63689	2.83333	0.0211356
	Rbfox2	-0.674253	-0.302895	-2.82057	-0.394422	-0.715102	-0.336028	-0.752946	-0.950985	-0.585035	0.0372147	-0.961746	1.18734	0.816932	-1.3833	-0.136363	-0.241606	0.261336	-0.296223	-0.607175	0.372872	0.646835	1.06829	0.696746	2.22221	0.346057	1.32079	1.44233	0.520478	0.219216	4.0446	0.00602593
	Ank2	-0.387274	-0.727901	-2.26968	-1.14441	-1.18315	-0.467033	-1.18699	-0.787552	-1.45186	-0.962937	0.0992535	1.49568	0.336254	-0.200656	0.0784995	0.472406	1.20724	0.580152	0.0822958	-0.285097	0.125947	1.52637	1.14449	2.15542	1.07043	0.352301	0.0359017	-0.0120972	0.304003	4.50267	0.00385753
	Fermt2	-0.675958	-1.92407	-0.761425	-0.437993	-0.632876	-0.83594	-1.53684	-0.63027	-0.1924	-0.517312	-1.37793	1.37976	0.0677148	1.1188	0.0928552	-1.2071	-0.967177	0.621978	-0.470047	0.438264	1.11722	1.34747	0.485539	1.22594	1.2827	1.18214	1.11611	1.15689	-0.466048	4.12693	0.00550491
	Rps17	-0.659601	-1.16765	-0.987546	-0.610792	-0.839055	-0.754351	-1.30198	-0.727675	-1.06572	-0.141855	0.0990009	2.85764	-0.143619	0.823338	0.720289	-0.734514	-0.699257	-0.292709	-0.437183	-0.0721332	0.190833	1.20177	-0.608046	2.29495	1.06794	0.15683	0.838864	0.402179	0.590054	2.95603	0.0186964
	Ly6h	-1.43997	-2.14288	-0.816534	0.0209497	0.401511	-1.71927	-0.0384797	-0.0453198	-1.13133	0.0863606	-0.148538	-0.516349	1.52901	-0.527139	-0.43204	-0.200038	-0.569406	1.01987	-0.630209	2.0354	0.816883	0.647466	0.0353111	2.05728	-0.0551448	0.993934	-0.422091	0.482006	0.708761	2.70255	0.0240509
	Tspan2	-0.168753	-0.294594	-1.57011	-0.788212	-0.00955372	-1.61323	-0.242058	-0.382552	-0.749814	0.804667	-0.640686	-2.29117	1.12823	-0.377619	0.347116	-0.464265	-1.38896	0.141663	1.1209	0.759004	0.28866	0.205416	0.778807	2.27773	1.71302	-0.0419814	0.600577	0.391574	0.466204	2.35771	0.037461
	Rhob	-0.374846	-1.19538	-0.209472	-1.29613	-0.599534	-0.823984	-0.54999	-1.08882	-1.30495	1.10103	1.26172	-1.42403	1.81795	0.209949	-0.258653	-0.478903	-0.639524	0.159549	0.655905	1.31056	0.810707	-0.853918	-0.696966	2.37938	-0.0811983	1.0671	0.104362	0.15998	0.838135	2.27073	0.0421229
	Washc1	-1.35057	-0.206323	-0.789935	0.289767	-0.46017	-0.927649	0.446439	-0.13469	-0.847606	0.522198	0.67959	0.108295	-0.112001	-0.303055	-0.512869	-0.522561	-1.09934	-0.77021	-1.67376	1.33495	0.899017	1.94023	0.93479	1.28058	2.09982	-1.0269	0.53831	-1.34048	1.00412	2.18689	0.0469778
	Lhpp	-1.3859	0.926691	-0.159311	0.788743	-0.0721717	-0.874758	-0.0839662	0.844885	-1.34116	0.203156	-1.18567	-0.297109	-0.329863	-0.311079	-0.636244	-2.06068	-1.65556	-0.0694018	-0.160701	1.19294	0.022537	1.39224	1.15337	2.29608	0.651383	-0.272915	-0.328609	0.953226	0.799847	2.68975	0.0244384
	Chl1	-1.1671	-0.087797	-0.29997	-0.707846	-1.68738	-0.626405	0.671678	-0.493381	-1.86706	0.964649	0.773142	-1.1555	-0.819985	-0.064255	-0.365724	-0.161465	-0.93174	1.289	-0.42199	-0.411537	-0.629717	0.684079	0.413156	0.346633	1.53676	0.515168	1.40816	2.29766	0.998763	2.36022	0.0374305
	Ufm1	-0.699117	0.354765	-0.355051	0.296449	-0.41696	-0.785307	0.101072	-0.0815049	0.0206221	-0.298263	-0.896643	0.262615	-1.44773	0.844387	-0.0871764	-0.961143	-1.05456	-0.920862	-1.28185	0.57614	0.0999441	0.60231	0.488919	-1.00017	0.56001	2.39253	1.03163	2.98392	-0.328972	2.23982	0.0436361
	Hscb	0.822268	0.31922	0.191518	0.616284	0.537919	-0.505654	-0.156001	0.703898	-0.169173	-1.78223	-0.827095	0.2021	0.48484	-2.80415	-1.93587	0.791797	0.112863	0.102909	-2.15294	0.444774	0.404402	0.824729	0.390147	1.64429	0.551505	0.00496607	0.331676	0.478681	0.372326	2.39584	0.0360457
	Ndufa1	0.809135	0.36892	0.541574	0.526585	-0.296928	0.330419	0.174509	0.440552	0.283382	-0.688315	-0.417403	0.494345	-0.924299	-3.06943	-3.01888	-0.540101	-0.529234	0.905372	-0.208413	0.704956	-0.52774	1.19341	1.04978	0.58991	0.454061	0.17894	0.28744	0.610186	0.277261	2.44392	0.033886
	Tsc22d1	0.266862	-0.103626	0.58248	-0.0528809	0.747161	-0.0723784	0.592608	-0.465253	-0.189222	-0.150874	-1.76923	-1.53171	-1.49744	-3.0268	0.235217	-0.274415	-0.711781	0.631792	0.165841	0.53158	0.084693	1.19676	-0.603814	1.86073	0.720853	0.728097	1.00101	0.211011	0.89274	2.77232	0.0223616
	Arsb	0.862438	1.04259	-0.0311317	1.19444	-1.05367	-0.723177	1.03653	-0.0618977	-0.323268	-1.29109	-2.73515	0.409575	-0.0609446	-0.980808	-0.301318	-0.926455	-0.512825	-0.412444	-0.885535	1.82801	1.22429	1.04937	-0.620506	-0.649799	1.2585	0.356925	0.664219	0.751495	-0.10837	2.38726	0.0363298
	Map7	1.18035	0.859539	0.0233998	1.09824	-0.251974	1.24014	-0.0296017	-0.348769	-1.14614	-0.722791	-0.246673	-0.68559	-1.20765	0.219592	-0.496862	-1.07051	-2.61649	0.00457873	-1.19277	-0.993795	0.240008	-0.226357	-0.117606	1.23797	1.36796	1.64879	0.170784	0.947762	1.11447	2.52446	0.0302095
	Ipo5	1.7022	0.684956	0.596347	0.2456	0.32679	1.70869	1.17025	0.125987	-1.4496	0.453679	-0.337796	0.467221	-1.99768	-1.60189	-0.215115	-1.38812	-2.07624	-0.237727	-0.829185	0.342824	0.334707	-0.800549	0.30884	1.08936	0.735384	0.174643	0.404236	-0.557169	0.619346	2.38027	0.0365813
	Plpbp	1.35918	0.581404	0.589753	0.674993	1.08865	0.271038	0.413998	0.36924	-0.489101	-0.181303	-0.804802	1.11018	-1.39363	-0.83363	-0.807661	-1.48926	-0.446096	-0.929557	-1.88653	0.895583	0.0460363	0.607773	-0.0284724	2.62009	-0.510626	0.819383	-0.676433	-1.27993	0.309738	2.27318	0.0421117
	Kif5b	-0.251213	0.716522	1.37746	-0.000501723	-0.266591	-0.484081	0.224563	0.0324429	-0.22255	0.709132	-1.55797	-0.404149	-0.650094	-0.766885	-0.86291	-0.226556	-1.62494	-1.28511	-1.57086	1.02877	0.0934746	-1.52726	1.27796	1.97473	0.692142	1.3128	1.21039	0.917712	0.133579	3.15687	0.0146105
	Slc6a3	2.01557	0.458253	-0.251873	1.65886	1.72572	1.04976	1.30994	0.970518	0.0162789	0.171934	-1.13353	0.241526	0.353795	-1.75547	-1.33391	-0.618267	-1.06567	-0.0579849	-0.095846	-1.47433	-0.398734	-0.0768119	-0.232179	-0.60152	-1.1358	0.667702	-1.13201	0.716199	0.0078655	3.54182	0.00952701
	Th	2.0664	0.952022	-0.413518	2.23689	1.5154	1.37353	0.472771	1.26342	0.28883	-0.073002	0.0445094	-1.09555	-0.295288	-0.547751	-1.34921	-0.784664	-1.6686	-0.756313	-0.655959	-1.06383	0.220461	0.428014	-0.565507	0.183051	-0.823302	-0.0933028	-1.04922	0.428915	-0.239189	4.97283	0.0023432
	Sec16a	1.93857	-1.59836	-0.641532	0.894456	1.2296	1.24336	0.549273	-0.0547529	-0.54673	-1.9295	-1.28548	0.461425	-1.66558	-0.446609	0.175345	-0.588984	-0.635437	-1.82604	-0.336801	-0.334707	0.494725	1.00224	0.0700504	0.778847	0.598543	0.602208	0.969371	0.446659	0.435852	2.52544	0.0302095
	Pde1b	2.21546	0.607367	-0.574608	0.560357	1.26893	1.27114	0.764065	0.756952	1.61573	-0.395405	-1.2539	-0.0905518	-0.166837	-2.34248	-0.918868	-1.36721	-0.289675	-0.956581	-1.35987	-0.276993	0.547343	0.499041	-0.394159	0.572467	0.626853	-0.405	-0.193458	0.348678	-0.668789	4.97497	0.0023432
	Ankrd63	1.9525	0.563197	-0.753026	1.03327	1.50488	0.70089	0.752755	0.792358	0.992513	-1.1613	-1.33385	-0.542227	-1.10141	-1.24172	-1.61932	-1.53279	-0.44062	-1.36037	0.388357	-0.945892	0.304085	0.784351	-0.635409	0.0968711	0.592732	1.01498	0.185625	0.594704	0.41386	5.16584	0.00205888
	Ppp1r1b	2.08396	0.398875	0.417827	0.60374	1.0259	0.560932	0.63862	1.004	0.599081	-1.51695	-0.789563	-0.887084	-1.45194	-0.827337	-1.09174	-1.15433	-1.18669	-1.0534	-1.38285	-0.939579	1.86285	0.481566	0.356295	0.351479	0.407234	-0.245389	0.607113	0.946392	0.18098	7.39648	8.17138e-05
	Phactr1	1.38806	0.364994	-0.415088	0.925695	1.75156	-0.400155	-0.0784298	1.26633	0.0692324	-0.420355	-0.553448	-0.378154	0.106549	-0.802277	-0.687732	-2.7666	-0.568227	-1.16879	-0.877563	-0.0325909	1.66664	1.25269	0.579128	-1.52703	-0.211829	0.783103	-0.158804	0.674354	0.218741	2.58243	0.0279547
	Pde10a	1.40199	1.01827	0.513865	0.346428	1.22621	0.968962	0.559886	0.333393	1.14703	-1.4528	-1.01568	-0.685135	-0.615801	-1.25095	-1.42646	-1.45363	-0.713098	-1.43951	-0.891635	-0.432918	1.54535	0.581618	-1.29433	0.453737	1.05538	-0.00693602	0.369721	1.14267	0.0143602	6.68493	0.00033646
	Rbp1	1.9244	0.619967	0.938856	0.745314	1.01106	-0.387884	0.439851	0.7218	-0.298895	-0.300413	-1.3116	-1.19937	-1.56018	0.0895552	-1.99963	-0.723935	-1.32548	-1.03786	-0.623948	-1.04589	1.87281	0.700522	0.518094	0.754888	0.287541	0.620469	-0.410731	0.574525	0.406164	4.52823	0.0038228
	Actn2	2.5496	-0.307992	-0.523797	1.00826	1.49419	-0.70106	0.403434	0.166169	0.129838	-1.22055	-1.7595	0.31202	0.114009	-1.14087	-1.65357	-0.521088	0.573765	-1.48549	-0.976015	0.105095	0.620246	1.2293	-0.118452	0.806872	-0.356805	0.8237	-0.627856	0.103745	0.952804	2.26319	0.0422353
	Icam5	1.85383	-0.240696	-0.697388	1.01133	1.30673	-0.516953	0.351636	0.574825	0.59504	-1.03608	-2.27324	-0.600352	0.0421562	-1.21497	-1.19028	-0.175255	0.218374	-1.1813	-0.743283	-0.36354	-0.531585	1.97838	0.102593	0.779574	-0.384964	1.24235	-0.621512	0.544294	1.17031	2.55079	0.0294172
	Gnal	1.93145	0.452766	-0.666332	0.260643	2.12876	0.294619	0.462228	0.488692	0.530763	-1.42394	-2.33627	-0.964434	-0.345561	-1.50684	-0.69957	-0.448217	0.157312	-1.26503	-0.535262	-0.3134	1.1388	1.3756	-0.110418	0.566268	-0.196134	-0.0294939	-0.320433	0.89518	0.478243	3.84757	0.00665895
	Arpp21	1.58088	0.391522	0.106434	1.06693	0.816987	0.0853046	0.860818	0.333112	0.612387	-1.34929	-1.02436	-2.57317	-1.10446	-0.618332	-0.888428	-0.93888	-0.425972	-0.734749	-1.29351	-0.0840178	0.673012	1.36341	-0.982027	1.04948	0.420082	1.02679	-0.0784736	1.02233	0.686167	6.04273	0.000897955
	Synpo	2.28679	0.906164	-0.285599	0.843553	1.54913	0.10184	0.613237	0.287441	-0.0889576	-0.443259	-1.286	-1.92733	-0.882484	-0.732478	-0.764886	-1.10412	-1.46895	-0.471637	-0.622678	-0.162495	-0.459925	1.42137	-0.460263	0.573604	-0.294638	1.45342	-0.311219	0.522438	1.20793	4.29908	0.00442752
	Gprin3	1.63246	0.612767	0.15696	0.805823	1.23583	0.269421	1.0606	0.191923	-0.600386	-0.445471	-0.935553	-1.59311	-2.07198	-0.619061	-0.435462	-1.0519	-0.978951	-0.332097	-0.744471	-0.657389	-1.10348	0.96443	-0.699537	1.0349	0.0175421	1.53741	0.284068	0.82359	1.64113	3.58214	0.0093246
	Cracdl	1.5824	0.298871	-0.259616	0.765601	1.01483	-0.0550809	0.424039	0.136948	-0.927725	-0.62259	-1.14308	-1.53986	-1.2688	-0.40988	-0.555841	-0.875282	-1.13672	-0.83038	-1.05768	-0.831182	-0.127617	1.7024	-0.750348	1.5761	0.668797	1.52943	0.483954	0.588959	1.61936	3.94227	0.00651677
	Gpm6b	0.438532	2.4098	0.826352	-0.451808	1.61127	-0.494405	0.9358	1.20883	-0.172973	-0.983249	-1.50088	-2.24517	-0.15051	-1.31635	-1.26279	0.163974	-0.608345	-0.0496531	0.857184	0.543963	-0.675994	0.715966	-0.777667	-0.0983834	0.274303	1.07911	-0.0210384	-0.0618542	-0.193998	2.3467	0.0382224
	Akap5	1.42976	0.336032	-0.753628	1.06008	1.649	-0.0497701	0.918821	0.503159	0.00105202	-0.682017	-0.907889	-1.46835	-0.876597	-0.763463	-1.09483	-0.941726	-0.875678	-0.838688	-0.444062	-1.20948	-0.414544	1.88646	-1.07966	0.948023	0.0862381	1.51611	0.0628715	0.678139	1.32465	3.24337	0.0134009
	Hnrnpa2b1	0.99547	-0.122856	0.466058	1.6868	1.824	-1.12608	0.0804769	0.142586	0.159429	-1.68702	-1.42104	-0.976747	-1.3159	0.787857	-0.412983	-1.37042	0.424543	0.113797	-2.04234	0.568373	0.0215024	1.22963	-0.0818573	0.34281	-0.0777662	1.12831	-0.687237	0.480044	0.870572	2.35641	0.0374956
	Ccdc43	0.387023	1.66238	1.34101	1.46793	0.0554481	0.326433	1.03438	1.51411	-0.922103	-0.0338502	-2.06429	-0.241005	-0.527004	-0.0792424	-1.11645	-1.46019	0.23957	-1.0153	-1.21016	-1.11943	0.58608	0.115342	-1.69475	0.378164	0.370438	0.206442	0.194573	1.07188	0.532567	2.7897	0.0221433
	Ccdc124	-0.319372	1.71731	1.82289	2.2307	0.0217317	-0.441404	1.0531	-0.199825	-0.263385	-1.25151	-0.882936	-0.703706	-1.79327	-0.0818851	-1.57991	-1.35669	0.330561	0.00935103	-0.925031	1.18651	0.549266	-0.481222	-0.725599	0.0765053	0.895986	-0.176174	0.346533	0.456401	0.485081	2.80927	0.0218595
	Mxra7	1.12678	0.779778	1.09881	1.10405	0.577127	0.0563121	0.142101	0.495191	0.656867	-1.30672	-0.805066	-1.95914	-1.70859	0.822932	1.06616	0.225821	-0.631509	-2.01458	-1.13303	0.275747	1.44366	-0.410286	-0.223091	0.934095	-0.380698	-1.37351	0.0219694	0.426978	0.691844	2.4285	0.0343471
	Ccdc88a	0.442876	1.68598	0.417209	0.108557	0.0341477	0.158961	-0.210737	0.826098	-0.176548	-0.714991	-2.64687	-1.91778	-0.451721	-0.269113	-0.738777	0.801541	0.110108	-0.816308	-1.65762	0.511134	2.08562	-0.0322899	1.24304	0.770533	-0.364438	-0.387714	-0.0733608	0.445937	0.816535	2.68809	0.0244384
	Cavin1	-0.00235894	0.952883	0.879614	0.470557	-0.139126	0.237546	-0.474163	0.68488	-0.929245	-1.0791	-1.93742	-0.706635	0.0174698	0.346324	-0.878446	-1.10855	0.0687209	-0.838669	-1.66484	0.344851	2.55845	-1.41841	1.24162	0.636798	0.225173	-0.113222	1.41951	0.694141	0.511653	2.52285	0.0302771
	Ubl3	-0.404174	0.578356	0.789945	0.130684	-0.377209	0.57643	1.03679	0.853645	-0.118488	-0.705666	-0.330956	-1.46322	-0.849068	0.0408527	-0.425874	-0.512137	-0.249245	0.176346	-3.88187	0.0960062	-0.278478	-0.28826	1.24563	0.329451	0.557857	1.03995	1.06366	0.367697	1.00133	2.62348	0.0266578
	Opalin	-0.203908	1.94502	1.41175	0.700852	0.341946	0.485098	0.41788	0.0774293	-0.377016	-0.999156	-0.404058	-1.46105	-1.57406	-0.356399	-1.14818	-1.3774	-1.08872	-0.54415	-1.45274	0.019059	0.332252	-0.565894	1.21941	-0.649676	0.81974	1.55928	0.929598	1.2086	0.734508	5.03923	0.0023252
	Cd34	0.665836	0.73385	0.560338	1.10605	0.315448	0.749991	0.952618	1.09813	0.674601	-0.052123	0.341176	-2.1458	-1.43517	-0.238868	-0.86834	-1.0929	-0.854841	-0.918396	-1.8676	0.699544	0.225562	-1.56429	1.56375	-0.652379	0.22639	-0.665732	0.996045	0.785315	0.661809	3.94696	0.00651677
	Nptn	1.15816	1.83462	1.43219	0.0333038	0.617183	0.150878	-0.235256	0.738164	-1.6378	-0.66696	-0.632845	-0.248098	-1.70783	-0.0598289	-1.25377	-0.528643	-1.213	-0.88924	-1.5924	0.581382	0.903713	-0.964344	1.22209	-0.139076	0.671039	0.766381	-0.453488	1.0138	1.09969	3.08974	0.016077
	Btbd8	0.912148	0.72763	0.736779	-0.0791301	-0.0265954	-0.0828051	0.334829	0.863648	-0.880443	-1.20023	-0.622346	-0.247863	-1.70291	-1.80547	-0.158625	-0.420251	-0.34319	0.209748	-1.94925	-0.126223	1.3123	-0.950138	1.5986	-0.406322	-0.135116	0.409967	1.32457	2.15062	0.556061	2.74346	0.0229977
	Ctnnd1	0.680067	1.78223	1.15212	-0.187012	-0.355451	1.71498	0.271119	0.939253	-0.896845	-0.885395	-0.868649	-0.706456	-1.20923	-0.44079	0.0302082	-0.378051	-0.860405	-0.945447	-1.80333	-0.604456	1.54752	-1.16958	1.69265	-0.462106	-0.374995	0.106802	0.342392	1.2505	0.638361	2.58284	0.0279547
	Cstb	1.6659	0.400207	0.219989	1.47307	-0.608792	-0.524834	0.144478	0.76362	-0.235488	-0.144299	-0.796694	0.21642	-0.593933	-1.90752	-2.2592	-0.691897	-0.582962	-0.601175	-0.630324	1.52234	0.261929	0.755992	1.83631	1.63808	0.0760953	-0.57123	0.315134	-0.38335	-0.757859	2.43152	0.034314
	Banp	1.5516	0.961317	0.369119	1.23916	0.414654	0.424271	-0.0145969	1.37058	0.211385	-0.397997	-0.267959	-0.929259	-0.275623	-1.86182	-2.68578	-1.35412	-0.888582	-0.965209	-1.15019	0.270639	0.5624	0.29493	1.29258	0.763735	-0.443837	-0.203622	0.425261	0.553811	0.733141	5.90012	0.00102499
	Adcy5	2.72619	0.457004	0.861098	0.956775	0.719651	0.752081	-0.0247288	0.196251	0.767013	-0.0219742	-1.32857	-0.31968	0.344343	-0.743122	-1.99321	-1.3639	-0.101467	-1.27237	-1.42311	-0.536343	-0.175696	0.588047	-0.403107	-0.378541	-0.232223	-0.667805	0.284686	0.577618	1.75509	3.4979	0.0100135
	Tfg	1.81953	-0.745746	0.876598	2.5364	0.121685	0.358822	1.06884	1.23575	0.293602	0.154183	-1.1025	0.558489	-1.4232	0.0175662	-0.413197	-1.40083	-0.0417858	0.034493	-1.29359	-0.623416	-1.28318	-0.172914	1.0857	-0.240223	-1.07353	0.0412383	-1.31085	0.308196	0.613854	2.33243	0.0388914
	Dmtn	1.39421	0.698086	1.72961	1.28568	0.430507	1.10557	1.10415	1.74072	-1.15026	0.00939419	-0.0449587	-0.775581	-0.702036	-0.265669	-1.07679	-0.75453	-2.4458	-0.926484	-1.2576	0.0421146	-0.846189	-0.676542	0.215994	0.912104	-0.599794	0.302667	0.294411	0.101158	0.155864	4.1254	0.00550491
	Sh3glb1	0.899434	1.02785	-0.0340844	1.70603	-1.02745	0.858357	0.716437	0.544509	0.701807	-0.748836	-1.21761	1.24776	-1.81549	-1.38391	-0.0476138	-0.971299	-0.345958	-0.0886473	-2.8163	0.163189	-0.050711	0.528656	1.14687	0.470218	0.316682	0.478776	0.140255	-0.0615887	-0.337326	2.72396	0.0234669
	Gid8	1.57322	0.840056	0.889289	1.85838	-0.397846	-0.200808	1.01982	1.16276	-1.08726	-1.18212	-1.14535	0.690403	-1.09628	-1.10155	-0.00726711	-0.7642	-0.630259	-0.109188	-2.00596	0.0223863	-0.163886	-0.50295	1.05991	0.126072	-0.893346	-0.934808	1.19461	1.0802	0.705959	2.26355	0.0422353
	Cbr3	1.52926	0.523085	0.182259	2.07209	0.946945	0.13838	0.653454	1.18925	0.175968	-0.396829	-1.42402	1.26771	0.406812	-0.858698	-1.71201	-0.830634	-0.943865	-0.765216	-2.26733	-0.030557	-0.764621	0.907683	-0.0235813	0.53557	-0.744298	0.117471	-0.78752	0.604399	0.298847	3.077	0.0163569
	Lin7a	1.54471	0.903476	1.09213	1.95822	0.0348885	0.385908	0.550827	1.16709	-1.13592	-0.253925	-1.62692	0.0232323	-0.669892	-0.647264	-1.06933	-0.714424	-1.40297	-0.435573	-2.07688	0.267957	-0.822321	-0.0782852	1.51997	1.14074	-0.602325	0.21987	0.253514	0.292048	0.181438	3.57452	0.0093246
	L1cam	0.823186	0.755426	1.23598	2.35955	-0.183678	0.220762	0.736215	1.15434	-1.12153	-0.482724	-1.39375	0.728661	-1.00222	-1.46562	-1.12811	-0.33418	-0.757796	-0.551643	-2.11355	0.911142	-0.379624	-0.162335	1.17999	0.940133	-0.581386	0.331903	-0.0793965	0.348252	0.0120124	3.10181	0.0157508
	Pak3	0.841451	0.910839	1.43221	2.03463	-0.0994258	0.784622	0.933979	0.702901	-0.543918	1.01388	-0.215375	-0.268015	-0.755768	-0.304483	-1.09397	-1.44355	-1.80521	-0.193014	-1.73596	1.34514	-1.31486	-0.832013	0.242305	0.706786	-0.954294	0.916875	-0.146179	-0.0121175	-0.147462	2.51653	0.030457
	Aplp2	0.126702	0.543854	1.15881	1.62804	0.378242	0.471461	0.630941	0.875883	-1.10251	-1.34319	-1.76232	0.699515	-1.02052	-0.196481	-0.704199	-0.594195	-1.12521	-1.14397	-2.02013	0.817011	1.0501	-0.0379708	2.06287	-0.131685	-0.379307	0.341496	-0.0420543	0.811133	0.00769192	3.51426	0.00996865
	Sms	0.70775	0.494087	1.01465	1.18514	-0.413208	0.48996	0.93242	1.41172	0.141731	-0.387563	0.390088	0.0600026	-0.688838	-0.422815	-1.3559	-1.9097	-2.31177	0.343847	-1.73708	0.973399	-1.79873	0.522806	0.433231	1.09157	-0.0380277	0.781029	0.28542	0.0690918	-0.264309	2.75335	0.022884
	Supt4h1a;Supt4h1b	1.80207	0.0925134	0.85919	1.79	0.360815	0.148441	0.123497	0.956818	-1.08282	-1.10562	-1.06016	1.21034	-2.03959	-0.136782	-0.326458	-0.245627	-0.15849	-1.78165	-2.05393	-0.643756	-0.00951349	0.158744	0.997424	0.973097	0.150059	0.524448	-0.2039	0.401194	0.299653	2.32792	0.0390562
	Thy1	1.32928	0.973278	0.507892	1.7202	-0.104208	0.223296	0.743837	0.888532	-0.874648	-0.958666	-1.33173	0.184064	-1.66443	-1.06303	-0.645386	-0.599986	-1.29697	-0.0413413	-1.84332	0.104106	-0.316321	0.606306	0.80819	2.3194	0.1569	0.149555	0.164089	0.570996	-0.709887	3.64178	0.0086213
	Dpysl2	0.651044	0.387667	0.943618	1.97573	-0.464912	0.67836	0.525467	1.1371	-0.0424658	-0.908537	-0.878413	0.605229	-1.74048	-1.39924	-1.26091	-0.681839	-1.45894	0.547853	-1.00888	1.20158	-0.507957	0.895351	0.357987	2.11325	-0.653392	-0.115419	-0.481937	-0.0135235	-0.403406	2.81637	0.0216548
	Ccdc50	0.761372	0.64666	1.41448	1.33611	-0.300124	1.70533	0.620768	1.54572	-0.978703	-0.651507	-0.654814	-0.487359	-0.37476	-0.617927	-0.165566	-2.29504	-2.14686	-1.15437	-0.665875	0.367426	0.487919	0.0481337	0.931505	-0.485699	-0.0168863	0.269063	0.865261	0.665894	-0.670169	3.97878	0.00640391
	Pcmt1	0.751957	1.08005	1.44022	2.1307	-0.220953	1.31078	0.49257	1.28779	-0.784453	-0.286117	-1.00177	-0.912552	-1.94466	-0.630228	-0.720072	-0.731081	-0.955346	-0.246024	-1.85435	-0.106997	-0.953307	0.488572	1.15102	0.855742	-0.170864	0.465351	-0.0474519	0.467094	-0.355617	4.40555	0.00405195
	Abi2	1.47364	0.911635	0.850753	0.962537	0.432025	-0.00844194	0.818331	0.665029	-0.573937	-1.17136	-0.305326	0.244384	-0.878618	-0.86066	-0.999663	-0.697165	-1.58774	-0.0849437	-2.88693	-0.43732	-0.847906	-0.378542	1.28992	1.274	0.227651	0.754105	0.717071	0.906512	0.190969	3.63096	0.00866331
	4833439L19Rik;P33monox	1.79879	0.756921	1.45137	1.89151	0.720706	0.416227	-0.375482	1.33884	-0.394433	-0.653198	-0.325333	0.401327	-0.732042	-0.557829	-0.517444	-0.0985447	-1.45886	-0.35053	-2.7994	0.53834	-0.0576692	-0.0396314	-0.440555	0.66838	-0.606494	-0.611409	-1.18038	0.674632	0.542184	2.97927	0.0180596
	Mrps36	1.22367	2.00954	0.868266	1.3973	0.0545715	0.49983	0.370997	0.960858	-0.346135	-0.980888	-1.20856	-0.333273	-0.28564	-1.42575	-1.28483	-0.23308	-0.976306	-0.879771	-2.2429	0.951056	0.278923	-0.765608	1.59502	0.546873	-0.42862	0.341063	0.659439	-0.183102	-0.182936	4.78375	0.00311613
	Bsdc1	1.7059	1.2109	0.273156	1.16834	0.250172	-0.870871	0.0299451	0.573486	-0.178824	-0.593796	-0.958335	-0.354634	-0.579355	0.503323	-1.57264	-1.24988	-0.96733	-0.205085	-2.28405	1.60569	-0.162497	-0.934055	0.915409	0.361842	-0.256476	1.0979	0.574936	1.52905	-0.632224	2.63142	0.0263927
	Acy1	1.40133	1.54655	1.29924	1.71419	1.03767	-0.547751	0.0721054	1.07266	0.528551	-1.2747	-1.03694	0.250846	-0.194805	-0.493155	-1.31852	-0.864702	-0.0101663	-0.408783	-2.02868	0.83435	-0.366639	-0.178304	1.59975	0.503814	-0.865432	-0.485739	-1.02918	-0.818347	0.0607785	3.46233	0.0103643
	Ppp6r2	0.831509	1.40007	1.17656	1.64713	0.93921	0.80268	0.850994	-0.264875	0.735908	-2.26302	-1.22714	-0.540785	0.216171	-0.184192	-0.579123	-0.446423	0.946819	-0.853537	-2.25671	1.09617	0.44521	-0.273751	0.116574	-0.295805	-1.47647	-0.60849	0.0104394	0.0922948	-0.0374037	3.36721	0.0117726
	Pcdh7	0.9843	0.140425	0.775635	2.0129	1.08826	0.228209	1.16168	0.693988	-0.848219	-0.381977	-0.50699	-1.89786	-1.56616	-0.305807	-1.43093	-1.50845	0.435764	1.03386	-0.957163	-1.1136	0.360596	-0.274887	-0.500319	-0.712488	-0.181182	1.03145	0.357017	1.34303	0.538925	2.31401	0.0397469
	Mapt	1.82619	0.236993	1.1215	1.60407	0.785019	-0.251532	1.12672	1.43526	0.402785	0.178442	0.839005	-2.14606	-2.53094	-0.209249	-0.306971	-0.522599	-0.543271	0.32205	-0.924401	-1.03926	-0.220237	0.353905	-1.14573	0.383854	-0.0661662	0.0162929	-0.593703	0.174438	-0.306416	3.03476	0.0169697
	Elp5	0.286456	0.71243	0.717379	1.57514	0.1721	0.93354	0.126107	0.556201	0.183941	-0.865786	-0.853483	-0.878244	-3.36068	0.0984658	0.181346	-0.532599	-0.506753	0.0254996	-1.59263	-0.0924177	-1.31078	0.782285	0.388207	1.88024	0.150825	0.407586	0.139238	0.458949	0.217443	2.76924	0.0224551
	Surf2	1.16843	0.846096	0.587885	-0.619001	1.55214	2.1309	0.0148947	0.43894	-0.410617	-0.522388	-1.25833	-1.87106	-1.36339	-2.16188	-0.238464	-0.334086	-0.288043	0.0364731	-0.730627	-0.0785603	-0.176067	-1.22092	0.756225	0.649736	0.242421	0.602159	0.728185	1.29586	0.223087	3.21624	0.0137593
	Cnst	0.747408	0.417475	0.690241	1.32785	0.371453	1.328	0.456015	0.227211	-0.67613	-1.06022	-0.812157	-0.582633	-2.49933	-1.04748	0.75299	-0.690692	-1.57985	0.303791	-0.80647	-1.12162	-0.854672	-0.0452026	0.473063	1.51957	1.23566	-0.422134	0.650231	1.3814	0.316229	2.51745	0.0304296
	Plin3	1.28988	0.160948	2.35238	0.78048	-0.103979	-0.418212	1.27182	1.45594	0.575838	-1.1831	-0.973004	-0.695707	-1.97132	-0.354771	-0.773795	-0.272351	-1.4197	-0.579788	-1.7886	-0.0503551	0.0687634	-0.645986	0.55913	1.03227	0.770894	-0.172379	0.226155	0.439596	0.418952	5.14916	0.00206309
	Dlg1	0.318018	0.258583	0.693756	1.73678	-0.011872	-0.14874	1.68148	1.1843	0.544231	-1.34791	0.542699	-1.28394	-2.10503	0.357253	-1.14147	-0.857072	-1.34971	-0.228199	-1.24738	0.172193	-1.26439	0.512764	0.567587	0.88785	-0.302786	0.90208	0.375528	1.22504	-0.671627	3.31268	0.0124829
	Gfap	-0.521868	0.609009	3.05306	0.745611	-0.41517	1.39934	1.72897	0.70382	1.17427	0.0400914	-0.295969	-0.484698	-1.53549	-0.156839	-0.903427	-1.09514	-0.369565	-0.284677	-1.97564	-0.891614	-0.131471	-0.256791	-0.214076	0.0338026	0.548192	-0.277389	0.24262	0.0582037	-0.527159	3.58866	0.00929113
	Qki	0.0689329	0.091127	2.08414	1.65986	0.984877	0.631496	1.27231	0.318939	0.129317	-0.965748	-0.401525	-2.82249	-0.316453	0.337364	0.602483	-0.188613	0.359352	-0.679946	-1.55669	-0.816242	-0.14958	-1.43231	0.731568	0.192112	-1.02882	0.544807	0.558597	0.111465	-0.320332	2.26609	0.0422353
	Edf1	1.20184	0.22306	0.868955	0.0825146	1.73657	0.279875	0.402417	1.39649	-0.00924095	0.118635	-1.40274	-2.36348	-0.447909	0.0360782	-0.488396	-0.131553	-1.186	-0.824248	-1.59785	-0.654473	-0.823971	-0.920829	0.229302	0.843978	0.774758	1.04585	0.155122	1.81758	-0.362338	3.00575	0.0175323
	D8Ertd738e	1.54589	1.17182	0.526577	0.684116	1.27858	0.882631	0.961885	-0.0530224	0.899702	-0.493763	0.610108	-2.14498	-0.565142	-0.577558	0.684095	-0.372042	-2.07569	-0.132833	-0.409283	-0.471501	-0.739126	-2.52192	-0.175824	0.860577	-0.165219	0.128321	-0.115051	0.623982	0.154671	2.65913	0.0252658
	Cfap36	1.56313	0.648178	1.47435	0.723312	0.757079	-0.0850669	-0.0477748	1.67615	-0.19238	-0.940345	-0.32315	-1.81913	0.0508635	0.317513	-0.106215	-0.375592	-0.792688	-1.41524	-1.58136	0.479529	-0.526647	-1.04483	0.59929	1.50724	-1.82701	1.15088	0.275417	0.343177	-0.488663	2.3767	0.0367836
	Smpdl3b	1.48102	0.0307926	0.68112	1.62496	0.795889	1.07968	1.46507	0.217835	-0.0218017	-1.21386	1.00053	-1.65818	-0.335698	0.0178772	-0.920199	-0.40359	-1.24726	-0.333135	-1.65692	-0.182874	-1.71428	0.895211	-0.629926	1.23873	-0.658801	0.818466	-0.976122	0.347683	0.257802	2.68699	0.0244384
	Taf15	1.26501	0.179239	1.45663	1.50371	1.71104	-0.114646	1.60311	-0.0433409	0.803798	-0.842683	-0.476928	-1.6697	-0.728774	-0.113944	0.260434	-0.0872845	-0.171778	-0.183223	-2.33305	-0.545611	-0.682862	-0.871885	-0.130888	1.81996	-0.380271	-0.212442	-0.869153	0.215512	-0.359981	3.23387	0.0135732
	Myc;Myc;Myc;Myc;Mycn	1.87157	-0.650649	1.0786	1.76602	-0.551643	0.0953963	0.839436	1.02725	0.469354	0.0518835	-1.27462	-0.121018	-1.81961	-1.06218	-1.23563	-0.402228	-0.612368	0.626706	-1.20991	-1.50025	-0.113425	0.665398	0.446068	-0.097308	-0.175292	-0.592762	1.83957	0.873041	-0.231379	2.19949	0.0462104
	Rbm24;Rbm38	0.27387	0.502843	0.707716	0.505562	0.242136	-0.137855	0.261774	0.0571959	-0.0674625	-2.09314	-0.552736	-2.64008	-0.58997	0.248954	0.437069	-0.702715	-1.117	0.951494	-1.57691	-0.68437	0.506552	0.678143	-1.27079	1.44447	1.06726	1.20062	0.829442	0.937312	0.580607	2.26054	0.0423775
	Arpin	-0.0880198	-0.0164596	0.79914	0.260332	0.567891	-0.262294	0.797426	-0.474566	0.0315522	-2.70779	-1.14009	-1.73697	-1.4956	1.01421	-0.925245	-0.16353	-0.631018	0.62075	-0.93779	-0.646186	-0.314699	0.461951	0.684422	0.702029	1.5661	0.793249	1.00778	1.49688	0.73655	2.83895	0.0210531
	Mphosph6	1.02821	0.966143	0.712796	-0.825536	-0.305811	0.216447	1.18058	0.691005	0.487905	-1.94702	-1.66165	-1.13147	-0.783525	0.537024	-0.0105523	-0.495942	-1.51868	1.12755	-2.06851	0.0926186	-0.69558	1.10061	0.710713	-0.115574	-0.409919	0.44198	1.17554	1.31581	0.184827	2.39646	0.0360457
	Golga2	1.01742	0.0401712	1.02457	1.46152	0.542383	-1.02874	0.988516	1.32142	-0.88718	-0.355404	-1.3592	-0.589796	-1.39783	0.173397	-0.225696	0.183457	-1.84158	0.0716468	-2.42899	-0.168688	0.0370641	0.85894	0.52527	-1.05234	1.27966	1.0419	-0.0603311	0.473287	0.355158	2.29417	0.0407624
	Inip	-0.674602	0.811536	-1.21447	0.296487	0.25173	-0.603877	-0.984301	-0.822468	-1.80385	-0.121683	-0.208307	-0.666391	-0.435157	0.513826	-0.143878	-1.17095	-0.6817	-0.105878	-0.958708	0.931619	1.57864	0.541891	0.27617	-1.48417	1.35444	1.65872	0.657987	1.88539	1.32195	3.05183	0.0167583
	Mrps22	-0.339344	0.273836	-0.598797	0.222868	1.3758	-0.475714	-0.667602	-0.40524	-2.80904	-0.886821	-1.32545	-1.35695	-0.787675	0.887615	0.174561	-0.41116	-0.0315133	-0.0350295	-0.805941	1.31698	1.01206	0.299769	0.287052	-0.0290384	0.818831	0.756744	0.145868	1.39322	2.00011	2.43236	0.034314
	Tesc	0.170158	-0.250099	0.456737	-0.144893	0.778135	-1.29881	-0.358669	-0.667148	-0.424086	-2.21857	0.0533724	-0.916708	-0.860005	0.0449077	-0.07816	-0.732041	0.155877	-1.24017	-0.721794	-0.361195	1.59457	0.918725	-0.987136	1.95303	1.25157	0.943915	-0.1027	1.74686	1.29433	2.94747	0.0189043
	Jcad	0.862177	-0.279439	-0.444209	0.648827	-0.163881	-0.0616047	-0.421135	-0.00043956	0.0646989	-1.99503	-1.84517	-1.47705	-1.57525	-0.737761	0.24702	-0.659371	0.506737	-0.496942	-1.30068	0.71454	1.94945	0.215399	0.287817	0.795569	0.834306	0.742682	0.674063	1.31275	1.60193	5.30019	0.00177388
	Ezr	0.576005	-0.288799	-0.979675	-0.802032	0.18484	-0.782161	-0.998021	-0.720184	0.0809397	-1.4066	-1.28513	0.225504	-0.260591	-0.534813	-0.206885	-0.131784	0.159087	-0.986196	-0.580672	0.711029	2.99733	0.927905	-0.93312	-0.257293	1.69816	0.108783	0.84133	1.34112	1.30193	3.05012	0.0167583
	Lingo1	0.276388	-0.086472	-1.0959	-0.752239	1.33282	-0.341638	-1.1765	-0.73687	-0.562207	-1.65228	-1.60982	-0.103298	-1.11385	-0.180165	0.977897	-0.667821	-0.0853822	0.137623	-0.534539	0.722764	1.75325	0.976985	-1.35541	1.56953	1.34483	0.489751	0.373472	1.52446	0.574624	2.42924	0.0343471
	Cux1	0.833746	0.918617	0.125667	-0.379338	0.439441	0.0192329	-0.979428	-1.26468	-0.507567	-1.80257	-1.05425	-1.25394	-1.2883	0.570014	0.0191168	-0.954667	0.198665	-0.47408	-0.241877	1.20052	2.47863	0.279971	-0.483567	0.339017	1.49187	-0.776339	0.0732528	0.892816	1.58003	2.19627	0.0464416
	Clic6	0.56364	-0.48844	-0.0552481	0.738189	-0.0247337	-1.20339	-0.621302	0.204646	-0.910051	-0.727526	-1.32257	-0.255904	-0.995154	-0.531146	-0.772804	-0.224606	-0.576951	-0.411963	-1.0401	-0.0483366	3.24176	0.396011	0.0965153	0.928055	0.846447	-0.515136	0.854774	2.13997	0.715349	3.35863	0.0118875
	Wnk1	-0.13276	0.807707	0.333467	0.0269466	1.03368	-0.385778	-0.379919	-0.231011	-0.478447	-1.10316	-0.337878	-0.880412	-1.66788	0.772068	-0.0157862	-0.315469	-2.00584	-2.10038	-0.83673	0.581791	2.4019	1.12875	0.648039	0.401819	0.561003	-0.172519	0.212926	0.731154	1.40271	3.71015	0.00797692
	Cep170b	-0.552816	0.754852	-0.206614	0.558524	-0.419617	-0.559858	0.653874	0.486946	-0.695469	-0.494676	-1.2009	-0.347113	-1.3638	0.472935	-0.403014	-0.641685	-0.652086	-2.51886	-1.67736	0.459053	1.47542	1.23947	0.035739	2.06505	0.906743	0.655016	0.175643	0.869382	0.925226	4.57437	0.00381467
	Isca2	-0.852993	-0.623639	-0.866044	0.461781	0.0672989	-0.784104	0.101006	0.827168	-1.07716	-0.947753	-2.41158	0.30165	-0.436087	-0.445545	0.702256	-0.160456	-0.121393	-0.23757	-1.33891	0.249817	2.59615	1.43431	-0.475559	0.0289131	1.08109	0.620454	-0.0202755	0.653138	1.67404	2.36563	0.0373925
	Camk1	-0.539015	-0.198397	0.599658	0.921411	0.266855	0.224963	-0.436521	1.66012	-0.662851	-1.51276	-0.595663	-0.286339	-1.61041	0.808173	-0.792411	-2.06806	-0.769046	-0.661231	-1.11991	1.0108	-1.06398	0.733664	0.48836	2.06003	0.902852	0.807197	0.760685	0.547885	0.523931	3.29124	0.0128544
	Sh3gl2	-0.195439	0.867564	-0.483211	0.215178	1.16674	-0.630958	-0.450065	0.72577	-0.349585	-0.931529	-1.48322	1.42031	-1.57441	-1.20017	-0.134604	-0.838342	-1.55661	0.207844	-1.801	0.637179	0.551599	-0.330065	1.2482	0.971897	-0.064004	1.17687	0.0141854	1.72347	1.0964	2.89997	0.0198645
	Calb2	-0.486478	-0.223527	0.577938	0.734017	0.313051	-0.558876	1.00044	0.963454	-0.370021	-0.312339	-2.15942	0.554633	-1.17606	-0.399813	-1.11115	-0.521832	-1.2478	0.0260024	-2.36712	0.806222	-0.301294	0.987401	0.373611	2.30364	0.534276	0.52397	0.754524	0.884992	-0.102423	3.37304	0.0117726
	Tmem132b	0.302309	-0.633377	0.515447	-0.203746	-1.30288	-0.53456	0.407556	0.993924	0.243652	-0.88982	-1.09174	1.29875	-0.402149	-1.68326	-1.14654	-0.00783976	-0.10938	-0.776388	-2.12728	1.39844	0.262892	1.54611	0.916543	1.93969	-0.765714	0.668471	0.852813	0.00347	0.324614	2.47064	0.0327257
	Sox9	0.170791	0.547027	0.661774	0.525898	0.686578	-0.0271168	0.921245	0.320197	-0.0188473	-0.785046	0.270183	0.157369	-1.75008	0.629881	-2.30469	-1.4855	-0.869709	0.372	-2.83343	1.40994	-0.0197439	-0.182408	1.09923	0.872321	-0.21065	0.348366	0.605114	0.454209	0.435105	2.91886	0.0194673
	Ttc1	-0.714972	0.111455	-0.402088	0.320141	0.114329	-1.51574	0.824673	0.711442	-0.711509	-0.878451	-1.35224	1.63408	-0.657151	-0.713459	-0.420932	-0.275311	-0.922083	0.422909	-2.75996	1.15446	0.102007	0.981865	1.19165	-0.0813053	0.212006	0.627856	1.50256	1.27225	0.22152	2.14397	0.0497539
	Ahnak	-0.828549	0.712394	0.896567	-0.927699	0.541184	0.779983	0.194592	0.38946	-1.76287	-0.399475	-0.0142939	-1.3085	-2.25232	-0.235982	0.832357	-1.23132	-1.02668	-0.201528	-1.1141	0.199103	1.45663	-0.489715	0.547905	0.976603	0.800927	-0.313073	1.24621	1.61529	0.9169	2.39271	0.0361127
	Fbxo2	-0.443198	1.12889	0.808819	-0.247381	0.239507	-0.0478081	0.49882	0.420249	-1.47749	-1.03134	-1.2498	-2.39429	-0.872368	-0.233731	0.0876946	-0.933619	-0.612481	0.0722676	-0.913766	-0.0409883	0.677529	1.29153	-0.0479677	-0.215793	1.18387	-0.346242	1.09139	2.29332	1.31439	3.09025	0.016077
	Sncg	-0.946768	0.135954	2.14508	0.34649	-0.0337589	0.706787	1.92739	-0.491962	-0.350801	-0.0495755	-0.641041	0.109269	-1.51006	-0.357052	-0.146722	-1.19536	-1.628	-1.34308	-1.47107	-0.780646	0.0231389	0.325518	-0.545037	1.15714	0.948041	0.727573	0.983594	1.31125	0.643703	2.61814	0.0267722
	Ermn	-1.04087	0.873085	1.6135	-0.196356	-0.374586	-0.0922251	0.649441	-0.275216	-0.239265	-0.519959	-0.301628	-0.460762	-2.18192	-0.210086	-0.19646	-1.53266	-1.83986	0.401589	-1.39201	-0.53099	0.916399	0.306552	0.48751	1.23688	1.40804	0.00447516	1.59925	1.29946	0.588666	3.23972	0.0134368
	Znf598	-0.403646	0.311662	-0.159643	-1.55838	-1.0497	-0.983084	0.699814	-0.859218	0.646823	-0.510724	-0.276556	-0.215385	-0.199409	-0.863219	-0.0378428	-1.23307	-1.53231	1.49927	-0.928661	0.390921	0.675718	1.4552	1.35458	-0.00881613	2.61706	-0.0138394	0.900808	-0.620818	0.902465	2.17603	0.0475079
	Ubac1	-2.62176	-0.754822	-0.269231	0.987018	-0.181	-0.824598	0.00697654	-0.000757675	-1.00567	-0.457137	-1.7836	0.6156	-0.855899	-0.250925	-0.102037	-0.203488	-1.04533	0.414015	-0.703257	0.576771	0.451487	0.225897	2.02306	0.666855	1.563	0.482245	0.606312	0.85617	1.58411	3.33622	0.0122715
	Shtn1	-0.900818	-0.541234	0.985919	0.168467	0.427949	-0.361984	0.642711	-0.434491	-1.25472	-0.647763	-0.517497	-0.378051	-1.84223	-0.446507	-0.308311	-0.770621	-1.71825	0.580297	-1.50691	-0.0869639	0.871006	0.663124	1.51137	1.55288	1.20113	-0.176094	0.377516	0.754912	2.15516	3.78349	0.00709384
	Slc26a1	-0.967064	0.0699872	-0.227942	-0.381356	0.199168	0.105795	-0.493247	-0.712679	-1.06196	-0.36688	-0.730362	-1.41763	-1.27767	-1.01681	0.640263	-0.010518	0.149573	-0.530641	-0.702062	-0.664777	1.28786	1.41307	1.47118	2.10799	0.964004	0.59337	-1.40749	1.56394	1.40289	3.06565	0.0164739
	Ybx1	-0.317438	-0.0800622	2.273	-0.220627	0.727793	0.022184	0.219445	0.01629	-0.0586212	-0.671385	-0.792968	-2.41023	-1.42858	0.0499648	-0.155444	-1.05927	-1.01437	-0.0249526	-0.745797	-0.198279	1.72167	0.519929	1.18063	2.05068	-0.182265	-0.796858	0.044956	0.704479	0.626118	2.74071	0.0229977
	Amer2	0.297487	0.0201368	0.266645	-0.0935205	0.0450502	0.18655	0.892279	0.389562	-1.38827	0.357645	-1.16623	-0.793535	-2.43316	0.131031	0.652448	-1.28994	-1.46455	0.320912	-1.30722	-0.475258	1.36893	0.0718639	-0.335289	2.48666	0.712009	0.861532	0.283089	0.928613	0.47452	2.18865	0.0469681
	Erh	0.52572	0.489466	0.488692	1.42354	0.428542	-1.33261	1.12405	0.0651358	-1.68488	0.169384	-0.86614	0.0804803	-1.95946	0.284464	-0.969871	-1.12588	-2.22341	-0.0638121	-1.05735	0.51671	0.470958	1.27022	0.185309	1.45396	0.155617	0.281276	0.00666	1.13568	0.727546	2.52153	0.0303315
	Skp1	-0.0519034	0.715687	0.82527	0.814081	-0.253769	-0.366703	1.1939	0.356258	-1.71168	-0.43069	-0.336926	-1.78204	-1.79056	-0.0150573	-0.385917	-1.13549	-1.32322	0.847016	-1.00106	0.182375	-0.662563	0.02008	-0.304526	0.0659509	1.4442	2.009	0.909563	1.08839	1.08033	2.20929	0.0454264
	Pts	0.689946	0.4112	0.69963	1.7704	0.279285	-0.218004	0.704716	0.227359	-1.1263	-1.20969	-0.684849	-1.84589	-2.13537	-1.14349	-0.054295	-0.660962	-1.23726	0.227047	-1.2508	0.143847	0.978995	0.953352	0.261352	0.143064	0.441586	0.638788	0.822617	1.91628	0.257462	4.60063	0.00381467
	Akt1s1	0.105899	1.14957	0.647743	0.578903	-0.897379	0.619996	0.367513	-0.401	-0.631321	0.291583	0.0894568	-1.85701	-1.26911	-1.0908	0.280214	-1.9233	-1.99671	-0.270492	-0.0907188	-0.133242	-0.0897392	1.38151	0.24821	-0.501973	-0.0778915	1.16638	1.44149	1.59244	1.26978	2.61189	0.0268788
	Cmtm6	-0.272945	-0.0335883	0.707524	0.858314	-0.511109	-1.43142	0.586625	0.247117	0.00795506	0.407317	-0.110914	-1.41846	-2.7688	-1.54159	0.557134	0.0638645	-2.15826	0.253496	-0.222753	0.817893	0.656284	0.92891	1.05609	1.47646	0.988209	0.588946	-0.0560473	0.0740909	0.249662	2.31401	0.0397469
	Prrc2a	0.131472	0.72853	0.873777	0.635886	0.191751	-0.842643	0.082246	-1.65679	-1.44238	0.0323422	-1.0354	-1.94394	-2.00637	-0.621811	0.116559	-0.681332	-0.956316	1.03775	-1.11468	1.05345	0.581421	0.9628	0.549522	1.21272	0.750726	0.851046	0.477656	1.04008	0.991948	3.34207	0.0122677
	Nap1l1	1.03436	0.365356	0.638661	0.869433	-0.346347	-1.31338	1.53303	-0.838534	-1.16065	-0.64536	-1.05028	-1.02609	-1.63771	-0.776271	-0.282779	-1.29685	-1.69166	0.757836	0.054172	0.87356	-0.756504	0.447159	0.662602	0.686778	0.873005	1.72807	1.22043	0.718813	0.359151	2.64651	0.0258138
	Stx1a	-0.0721069	1.09575	0.49987	0.993531	-0.530326	-0.157223	0.187511	0.472946	-0.74845	0.587633	-1.00566	-1.74557	-2.23754	0.124375	-0.296072	-0.380988	-1.70507	0.287681	-1.5877	-0.595739	0.734377	0.138596	1.00486	0.321784	1.03762	-0.171518	1.02188	2.19087	0.53468	2.66552	0.0252036
	Ptma	-0.481881	1.03476	0.365064	0.98901	-0.138098	-0.184982	0.794414	-0.208021	-0.714552	0.533918	-0.741833	-1.53743	-2.50321	-0.6016	-0.0119759	-0.938668	-1.80602	0.665226	-0.947868	-0.327415	-0.571165	0.624711	-0.151094	1.24789	1.15974	1.26134	1.41359	1.13411	0.642048	2.68564	0.0244384
	Sh3bgrl	0.839835	0.600763	0.382197	0.777092	1.06974	-0.459744	0.969055	1.05653	-0.509122	-0.963009	-1.42996	-1.36005	-1.62636	0.488201	0.15953	-0.917943	-1.32041	0.00406984	-1.19044	-0.784024	-0.950432	2.36408	-0.804507	0.99663	0.636583	1.143	0.382119	0.416639	0.0299485	2.59297	0.0275372
	Ppp1r2	0.135082	0.687171	0.544429	0.798856	0.56791	-0.336681	1.07913	0.8649	-1.0755	-0.235159	-1.04602	-0.998179	-1.98218	0.340692	-0.633481	-1.09185	-2.18802	0.0957561	-1.55546	-0.443926	0.310947	0.902673	-0.255984	1.84258	0.0466084	0.832529	0.835005	1.28766	0.670525	3.69847	0.00811284
	Chmp4b	-0.585827	0.180647	0.452114	0.946994	0.180536	0.572342	0.616045	0.175453	-1.20027	-0.891294	-1.43351	-0.7554	-2.22111	0.456592	-0.614775	-0.992198	-1.62268	0.0643864	-1.31246	-0.00463551	0.484818	1.02399	-0.20106	1.93494	0.581487	0.752519	0.896368	1.46643	1.04954	4.44798	0.00396099
	Glo1	-0.468056	0.533413	0.247758	0.263199	-0.0953153	0.440807	0.739347	0.460763	-1.04332	0.0754513	-1.08994	0.49459	-1.56038	-0.0970753	-0.690846	-1.16013	-2.60621	0.684716	-1.70842	-0.117147	-0.404887	0.668698	-0.0746779	0.86381	0.784927	1.36864	1.28096	1.96551	0.243809	2.59684	0.0274319
	Crtc1	0.672683	0.143761	0.115949	1.36997	1.16653	-0.919349	0.752583	1.33945	-0.893723	-0.574829	-0.938826	-0.634213	-1.51531	-0.382054	-0.628392	-1.41298	-1.6957	0.00655126	-1.21377	-0.314453	-0.704786	0.666211	-0.324436	2.29601	0.434298	0.570437	1.27953	0.744339	0.594523	3.2986	0.0127171
	Eps15l1	0.683251	0.642363	1.26246	0.717495	0.620451	-0.0930603	0.829047	0.663003	-1.49403	0.135116	-0.199558	-1.74399	-1.57285	0.227905	-0.720196	-1.19285	-1.67621	0.409253	-1.75611	-0.0404507	-1.0836	0.0876708	-0.342786	0.966645	0.331967	1.20416	1.12896	1.52698	0.478973	2.49082	0.0316535
	Pfdn6	-0.290878	1.47486	0.136483	1.13157	-0.10758	-0.256414	0.661869	0.939894	-0.307313	-0.237145	-0.851074	-0.150652	-1.69816	0.46459	-0.826601	-1.28001	-2.55154	0.425598	-1.76362	-0.00391883	-0.569258	0.693169	-0.559519	0.905715	0.947131	0.880583	0.846445	1.56516	0.380623	2.82714	0.0212352
	Sirpa	-0.611865	0.474844	0.201996	1.76714	0.0562618	0.0103375	0.0951892	0.263132	-1.41743	-0.0120112	-0.721772	-0.687959	-2.58862	0.360778	0.124994	-0.333097	-1.70701	0.110307	-1.84325	0.0825163	0.00890438	0.567723	0.44179	2.27634	0.278221	0.62397	0.868194	0.861347	0.44904	2.36261	0.0374305
	Cplx1	0.199424	1.08053	0.0433042	0.175432	0.15092	0.210054	0.866533	1.0471	-0.696376	-0.523511	-0.77734	-1.74052	-2.12914	-0.130326	-0.552969	-0.269028	-1.8799	-1.04204	-0.416054	-1.06736	-0.0160898	0.711267	-0.00496818	0.839363	1.30855	0.871215	0.826608	2.15683	0.758496	3.94497	0.00651677
	Ensa	-1.03238	0.240252	0.574062	0.887348	0.38055	-0.722272	0.984739	1.06206	-0.358289	-0.193574	-0.963121	-0.755383	-2.15556	-0.792622	-0.436231	-1.07448	-1.01774	0.575672	-1.56621	0.0520323	-0.721169	0.914586	-0.741776	1.50646	1.23727	1.27943	1.14519	1.47939	0.211786	2.99324	0.0176819
	Mapt	0.585656	0.53396	0.876299	1.31023	1.5704	0.0800529	1.165	1.00829	-1.23423	-0.89023	-0.609618	-0.0980552	-2.10916	0.400699	0.121605	-1.34621	-1.72112	0.167431	-1.75682	0.529349	-0.828537	0.236671	-0.540795	1.77645	0.344831	-0.114575	0.220646	-0.0915215	0.413305	2.61805	0.0267722
	Omg	0.340999	0.478673	0.66079	1.12322	0.490289	-0.755784	1.00769	0.606303	-1.98463	-0.205371	-2.06091	-0.868613	-1.65653	0.163177	-0.276146	-0.911139	-1.41648	0.239189	-1.34591	0.0296617	0.140584	1.16843	-0.496786	0.901688	0.73831	1.45142	0.498533	0.95959	0.979753	2.96622	0.018416
	Homer1	2.20007	0.400768	0.264245	0.223437	1.08646	-0.20825	-0.00123102	0.609169	-0.94853	-0.310328	-0.723566	0.224485	-1.42104	-0.794365	-0.251047	0.110352	-2.11221	-0.563462	-2.45115	-0.737547	0.349329	0.197098	0.783158	0.273877	0.306235	0.639529	0.251631	1.95531	0.64757	2.65827	0.0252658
	Astn1	0.774462	1.34569	0.857492	1.02223	0.289829	-0.027402	1.34917	1.32475	0.0146879	-0.640275	-1.19917	-0.375563	-1.73498	-0.50875	0.440671	-0.471218	-2.04786	-0.253617	-1.19174	0.330961	-1.85943	-0.795949	-0.41976	-0.099388	0.903045	1.35374	0.267679	0.0517073	1.29897	3.10569	0.0156788
	Ppp1r7	0.865621	0.848245	0.893962	1.39695	0.766464	0.0527777	0.65628	0.790769	-0.68233	-0.772702	-0.85749	-0.341211	-1.71813	-0.805007	-0.317405	-1.06869	-2.19229	-0.14041	-2.17849	-0.247954	-0.498079	0.46618	0.219021	-0.0598822	1.01009	1.04508	0.673839	1.45229	0.742495	5.06161	0.00231268
	Stx4	0.334413	0.546616	1.03869	0.02285	-0.027403	0.632981	0.693519	0.498803	-1.11928	-0.798992	-1.28073	-0.375463	-1.75814	0.392828	0.427849	-0.806488	-1.90045	-0.11832	-1.9548	0.331781	0.994935	0.741799	0.854221	-1.28513	0.828135	-0.197724	0.902471	2.1326	0.248431	2.66152	0.025256
	Kpnb1	1.08753	0.267589	1.39271	1.1506	-0.0531047	0.0622268	0.804481	0.825941	-0.30524	-0.00467267	-2.04361	0.602411	-1.64445	-0.197116	-0.462358	-0.896512	-2.5652	-0.655824	-1.78708	0.662352	-0.257631	0.220529	0.0682621	0.545263	1.20205	0.807249	0.256192	0.693626	0.223783	4.04322	0.00602593
	Atp6v1e1	0.164224	0.240609	0.721251	0.767796	-0.565951	0.208452	0.805649	0.536381	-0.672164	-0.274089	-0.822796	-0.290783	-1.16971	-0.764903	-0.897497	-1.43201	-2.2378	0.528933	-1.99533	0.635575	-0.683195	0.0945646	0.474329	0.945318	1.66335	1.58117	0.820682	1.47628	0.141664	4.07961	0.00579485
	Snca	0.3973	1.17231	0.752394	0.240189	0.878415	0.116703	0.872608	-0.170627	-1.97353	-0.607685	-0.609244	-0.656418	-1.9217	-0.196621	-0.180785	-1.14623	-1.76141	-0.227445	-1.46866	-0.212534	-0.290987	0.406242	-0.129499	0.407587	0.878133	1.54349	1.15943	1.60369	1.12489	3.33702	0.0122715
	Dffa	0.261865	1.18524	0.805724	0.666566	1.031	0.994807	-0.48758	-0.469567	-0.0380117	-1.25533	-0.506448	1.20919	-1.75212	-0.263626	-0.943674	-0.37633	-1.86603	-0.590151	-1.28191	-0.829811	-1.75552	0.0629965	0.683878	1.07148	0.316996	1.21326	1.32643	0.807386	0.779289	2.16005	0.0487338
	Tacc1	-0.35227	0.339555	1.49255	1.06349	0.675494	0.403099	0.812547	0.915226	-0.914671	-0.788928	-0.976079	-0.483145	-1.19363	-0.228013	-0.15125	-2.08039	-1.49303	0.110036	-2.31366	-0.150535	-0.179416	0.422397	0.144366	0.770845	0.757076	0.390081	1.2312	1.76878	0.00827443	3.93907	0.00651677
	Arpp19	1.2637	0.761087	0.52349	0.966979	0.801838	-0.0818531	1.08926	0.523841	-0.738221	-1.67898	-0.749359	-0.482704	-1.60327	-0.0924382	0.297656	-2.0872	-1.259	-0.701108	-1.8247	0.35062	0.418806	-0.495792	-0.12279	1.19476	1.09985	0.607701	-0.0925121	0.815889	1.29445	4.70821	0.00346637
	Gm13889;Gm13889;Ag2	1.00056	0.205187	0.914029	1.16197	0.399353	0.0675991	0.465699	0.610318	-0.0276358	-0.659189	-0.375749	-1.20018	-0.0430768	-0.311192	-1.22803	-0.666153	-3.42865	-0.589231	-1.07914	0.46531	-0.837036	0.448539	0.279855	0.252294	0.567896	1.93718	0.974086	0.627783	0.0675921	3.923	0.00652602
	Napg	0.772076	1.49801	0.854936	1.06853	0.0108133	-0.182825	1.19726	-0.547633	-1.35587	-1.19697	-1.03745	-0.503213	-1.50745	0.28499	-0.432292	-0.299345	-1.51161	-0.0302693	-1.80707	0.420744	-0.294098	-0.244184	0.593439	-0.803855	0.219444	1.18661	1.29455	2.04726	0.305495	2.4693	0.0327873
	Pex14	0.449928	0.741662	1.43897	1.64857	0.214017	0.589321	1.42619	0.409086	-1.38419	0.24739	-0.0299139	-1.89065	-1.69047	-0.0169665	-0.512256	-1.41961	-1.78616	0.234438	-0.593317	-0.070738	-1.60866	0.324175	0.500777	0.150189	0.199212	1.21552	-0.176657	0.91078	0.479365	2.28935	0.0410501
	Ptms	0.402062	1.22784	0.744752	1.18229	0.0741587	-0.411825	1.24266	0.0966928	-0.794105	0.487495	-0.233679	-0.601859	-2.08808	0.128329	-0.663356	-1.64433	-1.34488	-0.152594	-1.91811	-0.353863	-0.623643	0.962991	-0.746527	-0.0553176	0.880203	1.31769	0.543388	1.7966	0.545014	2.44603	0.0338301
	Ptrhd1	1.28924	1.61657	0.186003	0.420005	-0.709832	0.342419	1.02371	0.175636	-0.257882	-0.667243	0.341327	-1.22991	-1.38259	0.485296	0.406889	-1.49955	-1.39237	-0.420747	-2.22933	-0.621323	-0.208462	1.3767	0.146847	-0.75995	0.225734	1.23849	-0.459448	1.18292	1.38084	2.14182	0.0499161
	Tpm1	0.273039	0.785265	0.675833	1.29968	0.461047	0.0920109	0.969321	0.330729	-0.626707	-0.671062	-0.924465	-1.84914	-2.32056	0.251401	-0.0460399	-0.433623	-1.09506	-0.0743226	-1.711	-0.546727	-0.504692	0.811427	-0.701303	0.057292	1.98987	0.998746	1.06556	1.008	0.435474	3.16646	0.0145317
	Ppp1r12c	0.726125	0.0882025	0.982098	1.09348	0.342672	-1.1806	0.716092	0.816129	-0.881901	-0.314243	-0.646836	0.207012	-1.62688	-0.790926	-0.503024	-1.36	-1.41916	-0.077032	-2.24638	-0.091189	2.00607	0.291603	-0.585073	0.879474	0.845765	0.827297	0.392628	1.42903	0.0795591	3.23285	0.0135732
	Carhsp1	0.408352	-0.272293	1.18095	1.20963	-0.808495	0.468223	0.693521	0.742229	0.105566	-0.757607	-1.109	0.254967	-2.27477	0.431071	-0.60882	-2.48565	-1.14732	-0.739743	-0.408975	-0.217904	1.04081	0.521243	-0.352608	0.540046	1.27074	0.387751	1.1272	1.40076	-0.599872	3.15541	0.0146105
	Pcyt1b	-0.659408	-0.146611	0.562797	0.319324	1.43388	-1.57833	-0.0719342	-0.712087	-0.436072	-0.790868	0.0643803	-0.112635	-2.70898	-0.290877	0.76571	-0.653141	-1.92341	-0.132975	-0.583887	-0.191416	1.20525	0.514598	-0.175361	1.13567	1.48439	1.13224	0.762127	0.881125	0.906512	2.52534	0.0302095
	Calu	-0.414844	0.466825	-0.53717	-0.208436	0.98618	-0.962273	-0.437417	-0.145466	-1.46519	-0.494248	0.196142	-1.278	-1.94246	0.758897	0.0971307	-1.02383	-1.05454	0.197152	-1.08272	-0.272609	1.04936	0.235554	-0.653436	1.77535	0.813661	1.57958	0.71904	1.33425	1.76352	2.80035	0.0220146
	Borcs5	-0.717383	0.637061	0.309812	0.501586	0.709868	-1.53484	0.0704932	-0.247427	-1.67848	0.463773	0.528372	-0.0341874	-1.9354	0.0752372	-0.936588	-0.948707	-1.32948	-0.399493	-1.25942	-0.0613417	-0.0114633	0.263393	-0.226225	2.20866	0.77218	0.985599	1.20617	1.49018	1.09804	2.40926	0.0353033
	Map4	-0.176875	0.552965	-0.299756	-0.282173	-0.0788512	-0.541855	-0.0976832	0.530961	-0.66244	-1.19498	0.070944	0.643446	-3.03567	0.211779	-0.23138	-1.11915	-0.0687602	-0.268386	-1.42746	0.536124	0.722504	-0.0915746	1.08573	2.40174	1.91258	-0.125256	0.0894048	0.324703	0.619383	2.44239	0.0339177
	Anxa3	0.443566	0.608871	0.512279	0.557106	-0.517708	-0.334237	0.0064806	0.468188	-0.801228	-1.38485	-0.375915	-0.393948	-3.57086	-0.330469	0.101759	-0.604368	-0.616871	-0.190785	-1.01299	1.22326	0.995077	0.357925	0.404801	1.40218	1.14024	0.613876	-0.482011	0.397266	1.38338	3.39348	0.0115079
	Tom1l2	-0.514714	-0.227505	0.217804	0.454333	-0.0231999	-0.729035	-0.177608	0.899906	-0.537844	-1.04409	-2.23051	0.594739	-2.28544	0.323859	0.164903	-1.22407	-0.282658	0.239748	-1.13866	0.213457	1.15818	0.576622	0.332002	2.49064	1.60881	0.244878	0.0755049	0.273686	0.546269	2.63319	0.0263391
	Map4	-0.0180091	0.130114	-0.239461	-0.0983691	0.367448	-0.877638	-0.64584	0.641419	0.305494	-1.15736	-1.74692	0.450559	-2.79894	0.116278	0.2421	-0.309992	0.0114476	-0.378281	-1.83328	-0.487729	0.893274	1.09416	1.35962	1.88664	0.770035	0.0879195	0.77812	0.529802	0.927399	3.03694	0.0169228
	Ylpm1	0.0694236	-0.186218	-0.0657545	0.55676	0.476739	-1.37658	-0.566011	0.306745	-0.308916	-0.458061	-0.86252	0.23075	-2.60928	-0.199734	-0.57581	-1.00119	-0.176707	-0.359753	-1.45486	1.68472	1.01661	1.35625	-0.0149692	2.27819	0.660386	0.456819	-0.326899	0.0755805	1.37429	3.53812	0.00955028
	Tnr	-0.848103	-0.579951	-0.603065	0.423869	0.144262	-1.65907	-0.16759	-0.115916	-0.0962178	-1.79952	-1.78876	1.51311	-1.6732	0.335251	0.00477919	-0.0162421	-0.334168	0.404709	-1.19967	0.105211	0.972964	2.08057	1.08712	1.23628	1.19056	0.55119	-0.149779	0.508519	0.472858	2.4711	0.0327257
	Cttn	-0.444569	-0.647417	-0.447143	0.413259	1.26152	-1.49194	0.249812	0.0290553	-1.07105	-1.00957	-1.87525	0.776117	-0.955761	0.393601	0.178436	-1.03565	-0.2204	0.360973	-2.46245	1.28566	0.824177	1.02354	0.357771	1.4535	0.307271	0.0251878	0.772877	1.30601	0.642453	2.59981	0.0273899
	S100a13	-0.424583	0.178403	0.114652	-0.0559879	0.873054	-0.858046	0.238391	0.926696	-0.8929	-1.36112	-1.66872	1.24091	-2.0185	0.117837	-0.429599	-1.11892	-0.974572	0.210111	-1.89875	0.700377	0.967327	0.867035	0.149256	0.976136	1.42788	0.699291	-0.121783	1.44348	0.69264	3.27743	0.01295
	Timm8b	0.0513322	-0.00854375	-0.113497	0.169458	0.840883	-0.726282	0.590963	0.163644	-0.905658	-1.56802	-0.972876	0.864714	-2.49337	0.788268	0.368486	-1.14989	-0.913545	0.0978083	-2.08205	0.356956	1.53749	1.20724	0.597956	-0.495218	1.01845	0.302487	0.776941	1.14355	0.552325	2.4579	0.0331484
	Fabp7	-0.648467	0.215674	0.073218	0.657216	-0.820822	-0.882222	-0.048543	1.11149	-0.695311	-0.848181	-2.10433	1.75446	-2.32035	-0.429714	0.0507715	-0.647162	-0.93097	-0.217491	-1.02899	0.667563	0.685774	1.30561	0.600034	0.851466	1.18529	0.193418	0.262347	0.503841	1.50437	2.70524	0.024034
	Rangap1	-0.0155734	0.807311	-0.421099	0.365443	-0.0459609	-0.711444	-0.771669	-0.595755	-0.405301	-1.57457	-2.33763	0.676905	-2.20231	0.593664	0.38	-0.772066	-0.0647817	-0.00273006	-1.28744	0.683916	0.596078	0.833841	0.00443373	1.17238	1.53878	0.528888	0.467495	1.71187	0.847334	3.0659	0.0164739
	Hsp90b1	0.402923	0.116931	-0.712813	0.815533	-0.28876	-1.17284	-0.078754	0.24205	-1.05602	-0.801945	-1.87814	1.96513	-1.79531	-0.288849	-0.333047	-0.372751	-0.1731	-0.442949	-1.75255	0.103814	0.610153	0.850492	0.192402	0.947879	2.0911	0.347854	0.207223	1.07206	1.18228	2.36031	0.0374305
	Nucb1	-0.206199	-0.442219	-0.226478	1.3213	-0.203581	-1.07993	-0.461902	1.25158	-1.54435	-1.96821	-1.90695	0.549651	-1.54964	0.379919	-0.0194008	-0.376376	-0.429436	0.00136032	-1.45939	0.842149	0.774317	1.39344	0.760885	1.31187	0.796973	0.705836	0.449091	0.655823	0.679882	3.11817	0.0153253
	Dnajc24	-0.851344	-0.00954843	-0.249392	1.08653	0.233079	-0.969782	0.315377	0.268126	-0.902043	-1.88337	-1.77709	1.09888	-1.57635	-0.162314	-0.289827	-0.275641	-0.589114	0.713161	-2.20382	0.776607	0.559505	1.18892	1.02397	1.01537	1.47685	0.132738	0.585139	0.581281	0.684105	2.94913	0.0189043
	Nde1	-0.0834872	0.222985	0.0638712	0.332867	-0.0678444	-0.982197	-0.348489	-0.128019	-0.458051	-1.87413	-1.57423	0.89995	-1.33178	-0.450246	0.161794	-2.23363	-1.0083	0.56373	-1.02591	0.778672	0.0525752	0.883024	1.08819	1.35738	1.17098	0.900108	0.502237	1.55334	1.03463	4.38391	0.00413489
	Ak2	-0.102439	0.303427	-0.183298	-0.154345	0.644178	0.366774	-0.962156	0.114647	-1.81524	-1.56928	-2.05485	0.186026	-1.41481	-0.269828	1.13562	-1.82052	-0.776393	0.157176	0.0617996	1.16384	0.3755	1.16418	0.302498	1.08787	0.250145	1.17026	0.0988978	0.928902	1.61141	2.83544	0.0210922
	Arpc5l	0.457701	0.382126	0.612877	0.181987	0.581881	-1.0573	0.343621	0.173296	-1.74473	0.544215	-1.92048	-0.14613	-2.17637	-0.0984779	-0.02094	-0.139331	-1.41783	0.204021	-1.49823	0.757156	0.23018	0.386749	0.471997	-0.236641	0.133425	1.88462	0.0747484	1.89252	1.14334	2.18599	0.0469778
	Amot	-0.738599	-0.195399	-0.463427	-0.713932	-0.436663	0.402063	0.522377	-0.679915	-2.43	0.230832	-0.495368	-0.629945	-0.952807	-0.342867	-0.321318	-0.4628	0.116156	-0.840171	-2.0745	0.784554	1.35562	0.912939	1.5314	1.04491	0.6213	0.61962	0.990953	1.89892	0.746069	5.20368	0.00195966
	Dek	0.21871	-0.0951934	0.578931	-1.58154	0.954627	-0.551728	0.860783	-0.164898	-2.51952	0.413074	-0.57233	-0.921821	-1.75116	-0.20324	0.120308	-0.72231	0.170657	-0.734879	-1.18125	0.860826	0.128901	0.230499	-0.0209611	-0.172418	1.27616	1.46361	1.11441	1.25979	1.54196	2.30569	0.0402052
	Wipf2	-0.733785	0.739447	-0.38674	0.508698	-0.0321519	-0.4427	-0.330762	-0.172268	-2.28148	-0.0500296	-1.85578	-1.06485	-1.72337	-0.468316	-0.242035	-0.326729	-0.436867	0.0399092	-0.334268	1.34738	0.0659232	0.50058	0.614562	0.775281	0.55943	1.9181	0.692405	1.97067	1.14975	4.10641	0.0056198
	Eef1d	-0.67154	0.266125	-0.121992	-0.119919	0.0542268	-0.629827	0.769812	-0.107306	-2.15544	-0.383627	-0.862157	-0.191345	-2.174	-0.156821	0.128542	-0.664622	-0.737408	0.0903308	-1.89363	0.723781	0.598268	0.586063	0.19917	1.02732	0.679382	1.50544	0.905967	1.45028	1.88494	4.17973	0.00525385
	Emb	-0.170879	0.952896	0.810719	0.15162	-0.362627	0.316196	1.25307	0.00358457	-2.31295	-0.169022	-0.725797	0.636993	-2.03926	-0.0923491	-0.439648	-0.157642	-1.56601	-0.246689	-2.36016	0.664587	0.550198	0.279092	0.447691	0.37474	0.659591	0.668393	0.861867	1.70938	0.302405	2.31548	0.0397469
	Kcne5	0.626966	0.3254	0.378383	0.934673	-0.0784926	-0.836567	0.282746	0.752575	-0.866065	-1.44093	-1.12922	1.46343	-1.45723	-0.567249	-0.446556	-0.718296	-2.09119	0.245308	-1.88899	1.01132	-0.431933	1.30817	0.55922	1.76534	0.874606	0.0987772	0.350258	0.530376	0.445183	2.79927	0.0220146
	Dnajc5	0.594954	0.79011	0.714937	0.571125	0.476644	-0.726071	-0.0425438	0.721478	-0.865516	-2.09029	-0.868882	0.205137	-1.29696	0.00272628	-0.573935	-1.0663	-2.1988	0.26527	-1.33405	0.160372	0.453972	0.95391	0.321033	2.0677	1.48273	0.459561	0.923613	0.379636	-0.481564	3.55912	0.00939329
	Kpna3	1.61642	1.22396	1.14685	0.76835	-0.225125	0.529591	0.302545	0.420196	-1.04294	-2.28139	-1.4823	-0.191797	-1.98501	-0.884797	-0.462949	-0.177199	-1.37585	0.450643	-0.179664	-0.695066	-0.295619	0.919797	0.145041	1.35042	1.4783	0.222298	0.491158	0.121971	0.0921687	2.92062	0.0194523
	Cox5b;Cox5b-ps	0.535847	1.22142	0.163688	1.31454	0.880263	-0.0765345	0.289255	0.564185	-0.374458	-1.77193	-1.97982	0.0800455	-2.08682	0.0400531	-0.787027	-0.061193	-2.04449	-0.203399	-1.02185	0.198439	0.439807	0.696988	-0.260662	1.84108	0.83094	0.360663	0.828801	0.385734	-0.00356437	4.23369	0.00489261
	Ppid	-0.0412723	0.369327	0.816777	1.36359	-0.226325	-0.9993	0.173607	0.105648	-1.36024	0.249464	-1.92975	-0.501396	-2.68619	-0.47865	-0.194529	-1.26123	-0.288412	-0.36518	-0.0544108	0.804883	1.51676	1.63002	-0.568389	0.338943	0.863663	1.15516	0.400417	0.805738	0.36128	2.81268	0.0217416
	Rad23b	0.00453782	1.07804	0.851131	0.629323	0.70151	-0.731233	0.290836	-0.07693	-1.40218	-0.931408	-0.849894	0.0613365	-2.65722	-0.0471008	-0.38383	-1.1398	-1.21488	0.678939	-0.974165	0.780732	0.0856397	1.2893	-1.22593	1.41611	1.48503	0.973345	0.561654	0.608347	0.138759	2.33984	0.0384923
	Soga3	-0.488631	0.705567	0.95296	1.29966	-0.304457	0.369052	0.485784	0.674909	-1.65047	-0.607142	-1.2611	-0.263147	-2.37776	0.297074	0.140852	-1.84453	-1.02297	-0.0342505	-1.19294	1.0176	0.431719	0.407532	-0.89055	1.24951	0.73224	1.33992	0.590978	0.907166	0.335429	2.77749	0.0222493
	Snu13	1.20572	0.250815	0.142947	1.44524	-0.0868679	-1.72539	0.166602	0.394711	-1.21089	-1.14191	0.142647	-0.10633	-2.64612	-1.60784	-0.635798	0.227614	-0.198376	0.18122	-1.33117	0.421752	-0.400424	1.13287	1.27906	0.206683	0.633967	1.11682	0.870135	0.6564	0.615911	2.30023	0.0405513
	Mrpl41	0.325531	0.39228	-0.00816276	0.114701	1.09107	-1.60577	-0.190762	0.290548	-0.715591	-0.870593	-0.772846	0.737587	-2.33527	-0.562757	0.0883475	-0.331614	-1.80537	0.43611	-1.18378	0.101539	-0.398675	1.61456	-0.276002	0.231645	2.00681	1.1952	0.479922	0.666489	1.28484	2.22993	0.0440429
	Lmnb2	0.243801	0.137627	-0.273428	1.23503	0.222137	-1.51233	0.293293	0.518407	-1.10845	-0.891406	-1.52538	0.0840723	-2.41305	0.0330223	-0.248197	-0.494837	-0.345692	0.379107	-1.65247	0.637774	-0.417517	1.78727	-0.20091	0.644168	1.2004	1.31988	0.0525743	1.36966	0.925445	2.61124	0.0268788
	Srrt	0.686589	-0.271965	-0.482222	0.775947	-0.592453	-1.30636	0.604607	0.348621	-1.55785	0.170978	-0.482715	0.693122	-2.51447	-0.299704	-0.612077	-1.15455	-0.507808	0.39857	-1.35988	0.879561	0.00196816	0.909477	-0.827735	1.42119	1.354	1.4063	0.258226	1.35686	0.703772	2.23156	0.0439757
	Ak1	0.478009	0.494662	-0.0430496	1.17032	-0.38948	-1.03443	0.353851	0.547622	-0.364721	-1.20065	-1.86215	1.24296	-1.94134	-0.151027	-0.36739	-1.12994	-0.395339	0.189472	-2.36562	0.0813158	0.663388	1.2872	0.547995	1.25592	1.38354	0.307103	-0.0205003	0.898384	0.363899	2.85521	0.0205833
	Pebp1	0.466902	-0.100444	-0.165563	0.163706	0.093712	-1.32629	0.153179	0.584035	-0.571064	-1.45888	-1.75526	0.804787	-1.96008	-0.269254	-0.160795	-0.787896	-0.712524	0.385212	-1.53298	-0.0910595	0.432523	1.59374	0.138173	2.15927	1.44984	0.0935396	0.828439	1.23485	0.310192	3.24588	0.0134009
	Canx	0.210385	0.981774	-0.0363495	1.33279	0.152904	-0.98132	0.918033	0.774589	-0.64683	-0.60739	-1.14562	0.731632	-2.88786	-0.197745	-0.554219	-1.20635	-0.894753	-0.0762153	-1.77968	0.232438	-0.199191	1.23208	0.00177267	1.47753	0.809036	0.591349	0.888084	0.614145	0.264962	3.06721	0.0164739
	Fkbp1a	0.0881248	-0.0912615	0.254744	0.787266	0.00797504	-1.26091	0.972752	1.2564	-0.0511317	-1.08144	-1.74531	-0.365272	-2.04232	-0.336196	-0.676704	-1.0306	-0.37459	0.296298	-1.67327	-0.225709	-0.0753115	1.56469	0.339674	2.18247	1.09884	0.636342	0.86686	0.448113	0.229476	3.74402	0.00760788
	Tom1	0.813955	1.12154	-0.359291	1.14123	-0.551448	-0.238018	-0.0743111	1.1614	-1.33399	-1.28817	-1.17555	0.424302	-1.71665	-0.752367	-1.25681	-1.29962	-0.77635	-0.0767782	-0.978644	0.0510107	-0.33988	0.315981	1.08258	0.471731	1.82494	0.802519	0.787655	1.78585	0.433192	3.69021	0.00817942
	Pgrmc1	0.0686896	-1.09253	-0.201419	1.59432	-0.101983	-0.548192	1.24017	0.0100968	-0.871798	0.0263968	-1.16934	-0.329116	-2.69206	-0.0878788	-0.541512	-0.637375	-0.358795	0.122705	-1.37093	0.170725	-0.592162	0.850838	0.552013	2.41478	0.234413	1.04257	0.642626	0.95686	0.667883	2.42326	0.0345271
	Ccdc6	0.24535	0.2291	-0.454094	1.44696	0.154809	-1.08086	0.765585	0.825486	-0.275047	-1.12969	-1.34195	0.458141	-2.72073	-0.654242	-0.415041	-1.40127	-0.781875	0.348538	-1.44633	0.538299	-0.0021506	1.14328	0.170697	0.885255	1.21621	0.909718	0.362937	1.24655	0.756377	3.8569	0.00665895
	Aip	-0.370006	-0.0109335	-1.00511	0.921451	0.884777	-0.118549	0.422082	0.063185	-0.161295	-1.99277	-2.11111	0.144624	-2.86614	0.165061	-0.65126	0.0262995	0.569624	-0.214655	-0.754893	1.22307	0.638385	0.685592	-0.535805	0.746665	0.775878	0.789704	0.926728	0.943509	0.865902	2.79521	0.022045
	Mrrf	0.346943	0.76992	0.274914	-0.00237999	1.05637	-0.465206	0.132823	0.639455	-0.812699	-0.176918	-0.821578	0.297406	-2.49772	-1.40021	-0.483989	-0.615792	-1.02068	0.447088	-1.48567	0.571998	-0.953847	0.989534	-1.3016	0.474741	1.43438	0.833404	1.52555	1.08088	1.16288	2.4389	0.034113
	Iglon5	0.127411	1.02298	-1.85879	0.713831	0.551115	0.277602	0.0746744	1.42556	-0.986978	0.0689346	-1.84494	0.490932	-1.17646	-0.427208	-0.0141668	-0.576566	-1.49205	-0.600016	-2.03262	-0.52485	0.361994	0.719555	0.0684447	0.419131	1.29024	1.65906	0.959535	0.754467	0.549188	2.46285	0.0328689
	Stip1	0.198295	-0.036555	0.57757	0.929981	0.391557	-0.81937	0.719975	1.31443	-0.495554	-1.0255	-1.73498	0.2783	-2.15571	0.156399	-0.397945	-0.835936	-0.787987	0.361082	-2.69923	0.737822	-0.433584	0.719666	0.325892	0.931094	0.574512	1.1119	0.700725	1.19062	0.202542	3.28435	0.0129432
	Alcam	0.0948877	-0.0955287	-0.108805	1.38228	0.989635	-0.452103	0.610541	0.47239	-1.15908	-1.18933	-1.82196	-0.462354	-1.9624	-0.227555	-0.670516	-1.02478	-1.4037	0.0966826	-0.788785	0.616074	-0.190057	1.06125	-0.254377	1.55184	0.77001	1.81118	0.387835	1.05871	0.908013	4.43429	0.00396099
	Lrpap1	-0.121746	0.190459	-0.107411	1.34878	0.66784	-1.1618	0.562181	0.94418	-1.20149	-0.577009	-1.30985	0.720341	-2.50721	-0.242372	-0.276014	-0.855012	-0.915802	0.636584	-1.84615	0.347021	-0.5434	0.852134	-0.306067	0.628067	0.816198	1.47008	0.69921	1.33815	0.750102	2.17328	0.0477473
	Ndufv2	-0.353814	0.981382	0.00163263	0.385817	0.226831	-0.107263	0.217113	0.810494	-1.22826	-1.05006	-0.387622	-0.114934	-2.25648	-0.283971	-0.836795	-1.13655	-1.29166	0.840066	-1.67216	0.141962	-0.249313	0.544317	-0.55048	1.96972	1.42104	1.29873	1.04854	1.1228	0.50891	3.18428	0.0142076
	Tma7	-0.105078	0.787008	1.19219	0.150219	0.175927	-1.23932	0.903356	0.348467	-1.05882	-0.630203	-0.880162	1.2277	-2.3528	-0.444592	-0.47271	-1.38576	-1.51941	0.0850986	-1.73518	0.76467	0.0116096	0.923496	0.284815	0.957028	1.49486	0.70521	0.504111	0.919465	0.388815	3.0056	0.0175323
	Sptbn1	-0.299074	0.48289	1.07611	0.287344	0.261931	-0.816357	0.424998	0.914619	-1.41856	-1.09771	-0.568332	0.00122973	-2.66063	-0.188027	-0.648294	-0.803322	-1.32661	0.557976	-1.502	0.162645	0.159322	0.861105	0.171123	1.71027	1.36685	0.514532	0.78994	1.45435	0.13168	3.24354	0.0134009
	Npm1	0.780492	0.762448	0.0251501	1.073	0.316188	-1.0211	0.343499	0.162352	-1.15193	-1.28182	-0.785343	0.167741	-2.21559	-0.0187399	-0.469115	-0.29103	-1.19909	0.38488	-1.65191	-0.328423	-1.00306	1.17017	0.183782	2.01057	1.49889	0.580059	0.881005	1.14192	-0.0649961	2.27498	0.0420218
	Svip	-0.160503	0.457281	1.42071	0.230586	0.736995	-0.270089	0.0281842	0.708134	-1.02633	-0.903184	-0.834588	-0.171837	-2.57711	0.465978	0.259093	-1.46179	-2.12556	-0.607036	-0.838286	-0.144059	0.456174	0.392797	-0.0458109	1.30063	0.929167	0.520783	1.17111	1.57543	0.513125	3.40607	0.0113374
	Hspa9	-0.389189	0.451108	0.327681	0.501094	0.0436098	-0.592521	0.848956	1.29765	-0.717659	-0.93359	-1.01226	0.178701	-2.69013	0.0393369	-0.732703	-1.57635	-1.45092	0.602179	-1.3133	0.0057769	-0.274965	0.993782	0.542526	1.42116	0.715441	1.10903	1.10583	1.03846	0.461264	3.64443	0.0086213
	Acyp1	-0.254147	-0.067637	0.30387	0.774256	-0.164181	-1.79116	0.0533533	-0.225987	-0.799338	-1.49634	0.159811	0.869197	-1.88293	-0.435762	-0.429532	-1.12308	-0.812455	-0.00821962	-1.11427	0.893921	0.596462	1.41136	0.674948	2.13156	1.75205	-0.116604	0.201318	1.32548	-0.425962	3.0168	0.0173525
	Tmcc1	0.588664	0.951331	1.38572	-0.948578	-0.0123841	-0.177048	0.161313	-0.91891	-1.49043	-1.69797	-0.458557	0.173549	-2.29322	0.589027	-0.205709	-0.710591	-2.2655	0.44611	-0.476241	0.738773	0.271066	0.650261	0.921937	0.522071	1.10896	0.636556	1.05375	0.716073	0.739972	2.5574	0.0291917
	Ppp1r12a	-0.111326	0.139738	0.326717	1.25353	0.398732	-0.923438	0.685281	0.843657	-0.888785	-1.52476	-2.01425	-0.315229	-2.52529	-0.0406628	-0.06206	-0.663817	-0.656101	0.774374	-1.86328	0.597174	0.776803	0.571697	0.551437	0.925989	0.892459	0.316362	0.805055	0.938365	0.791635	3.66564	0.00833528
	Scrn1	0.731263	-0.658644	0.449099	1.52379	0.334614	-0.862342	0.333727	0.641687	-1.51015	-0.662716	-1.17829	0.117916	-2.15968	-0.283982	-0.207712	-0.550528	-0.680151	0.596303	-2.29884	-0.117744	0.663136	0.26656	0.667047	2.05367	0.49236	-0.291893	0.781853	0.747273	1.06237	2.32388	0.0393305
	Nsfl1c	-0.168831	0.159553	-0.0250473	0.922016	0.301317	-0.785001	0.381605	0.462211	-1.72937	-0.40847	-1.66269	-0.0571501	-2.29268	0.179123	-0.102398	-1.00893	-1.34852	0.427635	-1.35723	0.0499287	0.141562	0.985463	-0.144903	1.39475	1.64185	1.13832	0.678253	1.27288	0.954768	3.31378	0.0124829
	Eea1	0.177795	0.440704	0.552096	0.594668	0.659781	0.115549	0.184109	-0.200744	-1.66303	-0.0587128	-1.83015	0.00986938	-1.99822	-0.554997	-0.232455	-1.19667	-1.45031	0.218384	-1.8302	0.192888	0.4126	0.517225	-0.121815	1.0727	0.878593	1.5792	1.04311	1.46425	1.02377	4.13782	0.00550491
	Mia3	0.0378039	-0.0991985	0.289807	0.712367	0.232336	-0.295763	0.152031	-0.635818	-1.23897	-1.45978	-1.90331	-0.854349	-1.33563	0.143043	-0.839789	-1.14463	-1.06362	0.376093	-1.04804	1.07212	1.15482	1.00446	0.360575	2.26866	1.38878	0.528793	0.65904	0.879875	0.658296	6.02358	0.000897955
	Ppp1r9b	0.558358	0.571281	0.879637	-0.12571	0.587921	-1.03215	0.226134	0.110961	-1.34959	-0.176624	-1.75895	-0.11142	-2.28445	-0.03618	-0.547093	-0.595046	-0.637749	0.332001	-2.42739	1.14928	0.593325	1.18159	0.616668	1.53081	0.513009	0.508965	0.528294	1.12119	0.0729145	3.49528	0.0100135
	Dnajc8	1.31723	0.199514	0.127337	0.0573236	0.675294	-0.858283	0.280748	1.0308	-1.74938	-0.901423	-0.87156	-0.747017	-1.18102	0.0984239	-0.98832	-0.662901	-1.30727	-0.0736916	-2.36228	0.378282	0.067881	0.797747	0.289957	1.57863	0.814164	1.37633	0.461298	1.32044	0.831739	4.11516	0.00557776
	Dag1	0.470869	0.150058	1.00924	0.378671	0.165258	-0.307479	-0.960891	0.779104	-0.623947	-0.045028	-2.11347	-1.11171	-2.15383	-0.105186	-0.379376	0.171328	-1.53359	-0.0680358	-1.5157	0.347615	0.913238	0.451044	0.510504	1.31102	1.49241	-0.115784	0.647151	1.85048	0.386031	3.92939	0.00652602
	Pacsin1	-0.202413	-0.053683	0.308371	0.287311	0.0979574	-1.37403	1.20359	0.992294	-1.56322	-0.800903	-1.13663	0.415119	-2.16634	0.221104	-0.363922	-0.98491	-1.07882	0.797143	-1.93299	0.14409	0.39036	0.506851	0.28542	1.5795	1.13807	0.940689	0.869496	1.23005	0.250444	2.6003	0.0273899
	Clint1	0.99987	0.431832	0.448405	0.823311	0.438172	-0.44176	0.177458	0.661897	-1.4523	-1.1232	-1.72105	0.0691011	-2.02784	-0.362328	-0.603494	-1.16023	-0.714617	-0.393028	-1.88036	-0.0244203	0.150929	0.880048	0.395339	1.60833	0.629293	1.01593	0.655159	1.34218	1.17737	4.99941	0.00233
	Clu	1.02278	-0.0978588	0.000515162	0.537145	1.61698	-0.323701	-0.102271	0.493807	-0.79274	-1.01057	-1.40784	-1.05265	-2.1089	0.437483	-1.61724	-0.550521	-0.934378	0.39678	-1.76111	0.307764	1.1794	0.756058	0.500736	1.24574	1.56132	0.689237	0.0379014	0.522487	0.453651	4.38052	0.00413489
	Slc9a3r1	0.0181462	0.00989236	0.243845	0.489841	-0.458432	-1.04632	-0.278532	0.20088	-1.13793	-0.39254	-0.900266	-0.897755	-2.3809	0.107114	-0.0665177	-0.99693	-0.786387	0.292703	-1.62692	0.367192	0.889579	0.926545	-0.291798	2.23122	1.20251	0.933543	0.698989	1.22718	1.42206	4.55571	0.00381467
	Calb1	0.450642	0.0303733	0.748878	1.12787	0.1738	-0.84031	0.875911	0.501073	-1.11854	-0.0786279	-1.32143	0.0638939	-1.51864	-0.0397828	-0.614645	-0.6744	-1.80091	0.639047	-2.32222	0.193999	-0.184891	1.0978	-0.0748231	2.21379	1.45001	0.41295	-0.172	0.725888	0.0553036	2.36164	0.0374305
	Erc1	-0.0148738	1.09934	0.259123	0.436626	0.748725	-1.12325	0.0412067	0.172818	-1.43297	-0.71141	-1.54144	0.206047	-1.47303	-0.569079	-0.77641	-0.948306	-1.10003	0.0976516	-1.5515	0.864107	0.40521	1.19601	0.961035	2.18419	1.55173	0.0878457	-0.517853	1.11838	0.330104	3.79285	0.00697964
	Clip1	-0.301365	0.190177	0.501912	0.623615	0.675723	-0.738677	-0.0830549	0.206862	-1.87329	-0.736835	-1.57053	-0.253924	-2.05389	0.0726947	-0.372056	-0.974634	-0.978482	0.403038	-1.8977	0.861788	0.979358	0.92045	0.0452799	1.46059	0.89565	1.03309	0.813784	1.20861	0.941812	4.5329	0.0038228
	Ktn1	0.31931	0.64393	0.885424	0.268628	0.407646	-0.976879	0.971534	0.354938	-1.34412	-0.682813	-0.867256	-0.0987792	-2.05887	0.144446	-0.225546	-1.56578	-1.23718	0.659636	-2.44494	0.398909	0.175953	0.326698	0.170743	0.697278	1.14204	0.316513	1.06003	1.48301	1.0755	3.14734	0.0146729
	Sptan1	-0.0859907	0.186596	0.346614	0.606238	0.160212	-1.04598	0.496586	0.84786	-1.18467	-0.927384	-1.32952	-0.0623196	-2.42926	-0.037073	-0.233249	-0.932528	-1.39015	0.254779	-1.90736	0.502421	0.532744	0.818781	0.43136	1.33348	1.32836	0.774065	0.774969	1.53087	0.639556	4.60415	0.00381467
	Atp5f1d	-0.595574	0.870666	0.595919	0.32308	0.299054	-1.10409	0.0440257	1.09131	-1.34631	-0.610433	-1.59028	0.676237	-1.77623	-0.464669	-0.0193072	-0.571132	-0.94644	-0.765166	-1.56499	0.82654	0.479511	0.585361	-0.331398	2.77458	0.76228	0.417644	0.729762	0.751675	0.458375	2.94675	0.0189043
	Dctn2	-1.11153	0.400846	0.280316	0.4075	0.0626009	-0.877395	0.615754	0.738357	-1.42777	-0.276718	-0.547432	0.920638	-2.19051	0.114675	0.0318294	-0.923136	-1.53566	0.116091	-2.08692	0.639697	-0.311887	1.10044	0.410206	2.08023	1.08595	0.311787	1.0024	0.338753	0.630886	2.33105	0.0389348
	Ubqln1	-0.564696	-0.267915	-0.324222	0.103453	0.502396	-0.828625	0.261855	1.26331	-1.60848	0.139024	-1.56027	0.111332	-1.98206	0.906846	-0.121699	-1.22826	-1.25835	-0.66307	-0.822557	0.845837	1.21963	1.12591	0.345117	2.11606	-0.367613	0.205431	1.14618	0.177345	1.12809	2.73255	0.0232297
	Ntm	-0.131543	0.507379	0.474647	0.921263	0.508811	-0.503477	-0.118977	0.706283	-1.45491	-1.25419	-1.79253	0.569658	-2.27664	-0.464584	-0.299875	-0.929987	-0.699457	0.0729835	-1.57243	1.03541	0.485344	1.2062	0.394312	2.19838	0.3284	0.698427	0.273978	0.431917	0.685202	3.73713	0.00768963
	Pdia3	-0.202084	0.0710377	0.247772	0.508696	-0.193681	-0.900793	0.655905	0.994727	-1.48585	-1.04432	-1.22995	0.443505	-1.85829	-0.134259	-0.102621	-1.344	-1.23534	0.528136	-1.889	1.15112	0.374659	0.744249	-0.0017661	1.74291	0.930222	0.848238	0.683376	1.60585	0.0915569	3.47644	0.0102425
	Plbd2	-0.407014	0.233871	0.0761914	-0.225524	-0.350513	-0.857885	-0.648297	0.939126	-0.443457	0.818879	-1.92388	-0.0731502	-1.04097	0.571093	-0.518529	-1.18542	-0.372554	-0.925198	-1.23937	2.23705	1.60576	-0.120332	-0.0988554	1.26301	0.144531	0.497017	1.57365	1.523	-1.05225	2.34515	0.0382497
	Fkbp1b	0.741864	0.541692	-0.219727	0.495012	0.41841	-0.299893	0.68303	0.414525	-0.362899	-1.26075	-0.477541	-1.4766	-2.11357	-0.452129	-0.522156	-1.93998	-1.05573	0.142144	-0.410457	-0.574095	-0.849811	1.14412	0.0955508	0.905882	1.78181	1.02265	1.28356	1.24501	1.10007	4.29619	0.00442752
	Coq9	0.352729	-0.104438	-0.548088	0.498904	0.0162741	-1.30597	0.41916	0.720342	-0.878699	-1.10809	-0.919722	-0.341727	-2.2275	-0.802721	-0.138088	-1.13046	-1.1891	0.109566	-1.088	0.513816	0.0158995	1.04204	0.033244	1.36433	1.59712	1.24431	1.24032	1.60007	1.01448	5.39223	0.00150033
	Palmd	-0.360583	0.0752058	-0.614759	0.969095	0.151683	-1.01214	-0.123596	0.222108	-0.504578	-0.644911	-1.15931	-1.43386	-2.00425	-0.150175	0.464706	-0.571908	-0.439099	-0.099821	-0.740648	-0.290602	0.052849	1.46044	-0.6482	-0.19729	0.754748	2.40894	1.58496	0.976721	1.87427	2.85661	0.0205833
	Gab1	0.163553	0.206406	-1.16624	-0.351876	0.0922465	-1.63929	0.496996	0.638274	-0.773923	0.249659	-2.30748	-0.379809	-0.975308	-0.871221	0.0938004	0.0231158	-0.293692	-0.832016	-0.619199	-0.367498	0.587438	0.139942	-0.186203	0.149783	2.09755	1.52665	1.30259	2.05187	0.943887	2.78418	0.0221695
	GOLGA7B	0.291659	-0.0889509	-1.22351	0.245612	0.501819	-0.671681	-0.178764	0.658501	-1.08806	-2.25837	-1.61447	0.052397	-2.04828	0.131695	0.419365	-1.10755	-0.157415	0.412391	-0.306892	0.988118	1.23609	1.04363	0.653724	-0.577783	2.01206	0.497565	0.406401	0.882635	0.888052	2.78817	0.0221433
	Try10	-0.784866	-1.08266	-0.256445	-1.26425	0.790747	-1.20667	-0.097679	-0.833751	-0.546316	-0.750802	-0.988386	-0.749846	-1.2796	0.714687	-0.713501	-0.39307	0.62917	0.921252	0.150161	-0.854876	1.24499	1.8409	-0.327058	0.556272	2.23738	0.164567	1.44645	1.43882	-0.00560974	2.40074	0.0358036
	Lcp1	-1.2564	-0.199889	-0.61378	-0.308831	0.908559	-1.70089	0.306874	0.80944	-1.90832	0.0254719	-0.9326	-0.49594	-1.33068	-0.577332	-0.117131	-0.407425	-0.570519	-0.825114	0.330129	0.972979	1.32805	0.545079	-0.12809	0.505582	2.59552	0.33074	0.354184	0.828189	1.53214	3.16129	0.014591
	Myl6	0.0581075	-0.779366	-0.445231	0.177059	0.225894	-1.25881	-0.366366	0.000816998	-1.63345	-1.39034	-1.63026	-0.413467	-1.75293	-0.285776	-0.281841	-0.583855	-0.266162	0.725412	-0.179561	2.51978e-05	1.29022	0.859376	-0.124924	0.936781	1.57394	0.958374	1.41507	1.45754	1.71372	4.6116	0.00381467
	Cdh10	-0.775785	0.221442	0.0105321	-0.095686	0.0263455	-0.573766	0.111338	-0.150568	-1.61829	-1.43441	-0.755455	-1.56539	-1.55082	-0.273601	0.314329	-1.0534	-0.604696	0.314451	-0.678163	0.789561	1.67412	1.14263	-0.0290244	-0.234986	1.53796	0.782659	1.38148	1.87903	1.20815	5.01131	0.00233
	Tnks1bp1	0.439987	-0.315995	-0.106301	-0.261214	0.855107	-1.45334	0.0747507	-0.575001	-0.727522	-0.735522	-1.87895	-1.53261	-1.10925	-0.0156177	0.0681097	-0.225893	0.389849	0.0869029	-1.888	0.109033	1.94794	1.39475	-0.0997075	1.47214	1.05118	0.508311	0.00805238	1.36649	1.15232	3.55993	0.00939329
	Rap2b	-0.163716	-0.845938	-1.0873	-0.310637	0.525054	-0.570452	-0.188595	-0.397848	-1.17853	-1.41512	-2.26028	0.417112	-1.61732	0.216557	0.497126	-0.37304	0.639237	0.545631	-0.124182	0.166823	0.8327	1.03294	-0.851907	-0.225942	1.76385	0.678535	0.882872	1.72394	1.68845	2.21934	0.0446794
	Sh3kbp1	0.484603	-0.165943	-0.232896	-0.140143	0.27332	-2.08828	-0.174234	0.565487	-1.28838	-0.662802	-2.19563	0.2589	-1.22147	-1.45722	1.01568	-0.846066	0.643114	0.108484	-0.780419	0.651933	0.815968	-0.637064	0.467685	0.564382	1.31136	1.12719	1.01607	1.50813	1.07825	2.41257	0.0351138
	Adprs	0.5971	0.679243	0.557124	0.647373	0.201737	-0.932513	0.00549709	0.269228	-0.186657	-1.50114	-1.70304	-1.73675	-1.81313	-0.42353	0.62952	-0.453014	-0.153894	0.468297	-2.43705	-0.129398	0.954889	0.952184	1.04824	0.700633	1.05396	0.100652	1.10634	0.996395	0.501713	3.91649	0.00654
	Tpm4	-0.286714	-0.199965	0.0484779	0.733462	-0.00827416	-1.3616	-0.144471	0.481337	-1.71657	-0.373986	-1.81097	0.30267	-1.6547	0.271312	0.265398	-0.283399	0.335144	-0.565533	-1.59196	-0.0256057	0.774325	1.2425	-0.37725	-0.795672	1.46112	0.638927	1.446	1.90108	1.29491	2.18697	0.0469778
	Anxa5	-0.206516	0.407915	0.585975	-0.355771	0.187605	-1.40735	0.572786	-0.196201	-0.72419	-0.861454	-2.0164	0.837369	-1.97701	-0.654835	0.433275	-0.532728	-0.921928	0.413442	-1.29035	0.614497	-0.180755	0.376376	0.554061	-0.495694	1.82701	1.44026	0.989047	1.83059	0.750974	2.62121	0.0266861
	Ubl4a	-0.208344	-0.0321563	0.0266542	0.397837	0.229536	-1.80841	0.0734244	0.846479	-0.884122	-1.14302	-1.50924	0.164693	-1.97309	-0.210864	-0.0547383	-0.560772	-0.175136	0.744294	-2.36184	0.548043	0.92997	0.926804	0.237469	0.200885	1.30691	0.977307	0.717609	1.66946	0.924359	3.28035	0.0129432
	Prrc2c	0.949042	0.802084	0.477879	0.363089	0.614667	-1.07884	0.103308	-1.13356	-1.30711	-1.2115	-0.913945	-0.36806	-1.62506	0.261162	-0.114168	-1.30662	-0.576742	-0.236717	-1.18926	0.164242	0.479776	0.565516	1.23677	-1.26787	1.45255	1.46394	0.321202	1.33288	1.74135	2.78958	0.0221433
	Rrbp1	-0.382283	-0.206179	0.00524624	-0.443163	0.5975	-1.49603	0.235963	-0.0977407	-0.778773	-1.19154	-0.742326	-0.213305	-2.06729	0.821315	0.221538	-1.08417	-0.465588	1.21788	-1.66112	0.346459	1.86947	1.26606	0.354379	-0.929138	1.20256	0.398913	1.06491	1.54112	0.615327	2.3015	0.0404739
	Zpr1	-0.611996	-0.297721	-0.451792	-0.0712213	0.0608461	0.122395	0.812985	-0.399755	-0.570701	-0.54234	-0.882886	0.515769	-2.37213	-0.108015	-1.01881	-1.50689	-0.735473	0.368405	-1.27953	0.810994	0.0372012	1.37621	-0.208152	2.00289	0.507949	1.23819	0.0160482	1.7965	1.39101	3.90622	0.00654
	Pdyn	0.425078	-0.183049	-0.331955	0.294546	0.566158	-0.634786	0.0342706	-1.55711	-1.59593	-0.275613	-1.44047	0.850537	-1.51044	0.328627	-1.64873	-0.59453	-0.693179	0.256008	-1.63692	0.939093	0.334538	1.39768	0.111774	1.1461	1.02096	1.28361	0.736322	1.18748	1.18993	3.82418	0.00670534
	Pea15	-1.65163	-0.464238	0.0732349	0.375331	-0.297891	-0.502212	0.74523	0.194576	-0.870716	-0.762571	-0.424649	-0.272062	-1.84101	0.319644	-0.615088	-0.488246	-1.07236	0.609656	-1.16568	0.841337	-0.741222	1.61229	-0.304877	2.39624	1.37768	0.320146	-0.102575	1.44035	1.27131	2.64728	0.0258138
	Acin1	-0.743625	-0.429971	0.38455	-0.0963356	0.478252	-1.12132	-0.265508	-0.351723	-1.22954	-0.55749	-1.27428	1.07167	-2.04657	0.103199	-0.290973	-0.750755	-0.837776	0.557764	-1.61993	0.289655	0.742245	0.485956	0.110475	2.33453	1.68217	0.374131	1.0951	1.0683	0.837797	3.37134	0.0117726
	Epn1	-0.407857	-0.114028	-0.318981	0.347516	0.658644	-1.28655	0.471374	0.670071	-0.785506	-1.35899	-0.464539	1.04064	-1.93354	-0.56189	-0.52135	-0.858555	-0.949072	-0.0672992	-2.10029	0.0652108	0.587689	1.15825	0.411186	2.0853	1.46169	0.366096	0.750829	0.449607	1.20434	3.67781	0.00825696
	Hspe1	-0.755477	0.108477	-0.489177	-0.48567	1.03324	-0.85016	0.152477	0.674781	-1.52319	-0.565613	-1.10211	0.462549	-1.84368	0.395684	0.0360219	-1.01606	-1.0586	0.797744	-1.95333	0.991134	0.734448	0.793791	-0.916947	1.609	1.44969	0.848384	0.858907	0.797517	0.816175	2.58842	0.0277171
	Itm2b	-0.631553	0.36563	-0.162156	-0.298906	-1.2204	-0.227964	0.865705	-0.957302	-1.51699	-0.255921	-0.685175	1.23022	-1.67767	0.519497	-0.414754	-0.762816	-1.27325	-0.465238	-1.05383	0.475266	1.75048	0.594657	-0.240489	1.21163	2.3062	0.531468	-0.0163515	0.675239	1.33477	2.94072	0.0190511
	Serpina3k	-0.769976	-1.341	-0.575745	-0.965655	-0.592223	-0.530863	-0.58912	-0.592033	-0.166418	0.615465	-0.767023	0.934699	-1.36828	0.500491	0.0594251	-0.25548	-0.569748	0.58385	-1.59596	1.6166	2.52383	-0.522043	-0.0360029	1.24669	1.35207	-0.308864	0.492317	1.66238	-0.0413755	2.78068	0.0222493
	Idh3a	-1.83018	-0.653278	-0.659072	0.0650846	1.22341	-1.35648	0.383209	-0.203303	-1.68893	-0.728361	-0.643732	0.767226	-1.53831	0.188142	-0.675443	-0.172582	-0.860921	0.421702	-0.750322	0.226259	0.961046	1.43136	-0.360221	1.15041	1.57758	0.856757	0.777718	0.333848	1.75738	3.04047	0.0169185
	Sgtb	-0.749681	-0.209065	0.142236	-0.131074	-0.0412996	-0.846448	0.0529093	0.55482	-1.06009	-1.32997	-0.475244	0.23478	-2.99135	0.60173	0.590014	-1.24847	-1.15802	0.985739	-1.09093	0.581364	0.675976	1.24163	0.0212677	1.44173	1.10993	0.272019	0.874298	1.12567	0.825538	2.72333	0.0234669
	Tpi1	-0.754579	-1.08065	-0.591178	0.392253	-1.07271	-1.12937	0.123064	0.98971	-0.652776	-0.700536	-0.65545	0.901006	-2.56439	0.775369	-0.625644	-0.041259	-1.70117	0.847145	-0.156056	0.792842	-0.0374943	1.6409	-0.0229938	1.58766	1.18297	0.657145	0.514501	0.890413	0.491277	2.20311	0.0459623
	Bsn	-0.352284	-0.500357	-0.913848	-0.322147	0.176839	-1.07957	-0.246181	0.499782	-2.04882	0.0607427	0.309439	0.329444	-2.50707	-0.0392656	0.690609	-0.819263	-1.12427	0.100176	-1.14846	0.182049	1.01505	1.72788	0.81447	1.43832	1.08101	-0.0796405	1.13424	0.502983	1.11815	3.24797	0.0134009
	Tpd52	-0.356361	0.583165	-0.241441	-0.505063	0.442503	-1.45342	0.338844	0.522872	-0.617535	-2.26271	-1.21804	0.214785	-2.143	0.426232	0.0835443	-1.48221	-0.639263	0.64254	-0.972002	0.632693	0.299386	1.14405	0.814408	1.22034	1.58614	0.811322	0.790004	0.895988	0.44222	3.54095	0.00952701
	Gas7	-0.0959856	-0.0764295	-0.424529	0.414653	-0.686712	-0.913545	0.116856	0.237537	-0.440935	-0.686921	-0.0939568	1.07159	-2.8539	-0.177213	-0.0961139	-0.926953	-1.1655	0.234572	-1.7467	-0.0131431	0.315837	1.27708	0.0357281	2.15364	1.11102	0.967997	1.20734	0.88973	0.364951	2.96624	0.018416
	Phactr2	0.424459	0.333071	0.564788	-1.1761	-0.402588	-0.714011	0.556028	0.390434	-0.0639967	-1.44644	-0.577801	0.141562	-2.54163	-0.125663	0.0533433	-1.61499	-1.47175	1.22054	-0.591951	0.594609	0.077896	-0.274426	0.651691	0.380312	1.58461	0.302701	0.56421	1.12849	2.03259	2.43141	0.034314
	Mcee	-1.07848	1.04194	-0.282867	0.423243	0.556347	-0.594114	-0.29528	-0.888473	0.196877	-0.698689	-0.8825	-1.069	-1.1529	-0.0586891	-0.484041	-1.91599	-0.372533	0.669915	-1.48773	0.626153	1.06184	0.00528564	0.728088	3.02902	0.645599	1.19742	0.339403	0.34413	0.396021	3.3967	0.0115032
	Paip1	0.560251	1.26251	-0.116443	-1.34768	0.177482	-1.38789	-0.50066	0.549001	-1.0527	-0.793927	-0.911242	1.10334	-1.47725	0.147197	0.384422	-1.23981	-1.1835	0.250224	-2.0292	0.355974	0.391239	1.34102	-0.21083	0.623416	1.29681	1.22209	0.611421	1.48063	0.494084	2.33178	0.0389092
	Ckap4	-0.290467	0.536701	-0.474329	-0.125397	0.162343	-0.958453	-0.359397	0.121479	-1.79967	-0.679014	-0.385935	0.144585	-1.98864	0.372967	-0.130302	-1.72422	-0.630591	0.257179	-1.77092	0.456739	1.23086	0.866393	0.343798	1.58843	1.22207	0.715369	0.670479	1.91448	0.713457	4.26747	0.00461021
	Klc4	-0.663022	-0.0974874	-0.54858	-0.149791	1.26168	-0.656696	0.497672	0.0368357	-0.60841	-1.53889	-0.390229	-1.96731	-2.58859	0.758523	-0.0684437	-1.15515	-0.22511	0.688071	-0.596554	0.246977	-0.201332	1.09716	0.676552	1.11214	1.14745	1.505	1.1281	0.629182	0.670264	2.99669	0.0176348
	Pfdn1	-0.363037	-0.556463	-0.362025	0.539048	0.40493	-1.03587	-0.195863	0.142509	-1.99334	0.381423	-1.66743	-1.0196	-1.59974	0.98374	-0.26608	-0.837494	-0.437651	0.880293	-1.52537	0.492547	0.604241	0.982449	0.892238	1.96423	1.37029	-0.133276	0.393741	0.747757	1.2138	2.87781	0.0201362
	Bag4	-0.826593	-0.0990714	-0.307249	-0.368259	1.36659	0.377083	-0.105123	-0.383844	-1.60303	-0.725916	-0.416528	-1.76646	-1.68889	-0.0491269	0.0859414	-0.146094	-1.77237	0.525336	0.409391	-0.583175	0.405702	1.29032	0.368993	2.70603	0.847479	0.514701	0.982731	0.408695	0.55273	2.22293	0.044432
	Gprin1	0.681854	0.0467135	0.262068	0.941538	0.755436	-0.883971	0.675449	0.316022	-0.939156	-0.747618	-2.16918	-0.704729	-2.43208	-0.257907	-0.570332	-0.434325	-0.626436	0.801047	-1.22711	0.37226	-0.506947	1.14751	0.0499245	2.12203	0.610546	1.31576	0.378556	0.548577	0.474497	3.02964	0.0170309
	Cyb5a	-0.200842	-1.09713	-0.371313	-0.181331	0.00041546	-0.40548	-0.348362	0.214663	-1.89699	-0.929945	-0.362592	-2.46604	-0.635157	0.772883	0.475889	-0.0189908	0.847628	0.0424409	-1.79231	-0.163234	0.328919	0.981488	0.436531	2.19998	1.02227	0.912451	0.997424	0.622914	1.01382	2.70912	0.0239276
	Ncam1	1.00077	0.624395	0.680915	0.536565	-0.0534233	-0.697283	0.606827	0.134269	-1.14113	-1.50129	-1.59183	-1.70993	-1.54687	-0.270432	-1.06069	-0.000823432	0.0147453	0.706093	-1.06801	-0.00434642	-0.571906	1.87077	0.520871	2.26603	0.595026	0.258779	0.868886	-0.0387287	0.571742	2.74479	0.0229977
	Klc1	-0.222481	-0.0179587	0.500356	-0.0491381	0.855982	-0.560357	0.562581	0.774169	-1.37433	-0.112913	-1.52622	-1.15059	-2.44898	0.139694	-0.149252	-1.03922	-1.06567	0.502071	-1.31326	-0.272847	0.424316	1.05366	0.111023	2.05509	1.45425	0.827712	0.630769	0.98329	0.42826	3.37974	0.0117138
	Akap12	-0.0788421	0.383937	1.0297	0.802821	0.482338	-0.353861	0.943227	0.180054	-1.43575	-0.810933	-1.00985	-1.34328	-2.83049	0.0405829	-0.142879	-1.14311	-1.03472	0.740823	-0.718373	-0.0330621	-0.368316	0.558738	-0.0320117	1.57479	1.11226	0.205384	1.23885	1.10371	0.93826	2.88444	0.0200062
	Spcs3	-0.241805	1.22885	0.744764	0.23324	0.941207	-0.304632	1.03368	0.700896	-1.17854	-1.43193	-0.28121	-0.820162	-0.158268	-1.12031	-0.52456	-1.30456	0.572754	-1.29712	-1.26917	0.971091	-1.29483	0.990431	-1.11534	-0.707767	1.39508	1.09294	1.16985	0.535862	1.43956	2.17167	0.0478196
	Cacna2d2	-0.0135298	-0.405704	-0.122096	1.17863	0.567197	-0.983342	0.686361	-0.0870748	-1.47747	-0.745614	-1.59597	-0.791072	-1.7837	0.190116	-0.26621	-0.685346	-0.141432	0.18449	-1.54236	0.12513	-0.609362	1.93884	-0.238327	1.63076	1.16648	1.04028	0.49614	0.694432	1.58975	2.93005	0.0192128
	Rcn1	-0.725991	-0.279562	0.423539	0.478307	0.516761	-1.49383	0.62357	0.385259	-1.16932	-1.0735	-1.59374	-0.37842	-2.00401	-0.0906595	0.416146	-0.666903	-0.791367	0.182919	-0.849171	1.32972	-0.567431	0.857481	-0.373271	2.24408	0.985928	0.81489	0.923026	0.449276	1.42627	2.95384	0.0187521
	Pcdh17	-0.503754	0.0503469	-0.289821	0.496749	0.569747	-0.45028	-0.099572	-0.370902	-1.13048	-1.12282	-0.698793	-1.38067	-2.16075	-0.117548	0.160099	-0.859411	-0.208185	0.369175	-0.842419	0.420454	-0.144321	1.29884	-0.568569	2.80047	0.90487	1.37844	0.226855	0.954146	1.31811	3.30864	0.0125432
	Pkia	-0.604219	0.116551	-0.0029382	0.637708	0.95306	-1.17454	0.606544	0.121948	-1.49198	-0.869199	-1.02849	-0.253323	-1.7587	-0.0640597	-0.112542	-1.0495	-0.150581	0.102272	-1.69677	0.723978	-0.474121	1.10015	-0.941145	2.10333	1.25071	1.4742	0.575418	1.23828	0.667964	2.74153	0.0229977
	Tppp3	-1.256	0.0716406	0.241919	0.247194	0.145925	-1.61247	0.757299	0.247208	-1.60384	-0.448617	-1.75156	-0.137215	-1.87556	0.718239	0.519167	-1.32789	-0.212875	0.453803	-0.839982	0.545805	0.588729	1.6121	-0.943003	0.740275	1.02368	0.727541	0.86117	1.16606	1.34125	2.22611	0.0442285
	Vbp1	-1.77653	-0.604911	-0.473213	-0.173024	0.404358	-1.43312	0.447152	0.6724	-1.72264	0.37238	-1.2834	0.409599	-1.35498	0.459329	-0.030563	-0.725831	-1.46741	0.901138	-1.04981	1.08468	0.479276	1.19202	0.807965	1.42185	1.75249	0.484975	0.907335	0.389793	-0.0913204	2.79674	0.022042
	Amph	-1.21095	-0.852614	-0.426953	0.172348	-0.0150871	-0.426633	0.868298	0.943428	-1.70284	-0.281222	-0.63788	-0.600079	-1.38298	-0.200814	-0.0125864	-0.177252	-1.63071	0.561306	-2.00086	-0.147648	0.165291	0.9091	0.409963	1.47284	1.43451	1.34517	1.21454	1.28178	0.928549	3.50699	0.00999978
	Prkcsh	-0.556677	-0.66068	0.786151	-0.000295634	0.478163	-1.45861	0.781735	0.437035	-1.48941	-0.0361375	-0.681793	-0.322194	-1.66258	0.138979	0.0555804	-1.04777	-1.48973	0.369438	-2.10117	0.858609	0.0858316	1.23166	-0.255365	0.86901	1.64885	0.786564	0.997078	1.36035	0.877387	3.18247	0.0142292
	Carmil2	0.045967	-0.38391	0.267125	0.319404	0.470434	-1.58813	0.547166	-0.0604795	-1.05729	-0.128461	-1.33738	-1.08115	-1.80178	0.76265	-0.660394	-1.68248	-0.706602	0.862073	-1.65625	0.539399	0.952457	0.60759	0.482724	1.17569	0.170318	1.17045	1.17642	1.04507	1.54937	3.76112	0.00742962
	Pbdc1	-0.543444	-0.311954	0.0493272	0.590151	0.488325	-0.941139	0.228722	0.163263	-1.69012	-0.355707	-0.324987	-2.21887	-2.25931	0.416909	0.686224	-0.238909	-1.51959	0.572353	-0.884765	0.49735	0.274684	1.07632	-0.104363	0.516447	1.31772	1.12011	1.00725	1.51013	0.877867	2.72954	0.0233553
	Serbp1	-0.574895	0.607367	-0.240046	-1.02117	0.785186	-1.23164	0.628929	-0.494361	-2.02334	0.255805	-0.836348	-1.15901	-1.49841	0.542164	0.0606268	-1.35381	-1.21547	0.732895	-1.09375	1.12443	0.891643	0.567618	0.0745324	1.26278	0.811517	0.848727	0.966501	1.36624	1.21527	3.46505	0.0103643
	Fnbp1	0.0438673	0.501913	0.61767	0.652713	0.202764	-1.57703	0.00891095	0.863125	-0.658176	-0.112263	-1.41924	-1.82434	-2.16886	0.404946	-1.28061	-1.09663	-1.14841	0.765345	-0.2744	0.880566	1.46019	0.913303	0.980478	1.31186	-0.202533	-0.107157	0.765386	0.700591	0.796013	3.27368	0.0129888
	Bin1	-1.15513	0.350264	0.63997	0.196443	0.757311	-1.26813	0.619912	0.468695	-1.12398	-0.0375602	-0.665982	-0.813837	-2.50511	0.282375	0.080783	-1.1841	-1.75741	0.377024	-1.43711	0.503092	1.06269	0.577083	0.251694	0.982047	1.26461	0.635724	0.563354	1.37745	0.957832	3.36884	0.0117726
	Lysmd2	-1.20669	0.753237	0.101453	0.192408	0.127181	-0.327706	-0.220389	-0.35551	-1.21409	-0.0285208	-1.01609	-0.344644	-0.90225	0.248278	-0.196591	-1.76491	-2.0283	-0.172407	-0.879007	0.600204	0.666208	1.73168	-0.701494	1.08507	1.4949	1.76653	0.0503227	1.28071	1.26042	3.93775	0.00651677
	Hnrnpk	-0.371297	0.0839504	-0.536317	-0.269686	-0.193408	-1.23369	-0.392076	0.0866129	-1.14584	-0.224837	-0.672714	0.681171	-1.8008	0.637857	0.171496	-1.66009	-1.55007	0.928392	-0.547758	0.67766	-0.0816581	0.725286	-1.07257	0.87818	1.90758	1.79262	0.590818	1.40096	1.19024	2.43131	0.034314
	Psap	-1.34928	-0.616047	-0.732764	-0.953933	-0.321838	-0.962061	-0.056901	0.0866762	-1.75789	0.130481	-1.13756	-0.0781783	-1.62709	0.445869	0.951676	-0.82637	-1.20674	0.852484	-0.453486	1.25397	0.818733	0.977035	-0.334511	0.546183	1.21297	1.16133	0.863346	1.38189	1.732	4.35131	0.00414458
	Mien1	-0.777264	0.275416	-0.257703	-0.902478	0.497897	-0.642792	0.0529641	-0.233941	-0.741289	-0.534986	-0.857243	-1.14253	-2.9645	0.327816	0.56136	-0.846539	-0.149191	1.14619	-0.64663	-0.114909	0.579495	1.06383	-0.895722	1.18249	1.57598	1.00837	1.03899	1.0782	1.31872	2.36258	0.0374305
	Mrpl49	-0.845656	-0.153531	-0.591954	-0.157672	0.405233	-0.804928	-0.540852	-0.50992	-1.65097	-1.26768	-0.544315	-1.69479	-2.06847	0.447746	1.35367	-0.0777461	-0.0704651	0.349718	-0.473432	0.0762887	0.688931	0.712592	0.0312344	0.566291	1.46068	1.18874	0.720861	1.61962	1.83077	3.21788	0.0137593
	Cyth4	-0.392893	0.0291992	-0.449423	-0.811039	-0.00207005	-1.08317	0.237125	-0.594186	-0.966169	-1.60288	-1.00475	-0.362322	-2.29886	0.555751	1.11376	-0.497554	-0.0668511	0.533167	-1.02778	0.0348268	0.687767	1.40387	-0.626777	0.948531	1.32444	1.69549	0.517426	1.49154	1.21382	2.99608	0.0176348
	Prdx6	-1.69731	0.46165	-0.152339	-0.444498	0.622169	-0.849448	0.468106	-0.474559	-1.5032	-0.438146	-0.793989	-0.207913	-2.56609	0.331618	0.663235	-0.851998	-0.629162	0.180599	-0.864771	0.140567	0.955911	0.948376	-0.345974	0.640433	1.58154	1.46413	0.759622	1.2725	1.32895	3.07013	0.0164595
	Pdap1	-0.0535483	0.260946	-0.371664	-0.161341	0.729885	-0.414862	0.0137151	0.384214	-1.15291	-1.86305	-0.689751	-0.686247	-2.48502	0.305896	0.459372	-0.966927	-0.680177	0.299189	-1.33206	0.230899	0.808444	1.01285	-0.780171	1.05699	1.18347	0.734649	0.971435	1.65097	1.5348	3.51015	0.00998364
	Ppp1r9a	0.591625	0.454213	-0.429743	-0.673831	0.891607	-0.503576	0.652824	-1.45625	-1.34994	-0.834899	-1.3778	-0.258083	-1.91187	0.135393	0.233715	-0.315645	-0.101659	-0.023871	-1.79363	0.16086	0.504785	1.39352	-0.585825	0.305997	1.29003	1.57819	0.353987	1.44085	1.62903	2.74733	0.0229977
	Fgf1	-1.96419	0.0657998	0.328206	-1.67678	0.369029	-0.219694	-0.21699	0.0650933	-1.01386	-1.31347	-0.344304	-0.133788	-1.52018	-1.25266	0.906371	0.0527961	-0.0201811	0.749897	-1.31206	0.458654	0.941156	1.00654	-0.737718	0.637407	1.10353	1.52001	0.723049	1.59695	1.20139	2.78908	0.0221433
	Tagln2	0.0233676	0.126708	0.0972854	-0.0712648	-0.369946	-0.473855	0.00453852	-0.249709	-2.56315	-0.631175	-0.657339	-0.505671	-2.66076	0.200833	0.380173	-0.797291	-0.881636	0.116218	0.0683969	1.04907	1.30409	1.00521	0.0543385	1.18897	1.74008	1.21959	-0.347138	0.793677	0.836391	3.17592	0.0143691
	Chchd3	-0.571464	-0.277032	0.0697956	0.175697	0.0575147	-0.726358	0.960028	-0.041751	-1.52415	-0.757565	-0.636149	0.0341306	-2.49443	0.418875	0.238214	-0.809773	-1.49834	0.882258	-1.29327	-0.00975902	0.774572	1.37279	-0.28863	0.330255	1.44561	1.25123	-0.0115535	1.89766	1.03159	2.48386	0.0320873
	Ywhab	-0.992286	0.307711	-0.533888	0.586795	0.190872	-0.691434	0.338779	0.0120374	-1.6872	-0.182331	-0.852424	-0.672948	-1.99474	0.249839	-0.476722	-0.781865	-1.01576	1.13957	-0.666139	0.357464	-0.555637	1.59754	-0.813018	0.233041	1.92102	0.756056	1.36843	1.54684	1.31041	2.30945	0.0400177
	P4hb	-0.685515	-0.113171	-0.133041	0.0392924	0.113948	-1.40596	0.959011	0.526111	-1.35717	-0.541453	-0.890556	-0.207338	-2.53079	0.227117	0.270454	-1.02861	-1.47803	0.826929	-0.981524	0.221715	0.176205	0.893052	-0.0713503	0.836614	1.40949	1.25345	1.12387	1.6433	0.903943	2.99306	0.0176819
	Rwdd1	-0.747158	-0.494836	-0.828021	-0.16625	0.129396	-1.27275	-0.23495	0.107503	-1.73409	-0.530117	-0.705327	0.15408	-1.76639	0.503199	0.537998	-1.00309	-1.25297	0.941588	-0.281842	0.015226	1.02888	1.61541	-0.510347	-0.00259548	2.01244	1.12539	0.413635	1.40155	1.54444	3.04841	0.0167858
	Ndufb8	-1.32207	0.445653	-0.10097	-0.180145	0.90997	-0.235699	0.0112914	0.279917	-1.87706	-0.721491	-0.672311	-0.674599	-2.41456	0.647651	0.463411	-1.3689	-1.16057	0.206501	-0.475295	0.354714	0.923142	0.939946	-0.315158	0.617553	1.45894	0.800706	0.320682	1.52691	1.61184	2.84096	0.0210531
	Ddah1	-0.0111703	0.184169	-0.423248	0.42412	1.01596	-0.0087276	0.348603	0.560178	-1.84754	-0.40593	-0.631649	-0.632819	-2.17714	0.449498	0.194086	-1.40224	-1.03207	0.162697	-1.55711	0.213861	0.0356644	0.745454	-1.12897	1.31727	1.57148	1.31	0.0903098	1.42013	1.21513	2.35915	0.0374305
	Rab9b	-0.556568	0.0863785	-0.349642	0.0197829	1.00203	-0.639643	-0.206407	-0.3549	-1.28932	0.0749513	-1.64286	-1.26695	-2.21709	-0.0321807	0.0424569	-1.20177	0.403685	0.105057	-0.0283401	0.931741	0.79123	-0.115333	-0.587087	1.58052	1.85101	1.38064	-0.260407	0.671322	1.80769	2.61673	0.0268098
	St13	-0.677916	0.470428	0.0710697	-0.446517	0.580792	-0.238614	0.508234	0.140299	-1.88587	-0.126649	-0.708275	-1.18096	-2.13968	0.411192	0.0451904	-1.31843	-1.08287	0.612114	-1.29117	0.497499	0.180108	1.34431	-0.800293	0.936485	1.30386	1.30679	0.844136	1.47956	1.16517	3.04001	0.0169185
	Hpcal4	-0.448331	0.443474	-0.34177	-0.767138	0.88604	-0.423794	0.0698908	0.219164	-1.70184	-1.15786	-0.310272	-0.674496	-1.6315	-0.0422669	0.184572	-0.887094	-1.39539	0.853931	-0.443511	-0.0230291	-0.750737	1.11576	-1.0343	1.59897	1.5543	1.53126	0.772567	1.47651	1.32688	2.25817	0.0424797
	Fxyd1	-0.768869	0.0139712	-0.296454	0.467645	-0.0692205	-0.395592	0.407555	0.282262	-0.73581	-0.0599784	-0.136627	-1.52843	-2.80785	0.166688	0.217555	-1.20106	-1.29872	0.581803	-0.685942	0.0514548	0.553413	1.22714	-1.06945	1.52541	1.52936	0.626409	1.06745	1.25005	1.08584	2.76778	0.022494
	Ak3	-0.498849	0.393099	-0.423353	-0.339469	0.31052	-0.628781	-0.248146	-0.73427	-1.12059	-0.612549	0.307707	-0.741657	-2.2319	0.357759	0.322102	-1.14781	-0.610078	-0.10496	-0.711575	-0.421604	0.530355	1.09523	-1.09377	1.98063	2.39076	0.959394	0.944366	1.19713	0.8803	2.83065	0.0211886
	Cmpk1	-0.263094	0.36741	0.598113	0.0140848	0.31118	-0.321398	0.161052	-0.235119	-2.07045	-0.255534	-0.888452	-0.914492	-2.15089	-0.0775303	0.17286	-1.28421	-1.1962	0.397021	-1.02677	0.476389	0.424467	1.56536	-0.745654	0.525178	1.56039	1.5809	1.12935	1.1805	0.96555	3.50601	0.00999978
	Trir	-0.489756	0.568635	0.243286	0.118948	0.462461	-0.142894	-0.385117	-1.37952	-0.97849	0.125991	-0.491259	-0.732427	-1.89796	0.786679	-0.209781	-0.820514	-2.99078	0.976474	-0.207013	0.705036	0.512555	1.05735	-0.625451	1.07413	0.614392	1.4097	0.500163	1.088	1.10715	2.1769	0.0474954
	Arpc5	0.545857	0.227943	0.42702	0.0912738	0.477015	-0.606154	1.02267	0.419539	-1.19146	-0.343592	-0.876177	-1.28123	-2.96502	-0.6238	0.0729752	0.0290939	-1.10948	0.349878	-0.72122	0.211447	-0.162979	1.26361	-1.44698	0.694888	0.933899	1.56572	0.84222	1.21823	0.934811	2.32951	0.0390297
	Baiap2	0.249829	0.357779	-0.452574	-0.142241	0.783395	-0.648208	0.481591	0.153008	-0.953646	-1.28355	-0.549275	-0.869509	-2.28076	-0.146172	-0.280377	-1.05598	-1.37104	0.00731877	-0.799264	-0.235724	0.653816	1.64941	-0.77927	0.813345	1.51592	1.29883	1.03253	1.70646	1.14434	4.41578	0.00400829
	Bcas1	-0.89372	0.43101	0.645324	0.146489	-0.388971	-0.0976857	0.297904	-0.597305	-0.477381	-0.37807	-0.359153	-0.773939	-3.00723	0.121812	0.270423	-1.54531	-1.58037	0.706857	-0.467973	-0.000601592	0.717857	0.272705	-0.248343	1.70837	1.5264	0.523848	1.11391	1.17289	1.16024	2.92826	0.0192523
	Bnip1	-0.782104	0.627139	-0.118921	-0.687344	0.533562	-0.229037	0.1231	0.637518	-1.11937	-0.698533	-0.632673	0.400519	-1.80657	0.340358	0.530103	-2.0394	-2.15932	0.0991516	-0.421626	0.11593	0.605822	1.00736	-0.838072	1.31864	1.71325	0.953022	0.771151	1.57141	0.184937	2.39389	0.0360934
	Mtus2	-0.248757	-0.0744212	0.904499	-0.309236	0.202268	0.439153	0.280955	0.496569	-0.879328	-1.59341	-0.614648	-1.41494	-2.53227	0.794475	-0.23942	-1.53379	-0.358236	0.205625	-0.57612	-0.438508	-0.190128	0.493113	-0.305728	0.652405	0.96461	1.33896	1.11504	1.68136	1.73991	2.89318	0.0198749
	Eif3j1;Eif3j2	-0.280737	0.272879	0.301597	-0.267363	0.729755	-0.262858	0.756842	-0.763473	-1.05425	-0.703138	-0.767057	-1.12345	-2.76087	0.370154	-0.134122	-1.69341	-1.10358	0.345759	-0.12705	0.00503803	-0.26758	1.05725	0.0941171	0.983865	1.50581	1.27534	1.10902	1.08778	1.41373	3.44528	0.0106317
	Pmch	-0.233922	1.01437	-0.0180235	0.659658	0.486607	-0.829969	0.23724	0.569508	-1.14295	-0.406147	-0.60983	-0.668258	-3.00105	0.272327	0.236659	-1.39732	-1.83289	0.240853	-0.643008	0.104821	-0.113067	1.11111	-0.0787372	1.56747	1.09595	0.913902	0.490708	1.08183	0.89215	2.86786	0.0202571
	Nudc	-1.14295	-0.338492	-0.00963013	-0.25958	0.766511	-0.577447	0.35233	0.0358409	-1.38467	-0.433059	-0.337048	-1.22655	-2.93228	0.620732	0.619117	-0.836703	-1.10129	0.880654	-0.335055	0.470879	0.375057	1.30286	-0.760508	1.06089	1.43198	0.603623	0.903767	1.27678	0.974247	2.23267	0.043943
	Map1a	-0.437138	0.405407	0.719899	0.163355	0.28654	-0.686868	0.443999	0.0130504	-1.28526	-0.381326	-0.388636	-0.490383	-2.67645	-0.201146	0.164047	-1.48757	-1.4191	0.245973	-0.832541	-0.369976	1.01022	1.06799	-1.00653	1.30179	1.31151	1.23512	0.866845	1.20577	1.22141	3.07011	0.0164595
	Cald1	-0.270459	-0.415142	0.196061	-0.208433	-0.107095	-1.83985	0.51742	0.0761332	-1.23881	0.590066	0.430959	-1.04836	-2.70028	-0.347565	-0.0475428	-0.679336	-1.28124	0.989451	-0.228572	-0.376907	1.28051	0.956747	-0.568389	1.02649	1.4649	0.518837	1.2263	1.28846	0.795658	2.14968	0.0494413
	Sarnp	-0.918691	-0.284064	0.150614	1.13364	0.141788	0.0940441	-0.27858	-0.43461	-2.13741	-0.57923	-1.18153	0.515717	-2.49512	-0.363176	0.399147	-0.955823	-0.497678	-0.0704226	-0.904743	0.576954	0.132724	1.42277	-0.0418239	0.668908	0.817432	1.34764	1.25504	1.70677	0.779705	3.154	0.0146105
	Borcs7	-0.0181026	-0.0934274	-0.608993	0.263934	0.800357	-0.676035	0.255312	-0.134214	-1.22985	-0.342555	-0.219629	1.04767	-2.74951	-0.0475445	0.231423	-0.994563	-1.76228	0.0366195	-1.15463	0.236798	0.305243	1.03247	-0.960444	0.63063	1.05915	1.25477	1.26546	1.73792	0.834019	2.26315	0.0422353
	Cdc26	-0.194045	-0.658189	0.322882	-0.327457	1.11583	-1.11235	0.316505	0.350846	-0.567863	-1.52369	-0.8882	-0.382824	-2.60848	0.153526	-0.0397645	-0.803382	-0.457757	0.0538634	-0.804366	0.540563	-0.0199005	1.37817	-0.449462	0.857792	1.1615	1.12212	-0.202297	2.14778	1.51867	3.11798	0.0153253
	Wbp11	0.0634882	0.481908	-0.429305	0.00202323	0.190036	-1.37623	0.00844735	-0.626049	-0.62748	-0.456689	-0.830986	0.0530635	-2.5751	-0.386125	0.305836	-0.896684	-0.864457	0.339811	-1.21446	0.396842	1.09891	1.37994	-0.668	2.43844	0.443176	0.642773	0.821746	1.58354	0.701582	3.39947	0.0114706
	Fam177a1	-0.183193	0.13698	0.229172	-0.654733	0.416518	-0.76651	-0.0527967	-0.100108	0.12042	-1.93117	-0.825454	0.0534157	-2.73725	0.164441	0.683679	-0.60837	-0.628339	0.940051	-1.43255	-0.12253	-0.341971	0.745057	-0.326375	1.5001	1.58548	0.559854	1.22262	1.64646	0.707088	2.25696	0.0424804
	Vapb	-0.734034	0.518989	0.598639	0.311836	0.929606	-0.618025	0.551027	-0.762848	-1.35545	-0.1847	-1.04562	-0.511337	-2.282	-0.0285537	0.180749	-1.33033	-1.05168	0.958053	-1.15514	0.731018	-0.513852	0.402209	-0.805772	1.49181	1.12888	1.02282	1.306	1.68159	0.566119	2.22234	0.0444526
	Eef1b	-0.950518	-0.0246049	-0.393639	0.422561	0.324683	-1.12793	0.639302	-0.365626	-1.45211	-1.12864	-0.844008	0.154043	-2.36067	0.208051	0.0923493	-0.787796	-1.03244	0.424792	-1.04706	0.362897	0.463514	1.45862	-0.428344	1.54512	1.60091	1.16805	0.9751	1.07088	1.03251	3.71658	0.0078994
	Ncl	-0.114775	0.0967246	0.196763	-0.336692	0.529092	-0.881338	0.359912	-0.667576	-1.27715	-0.529062	-0.796378	0.561108	-2.84042	-0.0417464	0.351483	-1.2458	-0.649245	0.638549	-1.51698	0.496465	-0.0532813	1.287	-0.400285	1.29712	1.50024	1.02163	0.602998	1.47334	0.938312	2.76258	0.0226458
	Ubqln2	-0.0599599	-0.180493	-0.154599	0.789046	-0.0438688	0.0538653	0.805314	0.364608	-0.677568	-1.89717	-0.684649	0.109975	-2.63743	0.536665	0.362535	-0.829527	-1.73331	0.349654	-1.52815	-0.307723	0.262441	0.871756	0.00361372	1.37701	0.277868	0.794314	1.11861	1.60867	1.04853	2.94797	0.0189043
	Dbndd2	0.240385	0.261428	0.300734	1.16508	0.106119	-0.599898	0.101257	0.127782	-0.941331	-1.19142	-0.977642	-0.361532	-2.69672	0.123496	-0.196308	-0.618569	-1.6876	0.389924	-0.927101	-0.526358	0.173738	1.49927	-0.162214	0.559043	1.53591	0.576242	0.581685	1.8888	1.2558	3.21101	0.0137634
	Myl12b	0.252518	-0.242925	-0.243455	0.486025	0.132358	-0.758265	0.0692736	0.448137	-1.04963	-0.898777	-1.03705	-0.780108	-3.01049	0.241172	0.451716	-0.867011	-0.604879	0.606238	-1.29014	-0.240685	0.615396	1.00345	-0.139235	0.344295	1.67104	0.881546	1.2557	1.75952	0.94426	3.09396	0.0159992
	Pcdh1	0.0833915	0.184527	-0.408907	0.134168	0.156315	-0.474752	-0.00153503	0.0122762	-0.81521	-1.17637	-1.3396	-1.08676	-2.23891	0.357195	0.236731	-0.669037	-1.04775	0.491515	-1.54549	-0.58824	0.699265	1.12767	-0.112105	1.37825	1.41215	1.06558	1.02942	1.53616	1.60003	4.30593	0.00442456
	Btf3l4	0.365573	0.369133	-0.159066	0.171772	0.00904074	-0.587912	0.170463	0.150037	-2.12185	-0.695613	-0.387978	0.119608	-2.3696	-0.236889	0.28241	-0.681293	-0.519532	-0.243324	-2.09953	0.15058	0.588852	0.61161	-0.100075	1.25057	1.86281	1.7906	0.614289	1.27586	0.419455	3.20497	0.0138799
	Eif4ebp2	0.384164	-0.0180855	0.0128173	1.13629	-0.016318	-0.534245	-0.00150005	-0.288805	-1.13355	-1.10493	-0.833803	-0.89781	-3.46409	-0.139999	0.132481	-0.137924	0.108197	0.487053	-1.30249	0.110218	0.313844	0.613644	0.00089024	1.62818	1.12551	0.987631	0.796036	0.800148	1.23644	2.79584	0.022045
	Hspa5	0.0432755	0.661222	0.169342	1.03824	0.127844	-0.27428	0.435205	0.398356	-1.98403	-1.22334	-1.31388	-0.0568051	-2.14454	0.114931	0.34744	-1.17824	-0.959999	0.871539	-1.64194	-0.290031	0.527838	0.571118	-0.380942	1.1362	1.91472	1.01582	0.526792	0.608394	0.939769	2.34602	0.0382428
	Fubp1	-0.318427	-0.0293078	-0.483092	0.782569	0.789865	-0.739549	0.0899187	0.326715	-1.7056	-0.821409	-1.36683	-0.435452	-2.47645	0.825719	0.489521	-0.724693	-0.318581	-0.292654	-1.55714	0.19337	1.00742	0.673588	-0.5191	0.756432	1.86529	0.98771	0.722636	1.05175	1.22578	2.81305	0.0217416
	Chp1	-0.0590261	0.793763	-0.0183649	0.467993	0.483892	-0.724399	-0.326773	0.786842	-1.46424	-0.956105	-1.87906	-0.3063	-1.44641	-0.0876615	0.0087441	-0.23814	-0.962229	-0.218523	-1.47297	-0.246724	0.681722	1.11175	-1.08097	0.515657	1.86309	1.44741	0.2044	1.57484	1.54779	2.99213	0.0176823
	Cstf2	0.859262	-0.754676	0.534806	1.4625	0.0253236	0.0567843	-0.742905	1.21598	-0.516784	-2.0191	-3.23168	0.512499	-1.00301	-0.87458	0.217215	-0.34132	-0.54977	0.0460379	-0.643815	0.329507	0.930709	0.284534	1.34326	0.479719	0.141648	0.707266	0.579306	0.731123	0.220171	2.50499	0.0309351
	Psmc6	0.383524	0.866265	0.147262	0.684165	0.76274	-0.759739	0.7271	1.48253	-0.100172	-1.95737	-2.5565	-0.486289	-0.858478	-0.215777	-0.323794	0.0502273	-0.339348	-0.22582	-1.33438	0.391372	-0.707597	0.467041	0.467531	2.74079	0.654257	0.0096765	-0.256841	0.406515	-0.118892	2.62128	0.0266861
	Scarb2	0.971019	0.20444	0.452264	1.39667	-0.478188	-0.35571	0.0827992	2.34793	-0.938288	-1.40736	-2.29272	-1.39225	-1.01214	0.340103	-0.73206	-0.0572371	-0.540074	0.329002	-1.67769	0.268511	0.478749	-0.28006	0.590374	0.80896	0.931396	-0.253686	0.924764	0.773844	0.516624	2.78404	0.0221695
	Rgs10	0.453533	-0.234623	0.761833	0.182243	-0.29612	-0.500492	0.185264	0.392194	-1.84322	-1.49137	-1.61402	-0.742529	-0.71645	-0.259916	0.855351	-1.24753	-0.783459	-0.905745	-0.903299	1.41394	-0.882257	0.84006	1.32656	1.73238	0.427405	1.52931	0.536496	1.06053	0.723941	3.82197	0.00670534
	Bmerb1	0.80209	0.129294	0.952308	0.639508	0.0386047	-1.03097	0.481141	1.12247	-1.98053	-0.321917	-1.3027	-1.44551	-0.996083	-1.00405	0.12569	-0.355234	-0.271187	-0.344604	-1.49847	0.135307	-1.14597	-0.0274381	0.509446	1.63391	0.199937	1.63109	0.576063	1.43141	1.31639	2.3593	0.0374305
	Ppp1r14a	0.881923	-1.14678	1.19385	-0.267571	-1.07021	-1.23727	-0.98818	0.748719	-0.958064	-0.143635	0.993086	-1.4439	-0.415103	-0.810586	0.525936	-0.898855	-0.272713	-1.25551	-1.12403	1.15236	0.0619968	1.03794	1.05295	1.03654	1.15596	0.906242	-1.21675	1.24771	1.25394	2.23642	0.0437569
	Wipf3	0.613159	-0.163994	-0.164444	0.723214	0.798228	-0.320623	-0.286067	0.916331	-0.985781	-1.37082	-0.878804	-0.253724	-1.97728	-0.265232	-0.415602	-0.333066	-0.450431	-0.36324	-1.07952	-0.679871	0.902011	2.37159	0.0551342	1.65665	0.945461	1.33196	-0.0864156	-1.45776	1.21893	2.34458	0.0382497
	Necab2	0.64707	0.0712652	-0.772874	1.13485	0.488637	-0.269311	0.725217	0.151601	-1.48456	-1.19062	-1.77331	-0.426028	-1.34951	-0.291206	-1.49634	-0.240544	-0.40853	-0.500656	-1.03629	-0.664117	0.824865	1.59851	0.591972	1.56567	0.0101928	1.16848	0.0716299	1.0613	1.79263	3.94522	0.00651677
	Bod1l	1.02285	-0.153015	-0.0188675	1.25488	0.529901	-0.935527	-0.771594	0.649729	0.379596	-0.00766226	-1.87067	-0.34626	-0.31224	-0.612089	-0.129754	-0.497783	-1.28888	0.704158	-3.22595	0.162903	1.28878	-0.472688	0.855079	-0.224366	1.15364	0.629661	0.734748	0.626299	0.875127	2.29459	0.0407624
	Fez1	1.08264	0.74604	0.63607	1.26189	0.394071	-1.17241	-0.878695	0.852691	-0.197643	-0.657189	-1.45032	-0.187305	-0.544102	-0.713085	-0.807579	-1.62337	-1.1578	-0.0162243	-2.20151	0.854484	0.541685	0.977712	1.1962	1.36562	1.33784	-0.650597	-0.255986	0.633484	0.633392	3.90684	0.00654
	Oxnad1	1.41236	1.06951	1.28516	1.58809	-0.161098	-0.874105	-1.13523	-0.510624	0.215615	-1.74264	-1.33943	-0.133931	-0.996202	-1.26745	-1.25189	-0.333717	-0.651853	0.097065	-1.11427	0.476913	0.426342	-0.187324	1.0134	1.54105	-0.0104974	0.913948	1.50972	0.593307	-0.432214	3.14984	0.0146729
	Psma2	1.76427	1.34565	0.971774	0.437291	-0.168723	0.561047	-0.470413	0.869811	-1.44341	-2.03387	-1.91868	-0.333526	-1.28236	-0.568321	-1.17707	0.433828	-0.650239	0.0311153	-0.342232	-0.820319	-0.336159	1.25605	0.496198	0.34181	0.974728	0.337972	0.417013	1.57711	-0.270337	2.30629	0.04019
	Hmbox1	1.40346	1.19929	1.24428	0.772365	-1.30279	-0.720268	0.84197	-0.411114	-0.809485	-0.698008	-1.50233	-1.46089	-2.07845	0.425037	-1.39925	-0.227945	-0.414647	-0.797768	-0.417705	1.43525	0.985882	-0.376603	1.01424	0.703417	0.187769	0.419217	0.689052	0.875439	0.420589	3.13553	0.0149393
	Inafm2	1.07931	1.09451	-0.0819221	0.604925	-1.62321	-0.749591	-0.208398	-0.198965	-0.486538	0.537728	-1.09544	-1.52015	-0.667529	-0.8824	-1.35959	-1.44211	-0.0274961	0.218521	-1.25813	0.141783	-0.413186	1.62466	1.44554	1.34145	0.88289	1.3683	0.850312	1.01651	-0.191771	3.21723	0.0137593
	Ndufab1	1.02723	1.22745	1.05903	1.07677	-0.788004	-0.652419	-0.428903	-0.049163	-0.637297	-1.51184	-2.25948	0.233538	-1.48623	-1.18199	-1.48419	-0.0845932	-0.533558	-0.131622	-0.892934	0.831878	1.09788	1.07131	1.13753	0.178848	0.389586	0.887873	1.11265	0.779783	0.010878	4.20581	0.00509281
	Stk25	0.86172	1.11201	0.775938	0.759946	0.268981	-0.757799	0.376095	-0.233098	-1.09947	-0.834414	-1.97703	0.543169	-2.42639	-0.822956	-0.539703	-1.03276	-0.58963	-0.58566	-1.26109	1.30641	0.756167	0.600071	0.450998	0.457303	1.66335	0.393261	0.494624	0.135317	1.20465	4.38292	0.00413489
	Maged1	1.17907	1.05005	0.984055	1.56124	-0.0231368	0.702591	0.837651	0.32005	-0.59678	-1.40391	-1.81736	-0.3176	-2.27571	-1.056	-0.8088	-1.32465	-0.535608	-0.000343065	-1.5743	0.477295	0.416355	0.319595	0.107463	1.10123	0.457786	0.805332	0.359711	0.119409	0.935324	6.39096	0.000551725
	Metap2	-0.0635766	1.31635	0.289563	-1.23709	0.549942	-0.224798	0.246394	-1.97077	-1.41357	-0.555954	-1.77138	-0.439128	-0.386046	-0.271993	-1.08547	-1.52983	0.708139	-0.302746	-0.868283	1.0565	1.51763	0.417869	0.828047	1.5462	0.908529	0.822172	0.367906	0.524178	1.02121	3.54105	0.00952701
	Pdia4	-0.0684975	1.00976	0.766057	0.139761	-0.211522	-0.992059	-0.0174641	-0.357697	-0.213706	-0.738582	-1.73237	1.63486	-2.06246	-0.651743	-0.360139	-1.07859	-0.419856	0.0112944	-1.55442	1.35719	0.631107	0.85476	1.03703	2.09054	1.22682	-0.116007	-0.146638	-0.47996	0.442528	2.36758	0.0373237
	Drap1	1.3467	0.53843	0.862672	0.742012	0.121301	-0.559985	0.675094	-0.3478	-2.23941	-0.931976	-0.993601	-0.601139	-1.73609	-0.728225	-0.730855	-1.4775	-0.650057	0.266649	-1.02947	1.26861	-0.513181	0.570438	1.07688	0.981428	1.58068	0.576478	0.997217	0.649625	0.285073	3.57917	0.0093246
	Cnpy2	1.13651	0.1116	0.499361	0.756729	0.624757	-0.797901	0.472888	-0.200856	-0.788274	-1.99938	-2.0551	-0.88253	-1.91119	-0.708062	-0.452501	-0.980253	-0.195973	0.261739	-1.30971	0.641017	0.768879	0.713253	0.780574	1.05245	1.43608	0.448153	0.957718	1.03311	0.586893	5.77017	0.00115208
	Atp5pd	0.452277	-0.115437	0.368487	0.998709	-0.605587	-1.65678	0.164991	0.398291	-1.26222	-1.04902	-2.37776	0.210102	-1.63917	0.0108756	-0.575188	-0.385923	-0.500469	0.522745	-1.66339	1.35626	0.969625	0.82467	1.20401	0.329798	1.06786	1.04426	0.760927	0.482108	0.66496	3.63735	0.00865027
	Uqcr11	1.21635	0.897923	0.0925162	0.0427169	-0.241499	-1.0691	0.343809	-0.711748	-0.359369	-1.81537	-2.35937	-0.329036	-2.10412	-0.249942	-0.248771	-0.785801	-0.815509	0.515046	-0.00438585	0.682127	0.0940136	1.48728	0.715043	0.847552	1.60843	1.04958	0.0958338	0.899055	0.506737	3.56221	0.00939329
	Tceal5	0.932218	0.422911	0.0871651	0.0378636	-0.28428	-0.285937	-0.0140051	0.478477	-0.569409	-2.89314	-1.55252	0.577902	-2.46782	-0.609591	-0.433842	-0.521006	-0.385098	0.339533	-0.452112	0.643926	0.496346	1.20034	0.630123	1.41711	1.37783	0.331389	0.865036	0.676412	-0.0458216	3.48225	0.0102007
	Cdh2	0.586381	0.151098	0.400358	0.856772	-0.240305	-1.06401	-0.0212167	0.50468	-1.28445	-1.78379	-1.79352	0.232204	-2.39661	-0.0192487	-0.324518	0.280049	-1.20792	0.447716	-1.40081	0.355494	0.615286	0.786071	0.771955	1.22123	1.46341	0.496292	0.788507	1.08587	0.493038	3.47583	0.0102425
	Gng3	0.654098	0.663349	0.259542	0.421292	-1.22272	-0.725043	0.0192079	0.122633	-0.297558	-2.05101	-2.51728	-0.122397	-0.540037	-0.501002	-0.512855	-0.914067	-0.231402	0.38073	-1.28921	0.839607	0.165624	1.34484	0.677346	2.14028	1.46831	0.610848	0.582945	0.0767435	0.497193	3.89329	0.00654156
	Ak4	0.694154	0.218811	0.122257	1.34691	0.20891	-1.01739	-0.205396	0.253931	-0.959742	-1.82019	-2.0105	0.955268	-1.74896	-0.248972	-0.682581	-0.539331	0.0904118	-0.131941	-1.55449	1.72442	0.453019	0.972646	1.08295	1.75993	0.0246004	0.65323	0.17617	-0.105733	0.287596	2.78568	0.0221695
	Stx6	0.934364	-0.148475	-0.00898842	0.946787	-0.375885	-0.927367	-0.169067	0.679092	-1.05687	-1.96149	-2.45349	0.505035	-1.52874	-0.392625	-0.323416	-0.607317	-0.389617	-0.338505	-1.1349	0.474028	1.09859	0.818182	1.45931	1.26748	0.902356	0.152159	0.651039	0.935254	0.993068	4.3753	0.00413489
	Txndc12	1.11589	0.627736	0.131473	0.813399	0.108233	-0.961713	0.0979214	0.665452	-1.29596	-1.99524	-1.74764	-0.218074	-2.02096	-0.508334	-0.588515	-0.540782	-0.0945216	-0.150458	-1.72546	0.885359	0.87031	0.656038	1.31177	1.03172	0.883332	0.668265	0.521831	0.397791	1.06115	4.90429	0.00260304
	MGI:1916649	1.28615	0.389931	0.16192	1.87146	0.432542	-0.46167	-0.0851108	1.01238	-1.10403	-2.56478	-1.82233	-0.152475	-0.999037	-0.330895	-1.26736	0.221579	0.348183	-0.619457	-1.45281	0.783788	0.26814	0.159193	1.59801	0.0596459	0.0357322	0.429021	0.630403	0.290073	0.881794	2.97394	0.0182439
	Cspg5	1.45261	-0.173208	-0.242344	1.60632	-0.248375	-1.07387	-0.417713	0.523319	-1.07708	-0.951284	-2.55507	-0.110735	-1.58588	-0.666857	-0.831456	0.00510619	-0.17395	0.157123	-1.20004	0.269377	1.05066	1.51373	0.501019	1.11663	0.431933	1.2346	0.0270762	0.461417	0.956938	3.15797	0.0146105
	Mtss2	1.08833	0.702202	0.729078	1.31975	0.308469	-0.976775	-0.133561	0.680116	-1.60803	-1.43991	-2.0045	0.486873	-1.47716	-0.705916	-0.892869	-0.748224	0.63227	-0.901005	-1.64833	0.639312	-0.268609	0.845991	1.17355	0.6521	0.74839	0.935331	0.535103	0.527448	0.800575	3.30355	0.0126513
	Ubxn2b	0.819084	-1.45177	-0.313702	0.802884	0.351988	-0.759052	-0.837039	0.975264	-0.927811	-0.913152	-1.28427	0.72864	0.453586	-0.896354	-0.53337	-0.635314	-0.877402	-0.929348	-1.60122	1.73654	1.6216	0.498005	1.398	2.03438	0.139815	0.302836	-0.0305605	0.417658	-0.289909	2.66569	0.0252036
	Srsf3	1.35452	0.216521	0.166662	1.29728	-0.185007	-1.37017	0.553713	0.577823	-0.199635	-2.40987	-2.22102	0.290937	-1.52904	-0.506434	-0.78206	0.19842	-0.0756781	-0.123107	-1.56437	0.636791	0.746901	1.33089	1.10756	0.73733	0.667898	0.323219	0.365425	0.125543	0.268961	3.24347	0.0134009
	Timm10	0.913693	0.0723261	1.05574	1.71362	0.264569	-2.09737	-0.0787786	0.101872	-1.3248	-1.50907	-1.71069	0.669699	-0.616837	-0.831396	-0.464363	-0.409403	-0.727576	-0.347844	-1.12376	1.43197	-0.104614	-0.185306	1.50695	1.23068	0.314552	0.103663	0.399464	0.592988	1.16002	2.25014	0.0430281
	Eloc	0.575983	0.736975	0.193021	1.01786	0.432102	-1.42022	-0.509338	0.384272	-0.681253	-0.450555	-2.15329	0.512978	-0.927124	-1.15633	-1.38634	0.3853	-0.788719	-0.475425	-1.63911	1.12492	0.538393	0.738971	1.27145	2.0565	0.276315	0.415997	1.32428	-0.0524315	-0.345184	3.15477	0.0146105
	Fth1	-0.0828681	0.453648	-0.0288436	0.529891	-0.0805496	-0.108313	-0.493778	0.692931	-0.372086	-2.40485	-1.42795	0.581142	0.558598	-1.44627	-0.788774	-0.318248	0.199988	-1.31183	-2.16857	0.492003	0.778494	0.321878	1.80477	0.284736	0.462258	0.936723	1.00963	1.51925	0.406987	3.80407	0.00687473
	Clip2	0.526197	0.452536	0.347506	1.61896	0.452887	-1.08205	0.32545	0.883301	-1.07522	-1.1103	-2.56365	0.164073	-1.47507	-0.333915	-0.731857	-0.541938	-0.238428	-0.385885	-2.11739	0.972519	0.0568244	0.783788	1.13438	0.91285	0.896954	0.453542	0.475974	0.802534	0.395425	3.96189	0.00647123
	Dbn1	1.35774	-0.108151	0.362517	1.12544	1.07874	-0.531087	0.3802	0.94651	-0.604016	-1.27421	-1.65296	-0.0214667	-2.02629	-0.58675	-1.20736	-0.938892	-0.0418734	-0.277556	-1.87933	0.664409	-0.0555121	1.14088	0.315463	1.87421	0.768072	0.244361	-0.392579	0.46954	0.869961	4.36606	0.00414458
	Gripap1	0.373184	-0.256555	-0.117338	1.82572	0.336851	-1.51393	0.0791381	0.810017	-0.501647	-0.902713	-2.39877	-0.2354	-1.24174	0.142176	-0.91667	-0.641533	0.15547	-0.394404	-2.05009	0.647259	0.578907	0.414118	0.882505	1.24616	0.224599	0.575184	0.295884	1.64093	0.942685	3.47291	0.0102425
	Cep170	0.326398	-0.149287	1.58651	0.88676	0.820602	-0.89229	0.344328	0.60302	-1.20066	-0.914017	-1.2367	-0.435744	-1.70544	0.24658	-0.770156	-1.37171	-0.348291	-0.131974	-2.58126	1.32726	0.04805	0.576534	0.646315	0.637371	0.200036	0.853487	0.38121	1.15657	1.09651	3.89244	0.00654156
	Vgf	0.843697	0.187972	0.134135	1.9313	0.353055	-0.92741	0.494192	1.10504	-1.04462	-0.749069	-2.22811	-0.0987532	-1.01125	-0.282533	-0.665905	-0.617596	-0.464753	-0.488285	-2.42079	1.50105	0.104018	0.880536	0.175297	1.28381	-0.16102	0.830312	0.121401	0.587523	0.62676	3.42717	0.0109551
	Sdc2	1.24238	0.589035	0.176636	1.84515	-0.031434	-0.0552612	0.403982	0.377802	-1.31281	0.0911371	-1.81343	-1.427	-2.3668	-0.770965	-0.220189	-0.563127	-0.363195	-0.297246	-1.67496	0.764204	0.314402	0.816013	0.348706	1.67583	0.482069	0.461658	0.10987	0.233915	0.963623	3.84018	0.00665895
	Penk	0.640142	0.879047	0.51943	1.64878	0.375482	-0.773722	0.439618	0.329244	-1.15622	-0.728266	-1.55266	-0.805052	-1.13756	-1.06764	-1.60727	-0.894818	-0.601408	-0.548491	-1.42169	0.528733	0.552658	1.24609	-0.688508	1.33372	0.679955	1.63283	0.311117	0.968776	0.897682	5.40387	0.00150033
	N6amt1	0.869598	1.2043	-0.205235	0.03666	-0.328341	-0.232343	-0.827272	0.357217	-0.349454	-0.995798	-2.31659	0.171948	-0.526503	0.223129	-0.80308	-0.876668	0.220929	-0.949493	-2.04054	1.7562	-0.449719	1.1545	0.637004	1.52903	0.910803	0.880945	-0.838309	0.625787	1.1613	3.05051	0.0167583
	Chgb	1.59654	-0.156325	0.345707	1.81078	0.702407	0.0808004	0.170599	1.04973	-0.260316	-1.46152	-1.62234	-1.2848	-1.07701	-0.271116	-0.159256	-0.313152	0.724203	-0.763179	-2.74305	1.27131	0.434114	0.317579	0.950542	0.749344	-0.275757	0.255324	-0.310553	0.49767	-0.258268	3.35159	0.0120416
	Pcm1	0.893988	0.262154	0.907071	0.957238	1.00659	-0.247654	-0.384864	0.0946112	-1.76738	-1.15478	-1.24426	0.539431	-2.46681	-0.266098	-0.509074	-0.114032	-0.687458	0.402602	-1.96375	1.37385	0.981664	0.833198	0.934713	0.392844	-0.632641	0.121755	-0.161211	0.694442	1.20385	2.24854	0.0431363
	Ggt7	0.808972	0.640176	0.23426	0.425156	0.263145	-0.738421	0.0450335	0.123115	-1.29488	-1.28855	-2.07358	0.128725	-2.19627	0.184771	0.0846639	0.0209589	-0.487945	-0.286898	-2.07055	-0.388752	0.921174	0.410971	1.44123	-0.104179	0.996278	0.677136	1.383	0.94967	1.19159	3.15816	0.0146105
	Hook3	0.63111	0.615317	0.385302	0.905937	0.306463	-0.78915	-0.268639	0.246086	-1.28917	-0.312477	-1.76367	0.335468	-1.27364	0.247325	-0.861309	-1.7143	-1.07874	-0.422601	-2.15865	0.343806	0.390922	0.289795	0.839293	1.28348	0.449019	0.889441	0.679009	1.77865	1.31592	4.32646	0.00426709
	Sparcl1	0.439204	0.871498	0.155454	1.55307	0.129073	-0.00601909	-0.681573	-0.713258	-0.992028	-1.07763	-1.78563	-0.455449	-0.954462	0.122625	-0.354491	-0.188153	-0.582603	-0.199847	-2.81471	1.22614	0.676688	-0.402919	1.56897	1.08128	0.27215	0.27423	1.19502	0.888426	0.754928	3.38038	0.0117138
	Tpr	0.880995	0.0658483	0.180274	0.735037	0.50784	-0.610991	-0.257716	0.225611	-1.28539	-1.2009	-2.03786	0.55909	-2.46837	0.0278307	-0.136191	-0.728872	-0.477903	-0.177611	-1.90364	0.265624	1.07537	0.286083	0.996287	0.612945	1.02968	0.868156	0.508564	1.36266	1.09755	3.86845	0.00665895
	Gcc2	0.213741	0.547571	0.308365	0.293062	0.206602	-0.486456	0.148136	-0.785924	-1.93571	-0.444936	-1.78122	-0.0513129	-1.54889	0.197125	-0.553028	-1.03447	-0.642196	0.856089	-2.08008	0.0412225	1.91111	0.540461	0.59381	0.837524	1.33085	0.150086	1.02245	1.12921	1.01681	3.3805	0.0117138
	Lyrm9	2.14156	0.659836	0.97385	0.65033	0.832562	0.0209813	-0.725174	-0.721339	-0.920803	-0.976397	-1.59205	-0.669424	-2.23139	-0.175062	-0.283558	-0.99573	-0.785704	-0.657328	-1.07511	0.327242	0.483752	0.195425	1.49709	1.36384	0.188542	0.153926	0.676708	0.348366	1.29506	3.9623	0.00647123
	Mycbp	0.275315	0.542227	0.0386537	-0.145832	0.555431	-0.257683	0.544473	-0.00880353	1.72915	-1.3324	-0.718915	-0.0883404	-2.88369	-0.603015	1.06059	-1.61833	-0.908833	0.324032	-1.17449	2.04586	0.849426	-0.529198	-0.240432	0.252945	1.09859	0.145935	0.345798	0.420864	0.280673	2.39542	0.0360457
	Ubqln4	0.918641	0.760839	0.429203	1.38526	-0.342647	-1.25724	-0.0911165	1.24571	0.226132	-0.765007	-2.07534	-0.42457	-2.11878	-0.0625487	-0.566039	-1.66555	-0.450496	-0.183445	-1.1308	0.0939755	1.52654	0.965438	-0.279824	1.51712	0.845145	0.469969	0.16971	0.381761	0.477955	3.87801	0.00661674
	Hnrnph1	1.19099	-0.00436679	1.12056	0.674892	0.297922	-1.20582	0.722099	1.82448	0.681958	-1.06578	-1.7687	0.216226	-1.46523	0.140832	-1.34586	-1.50115	0.708362	0.0741973	-2.20759	1.30301	-0.22636	0.808608	0.277056	0.348108	0.360267	-0.260429	-0.304822	0.219906	0.386633	2.72511	0.0234669
	Tpd52l2	0.919084	0.758942	0.723495	0.272084	-0.270523	-0.582665	0.105267	0.847241	-0.345238	-1.92708	-2.17343	0.440777	-1.84739	0.306769	-0.112228	-1.85333	-0.54861	0.298862	-1.85548	0.732435	0.940111	0.527624	0.827267	1.12188	0.781702	0.257051	0.367017	0.548192	0.740172	3.88665	0.00654947
	Abi1	0.467592	0.386236	0.757048	-0.144992	0.511176	-1.48214	1.05521	0.339881	-0.974387	-1.14118	-1.5353	0.480078	-1.75821	-0.241474	0.467535	-2.23779	0.179254	-0.247587	-1.75312	1.32147	0.437252	0.635139	0.526505	0.67697	0.651633	1.36151	-0.41312	0.980647	0.694166	2.77777	0.0222493
	Pef1	1.10136	0.892733	1.08201	0.235707	-0.130984	-1.65722	0.039208	0.984997	-1.3273	-1.19027	-0.429975	0.0835905	-1.70392	-1.6728	-0.394475	0.200249	-1.22842	-0.818793	-0.504064	2.08773	0.917028	0.894362	0.613433	-0.244639	0.315533	0.877532	-0.675531	0.51053	1.1424	2.55019	0.0294172
	Actn4	1.2386	0.503015	1.45077	0.848623	0.656226	0.235032	0.860751	0.111188	-0.952591	-1.26089	-1.70738	-0.69454	-1.43417	-0.913262	0.065228	-0.283509	-0.838795	-1.03207	-2.42716	0.449849	1.80413	0.149111	0.475729	0.243099	0.24617	0.479317	0.211277	1.18781	0.328431	5.23051	0.00195966
	Ift81	0.0329134	0.856379	0.93092	2.0431	0.286189	0.352549	0.378853	1.13455	-0.20549	-0.550634	-0.400851	-1.86301	-1.35159	-1.2741	-0.242371	-0.602366	-0.987439	-1.20903	-1.0284	1.06909	0.48036	-0.339668	0.890101	-1.28839	0.0361938	1.01382	-0.814409	1.11123	1.54149	3.97955	0.00640391
	Cd44	0.0328863	0.531209	1.07114	1.36399	0.0142432	-1.06726	1.12515	0.479494	0.198789	-1.79645	-1.91249	-0.522994	-1.44546	-1.15028	-0.0649083	-0.233652	1.03678	-1.75081	-1.33756	-0.403088	1.23095	0.200662	1.2167	0.0788465	0.342036	0.305245	0.645028	0.866052	0.945765	3.49833	0.0100135
	Ccdc9	0.99679	0.606391	1.00494	1.39685	0.0960497	-1.06137	0.72908	0.59507	-0.71703	-1.04309	-1.57007	-1.49275	-1.82412	-0.61035	-0.75374	0.375026	-0.703246	-0.505256	-1.82401	0.783988	0.857272	0.802845	0.917901	-0.56543	1.17336	0.289321	-0.0764745	1.04211	1.07997	4.48867	0.00388742
	Cd2ap	-0.280336	-0.360112	0.299426	1.40114	-0.320693	-0.22798	0.391471	0.391476	-0.530063	-1.48998	-1.5976	-0.541903	-0.240937	-1.4621	-0.358925	-0.41472	0.720802	-0.135196	-2.6387	1.81946	0.769905	-0.747675	0.989337	0.00640557	0.771883	1.01839	0.828259	1.35264	0.586325	3.22721	0.0136289
	Ndufaf7	1.68217	0.310722	-0.370505	1.13118	-0.406824	-0.688308	-0.374317	0.124975	0.596574	-0.524628	-1.92264	-0.762521	-1.32982	-0.138936	-2.05823	-0.158278	0.23993	0.136897	-1.55584	1.1613	0.716726	0.130423	0.908108	-0.702648	-0.567726	1.07028	0.394139	1.80421	1.15359	2.70169	0.0240509
	Erc2	0.45007	0.118201	-0.360935	1.12786	0.3794	-0.600591	0.0688096	0.472398	-1.02706	-1.19926	-1.75331	0.48766	-1.78581	0.0161339	-0.70321	-0.87765	-0.216577	-0.32946	-2.39331	0.524455	0.870004	0.545866	0.741528	-0.291659	0.556118	1.18757	0.821255	1.82865	1.34284	4.04091	0.00602593
	Pex5	0.609668	-0.447611	-0.120313	1.42779	-0.547392	-0.36478	0.0912477	0.811444	-0.888057	-0.746243	-1.92251	0.602249	-1.938	-0.0607396	-0.0187388	-0.173329	-0.87814	-0.271486	-2.20403	1.16646	1.22408	0.678443	1.56949	-0.662399	-0.170936	0.430165	0.595486	0.829878	1.3783	2.74585	0.0229977
	Arl15	-0.168208	-0.465059	-0.728003	1.08008	0.221272	-0.766782	-0.178371	0.485135	0.296624	-1.09323	-2.05767	0.354432	-1.47288	0.176641	0.15284	0.536028	-1.98167	-0.427576	-1.11713	0.29381	1.82602	1.29424	0.956698	-1.0798	0.394681	0.822074	0.729877	1.75366	0.162268	2.47124	0.0327257
	Eva1a	-0.132437	0.405611	-0.37726	1.21272	0.342104	-0.191643	-0.439116	1.13418	-0.869031	-1.55546	-1.98441	-0.252479	-2.35058	0.0222091	-0.838051	0.707751	0.553544	-0.055524	-1.56043	1.21391	1.18506	0.616182	1.32564	-0.660596	0.43558	0.957255	0.0681032	-0.0765973	1.16377	2.29685	0.0407069
	Hpcal1	0.272945	0.0971716	0.461148	0.314798	0.347152	-1.14773	-0.77639	0.842801	-1.5587	-0.46038	-2.84543	-0.723326	-0.381736	0.269478	-0.484055	-0.203911	0.512878	-0.866198	-1.61014	1.58948	0.816628	0.467375	0.682424	0.997351	-0.449683	1.07907	0.485302	0.6681	1.60358	2.83856	0.0210531
	Nectin1	0.46725	-0.428662	0.0462938	1.17689	0.333792	-0.863042	0.0228487	0.28019	-1.38566	-1.41742	-2.81849	-0.309295	-0.794655	-0.434265	-1.22421	0.487966	0.377361	0.198854	-0.982915	1.46906	1.27991	1.70358	1.18063	0.496669	-0.358812	0.761067	-0.253648	0.46556	0.523139	2.51947	0.0303907
	Cracd	-0.108735	0.551904	0.68786	1.47564	1.2838	-0.682164	0.148368	0.305289	-0.524903	-0.308767	-2.02631	-2.37418	-1.95964	-0.0434446	-0.664351	-0.901966	-0.113376	0.827642	-0.200873	0.892879	-0.271578	-0.247135	0.556804	2.04831	-0.277367	0.658349	0.375013	0.0173728	0.87556	2.26868	0.0421818
	Rnf214	0.242992	1.40244	0.151543	1.95094	-0.0392333	0.505966	0.207587	0.644549	-1.98434	-0.445903	-1.45566	-1.42778	-1.52083	-0.115443	-1.22546	-0.89296	0.522452	-0.00749269	-1.16719	0.294605	-0.426721	-0.783197	0.631751	1.69035	0.076697	1.18896	0.730854	0.626909	0.623616	2.25096	0.0429882
	Scn3b	0.218327	-0.312856	0.738481	1.3931	0.00356218	-0.479392	1.05239	0.871474	-1.02314	-0.0331611	-2.81589	-0.32267	-0.146464	-0.547135	-0.904392	-1.11606	-0.833869	0.240092	-1.88599	0.599089	0.224465	0.835523	0.843639	1.9066	-0.460832	0.80838	-0.309919	0.630963	0.825695	2.86959	0.0202379
	Lamp5	0.11459	0.965996	0.119033	1.03797	0.116931	0.161337	0.356412	1.71809	-0.231965	-0.722462	-2.13008	-1.50944	-0.801995	-0.621714	-1.12792	-1.48959	-0.102869	-0.473679	-1.79825	1.05286	1.0499	0.57872	0.358367	2.05788	0.467806	0.0531037	-0.0135979	0.400077	0.414477	5.72803	0.00117182
	Pacsin3	0.673627	0.267073	2.07387	1.12828	0.321004	-0.791626	0.427556	1.41395	0.0928318	-0.382475	-1.79933	-0.891215	-0.722922	-0.546323	-1.3462	-0.500366	-0.821644	0.0565713	-1.27483	1.01596	1.0391	-0.397102	1.07663	2.15407	-0.189045	-1.04971	-0.341662	-0.174536	-0.511553	2.80109	0.0220146
	Hspa1b;Hspa1a	-0.0486748	0.959913	0.85072	0.66805	-0.0549611	-0.214785	-0.0214219	0.0854914	-0.464772	-1.31649	-3.08646	-1.21544	-0.29342	-0.719544	-1.3345	-0.802746	-0.25406	-0.436427	-0.634205	1.61526	0.368704	0.557167	0.413325	1.78811	0.444898	0.889852	0.691276	0.565618	0.999529	5.52501	0.00143014
	Palm2	0.402206	0.0368946	0.831269	0.697634	0.397674	-0.224838	0.826598	1.10634	-1.55723	-1.18175	-0.905035	-1.31392	-1.7412	-0.640451	-1.31094	-0.766995	-0.616445	0.558858	-1.12402	0.726217	1.83833	0.929343	0.14586	1.82003	0.618737	-0.991825	0.545217	0.836899	0.0565315	3.57577	0.0093246
	Golga5	0.00581258	0.477065	0.782432	0.817705	-0.677068	0.861581	0.561798	-0.268301	-1.81766	-0.110658	-1.39925	-0.368084	-2.76127	0.095392	-0.667659	0.171466	-1.35373	0.12781	-1.03865	0.98518	1.48137	0.722794	1.23056	1.54483	-0.34389	0.343049	-0.302239	0.711431	0.188179	2.40186	0.035751
	Aven	-0.393444	-0.592425	0.160048	0.616768	0.608726	0.343873	0.455626	0.504563	-1.0768	-1.25869	-2.30877	-0.362279	-0.531916	-0.534897	0.641296	-0.355578	-1.40812	0.454528	-1.55405	0.478786	-0.344425	-0.370963	2.50368	1.89138	0.790581	0.174574	0.610299	0.925625	-0.0680118	2.37015	0.0371824
	Nrcam	0.604848	0.289592	0.276383	1.02917	-0.250805	-0.612175	-0.0334021	1.01009	-1.47696	-0.482636	-1.79402	-0.278779	-1.55315	-0.96991	-0.160922	-0.640325	-1.30887	0.469099	-1.37665	0.767688	0.0654876	0.667871	1.05535	2.85922	-0.230239	0.506741	0.764809	0.604351	0.198148	3.12519	0.0151851
	Dctn6	-0.246231	0.937926	0.524012	1.48235	-0.489486	0.51679	0.1945	0.135052	-0.939339	-0.678873	-2.26244	1.20459	-1.35223	-1.19894	-1.01665	-1.03862	-0.482954	0.450744	-1.54474	0.111828	1.16555	-0.32627	-0.0490336	1.98462	0.416864	-0.00577844	0.488359	1.15631	0.862098	2.5384	0.0298031
	Cdkn1b	-0.00844254	0.096046	0.66032	0.641828	-0.374519	-0.456467	-0.201874	0.236186	-2.06421	-0.518708	-1.99535	-1.45401	-1.39928	0.18817	0.433221	-0.397635	-0.864656	0.579105	-0.567012	0.442299	1.76676	-0.400441	1.56167	2.01507	-0.202408	0.106116	0.254396	0.52373	1.4001	2.31301	0.0397469
	Khdrbs2	0.882461	-0.440136	-0.327214	1.12174	0.682348	-0.317356	0.0159878	0.297134	-1.54101	-1.08794	-1.74045	-1.22722	-0.836926	-0.163563	-0.682521	-0.459079	0.116384	-0.46727	-1.63153	0.41476	0.547259	0.263896	1.00197	2.79431	-0.0993644	1.33063	-0.0698165	0.527273	1.09526	3.44931	0.0106015
	Cdc37l1	0.297733	0.249673	-0.0530136	0.343946	0.3635	-0.144667	-0.555653	0.108294	-2.15825	-0.303544	-1.00381	-0.0991164	-0.686882	-0.327516	-1.19171	-0.886556	-0.322062	0.751198	-1.85045	0.425901	0.0070788	-0.133507	1.68941	2.23742	2.21809	0.326154	-0.641868	0.343346	0.996863	2.29423	0.0407624
	Snrnp27	1.1336	0.538789	-1.07906	0.972837	0.61884	-0.879015	0.884929	0.502731	-0.377426	-0.765569	-0.854969	0.180154	-1.44876	-0.100439	-1.52908	-0.803239	-0.843033	-0.666933	-0.950066	1.41643	1.4893	-0.00952258	2.03083	1.39238	-1.35422	0.496035	-0.744531	0.00176369	0.74725	2.38251	0.0365308
	Ube2i	0.594697	1.03162	-0.494003	-0.850691	0.1476	-0.112717	-0.0247201	-0.311552	-0.650436	-1.07105	-1.96349	-0.185363	-1.08307	0.0849352	-0.185072	-1.63463	-0.280914	0.109471	-0.579982	0.777881	0.913547	0.0875685	0.594917	2.86808	0.371184	1.79874	-0.522237	-0.682928	1.2526	2.56502	0.0288333
	Hmgb1	1.12048	1.13362	0.289187	-0.160982	0.460116	-0.0362297	0.631355	-0.647994	-1.95329	-0.477665	-0.485275	-0.794968	-0.961326	-0.434539	-1.68431	-0.742102	0.30155	-1.11167	-1.20752	0.292377	0.857065	-0.598489	1.25859	2.42705	-0.187389	0.26886	0.170771	0.52406	1.74868	2.62854	0.0264542
	Reps2	0.443804	-0.288405	-0.83665	0.932431	0.10984	-1.67589	-0.590999	0.739015	-0.671082	-0.802729	-1.47327	-1.44862	-1.06724	0.512723	-0.69555	-1.00219	-0.232339	-0.64057	-1.47741	1.09104	0.998326	0.310685	0.985326	1.82252	0.918751	1.04597	0.87736	0.978004	1.13715	5.61475	0.00141239
	Mpp3	1.52995	1.68504	0.372735	1.27853	0.497656	-0.0669189	0.16515	1.08741	-1.43212	-0.43134	-0.7641	-2.15365	-0.000339852	-1.21931	-0.918617	-0.718725	-1.0545	-0.244081	-1.39962	1.10723	0.383828	0.0968103	0.175444	1.63621	-0.824811	0.794352	-0.537815	0.478383	0.477216	3.25645	0.0133061
	Ctsd	-0.568528	-0.123798	-0.30735	-0.0326722	-0.481149	-0.694905	-0.995454	-0.376295	-2.40648	0.89021	-0.237662	-0.0950958	-0.504775	-0.162811	-1.12767	0.775359	-0.039551	0.632135	-1.12865	2.12687	0.71837	-0.372677	1.30416	2.73127	0.900792	-0.211462	0.0407488	-0.203011	-0.0499191	2.17772	0.0474893
	Fam171a1	0.241035	-0.328922	-0.275552	0.847065	-0.00210696	0.500252	-0.415368	0.321158	-1.52746	0.225219	-1.57758	-0.904728	0.370389	-1.66004	-0.139638	-0.44547	-0.411904	0.17384	-2.20795	2.07922	-0.699534	-0.133559	0.529147	1.84435	0.721944	1.15503	-0.350709	1.01635	1.05553	2.36489	0.0373925
	Cbarp	0.0510828	0.879919	-0.0971604	0.891224	0.47461	-0.108456	-0.245008	0.584399	-0.690685	-0.0864809	-2.11661	-1.615	-0.262191	-0.190047	-0.810836	-0.165744	-1.01938	-0.236734	-1.69501	1.75725	-0.129723	0.688245	0.978748	2.69871	-0.619981	0.379322	-0.451538	0.240098	0.916971	2.8934	0.0198749
	Ndrg1	-0.664308	0.230552	1.09979	0.388659	-0.359305	-0.230785	0.411617	1.05083	-0.646509	-0.753921	-0.810102	0.435585	-1.8537	-0.106321	-0.0571764	-1.36979	-1.0328	0.0194813	-2.22417	0.584845	1.19245	-0.0238487	1.50383	2.02555	0.510957	-1.24357	1.0689	0.616886	0.23638	2.61567	0.0268098
	Luzp1	0.0393829	0.425892	-0.179093	0.577734	0.463267	-0.36667	-0.939747	0.981928	-0.71628	-1.69004	-1.57168	0.773223	-0.928213	-0.0584306	0.681501	-1.53515	-0.516484	-0.198632	-2.02116	0.561432	2.15958	0.052762	1.23679	1.31149	0.783986	-0.939099	0.716072	0.669529	0.226106	2.36908	0.0372347
	Vcam1	-0.121642	-0.606956	0.276086	0.159798	0.641962	0.216335	0.355055	0.792758	-0.366189	-1.35796	-1.63466	0.149823	-1.3255	-0.47767	0.206817	-0.498279	-0.360942	0.226259	-2.53499	0.54909	2.10152	-0.536727	0.49673	2.53267	0.270179	0.724487	-0.349817	-0.115126	0.586896	2.46545	0.0328689
	Cnn1	-1.24627	-1.41403	-0.37987	-0.563495	-0.494453	-0.770571	-0.857232	-0.0261598	-1.02466	-0.510556	1.67811	-0.972105	0.161731	1.32574	1.38579	1.20494	1.38502	1.67452	-0.489774	1.62595	-0.124734	-1.06844	1.32204	-0.172739	-0.0878002	0.446514	-0.908941	-0.491231	-0.607297	2.4279	0.0343553
	Cul4b	-0.518868	-2.43791	-1.18065	-0.455077	0.540704	-2.10523	-0.107589	0.553925	0.880292	0.899041	-0.137723	1.32048	0.997556	0.943089	0.125151	1.10699	1.45687	-0.200066	0.974708	0.676665	-1.78454	0.363403	0.0549043	0.204814	-1.21388	-0.311093	-0.128383	-0.357171	-0.1604	2.1602	0.0487338
	Syt4	-0.632308	-0.828433	-2.40289	-0.668292	-0.779112	-1.36691	0.28539	-0.864484	-0.416856	0.333831	0.3645	-0.129966	2.18872	0.843487	1.06532	0.293751	1.08953	0.152214	1.44009	1.07924	-0.643167	-1.05244	1.11814	-1.17714	-0.64947	0.71249	0.824113	-0.0769492	-0.102392	3.2961	0.0127507
	Atp1b2	-0.616616	-1.44745	-0.699372	-0.952669	-0.840573	-0.924477	-0.960743	-0.670286	0.343584	0.887348	0.258967	0.211914	2.06169	0.415339	-0.0396921	1.18407	0.749955	0.130042	1.14381	1.63913	0.515966	-0.771893	1.19352	-2.53411	-0.635978	0.601264	-0.459021	-0.0757559	0.292052	2.49476	0.0315575
	Hbb-y	-0.977879	-1.4984	-0.780962	-1.33916	0.156399	-0.73593	-0.488909	-1.03589	-0.21208	0.35676	-0.852102	0.444973	2.0648	0.284354	0.924247	-0.0350608	1.0545	0.508506	1.96068	1.74549	1.64181	-0.771455	-0.0905126	-1.5214	-0.0180957	-0.465754	-0.278464	0.138503	-0.178961	2.43782	0.0341585
	Capn8	0.0145375	-0.062767	-2.14547	-2.10624	-1.90001	-1.84946	-0.458666	0.00775834	0.15209	1.1725	0.952793	0.112934	1.39527	0.357033	0.392555	0.537368	0.412465	0.377478	1.25695	0.490635	0.774659	0.0338703	0.0976853	-1.80423	0.0365597	0.69137	0.232943	0.463023	0.364356	3.4449	0.0106317
	Qdpr	-0.302396	-1.7802	-0.932639	-0.955337	-0.355598	-1.27995	-1.35031	-0.83994	0.50141	0.655186	-0.398403	-0.209427	2.47835	0.506546	0.189615	1.17288	0.419508	-0.0643787	1.41482	1.59562	1.57223	-0.529181	0.61811	-1.08237	-0.378208	0.112349	0.154968	-0.867348	-0.0659123	2.44487	0.0338807
	Atp6v1h	-0.0566867	-1.79591	-0.999214	-1.23521	0.413229	-1.42097	-0.891027	-1.21328	-1.31046	0.0878883	0.632061	-0.387841	1.67991	0.755389	-0.48785	1.08266	1.17099	0.325883	1.67601	1.25681	1.70798	-0.348766	0.680153	-0.596332	-0.355811	-0.602745	0.0879124	-0.418477	0.56371	3.41443	0.011161
	Hpx	-0.431643	-2.21604	-0.0219105	-0.461876	-0.463655	-1.88826	-0.211903	-1.99964	-0.531549	1.07373	0.611933	0.0134685	1.34861	1.03432	0.726417	0.657772	1.31207	0.0480527	0.582673	0.106536	1.74295	-0.979984	0.188909	-1.12751	0.637714	-0.682392	0.251529	0.914124	-0.234432	3.55241	0.00939329
	C3	-0.47604	-1.07095	-0.354944	-1.56804	-0.445147	-0.505837	-0.25407	-1.2134	-0.504015	0.818344	1.25974	0.524711	0.96551	1.36837	1.07794	0.140428	0.997797	0.552334	1.34079	-0.880347	1.68818	-1.72595	-0.556549	-1.41743	0.913279	-0.982043	0.357091	0.790639	-0.84039	3.6871	0.00817942
	Tf	-0.127666	-1.19143	0.509201	-0.618085	-0.556051	-0.760743	0.326163	-1.26916	0.245929	1.52771	0.841748	-0.598434	1.36706	0.788798	0.47056	0.738789	0.378768	0.685657	1.52549	0.497743	1.25187	-2.21321	-0.786887	-1.87442	0.352449	-1.19446	0.115922	0.542823	-0.976129	2.22537	0.0442285
	Cp	-0.124721	-1.98384	0.106349	-1.26637	-0.650157	-0.792003	-0.00918438	-1.96169	-0.424772	0.869349	0.808162	-0.268716	0.599574	0.737724	0.979195	-0.00968987	1.25981	1.28776	1.59734	-1.47679	1.25384	-1.16825	0.236016	-0.180235	0.922329	-1.11294	0.676272	0.525937	-0.430292	3.1057	0.0156788
	Hp	0.0345006	-3.05473	-0.157275	0.0723906	-0.0242599	-0.879769	0.665496	-2.10274	0.277357	0.429006	0.383444	1.40055	1.13087	0.266402	0.330029	0.908104	1.48229	0.527615	0.587578	-1.56028	0.496028	-0.390515	-0.215488	-1.34956	0.593892	-0.428687	0.309571	0.413085	-0.144913	2.19857	0.0462376
	Heph	-0.635739	-1.02023	-0.651757	-1.69528	-0.0628166	-0.457292	-0.292704	-2.34411	-0.884731	0.384323	0.325606	-1.22499	0.105632	1.47748	1.10483	0.587694	0.478043	0.161246	2.04078	-0.188935	-0.203939	0.424074	-1.23969	0.803933	1.34276	-0.118653	0.667109	-0.283793	1.40116	2.76067	0.0226458
	Serpina3m	-1.64834	-1.77177	-1.1313	-0.360486	-0.706012	-1.0844	0.888157	-0.925634	-1.04158	0.113979	0.598911	-1.00336	0.579177	2.76004	0.470193	-0.404325	-0.928761	0.806486	0.700472	-0.616693	0.424097	-0.112309	0.579835	-0.11858	0.817638	0.442089	0.457523	0.824772	1.39017	2.42068	0.0346179
	Kcnj3	-1.2063	-0.807531	-1.00361	-2.32255	1.01148	-0.0523413	-0.48666	-1.71145	-2.07998	1.62055	0.984422	-0.910836	-0.315459	0.367444	0.548036	0.435893	0.55454	0.579563	1.08217	0.280809	0.890392	-0.295609	-0.311667	0.755316	1.28941	0.248086	0.582001	0.512386	-0.2385	3.21474	0.0137593
	Gnaz	0.0644352	-0.795145	-1.71446	-1.09025	-0.0394114	-0.787961	-0.68046	-1.93091	-0.3805	-0.604522	-0.933572	0.186004	-0.0558983	0.118503	0.997554	1.69878	0.731203	0.890618	1.63073	-0.592042	-0.30149	0.431737	-0.439529	1.60708	1.79013	1.35889	-0.0272668	-0.45771	-0.674529	2.16186	0.0486578
	F3	-0.675078	0.0374958	-0.183746	-2.28009	0.179346	-1.15221	-0.0169293	-1.92069	-1.6337	0.697822	-0.0425074	-2.21116	0.528397	1.02847	0.168229	0.384484	0.495484	0.611963	1.1701	0.846308	1.47378	0.778868	-0.254156	0.231697	0.173447	-0.0498092	0.632057	-0.278522	1.26064	2.37484	0.0368619
	Sult1a1	-0.69877	-0.711371	0.00142723	-2.27165	-0.273976	0.372871	-1.40788	-1.42141	-1.39208	0.489051	-0.323551	-0.259803	1.43948	0.514638	0.127995	0.937393	-0.0256599	0.316589	1.76077	-0.168606	1.28687	0.820804	-1.51203	1.56626	-0.238769	0.436735	0.796843	-0.734056	0.571887	2.50722	0.030889
	Blvra	-1.63138	-0.199131	-1.11313	-1.88192	0.306986	-0.312984	-0.778905	-1.44829	-0.118699	1.31807	1.02176	-0.737581	-0.649635	1.74583	1.29489	0.334803	1.0234	0.255151	1.7999	-1.10443	0.788838	-1.00953	-0.537117	-0.638262	0.390456	0.581846	0.6344	0.324867	0.339791	2.88908	0.0198749
	Fkbp5	-0.70832	-1.44717	-0.989253	-0.42604	-0.591287	-0.98594	-0.837817	-0.682746	-0.840429	-0.262811	0.766302	-0.581086	-1.55848	0.642238	0.21456	0.37191	0.980464	1.12685	1.39668	-1.19723	0.20332	1.85652	-1.12216	0.229268	1.45484	1.40904	-0.457225	0.679225	1.35677	2.24025	0.0436361
	Ttc9	-0.92681	-0.931302	-0.83053	-1.76945	-0.432464	-0.360167	-0.323243	-2.21807	-0.229363	-0.367342	1.18182	0.3673	-1.15908	1.72811	1.29911	1.04518	1.40085	-0.693351	0.585604	-0.23694	1.33236	1.4373	-0.338097	-0.568639	0.647714	-0.38427	-0.0328525	0.770466	0.00615846	2.73344	0.0232297
	Cd47	-2.01104	-0.544501	-0.679783	-1.75568	-0.508263	0.0885712	-0.283455	-0.565716	-1.04262	-0.361612	-0.269875	-0.273838	-0.876253	0.731407	-0.0628749	-0.640723	0.652428	0.225159	1.70097	-0.0436325	1.97089	1.01117	0.198345	-1.64357	0.992344	1.12204	0.615623	1.42896	0.825546	2.55418	0.029295
	Prxl2a	-1.39277	0.247436	-1.38813	-1.75434	-0.201142	-0.43597	-0.746385	-1.29987	-0.520702	-0.542445	-0.35345	-0.473324	-1.31506	1.20125	1.7384	0.325676	1.27338	-0.0696711	1.45997	-0.468378	0.482877	0.312025	-0.851394	-0.342719	0.467492	1.29551	0.587899	1.59436	1.16947	2.21699	0.0448809
	Dpy30	-0.662749	-0.71421	0.218406	-3.67647	-0.109013	-0.130507	-0.218393	-0.0561456	-1.74696	-0.0898547	0.547269	0.184331	-0.128025	0.480979	-0.503462	-1.424	-0.209954	0.782071	0.134292	0.266308	0.523305	0.364568	0.921461	1.26274	1.02432	0.195852	1.21207	1.02954	0.522224	2.80452	0.0219858
	Trp53i11	-1.64109	0.106163	-0.579731	-1.10246	0.635315	0.220991	-0.861134	-1.38319	-2.9126	0.596853	0.0111655	0.0734166	-0.605565	0.839728	0.283946	0.502946	1.29703	0.029752	1.13068	-0.0401548	0.402029	0.555733	-1.41877	-0.475249	1.28523	1.47241	0.34327	0.527623	0.705662	2.23028	0.0440429
	Crmp1	-1.32726	0.218551	-0.174652	-1.58808	-0.333665	-0.269783	-0.771999	-1.23812	-2.23926	-0.0258137	0.174494	-0.0140812	-1.01261	0.715744	0.456884	-0.967438	0.827411	0.223112	0.579692	-0.141976	0.742718	0.713332	-1.31264	2.01344	0.933815	0.398814	1.03816	0.588442	1.79276	2.91777	0.0194673
	Lman2	-0.586782	-0.488346	-1.38402	-0.496087	-0.889505	-1.43944	-0.184743	-2.59236	-0.735683	0.00709891	0.634492	0.90927	-0.793853	-0.576491	0.79108	-0.640893	0.907492	0.645178	0.298831	0.747654	-0.0366501	0.499886	-0.362164	1.91724	1.09783	1.13285	0.705342	1.57872	-0.665947	3.69592	0.00812027
	Arap1	-0.712298	0.541761	0.313631	-1.2196	-1.59056	0.331375	-0.841607	-3.45368	-1.10366	0.646853	0.190716	0.160119	0.648977	-0.596032	0.182395	-0.0186894	0.891503	-0.719235	0.231493	-0.0920761	0.767634	0.282991	1.43393	0.227685	0.143091	1.1142	1.35453	0.750103	0.13445	2.70223	0.0240509
	Cd9	-0.760605	-1.01064	0.295028	-0.314635	-0.801021	-0.399384	-1.09597	-1.8725	-0.100525	0.848013	0.663807	0.742727	0.985821	-1.25044	-1.95827	-0.52723	-1.16413	0.442806	0.228453	0.742788	1.41041	-1.23329	0.832811	0.00107013	1.34176	1.27876	0.722104	1.21493	0.737359	2.23306	0.043943
	Itih4	-1.46864	-1.52726	-0.868003	-0.332308	-0.963729	-0.765406	-0.663935	-2.49069	-1.56959	0.546733	0.805188	-0.179722	0.994338	-0.0229191	1.20462	-0.0830846	0.379961	0.818866	0.316146	0.00462111	1.62505	0.447748	0.112676	0.521484	1.29703	0.224307	0.727024	1.42475	-0.515263	6.00334	0.000897955
	C4bpa	-0.287515	-1.97032	0.165006	0.346657	-0.486756	-0.143361	-1.61886	-1.46055	-1.94977	0.1258	0.434646	-0.554688	0.743997	0.0714005	-0.075719	1.17795	0.331704	0.467299	1.02277	0.738821	0.406361	0.0193019	0.374692	1.57079	0.592454	-2.36373	0.718262	1.09942	0.503939	2.14069	0.0499612
	Brix1	-0.922119	-1.33293	-0.961896	-0.891254	-1.30911	-1.52327	-0.820109	-0.710464	-0.632874	0.422978	1.82668	0.525975	1.29307	-0.309121	-0.258296	0.133069	1.45633	0.887025	0.657863	1.40982	-0.584846	-0.0143588	0.0341921	1.06587	0.859891	0.245221	0.691576	0.711759	-1.95066	4.0035	0.00630508
	Lasp1	-0.781707	-0.824021	-0.677488	-1.36994	-1.59943	-1.01005	0.341611	-1.54999	-1.79687	0.128406	0.546884	-1.45244	0.658819	1.1857	0.849227	0.299122	1.0877	1.0843	0.291609	0.80288	1.3384	1.17505	-0.760655	-1.00275	1.05672	0.592095	0.352605	0.541681	0.492529	3.84877	0.00665895
	Saa2	-0.727343	-1.02327	-1.68115	-1.66603	-1.41253	-1.38882	-0.994704	-2.04773	-1.46831	0.393806	0.348918	0.164734	0.919001	0.271323	0.634159	0.842955	1.08703	1.15507	0.730155	0.564986	-0.0238521	1.06575	0.843338	0.44803	0.420328	0.598451	0.61693	0.734477	0.594272	12.3087	4.0006e-09
	Fam107a	-0.425135	-1.48565	-1.34131	-1.93335	-0.456135	-1.40785	-1.08679	-1.0947	-2.06345	-0.344806	-0.270279	0.634395	-0.143365	0.0596951	0.320281	0.362466	0.676226	0.519615	0.25278	0.470457	1.14482	1.37181	1.25493	0.426601	0.855917	0.627962	0.708016	1.13704	1.22979	9.85812	3.76351e-07
	Fga	-0.986965	-1.1364	0.0177836	-1.00363	-0.637107	-1.32754	-1.45295	-1.1322	-1.67829	-1.52701	0.897819	0.78151	1.21254	0.378756	1.28927	0.784321	0.665018	-0.304514	1.9222	-0.694483	0.354038	0.652993	0.998613	-0.135077	0.717671	-0.511716	0.167023	1.16038	0.527935	4.10042	0.0056198
	Txnip	-1.26165	-0.823642	-0.765324	-1.5045	-0.00132081	-0.238918	-1.0621	-0.556567	-2.06196	-1.73558	0.180753	-1.0277	1.0872	0.317274	0.507516	1.30879	0.475558	0.143581	0.784458	0.591585	0.750701	0.765901	1.436	-1.3912	1.01278	0.773404	0.68929	0.676503	0.929163	3.12908	0.0151252
	Gpr151	-0.023047	-0.642313	-0.841238	-1.32464	-0.68967	-0.525202	-1.21592	-1.74113	-1.30598	-0.761747	0.454482	-1.08737	1.54809	0.527132	0.80308	0.818947	2.2886	-0.412851	1.35776	0.540329	1.88652	-0.0184499	0.120941	-0.43425	-0.162498	0.0701674	-0.393363	0.461316	0.702311	2.98753	0.0178326
	Ftsj3	-0.583645	0.602046	-1.52365	-0.945005	-0.124971	-1.27438	-0.929243	-1.24895	-1.48941	-1.91932	0.613844	-1.9873	0.237579	0.930639	1.00477	0.542538	1.32212	1.2194	0.876569	0.716731	0.66552	0.510909	0.356704	0.201666	1.41559	0.197666	0.253993	0.225507	0.132077	2.27083	0.0421229
	Gpx1	-1.08457	-0.484661	-1.1173	-1.45887	-0.655728	-0.309329	-0.25444	-1.22105	-1.10842	1.14753	1.58377	0.465301	0.0849787	-0.425803	0.266736	0.362165	-0.939933	0.398802	1.3633	0.696575	0.853427	-0.726992	-0.72656	-1.86271	1.14921	1.70226	0.113827	1.41274	0.775737	2.36446	0.0373925
	Maip1	-0.611548	-0.282606	-1.26651	0.171785	0.464476	-0.509967	-0.931528	-2.74035	-1.63226	0.560021	1.59286	-0.751851	-0.385512	-0.402955	0.805655	-0.693624	0.0544735	-0.427852	1.62466	1.38602	0.859691	0.26416	-0.32283	-0.63508	0.885463	0.169248	0.635441	1.13171	0.988811	2.26402	0.0422353
	Keap1	-1.46857	-0.909307	-2.16236	-1.79371	-0.781179	-1.79086	-0.124544	-0.302286	0.724599	1.13478	-0.484006	-0.88139	1.05009	0.908699	0.877776	0.279546	0.918289	0.872265	0.978047	-0.803316	0.48141	0.504858	-0.455956	1.47398	-0.188978	0.679872	0.901601	-0.0926406	0.453283	3.26745	0.0130789
	Mrpl13	0.204207	-1.15527	-2.56928	-1.21864	-0.312798	-2.58226	-0.288811	0.265116	0.737393	-0.364317	0.700511	0.757019	1.1012	0.978614	1.21937	0.507263	1.38569	-0.404223	0.264274	0.502819	1.32472	0.151726	-0.688808	-0.379495	0.632879	-0.332392	-0.357763	-0.548435	0.469703	2.23637	0.0437569
	Arl2	-2.12479	-0.325813	-1.09293	-2.05218	-0.572712	-0.431623	-0.0104115	-0.798505	0.0821313	0.434029	0.0674788	-0.360635	0.748732	-0.264268	-0.34706	-0.877839	-0.383268	0.262921	-0.443922	0.419248	1.91829	-0.00278679	0.511834	-0.498771	1.49373	1.70237	1.67803	-0.214333	1.48305	3.64151	0.0086213
	Zfp219;Znf219	-1.13611	-0.293439	-0.453638	-1.89267	-0.786198	0.140735	-0.973798	-1.66952	-0.38564	0.46822	-1.72307	1.75996	-0.0207837	0.535689	1.19136	0.000334818	1.32447	-0.145989	0.217459	0.784662	0.215328	1.64907	-1.48958	0.111337	1.22881	0.401705	-0.468609	0.7139	0.696	2.17308	0.0477473
	Klhl20	-1.5087	-0.0634414	-1.35217	-2.21281	-0.449869	-0.342855	-0.390181	-1.3834	-0.304625	0.0151365	0.144036	2.27574	0.982674	0.534985	0.694466	-0.701779	-0.655871	-0.41087	0.713203	0.179318	0.906829	0.714035	-1.50888	0.44993	0.731296	1.70496	0.70871	0.100832	0.429292	2.61045	0.0268788
	Ttc5	-1.09331	-0.739144	-0.977833	-1.49282	0.0932365	-1.2495	-1.35253	-1.79121	-0.400924	0.317467	0.228684	1.99005	0.401004	1.41242	0.947719	0.123875	1.46935	-0.142497	0.284146	-0.477517	1.34969	0.735671	-0.372141	0.100866	1.68221	-0.530086	0.537159	-0.816918	-0.237137	4.05306	0.00602593
	Fdps	-1.95633	-1.39785	-0.93538	-1.6502	-0.363408	-0.28615	-0.261364	-0.675064	-0.58717	-0.625232	1.15499	0.240266	-0.759972	1.11177	1.08681	0.408726	0.672228	1.05146	0.638605	0.185068	-1.03903	1.15201	-1.46976	1.66138	0.267269	-0.523691	1.13586	1.07567	0.688479	2.74288	0.0229977
	Septin9	-1.52504	-0.527868	-0.915921	-2.41312	-0.361203	-0.951698	-0.61537	-0.764109	-0.389097	0.249303	0.455458	2.09666	-1.64875	1.15312	1.10905	-0.052176	0.0119822	0.976652	0.487507	-0.151852	0.739026	0.904641	-0.628503	-0.029258	1.55117	-0.470802	0.608123	0.719913	0.38217	3.02492	0.0171647
	Mff	-0.104206	-1.2836	-1.47926	-3.76389	-0.344494	0.0686912	-0.269373	-1.24081	0.541928	-0.198141	-0.801944	0.696361	0.206175	0.471158	0.6678	0.149783	0.378796	0.0140475	0.0926035	0.901683	0.992257	0.691371	0.0594688	1.23756	1.24447	-0.0261899	0.670115	0.259774	0.167856	2.82177	0.0214245
	Galc	-1.98219	-0.366335	-0.484134	-2.71271	0.181041	-0.213144	-1.07677	-0.334191	-1.63139	0.271539	-0.29477	2.13157	0.655534	-0.0428166	1.35745	0.824911	0.205007	0.393861	0.352357	-1.12486	0.150437	1.19471	-0.1927	-0.0125379	0.510376	0.357625	0.696516	0.701524	0.48409	3.31984	0.0124829
	Mtco2	-0.933152	-0.775526	-2.74399	-1.53291	0.0181521	-0.45872	-0.264227	0.271992	-0.976511	-0.538047	0.0405521	1.6536	-1.13293	0.644767	0.582527	0.934687	1.22762	0.984245	0.691765	-0.648122	-0.321144	1.4846	0.0243821	-0.93657	1.09548	1.26427	0.0656639	0.170244	0.107309	2.24824	0.0431363
	Plin4	-2.18515	-1.27437	-0.835303	-2.24833	-0.441302	-0.808449	-0.0315599	-1.28531	0.813699	0.494833	-0.259362	0.518437	-0.634077	0.449256	0.465116	-1.10187	0.0219917	0.278941	0.386335	-0.0329732	1.17649	0.678218	-0.499026	1.46478	1.29143	0.927795	1.26947	1.19097	0.20932	3.74588	0.00760788
	Mapk10	-1.35916	-3.0656	-1.21076	-2.10797	0.205288	0.0208207	0.0225618	-0.94376	-0.463094	-0.22982	0.847185	0.589748	-0.286383	0.801414	1.10525	0.551979	1.02598	-0.278001	1.56916	0.24117	0.377311	-0.101637	-0.198982	0.378996	0.166024	1.40438	0.382847	0.133501	0.421542	3.55283	0.00939329
	Etfb	-1.84698	-0.97807	-1.84981	-0.796819	-0.515093	-0.457991	-1.12562	0.374383	-0.240217	0.213094	1.61427	1.60236	-0.707005	1.00051	1.08664	0.110252	0.463734	-0.34509	0.212926	-0.642521	0.682026	0.544357	-1.60721	0.0999135	2.24497	0.00142846	-0.0454885	0.700994	0.206048	2.30313	0.040362
	Arfgap2	-1.0611	-2.02256	-1.66988	-0.747364	0.0247235	-0.927921	-0.474772	-0.722535	0.129352	-0.622568	0.840595	1.82563	-1.40035	0.742105	0.909969	-0.625405	0.840542	-0.270188	0.514551	0.483924	1.45249	1.23135	-1.17489	0.201904	1.16483	0.246028	0.114542	-0.337992	1.33498	2.24529	0.043268
	Gk	-2.02432	-0.180728	-1.00098	-1.8353	-0.967096	-1.10404	-1.33926	-0.114742	0.185228	0.244063	1.22921	1.60108	0.138615	-0.34195	0.439174	0.544025	0.297498	-0.0940258	1.431	0.397906	1.82412	0.136425	-1.40762	1.00555	1.1867	-0.669105	0.372214	0.254888	-0.208541	3.03879	0.0169228
	Fmnl1	-1.71146	-1.39085	-2.50239	-0.4559	-0.111309	-0.754594	-1.04136	-0.548107	-0.135542	0.359608	1.5503	0.57475	-1.19918	0.23178	0.883569	0.491683	0.896661	0.587614	-0.486233	-0.395321	0.128443	0.580472	-0.228769	0.319823	2.0403	0.115273	1.47696	0.925265	-0.201486	3.19377	0.0140505
	Aldh1a1	-0.900192	-0.660609	-2.192	-1.84674	-0.614223	-0.0583447	-0.854167	-0.501115	-0.158617	-0.189894	0.630242	1.23646	-0.198598	-0.184775	0.531291	-0.594577	-0.132201	-0.803072	1.16988	0.126473	2.41318	1.35601	-0.590969	0.0997643	1.87314	0.0331373	0.342058	0.864007	-0.195559	2.79935	0.0220146
	Glmp	-0.841794	-0.698749	-1.7711	-2.22305	-0.493384	-2.45088	-0.213863	0.20136	0.870338	-0.245637	-1.34647	1.51149	0.445377	0.612123	0.787428	0.587981	0.844088	0.342511	0.396968	-0.130245	0.909545	0.715353	0.799351	-0.0227936	0.716975	-1.10262	0.660958	0.308862	0.829885	2.29748	0.0406884
	Gstk1	-1.73256	-0.0133597	-1.16809	-1.75741	0.29532	-1.44526	-1.13456	-1.37788	0.468827	-1.5489	-0.457421	0.651419	-0.528555	0.779661	1.09303	-0.308423	0.615844	0.317181	1.32289	0.263584	1.13678	0.55375	-0.841845	1.77195	0.848169	0.618619	0.590002	0.307183	0.680056	2.73892	0.0229977
	Zfp947	-1.19173	-1.47657	-1.04883	-2.44183	0.421882	-1.46713	-1.08883	-0.562832	0.107604	-0.456988	-1.14649	0.488013	-0.489667	0.810192	1.02963	0.421346	1.59534	0.307927	0.885362	0.197856	0.906397	1.16166	-0.650421	1.28589	1.07464	0.104098	0.174017	0.260088	0.789387	3.33983	0.0122715
	Cenpb	-2.36941	-0.00615513	-0.402262	-2.52679	0.253821	-2.79499	-0.332596	-0.155288	0.293838	-0.126208	-1.26051	0.993145	0.181849	0.446289	0.400709	0.565616	0.910005	0.366144	0.525244	0.660998	1.15579	0.57207	0.498399	0.461234	0.459216	0.193366	0.240874	0.308325	0.487278	2.69279	0.0243681
	Pex5l	-1.57138	-0.779241	-0.644318	-0.984437	0.461125	-1.2544	-0.998415	0.364671	-0.6008	-0.920201	-1.76207	1.04809	-2.04532	0.627121	0.536843	-0.533857	0.771472	0.266079	0.257743	0.753372	1.82994	1.13316	0.091275	1.11507	1.2363	-0.146584	0.129578	0.795972	0.823218	2.60251	0.0273004
	Ociad1	-2.21169	-0.240548	-1.10734	-1.10463	0.122902	-2.32878	-0.753121	0.265957	-0.13642	-0.5432	-2.20394	0.459817	-0.599897	0.794159	0.783794	0.185032	0.471706	0.443843	-0.15512	0.956842	1.07992	1.15501	0.2287	0.754203	1.13939	0.467985	0.680647	0.506823	0.887948	3.3121	0.0124829
	Lsm14a	-0.729668	-0.91727	-1.36474	-1.7029	0.575	-2.59909	-0.700932	-0.405411	-0.67693	-0.252469	-0.724928	0.406156	-0.181518	1.28014	1.38218	0.656394	1.40878	0.765213	0.0355604	0.0695702	0.161403	0.588579	-0.103128	1.47819	1.08874	-0.389511	-0.540032	-0.0632608	1.45589	3.07315	0.0164239
	Fancg	-2.58677	-0.0671176	-1.36832	-1.29146	-0.984657	-1.10932	-1.22678	0.524145	0.542937	-0.361128	-1.94921	0.214057	0.403687	1.14025	0.355806	0.436609	1.35351	-0.03997	0.537293	0.399537	1.10861	0.790326	0.491588	0.633793	1.05623	-0.333935	-0.0694812	0.0904668	1.3093	2.43183	0.034314
	Atp1b4	-1.5572	-0.768433	-0.377039	-1.62569	-0.789297	-0.496352	-1.56782	-1.92814	-0.669987	-0.823466	-1.10957	1.52827	0.504572	0.580935	-0.448126	0.865512	-0.00833684	-0.0642571	0.686541	1.2716	1.43319	1.11058	0.569918	0.724679	1.20707	0.349273	0.291839	0.102727	1.00702	5.49994	0.00143096
	Prpf38a	-0.80157	-1.26609	-0.867227	-2.03075	-0.68211	-0.325815	-0.00687805	-0.952855	0.349422	-1.0908	-1.17767	0.190764	0.327243	0.312304	-0.955197	-0.52779	1.55536	-0.485586	-0.0352424	2.61768	1.04409	0.932936	0.187825	0.426282	1.02648	0.079021	0.996308	1.2346	-0.0747344	3.28336	0.0129432
	Hipk4	-0.635992	-2.23742	-0.866958	-1.40135	0.529104	-1.61269	-0.500409	-1.04436	-0.390485	-1.06456	-2.15096	1.24512	0.850983	0.290761	0.611706	0.582769	1.37217	0.167328	0.154422	0.894209	1.11741	0.72601	0.646279	0.685153	0.811273	0.0586393	0.231742	0.21804	0.712075	3.00141	0.0175705
	Hbb-bs	-1.09172	-1.10285	-0.958584	-0.933722	-1.11877	-0.792049	-0.93082	-0.784044	-0.107033	-0.319044	-1.43065	1.20311	-1.19731	0.696237	-0.178275	-0.782846	0.85946	0.630027	-0.188135	1.52831	2.46244	0.567134	0.397806	0.908329	1.47123	0.230418	0.234409	1.01866	-0.291719	3.95997	0.00647123
	Glis3	-0.906816	-1.04045	-1.00155	-1.96763	0.71898	-1.41145	-1.56245	-0.224149	0.279658	-0.490368	-1.93227	1.45354	0.933192	1.08538	1.07923	1.32234	1.59166	0.130502	0.585134	0.780085	-0.135443	0.880981	0.535561	-0.592216	0.0550437	-0.0537761	-0.268344	-0.108144	0.263767	2.22691	0.0442285
	Eif4e2	-1.95531	-1.9996	-1.97731	-0.677103	0.0110768	-1.20078	-1.50063	0.345214	0.631759	0.0897782	-0.433889	0.728521	0.653543	-0.057959	-0.722732	0.14717	1.11133	-0.209235	1.39667	1.26111	1.12861	0.058362	0.641748	1.7153	0.376777	-0.134805	0.498971	0.166023	-0.0926064	3.0149	0.0173525
	Gm12695	-1.6425	-0.304628	-1.50093	-2.1701	-0.498806	-0.917999	-1.21997	-0.172368	0.3923	-0.411878	-2.3008	1.29879	-0.0465394	0.462223	0.434513	0.179343	0.639804	-0.0319646	0.639142	1.34989	1.06456	0.719366	0.161936	1.17778	1.16931	0.395908	0.274945	0.0952007	0.763495	3.29961	0.0127171
	Olfm2	-2.61339	-0.497827	0.116149	-1.36506	-0.238671	-2.08835	-1.27305	-0.531696	0.268053	-0.927716	-0.982409	1.22862	0.97274	1.2699	-0.169287	0.183404	0.759837	-0.486216	0.351263	0.134571	0.520768	0.646944	0.867008	0.449718	1.76765	0.362069	-0.00573534	0.538201	0.742505	3.02945	0.0170309
	Gm7358;Gm7356	-2.156	-1.51116	-0.809124	-1.26828	0.00361085	-1.39316	-1.57266	0.434297	0.584572	-0.134943	-1.97259	1.13445	-0.391241	0.70965	-0.104971	0.374101	1.05676	-0.0515532	0.355324	1.324	0.975606	0.892254	1.04905	1.10835	0.347958	0.33236	-0.00154201	-0.0543084	0.739189	2.87345	0.0201896
	Bet1l;Gm45785;Bet1l	-0.533194	-1.23217	-1.47684	-1.02602	0.579619	-1.22179	-1.027	-0.681409	-0.520683	-1.09697	0.0687443	1.39049	-0.841022	0.637001	0.812868	0.434845	1.55508	-0.1589	-1.17896	1.78461	1.73578	0.717599	0.00680395	1.40487	0.554969	-0.518499	-0.781887	-0.109274	0.721321	2.18035	0.0473268
	Hspa12a	-1.53356	-0.634952	-0.989941	-2.66771	0.0672341	-1.01913	-1.43943	-0.406895	0.808109	0.220807	-0.0419977	0.0020621	1.00277	1.32346	0.309749	1.25658	1.35225	-0.20397	-0.176857	-0.930174	1.22527	-1.08779	-0.201223	0.106925	1.09217	0.35534	1.02859	0.867629	0.31468	2.5264	0.0302095
	Ado	-2.49485	-0.620985	0.334927	-1.99652	-0.630835	-0.661883	-2.05083	0.639736	0.0970377	-0.8556	-0.675286	1.20476	-0.541687	0.717795	0.882209	0.453325	0.768772	0.265507	0.0870097	-0.597012	1.67482	0.0366474	0.498589	0.149902	0.946601	0.0906299	0.784581	1.32188	0.170758	2.23958	0.0436361
	Rps6kb1	-1.97128	-1.96321	-0.621671	-2.30437	-0.789492	-0.220402	-1.63773	-0.35742	0.721559	0.292106	0.079159	0.500627	0.880653	1.06341	1.05358	0.70876	0.496993	-0.0462883	0.613189	-0.0358037	1.30981	-0.719577	0.995845	0.795169	1.01825	-0.464688	0.933158	-0.02747	-0.302858	3.79371	0.00697964
	Rpl14	0.871515	-1.87386	-1.16051	-1.42868	-0.535365	-0.991033	-1.83644	-1.21675	0.0690767	-1.65776	-0.184435	-0.598936	1.2133	0.282848	0.636009	0.687345	1.46183	-0.538449	0.862037	0.782416	1.49026	0.487699	0.24296	0.0524406	0.327917	0.681164	1.07755	0.780484	0.0153621	2.91375	0.0195152
	Mettl3	0.715348	-1.569	-2.73117	-0.469562	-0.801263	-0.516426	0.116317	-0.410919	-0.814331	-1.516	-0.66706	-0.696734	0.656333	0.260424	0.2546	0.387905	1.307	-1.29652	1.1108	-0.379516	0.967473	1.17908	0.604165	0.723595	0.369272	0.603493	0.111043	1.36487	1.13677	2.22909	0.0440877
	Tnk2	0.0633738	-2.16234	-1.69807	-2.65895	-0.258464	0.0218003	-0.549323	-0.505121	0.643577	0.3158	-0.502758	0.677325	0.705153	0.213308	0.413975	-1.25718	1.38707	-0.733673	0.384175	-0.229319	1.8029	0.866046	0.490283	0.976816	-0.0432064	0.503768	0.12068	-0.0334755	1.04583	2.15638	0.0489352
	Trmu	-0.774254	-1.55556	-1.91781	-2.17672	0.355412	-0.298337	-1.10868	-1.12546	-0.227719	0.600676	0.979339	-1.2238	1.3834	0.58701	0.364073	1.24057	1.30011	-0.904355	1.4004	0.799628	0.510187	0.125532	0.0236338	-0.528224	0.471397	0.66959	-0.129015	0.704026	0.454939	3.4878	0.0101097
	Plpp6	-0.206235	-1.08019	-2.65408	-1.37427	-0.231927	0.36104	-0.704138	-0.974282	0.120083	0.558147	0.404671	-0.244838	1.5599	0.560524	1.04192	0.555737	0.428003	-0.0800799	1.9462	-1.81059	-0.173976	0.73267	0.0371484	1.59433	-0.246428	-0.854941	-0.115205	0.47237	0.378457	2.36523	0.0373925
	Ptcd2	-0.358889	-2.11187	-1.37661	-2.33369	0.730818	-0.453558	-1.58145	-0.0587402	0.0106003	0.346551	0.747356	-0.341439	0.568526	0.528048	-1.68209	0.417102	1.23492	-0.046899	1.30646	1.4156	0.207316	-0.801731	0.640894	0.777239	0.190721	0.81395	0.707947	-0.031278	0.534198	2.26045	0.0423775
	Psmc5	-1.70448	-1.10167	-2.32381	-1.36041	0.119281	-0.707736	-1.17936	0.420496	0.248679	0.3739	1.37331	-0.0238842	1.45911	0.200075	0.824101	0.216512	1.79336	-0.883707	1.65031	-0.322051	0.462593	0.467091	-0.423175	0.848461	0.21375	-0.54383	-0.330133	0.79892	-0.56569	2.92191	0.0194523
	Camk2b	-0.868073	-0.755945	-2.80101	-1.60106	-0.0575155	-0.188094	-0.967987	-1.47876	0.851403	0.0252307	1.04924	-0.374856	0.601943	0.325999	-0.0144736	0.718352	1.2724	-0.107441	2.01972	0.497695	0.425681	0.823774	0.485674	1.24856	0.0641237	-1.19943	0.0808043	-0.247098	0.171138	2.64458	0.0258559
	Ptdss2	-1.66066	-1.28093	-1.51744	-2.65442	-0.3751	0.427705	-0.143235	-1.04367	0.776344	0.371214	0.819738	-0.43695	0.755614	0.915727	0.302909	0.867461	1.98609	-0.208849	1.25524	0.296767	1.26927	-0.15753	-0.494723	-0.758493	0.480671	-0.0244845	-0.3897	-0.0620467	0.683473	2.70764	0.023937
	Anks1b	0.157299	-0.769616	-1.46312	-2.82631	0.195743	-0.134478	-1.84361	-1.28328	0.243789	-0.575223	-0.605591	0.181203	0.446752	0.413903	1.03652	0.893369	1.41061	-0.189383	1.32653	0.301864	1.59785	0.687157	-0.148971	0.727191	-0.735985	0.443269	-0.305671	-0.0907645	0.908956	2.38774	0.0363288
	Dock11	-1.04974	-0.154517	-1.38276	-2.41184	0.972624	0.384818	-0.997689	-0.679774	-0.159169	0.376244	0.304637	0.177849	1.8136	0.909496	0.106518	1.11379	1.57688	-0.187855	1.34925	0.391152	0.560846	0.66479	-1.17294	-0.257367	-0.177558	0.000931664	-1.1962	-1.53211	0.65609	2.3232	0.0393305
	Syt5	-0.693331	-0.651541	-1.02114	-0.624388	-0.772857	-0.0293431	-1.3254	-2.03211	-0.168464	2.28392	0.725775	1.09817	1.15894	0.472362	0.295527	0.18532	1.42764	0.207902	1.23041	-0.267884	-0.914561	0.352761	-1.02645	1.90466	-0.391881	0.143385	-0.7525	-0.663191	-0.151733	4.12673	0.00550491
	Cnot9	-0.965079	-2.29889	-1.19067	-1.31152	-0.845112	-0.058266	-0.576775	-0.11062	-0.563954	0.7208	0.364658	0.917679	1.22061	0.37434	0.518051	-0.417132	0.937456	0.379853	1.2324	0.894061	0.954499	0.832027	-1.41663	2.19309	-0.873795	-0.836375	-0.388221	-0.213596	0.527101	2.86907	0.0202379
	Sin3a	0.166809	-0.190729	-2.01575	-0.661271	-0.715555	-0.781194	-1.35878	-1.19373	-0.0601629	0.353918	1.74626	1.24026	1.11233	0.252874	1.22889	0.817256	1.30765	-0.389868	1.71342	0.916641	-0.577937	-0.19656	-0.864834	0.596508	-1.16935	0.407309	-1.06828	-0.96654	0.350418	4.16884	0.00530837
	Abce1	-0.112368	-0.176071	-0.344226	-0.813248	-0.102689	1.20791	-0.970032	-1.73785	-0.136081	0.872282	1.55662	1.38238	0.319991	1.08339	-0.22669	1.37787	0.836342	-0.845422	1.59798	-0.521642	0.0223959	0.388466	-0.9747	1.4101	-0.368243	-0.994524	-1.00239	-1.69794	-1.03161	2.41047	0.0352446
	Etnppl	-1.50016	-0.695537	-0.268761	-1.85205	-1.52676	0.369201	-0.37391	-1.67484	-0.423968	1.43833	0.803192	1.30988	-0.12575	0.467484	0.796522	0.00549608	0.0626398	-0.650272	2.06132	0.631261	0.167774	-0.42742	0.375454	2.12425	-0.163263	-0.291836	0.173271	-0.887061	0.0755176	2.86336	0.0203932
	Mttp	-0.617209	0.927688	-0.884189	-0.945279	-0.444836	1.71367	-1.87835	-0.946652	-1.04243	1.95376	1.38068	0.945074	1.48885	-0.283825	-0.378905	1.23826	0.953314	-0.176047	0.792686	-0.192174	-1.59693	-0.125379	-0.517689	0.437111	-0.439645	0.0677436	-0.426705	-0.092499	-0.910109	2.36671	0.0373582
	Mpp6	0.0454032	-0.403166	-0.631235	-0.569233	-1.00255	0.599476	-1.87729	-0.792287	-0.030109	0.599058	-0.0947574	0.0364662	1.25675	0.656302	1.22029	1.31911	1.28742	-0.501636	1.95252	0.79637	1.41593	-1.16994	0.476865	0.0790157	-0.890989	-1.08196	-1.67893	-1.11005	0.0931757	2.28949	0.0410501
	Ap3m1	-1.03914	-0.991087	-1.32015	-1.05043	0.0932134	-0.389838	-1.21132	0.663344	0.0481762	1.02915	1.1215	1.34241	1.60268	0.226334	1.00815	0.720527	1.55968	-0.790134	0.792656	-0.288981	0.39551	-1.78041	-0.522517	1.80817	-0.350075	-0.747959	-0.474236	-0.995826	-0.459392	3.01535	0.0173525
	Slc25a46	-0.106113	-1.14256	-0.818487	-1.71851	-0.435852	0.213987	-1.37448	-0.643028	0.153161	0.319013	0.309058	0.886509	1.87117	0.396506	-0.0233308	1.17541	2.12504	-0.775361	1.63925	0.0784207	0.915392	-0.106942	0.181154	1.20423	-0.913557	-0.480461	-1.03912	-1.39221	-0.498284	2.66313	0.0252216
	Dhrs7b	-0.839345	-0.553534	-1.05132	-0.999929	-0.478887	0.629254	-1.50631	-1.5354	0.944592	-0.402007	1.11821	2.0373	1.56766	1.00076	0.859435	0.916937	1.30446	-0.832743	0.566234	-0.305806	1.16162	-0.603835	-0.634191	0.719436	-0.694682	-0.416598	-1.36063	-0.337107	-0.273569	2.68676	0.0244384
	Sirt5	-0.616678	-1.22132	-0.64724	-0.0125864	-2.1701	-0.0828341	-1.28657	-0.313507	-0.294242	-0.0160204	-0.344629	2.21597	1.70826	0.567459	0.398291	1.99438	0.893266	-0.389896	-0.0632877	-0.179757	-0.329754	0.748896	0.154695	1.75174	-0.632088	-1.06265	-0.0932503	-0.678963	0.00241529	2.42157	0.0345863
	Dock1	0.29726	-0.437814	-0.878798	-0.779019	-1.06043	-0.549808	-1.20264	-1.29908	1.19314	0.839162	0.0802692	1.44706	1.74256	-0.442665	1.01453	0.748395	2.34788	-0.258285	0.978952	-0.540707	0.349249	-1.32593	-0.158144	1.10601	-1.10043	-0.217183	-0.666237	-0.215801	-1.01149	2.85826	0.020559
	Ddx17	-0.279276	-0.534956	-2.14052	-0.569918	-0.743671	-0.511996	-0.820418	-0.757017	-0.381736	0.100779	-0.102562	0.886981	1.28098	-0.143486	0.311464	0.899831	1.99255	0.000719753	0.895656	0.536552	0.562369	0.516136	-1.62846	2.40642	0.157723	-0.971459	-1.20632	-0.429222	0.672852	2.14009	0.0499883
	Fech	-0.167459	-1.1446	-2.07293	-1.15161	-0.222275	-0.0422368	-0.50962	-0.0106623	0.773882	-0.535876	0.974276	0.936573	1.95344	0.0681224	1.46895	1.11306	1.43599	-0.00747306	1.08736	-0.732247	-0.700658	0.633805	-1.10506	1.09592	-0.172876	-0.313559	-1.0727	-1.55659	-0.0229421	2.84087	0.0210531
	Slc30a9	-1.24087	-0.844631	-1.44319	-1.22309	-0.960289	0.670694	-0.992576	-0.205969	0.907224	0.0154958	0.147883	1.08513	0.669089	0.667957	1.16955	1.4012	1.95972	-0.674907	1.47562	-0.33859	0.883048	-0.727808	-0.673802	1.55804	-0.469086	-0.907322	-0.360708	-1.2043	-0.343499	2.52436	0.0302095
	Xpo7	-1.19693	-0.675372	-1.27131	-0.478045	-0.577493	1.28771	-0.848065	-1.08261	0.21826	0.0100038	0.438365	1.14107	1.0866	0.471735	0.35767	0.466078	1.87112	-0.425398	2.52017	0.187232	0.525491	0.000733033	0.17066	0.132405	-1.97924	-1.37282	0.0911479	-0.934655	-0.134528	2.424	0.0345271
	Eftud2	-0.561755	-1.67706	-1.31821	-1.67176	0.253741	0.172373	-1.35231	-0.334051	1.02742	-0.704058	0.16313	0.572972	1.39134	1.45193	1.54511	1.6978	1.2217	-0.404346	0.460446	-0.547316	0.550483	-0.146803	-0.0588047	1.27656	-0.583491	-0.569292	-0.477471	-1.4366	0.0583196	2.2366	0.0437569
	Macroh2a2	-0.0207682	-0.560032	-0.452119	-2.01467	0.297335	-0.149496	-0.803813	-1.61547	-0.296907	1.03787	-0.693888	-0.0157506	2.6242	0.195913	0.486343	0.939134	2.33082	-0.311412	1.12246	0.0405304	0.0721686	-1.17993	-0.483226	0.603948	-0.591755	-0.0197921	-0.643259	-0.585299	0.68685	2.46273	0.0328689
	Arf5	-1.02914	-1.75867	-0.757586	-1.87159	-0.297898	0.147306	-0.141503	-0.408567	0.597365	0.360243	0.491483	0.64642	2.91385	-0.611514	0.684039	1.16973	1.72818	-0.191853	0.630095	0.5024	-0.288768	-1.6709	-0.611085	-0.32411	-0.14284	-0.370696	0.568856	-0.224965	0.261711	2.50437	0.0309411
	Nell1	-0.342524	-0.601021	-1.30495	-1.55247	-0.451409	0.602756	-1.66209	-1.19609	-0.543022	1.36134	-0.912575	2.19068	0.883182	0.0158684	1.23445	0.692982	-0.243452	-0.318472	0.925329	0.928716	0.252528	-0.761668	0.527613	0.920469	-1.35558	0.624153	-0.872834	-0.223386	1.18147	2.21043	0.0453583
	Csnk2a2	-0.358366	-0.0426839	-1.59564	-2.32489	-0.324613	-0.0467297	-1.47013	-1.31342	0.506335	0.812326	0.621805	0.315655	2.331	-0.270328	-0.10362	1.36567	1.27844	-0.428765	1.36314	0.0213678	0.48135	-0.658105	0.406946	1.10444	-0.677776	-0.317976	-0.742214	-0.353313	0.420097	2.72355	0.0234669
	Slc25a18	-1.50665	-2.14296	-0.728397	-0.534092	-1.35173	-0.403419	-0.344378	0.410671	1.00856	-0.30713	0.672334	0.0395511	0.429277	-0.312648	0.903509	1.84676	2.05128	0.611394	1.58537	0.499065	0.287199	0.473888	-0.244003	-1.2222	-0.871385	0.302843	0.203008	-1.36892	0.0132129	2.34014	0.0384923
	Pitpnm1	-1.21685	-2.52942	-0.397687	0.473442	-0.173071	-0.582711	-0.705325	0.325114	0.457255	-0.326071	0.963019	2.32838	1.35852	-0.381716	0.236296	1.1979	1.90972	-0.0740144	1.15253	0.108496	0.346569	-0.264568	-0.647573	-0.832197	-0.405037	-0.983198	-0.265818	-1.06013	-0.0118508	2.72193	0.0234669
	Itpk1	-1.69779	-1.55459	-1.60996	0.312553	-0.792912	-0.629375	-0.833998	-0.715347	-0.295909	-0.45534	0.092194	1.32972	1.06519	0.238047	-0.966053	1.82935	1.40141	-0.835887	0.97164	-0.140436	0.923725	1.64388	0.415627	-1.36393	0.519544	0.607731	0.222971	-0.216323	0.534278	2.48249	0.0321156
	Tmem192	-0.986458	-0.896955	-0.417804	0.0169608	-1.15773	-1.48579	-1.72494	-0.639316	-0.346149	0.1777	-1.75986	1.19326	0.425216	0.977685	0.703334	1.50075	1.18126	0.57097	0.928884	0.912408	1.02907	0.451926	-1.24147	-1.54439	1.26689	0.469517	0.308713	0.16293	-0.0766061	2.57821	0.0281167
	Slc4a8	-0.995871	-1.07703	-0.00824982	-1.64402	-2.04929	-1.59686	-1.02741	-0.133997	-0.048633	0.404307	-0.166613	1.08837	1.84844	0.279451	0.5841	1.26681	1.70818	-0.0996073	0.887387	-0.903399	1.27449	-0.236631	-0.0576226	-0.080043	1.11654	-0.910498	0.18305	0.415179	-0.0205249	4.04739	0.00602593
	Gm11639	-0.65089	-1.56768	-0.575452	-0.474444	-1.11463	-1.24781	-0.702619	-0.869401	-0.378068	1.06035	-0.532616	1.25518	0.5176	-0.848901	1.2179	1.29408	-1.03899	-0.111532	1.21072	-0.591629	1.44625	-0.676946	0.531428	1.09464	1.07012	-0.469724	-1.28482	0.822677	1.6152	2.27012	0.0421229
	Myadm	-0.653625	-0.64276	-0.760963	-1.09849	-0.736365	-1.24082	-1.41258	0.0311825	-0.216285	0.330103	-0.809691	1.32326	1.94913	0.184021	-0.00456121	1.15998	1.06482	-0.36537	1.48038	-1.72829	0.796952	-0.840183	1.0397	-1.63404	0.273409	0.500767	0.425368	1.14906	0.435902	2.19977	0.0462104
	Snx2	-1.80052	-0.652458	-0.921158	-0.0722485	-1.10455	-0.830865	-0.662236	-0.509176	-1.16772	1.23845	0.354902	0.0481232	-0.599986	-0.711812	0.835356	1.23191	1.39337	-0.411285	0.24491	1.67225	1.48028	0.207147	-0.352762	1.35739	-1.12032	1.81031	-0.101438	-1.01349	0.157628	2.37518	0.0368619
	Pdlim7	-0.328811	-0.859155	-0.491859	-2.23225	-1.64117	-0.768183	-1.71022	-1.62747	0.56563	0.202742	0.356961	2.07565	0.506105	0.854318	0.20552	1.41333	1.29336	-0.331397	0.902583	0.867894	0.0587117	-0.672877	0.496845	-0.526043	-0.304458	0.630891	0.175514	0.484587	0.40326	4.35022	0.00414458
	Dpcd	-1.85869	-2.20496	-0.562501	-1.35346	-2.14574	0.485907	-1.5197	0.458955	0.384672	0.345116	0.367583	0.690266	0.468079	0.0656215	1.85745	-0.889314	0.746047	0.253998	0.450402	0.421385	0.84182	0.488028	0.44178	1.03636	0.0448269	0.43158	0.168785	-0.791926	0.877617	2.86667	0.0202756
	Pdk1	-0.804967	-0.698223	-1.96453	-0.46464	-0.827665	0.618065	-1.43207	-1.5263	-0.0134606	-0.454249	-1.6862	0.264404	1.51524	0.346154	-0.428658	0.200033	0.698773	0.078374	1.00111	0.276369	0.668497	1.46601	-0.556664	0.0508666	1.77142	0.687173	-0.270034	-0.333304	1.81848	2.18059	0.0473268
	Phyh	-1.64487	-0.658037	-1.47012	-0.152747	-1.36859	0.865026	-1.20249	-0.957686	-1.21002	-0.344717	0.219327	1.07887	0.975061	1.0525	1.51059	0.289281	1.26278	-0.324345	-0.0540395	0.945659	1.27564	-0.467926	-1.08696	0.603797	0.206444	0.740856	-1.44151	0.0112149	1.34699	2.62917	0.0264542
	Saa1	-1.47267	-1.18557	-1.50387	-1.56288	-1.5318	-0.944895	-2.24972	-1.16857	-0.574981	0.52262	0.353933	0.32244	1.28502	0.46895	0.474826	0.938363	1.18804	0.423665	0.842878	0.353768	-0.125677	0.622267	1.13205	0.428378	0.526926	0.588936	0.828531	0.264095	0.754941	11.0782	3.401e-08
	Eif2s3x	-2.43307	-2.31921	-0.672981	-0.140636	-0.542673	-0.698875	-0.132382	0.487123	0.0664848	-0.167558	0.966304	2.30606	0.484529	0.864059	0.538118	0.377862	0.610631	0.509082	0.297309	0.288999	0.934668	-1.18757	-0.142765	1.14238	0.391167	-0.368252	0.680795	-0.930493	-1.20911	2.23492	0.0438215
	Sdhc	-1.8331	-0.991809	-1.14281	-1.92667	0.693301	-1.62653	-0.256741	0.31103	0.506938	-0.076218	-0.171558	1.91974	0.737951	0.585422	1.13232	0.663614	1.35741	0.348183	0.597631	0.0743108	0.747269	0.395722	-0.761716	1.38005	0.158372	-1.39358	-0.0630558	-1.09016	-0.27531	2.3291	0.0390297
	Ears2	-1.99584	-0.19173	-0.992012	-1.58047	-0.119222	-1.40545	-1.72491	-1.1353	0.360825	0.18639	-0.605741	1.22956	0.755454	0.374268	0.920342	1.33214	1.95353	-0.246708	1.06899	0.390395	0.965065	0.201784	-0.475803	0.924399	0.1621	0.417925	-0.181508	-1.08031	0.491821	3.81692	0.00672133
	Mpst	-0.888667	-1.16845	-1.51996	-1.76732	-0.162768	-1.21492	-1.04812	-0.341108	0.390248	0.0100989	0.46576	2.59941	0.860092	0.504268	0.910124	0.571299	1.29702	-0.906977	0.107663	-0.0598697	0.741909	-0.447154	0.276035	1.905	0.169657	-1.08098	-0.426623	-0.0269752	0.251308	2.78857	0.0221433
	Slc4a4	-1.26187	-1.49301	-2.10703	-0.598028	-0.140193	-0.149843	-0.30676	-0.925895	-0.493008	1.02768	-0.466345	0.40577	0.617633	0.82148	1.2701	0.288147	1.54889	0.80135	0.672144	0.549376	0.882769	-1.34381	-0.637553	2.41331	-0.223776	-1.05261	-0.0383994	-0.332158	0.271637	2.85553	0.0205833
	Rasip1	-1.71885	-1.05132	-1.52473	0.900824	0.65957	-1.53029	-0.144243	-0.840209	0.343369	0.711081	-0.20038	1.8905	1.97869	0.707411	1.28381	0.0845525	1.1081	-0.614933	0.498676	-0.148627	-0.14149	0.841938	-0.591105	-0.234483	0.0908777	-1.28077	0.586025	-1.38211	-0.28188	2.14979	0.0494413
	Osbpl10	-3.05888	-0.343152	-1.02607	-2.23103	0.452047	-0.384451	-0.087455	-0.95927	0.599762	0.594781	-0.21078	1.55399	0.484287	0.626933	0.486527	0.718324	1.56009	0.349387	1.35367	0.329954	0.267184	0.509985	0.351137	-1.04416	0.239983	-0.515644	-0.412094	-0.33226	0.127214	2.87673	0.0201437
	Drg2	-1.52461	-0.0158264	-1.60489	-1.26978	-1.70791	-1.2262	-0.432309	-0.525499	0.983504	-0.911501	1.15608	1.97256	1.40406	0.268602	0.51098	0.502706	1.54712	0.273164	1.19721	0.0197675	-0.0238881	0.644903	-0.152621	-0.0872096	0.773313	-0.928287	-0.585499	-0.775361	0.517419	3.25531	0.0133061
	Spire1	-2.07364	-0.590611	-2.31732	-1.55725	0.00949961	-1.19533	-0.136444	-0.207436	0.605611	0.0375045	0.651187	1.82671	0.65812	-0.279368	0.201223	0.279805	2.13819	0.138943	1.18345	0.116755	-0.33667	0.236762	1.33689	0.475675	-0.125398	-0.702285	0.224288	-0.735155	0.136292	2.78426	0.0221695
	Cdc16	-3.74882	-0.626094	-1.80806	-0.535306	0.240575	-0.896125	-0.956357	0.43379	0.505611	0.331017	-0.130249	1.10735	0.680626	0.322676	1.04865	-0.0199749	1.20454	-0.328916	0.482709	0.351392	1.07259	0.566193	0.337427	0.350738	0.797191	0.15119	-0.173836	-0.661233	-0.0992892	2.18976	0.04689
	Usp25	-0.824083	-0.602746	0.283062	-1.09612	1.07136	-0.839423	0.5267	-0.678089	0.712918	-0.126323	0.667669	3.14826	0.213279	-0.370867	0.799794	-0.0923228	0.263023	1.41686	1.77321	-1.05995	-0.653417	-1.51823	-0.589983	-0.184849	-0.627395	0.311869	-0.93008	-0.31712	-0.677028	2.5107	0.0307481
	Mcm5	-1.75544	0.20767	0.00540449	-0.158729	0.915676	0.287283	0.42432	0.624686	0.809771	0.428009	-1.18201	1.48866	0.608371	0.607142	0.67148	0.863786	1.08317	0.932143	0.485013	-1.35249	0.573307	-1.28007	0.272595	-1.44339	1.04386	-2.1107	-1.188	-1.08994	-0.771568	2.24468	0.0432878
	Prex2	-0.708289	0.863136	0.140911	-0.238414	-1.13188	0.884009	-0.675085	0.447603	-1.19672	-0.27722	0.363733	1.49663	1.03101	0.185758	0.526463	1.04881	1.45383	0.961719	1.09863	-2.14276	0.0765055	-0.683853	0.580106	0.624444	-0.386544	-0.451465	-1.92876	-1.86617	-0.0961389	2.63778	0.0261908
	Xrra1	0.81498	0.0323585	0.83177	0.731433	0.835463	0.986179	-0.120666	0.545248	-1.28542	0.308568	0.409252	0.275812	0.850515	0.780271	0.891117	0.0883974	0.760233	-0.254072	0.148644	-3.669	0.0867854	-1.29866	0.701875	-0.507674	-1.42019	-0.836327	-0.835008	0.12501	0.0231046	2.15914	0.0487934
	Exoc6b	-0.000613482	0.359405	0.226319	0.170768	-0.784764	0.772325	-0.142885	0.396498	1.38606	0.00178509	1.53858	0.372519	2.18945	-0.281007	0.256607	0.651873	1.26688	-0.187582	-0.166096	-1.25986	-2.25231	-0.322771	-0.58905	1.26639	-0.518025	-0.344768	-1.70661	-0.772506	-1.52661	2.57578	0.0282374
	Gm20671;Pisd;Pisd	-0.789688	-0.419505	0.0231884	-0.196437	0.702309	0.944768	0.681786	0.590363	0.0744318	0.83668	0.864372	0.0810125	2.13925	0.26476	0.491731	-0.185806	1.49335	-0.766581	1.11414	0.0698414	-0.887049	-0.479918	-0.241977	0.606622	-1.79757	-0.424924	-2.60892	-1.57866	-0.601575	2.68914	0.0244384
	Dpm1	-0.195235	-0.0603065	-0.287825	-0.789644	0.414597	0.149034	0.18703	-0.657872	1.34036	0.499967	1.25078	0.78443	0.854229	0.811112	0.287102	0.694306	1.68887	-0.68256	1.04567	0.412566	-2.47418	-1.46475	0.0645577	-0.273912	-1.43848	0.852148	-1.99306	-0.823118	-0.195817	2.69009	0.0244384
	Spire2	-0.474902	0.0266588	-0.593135	-0.838591	-0.97491	-0.183761	-1.44367	0.16291	0.759591	2.08481	0.384134	1.06888	2.01016	-0.037066	-0.734593	0.183367	2.16857	-0.056466	1.29828	-0.444448	-0.994596	-1.06731	-0.247987	1.14888	-0.388222	-1.04657	-1.06336	-0.540045	-0.166616	2.72751	0.0234285
	Snd1	0.295066	-0.277553	0.159298	-0.51014	0.390827	1.03705	0.0563131	-1.18936	0.266254	0.817718	1.48142	-1.54675	-0.575118	0.792621	0.934242	1.1358	1.23107	-0.229879	2.6217	-1.89861	-0.26773	-0.634488	-1.21163	-0.401204	-0.586941	-0.282739	-0.628566	-1.19917	0.220492	2.24693	0.043174
	Fryl	0.197339	-0.485097	0.868184	-1.35414	-0.689741	1.79815	0.167377	0.427259	0.548505	0.974024	1.75959	-0.500371	0.649384	0.816791	1.5351	1.27485	-0.861175	-0.621148	0.910906	-2.09523	-0.69035	-1.48527	-0.507318	-0.94992	-0.9614	-0.339078	-0.218175	0.276893	-0.445949	2.26946	0.0421466
	Odr4	0.365526	-0.41782	-0.175768	-0.742868	0.443969	0.0412718	-0.328057	-0.253881	0.549818	1.13684	1.83844	-1.05153	0.38075	0.936328	1.1257	0.717118	-0.305807	0.642876	1.77377	-2.83345	0.108797	-0.882075	-1.44301	0.801087	-1.05926	0.551462	-0.607191	-0.691747	-0.62128	2.38999	0.0362228
	Hsd17b11	-0.509095	0.275792	-0.405537	0.428192	0.780203	1.86215	-0.353445	0.654112	0.158705	0.656541	2.41348	-0.67067	1.29194	0.261405	0.221799	0.753783	-0.634266	-0.409769	1.10259	-1.01185	0.793081	-1.55546	-0.661606	0.0959542	-1.75151	-1.39732	-0.717905	-0.408603	-1.26268	2.37708	0.0367836
	Uap1	0.458614	0.497796	1.45949	-0.252124	0.0434066	1.69423	-0.412577	0.862314	0.532569	0.953519	1.26114	0.237621	0.497918	-0.166616	1.32225	0.114595	-0.0712639	-1.544	0.628512	-0.317877	0.610964	-0.937549	-0.73415	-0.551917	-2.25582	-2.30165	-0.137944	-0.440237	-1.05121	2.58461	0.0279247
	Prkab2	-0.328839	-0.636221	0.60149	0.165712	0.854566	1.59232	0.366348	0.415931	-1.07029	1.59838	1.40855	-0.579859	1.94282	0.0495293	0.162234	-0.130469	-0.0850451	-0.180904	1.52019	-0.833918	-0.13838	0.198006	-0.431689	-0.317649	-1.25305	-2.0421	-1.2099	0.115655	-1.75342	2.35813	0.037461
	Micu1	1.09572	0.652837	-0.0696598	-0.825939	0.89994	0.459139	0.862362	0.723945	-0.276633	0.372988	0.368836	1.4178	0.972418	0.442755	1.4017	0.103251	1.7564	-0.805374	0.485113	-0.612874	-0.446951	-2.06431	-1.94662	0.0820367	-0.670455	-1.23984	-0.993257	-0.926711	-1.21862	4.64386	0.00381467
	Cant1	0.778997	0.637767	0.4233	0.555496	0.569184	0.640614	-0.723787	0.529684	0.691719	0.612053	0.643618	0.809226	0.341691	0.357	0.459647	0.277034	0.491437	0.290002	0.00384285	-1.71859	-2.50151	0.257211	-2.43892	-2.57942	-0.170818	0.243705	-0.0145837	0.453363	0.0810294	2.73277	0.0232297
	Rps16	0.563446	-0.228441	-0.939411	-0.543379	0.507781	1.53592	-0.770846	0.233076	0.0199892	0.585584	0.628766	2.12829	1.41023	-0.184261	1.48951	0.683543	1.17554	-0.647676	0.71931	-0.43814	-0.388812	-0.772594	-1.96333	-1.5775	0.0174901	-0.584568	-1.46319	-1.05082	-0.145517	3.67595	0.00825696
	Magohb;Magoh;Magohb	-0.212658	-1.38137	-0.113781	-0.428376	0.736264	1.28234	-0.683276	0.0048617	0.479685	1.23107	0.782709	1.48414	1.42722	-0.473697	1.27119	0.76412	1.14805	-1.22741	1.55452	-0.214054	-0.448937	-1.6863	-1.12745	0.106829	-0.642559	-1.23487	-0.13657	-1.28249	-0.979191	3.22903	0.0136248
	Lman2l	0.397962	0.139925	-0.695249	-0.442413	0.193473	0.591428	-0.452523	-1.04292	0.408657	0.403743	0.0950787	2.28416	0.816259	0.192038	0.270039	1.29537	1.75631	-0.260774	1.33135	0.235486	-0.481468	-0.651211	-2.57529	-0.988643	-0.50927	0.777564	-1.28229	-1.08548	-0.721308	3.19136	0.0140909
	Cryzl1	0.530844	0.173294	-1.23358	0.578631	0.355947	0.33221	0.708121	0.0421573	0.488642	0.91125	0.831742	0.713551	0.288843	1.03669	0.792631	1.46849	0.560763	0.0755998	1.00729	0.44841	-0.272727	-0.951851	-1.22301	-1.68067	-2.02338	0.424126	-2.39744	-0.840344	-1.14624	4.63526	0.00381467
	Alg12	0.821496	-0.123876	-0.4653	-0.932144	-0.39482	1.26933	-0.485089	0.00123212	-0.498743	-0.0472861	0.97277	1.29818	1.92575	0.162359	1.00721	1.53555	0.423425	0.559509	1.85136	-0.260212	-1.08904	-0.886126	-1.1968	-1.39684	-1.21148	0.220805	-0.755947	-0.883406	-1.42185	5.45585	0.00146812
	Ampd2	1.16558	0.282733	-0.991801	0.203814	-0.652474	0.654933	0.0659186	-0.0896941	0.475335	0.705273	0.291155	2.09929	2.74513	0.264119	-0.417273	1.23589	-0.488428	0.0295396	0.39455	-0.791208	-1.83243	-1.19766	-1.18817	-0.793564	-0.091991	0.361664	-1.14201	-0.593809	-0.704417	2.88427	0.0200062
	Rhbdd2	0.506845	-1.01473	-0.0349023	0.683663	-0.338229	-0.347517	-0.21918	0.965288	0.786747	0.981607	0.545288	1.51037	-0.19213	-0.172491	-0.119776	1.74384	0.277151	0.751973	1.23165	-0.153939	-2.47793	-0.745945	-1.78191	-1.35014	0.592542	0.752366	-0.647673	-1.58447	-0.148373	2.52657	0.0302095
	Gsta4	1.12336	-0.360325	0.236592	1.67862	-0.90807	2.50642	-0.460096	0.715341	0.749386	0.259729	1.09425	-0.135001	0.513526	-0.941729	-0.183727	0.898805	1.31104	-0.158792	0.514343	-1.1809	-0.830381	-1.17594	0.609299	-0.48677	-1.3608	-1.0667	-0.781477	-1.15066	-1.02933	2.90151	0.0198645
	Pgap4	1.26903	-0.670382	0.409181	0.0621509	0.317914	0.546662	-0.881832	0.43736	0.499601	0.760288	0.343925	0.87252	1.28831	0.0179193	0.240305	1.3357	0.623613	-0.00278281	0.66425	0.266904	-0.557514	-2.36247	0.900834	0.714657	-1.72328	-0.876499	-1.78922	-0.86794	-1.8392	2.76122	0.0226458
	Evi5l	0.266376	-0.233491	0.960711	1.57513	-0.492799	0.0354377	0.194243	0.977	1.53749	0.591904	-0.321467	0.117881	1.60441	-0.295389	-0.747673	0.608007	1.08038	0.220591	0.250748	0.194308	0.305438	-2.14173	0.602912	-0.898572	-1.75221	-1.01875	0.0069569	-1.20938	-2.01845	2.4433	0.033886
	Pigt	0.532862	-1.28354	-0.22308	0.205378	-0.26068	0.851244	0.11261	0.457621	1.98511	0.894333	0.0847314	0.87981	1.7242	0.453699	-0.774939	0.612313	1.45473	0.288879	0.502092	0.0205131	-0.487312	-1.5569	0.466958	-0.121214	-1.98761	-1.34329	-0.990499	-1.04459	-1.45343	3.01797	0.0173525
	Eif3i	0.381822	-0.0623294	0.619957	-0.463829	-0.0855086	0.606228	-0.142084	0.226935	0.0861272	-0.103694	0.475173	1.26389	2.17416	0.0582515	-0.2585	1.54609	0.942372	-0.713091	0.665606	0.375798	0.131267	-1.24908	1.07514	0.441366	-1.44848	-1.77707	-1.45146	-1.72392	-1.59113	2.19559	0.0464723
	Mrpl47	0.67996	-1.41195	-0.343605	0.595725	-0.594641	0.0725671	-0.0201875	0.703654	0.439342	0.339461	0.31364	1.78899	1.72721	-0.59556	-0.134308	2.41562	1.33535	-0.173165	-0.423807	0.460662	-0.317146	-0.851849	0.406497	-0.360601	-0.848304	-1.66698	-1.61943	-1.21663	-0.700506	2.14696	0.049539
	Arfgef3	0.865157	0.619072	0.625297	0.86326	-0.0322388	1.16444	0.397516	0.537653	0.724577	-0.616116	0.10839	-0.560491	-0.157641	0.573556	0.297736	1.22424	0.326796	0.0517043	0.28196	-0.363287	-0.393027	-0.240142	0.198758	-0.146172	-0.0522432	-3.42912	-2.8372	0.402376	-0.434806	2.26347	0.0422353
	Cpsf7	1.01551	-0.220932	-0.215473	0.219884	-0.918078	1.13893	-0.563575	0.157348	0.278564	0.712301	0.013945	0.271115	1.64733	0.19041	0.281765	1.75855	0.837415	-0.534578	0.983874	-0.0950671	0.446823	-0.575273	1.14632	-0.0611412	-1.89643	-1.45659	-2.06948	-1.8949	-0.598562	2.14838	0.0494924
	Ptbp2	0.724111	-0.289593	0.0303479	0.988274	0.0588302	0.500965	-0.371722	0.0616224	1.10829	0.38247	0.587827	2.43105	1.10708	-0.33742	-0.241336	0.912799	1.19291	-0.9647	0.327934	-0.463995	-0.63697	-0.3014	-0.504788	0.813066	-2.17345	-1.74439	-0.695177	-1.83701	-0.665631	2.66407	0.0252155
	Epm2aip1	0.29167	-0.47292	-0.210529	0.223803	-1.07212	0.804647	-0.254585	-0.333968	0.648711	0.00243777	0.674166	1.85535	2.43709	0.253559	0.344918	1.15662	1.57815	-1.12257	0.556759	-0.760925	-0.886976	-1.07967	0.497074	0.19953	-2.00363	-1.04477	-0.916443	-0.472472	-0.892921	2.95836	0.0186353
	Csnk1g2	0.571815	-0.101927	-0.564668	-0.737471	-0.791487	0.940486	-1.39864	-0.310243	0.76202	0.826435	0.881239	0.309873	3.0937	-0.00108951	-0.0126109	1.25038	1.30364	-0.737842	0.69255	-0.665017	-0.157492	-0.566286	0.260233	0.557389	-1.13277	-1.41258	-0.73508	-1.05071	-1.07385	2.38647	0.0363561
	Glud1	-0.378156	-0.407408	-0.60403	-0.346842	-0.682314	0.639654	-0.0964925	-0.430061	0.886734	0.0615419	2.49034	0.98765	1.5244	0.0468364	0.391603	0.0829659	0.8161	-0.239782	1.28937	-0.576898	-1.25242	-1.04571	0.539886	1.77471	-1.55325	-1.14474	-0.391395	-1.46272	-0.919583	2.31368	0.0397469
	Trappc11	0.953368	0.454307	0.63941	0.269382	-0.175916	1.3278	-0.317977	0.0957781	1.07774	-0.702059	0.913708	1.45274	2.29957	-0.501691	-0.261736	0.619236	0.912787	-0.996066	0.5243	0.153816	-0.457495	-0.955905	-0.454765	0.169357	-1.64471	-1.90765	-1.22773	-1.02791	-1.2317	2.90506	0.0197543
	Flot1	0.14176	0.300282	-0.649405	-0.609686	-0.546555	-0.047596	-0.654916	-1.0323	1.0062	-0.63246	0.415036	1.30688	1.56145	0.00949956	0.759634	1.91602	2.21776	-0.524417	1.25996	-0.234666	-1.38183	-0.740578	0.525984	0.16924	-0.767439	-1.78003	-0.0773247	-1.21412	-0.696379	2.88342	0.0200062
	Slc22a4	-0.146543	-0.337533	0.341161	-0.407861	0.250016	0.0226463	-0.267965	0.695586	-0.490018	1.04864	0.118868	0.0541993	0.996548	1.37954	0.26409	1.41742	1.32998	-0.415275	0.83733	-0.402706	-1.26482	-0.874273	0.0355382	-0.166568	-0.623593	-3.83744	0.43368	-0.250933	0.260289	2.31958	0.0395309
	Impa1	-0.232944	0.362027	0.418484	-0.0790414	-0.566827	0.156727	-0.85883	-0.174838	0.376492	1.0663	0.105865	1.92526	1.24682	0.306752	-1.03112	2.09325	2.23837	-0.573179	0.101942	-1.06199	-0.494456	-0.702854	0.252078	-0.609532	-0.120208	0.220071	-0.963474	-1.65857	-1.74257	2.61202	0.0268788
	Endod1	1.01333	0.119553	0.479078	0.476571	0.0474799	1.26854	0.14542	0.0920286	1.2355	0.942029	-1.01121	0.268068	2.09776	0.064945	0.297315	1.02639	0.782729	-1.41729	0.587126	-0.783104	-0.00818957	-0.869376	-1.05752	0.519078	-1.59505	-2.08468	-0.272444	-0.779299	-1.58478	2.89005	0.0198749
	Farsa	0.300167	-0.598137	-0.803485	-0.16614	-1.39009	0.782406	-1.16652	0.0680713	0.379198	1.74144	1.27609	1.24526	2.49181	0.100821	-0.0857892	0.950909	0.750497	-0.980643	0.543619	-1.02028	-1.82691	-0.471595	0.806919	0.0783627	-1.16935	-0.506355	-0.436491	-0.755358	-0.138431	2.54533	0.0295931
	Clcn7	0.513213	-0.163674	0.0632995	0.378499	-0.870674	0.655304	-0.870571	0.465814	0.798981	1.54639	-0.00968891	1.35041	1.89212	0.758446	1.08684	1.10381	1.13272	-0.857795	0.570388	-1.4905	-1.46084	-0.984379	0.0586017	-0.102454	-0.891949	-1.21029	-0.979684	-1.30419	-1.17813	5.05536	0.00231268
	Crppa	0.603202	-1.11671	0.447364	0.236617	-0.456422	0.716869	1.03909	1.22301	0.535254	0.812329	-0.0318691	1.4067	0.812147	-1.12039	0.353893	0.792189	0.965462	0.271736	0.278611	-0.644405	0.106293	-1.17931	0.0641958	0.925861	-2.69537	-1.62234	-0.502574	-1.76729	-0.45414	2.26577	0.0422353
	Tubgcp4	1.18065	-1.28088	-0.235865	-0.359249	-0.0106963	-0.137546	1.25419	-0.682752	0.668316	-0.225158	0.678867	1.20638	0.73338	-0.167585	0.514854	1.68266	1.04701	0.37799	1.37454	-0.710267	0.432128	-1.34773	0.00234298	0.330208	-0.843682	-2.33731	-1.47128	-1.5989	-0.0746146	2.83039	0.0211886
	Psmd14	1.3985	0.400848	0.780365	0.679168	0.510851	1.44346	0.653909	0.558645	0.369859	1.8174	-0.347311	-0.0196174	1.11694	0.602344	0.14151	0.547704	0.720407	-1.19997	-0.851802	0.427848	-1.34103	-1.28014	-1.98352	-0.34826	-1.67451	-0.602216	-0.391969	-1.44561	-0.683805	4.10294	0.0056198
	Xkr6	0.900829	0.0535766	0.722304	0.316077	0.59954	0.857633	-0.123992	-0.46955	1.25707	0.393579	0.07072	1.21941	1.54592	0.720141	0.260432	-0.0900195	1.1565	0.411154	-0.948122	-0.517399	-0.0862716	-2.03313	-1.62756	0.580032	-2.45361	-0.35756	-1.17771	-1.29385	0.11385	3.14699	0.0146729
	Atp9b	2.0279	1.36056	0.0711571	0.349847	-0.0691501	-0.349967	0.109655	0.774002	1.60012	0.48614	0.0361491	0.121787	0.814995	0.325432	0.652846	-0.0466538	1.16263	0.421971	-0.404997	-1.11009	0.579975	-0.915373	-2.05288	-0.0999941	-1.65689	-1.82421	-0.500469	-0.310566	-1.55393	3.92483	0.00652602
	Thoc2	0.824168	1.48411	0.628335	-0.5839	-1.18946	1.26379	0.326819	-0.0275208	1.10015	0.0955521	0.183734	1.66203	1.36843	-0.173109	0.796239	0.121539	0.75616	0.383476	-1.22714	-0.52836	0.643389	-0.360388	-0.572785	-0.409589	-2.35523	-0.290756	-1.81555	-1.12584	-0.978287	2.27134	0.0421229
	Panx1	0.477334	0.974734	0.166502	-0.00160245	0.668616	0.0790685	1.01566	-0.176622	-0.166904	0.317406	1.02174	0.209983	0.852328	1.44436	-0.0804549	-0.363624	1.11043	-0.276603	0.931355	-1.49842	-0.971771	-0.555269	-0.1458	-0.716318	-2.82265	0.336209	0.464093	-2.55659	0.262805	2.62924	0.0264542
	Rab23	1.2748	0.576143	0.42356	1.02764	1.07049	-0.388031	-0.939203	-0.0801888	0.545593	-0.451768	0.372206	0.678979	-0.475053	-0.58485	1.24505	1.13075	2.75554	-1.34094	1.01087	-0.524711	-0.0220696	-1.1087	-1.4676	-0.559418	-1.18217	-0.611498	-1.03071	-0.641047	-0.703667	2.315	0.0397469
	Gpd1l	0.737225	2.04584	0.408565	0.251757	0.267844	1.42603	0.394648	-0.810246	-0.429233	0.208438	1.17171	-0.0135677	0.484747	-0.0223077	1.29061	0.119601	0.963381	-1.19909	0.277244	-1.01364	-0.609166	-0.533204	-0.35943	0.607166	-1.78796	-0.985384	-1.20491	-2.41519	0.728529	2.14748	0.0495225
	Grm4	1.38113	0.0361408	1.06416	0.670922	-0.222214	0.343887	0.0980617	1.33723	1.17762	0.673733	0.228708	-0.659755	1.60862	-0.170004	0.050902	-0.0298179	1.59536	-1.65551	0.789968	-0.8103	-0.689931	-0.905733	-0.0221676	-0.571784	-2.63421	-0.31132	-0.249733	-0.902967	-1.22099	2.9391	0.0190605
	Ppip5k2	0.557434	0.888919	0.293647	0.516743	0.243554	0.0179008	0.137023	0.449897	-0.442105	-0.0595304	1.10319	0.352458	1.41168	0.337591	0.361105	0.38497	2.92773	-0.917896	0.511566	-0.347069	-0.820942	-0.967441	0.347052	-1.17317	-2.43677	-0.94861	-1.18804	-0.776143	-0.764741	3.5759	0.0093246
	Dcaf7	0.771456	0.699465	0.614243	2.04299	-0.545694	1.46513	0.0302304	0.365327	0.434827	1.23933	-0.37181	0.339025	1.43428	-0.478074	-0.256855	0.996698	0.270442	-0.697971	0.241485	-0.013532	-0.474699	-0.607086	0.360345	-0.58547	-2.32411	-1.31675	-1.47982	-1.8295	-0.323902	3.14663	0.0146729
	Ilf3	1.22928	-0.481637	0.509	0.981761	0.11877	1.42092	0.313474	0.0123193	0.520503	0.896747	0.177125	-0.60018	1.66119	0.374161	-0.131721	1.1778	0.840657	-0.971018	0.627755	-1.35615	-1.5834	-0.171304	-0.410247	1.11067	-1.86385	-0.697611	-1.65553	-1.52918	-0.520298	3.00196	0.0175705
	Hnrnpl	0.747452	0.413843	0.795459	0.139911	1.04184	1.36514	0.442281	-0.386404	0.0945188	0.237336	-0.591281	-0.482506	1.67406	0.318971	-0.25301	0.823906	0.683896	-0.876274	1.5141	0.244896	-0.857812	-0.510676	-0.51431	0.590312	-1.82519	-1.49076	-1.35268	-2.48915	0.502132	2.27018	0.0421229
	Eif2ak4	0.962355	0.151876	-0.277931	-0.264027	0.317751	0.346595	0.345893	0.377125	1.89813	-0.27163	0.736631	-1.06908	0.0529257	-0.190404	-0.0641885	2.01988	1.38254	0.0991083	1.40088	0.453186	-1.97896	-1.97417	0.429968	-0.423401	-0.949882	-0.976631	-0.18005	-1.24179	-1.1127	2.38861	0.0362959
	Scyl1	-0.143826	-0.410051	-0.239501	-0.407504	-0.166376	0.794376	-0.981208	-1.12415	0.901115	1.09048	1.88666	-0.965009	1.43835	0.176442	0.108666	0.638628	1.28679	0.843053	1.05629	0.234993	-2.77466	-0.969542	0.996207	-1.13165	-0.448264	-0.325528	-0.257852	-0.910971	-0.195959	2.31284	0.0397469
	Arfgef2	-0.195452	0.148198	1.00735	-1.06624	0.414179	0.642477	-0.298343	-0.507341	0.742301	1.06948	1.83677	-0.582333	1.13272	0.234673	0.474021	1.11876	0.0824812	-1.10734	2.05909	-1.20067	-2.31501	-0.436646	0.638349	0.145466	-1.10675	-1.02223	-0.662607	-0.981872	-0.263469	2.27048	0.0421229
	Agk	1.57184	0.344311	0.3917	0.260959	0.595507	2.05219	-0.55609	0.278095	0.478704	1.53411	0.663157	-1.17195	1.1457	-0.584069	-0.585721	0.0528773	-0.329089	0.21121	1.77576	0.177806	-2.041	-1.4699	-0.16734	-0.821517	-0.559752	-0.388944	-1.00441	-1.30233	-0.551816	2.6874	0.0244384
	Hdac1	0.704656	0.942294	0.884212	0.357678	-0.575236	0.959802	1.17763	0.260788	0.0181507	1.08569	1.66819	-2.27279	0.440758	0.939058	0.316298	0.695152	-0.204273	1.02645	0.123036	-0.742745	-1.80261	-1.1391	-0.957182	-0.418365	-0.993582	-0.579913	-0.147493	-1.88478	0.118225	2.90062	0.0198645
	Pgap1	1.74557	-0.357545	0.63399	0.441172	-0.585308	1.87226	-0.184219	-1.08399	0.551242	0.382942	1.6328	-0.0876698	0.872573	0.163675	0.130303	1.07827	0.0584994	-0.463507	1.07179	-0.985016	-2.8771	-0.540835	-1.11719	-0.178563	-0.648502	-0.155864	-0.711907	-0.930658	0.272784	2.35898	0.0374305
	Atic	0.223186	0.087981	0.188614	-0.198727	-0.803743	1.49103	0.0762232	-0.492283	0.239946	1.57103	1.49465	1.08194	1.88149	-0.107951	-0.0441967	1.27354	0.37886	-1.13104	0.508731	-0.680333	-2.33976	-0.4612	-0.177962	-1.23424	-0.939686	0.776279	-1.19097	-1.10387	-0.367525	2.75208	0.0229141
	Adsl	-0.137099	0.154409	0.23677	-0.164095	0.143882	1.27013	0.565348	0.251072	0.674911	1.94517	2.08792	0.0296542	0.689322	0.502836	0.482848	0.97393	-0.499382	0.407838	0.851023	-0.717872	-1.61678	-1.32966	-0.219657	-1.0865	-1.79017	-1.96068	-0.650644	-0.622384	-0.472145	5.55561	0.00143014
	Sar1a	0.237766	-0.684801	-0.410599	-0.11441	-0.727263	1.3167	0.63524	-0.08942	0.377008	1.53603	1.92429	0.286515	1.90308	-0.480952	-0.332289	1.24212	-0.489991	0.259212	1.00558	-0.705416	-1.74816	-1.1602	0.601808	-1.11588	-1.8177	-0.0339079	0.0747934	-1.28344	-0.205714	2.55647	0.0292164
	Atp6v0a1	0.709685	0.203899	0.898805	-0.495982	-0.527352	1.6589	-0.0878252	-0.12087	0.885013	1.59819	1.9494	-0.629907	1.22484	-0.326416	0.0553194	0.515796	-0.0437537	-0.391061	1.20301	-0.614064	-1.65395	-1.39398	-0.186607	0.958586	-1.66843	-0.69158	-0.951691	-1.0369	-1.04107	2.68518	0.0244384
	Mecr	0.737571	0.740499	0.925643	-0.301237	0.823509	1.1196	0.770478	-0.527268	0.175592	1.32671	1.49096	-0.819337	1.93585	-0.179482	0.191327	0.194338	-1.18676	-0.390615	0.795676	-0.460438	-0.918475	-1.52245	1.0713	-0.284546	-1.51484	-0.476228	-1.18547	-1.85293	-0.678983	2.32842	0.0390511
	Tcp11l1	-0.57233	0.870265	0.243106	0.808551	-0.593031	1.06947	0.62019	-0.0653884	-0.0107302	1.48924	1.38547	-0.92897	2.06507	-0.665841	0.843099	0.635437	0.672368	0.313388	0.0279491	-0.124449	-0.643085	-2.7089	-0.40341	0.190426	-1.0811	-1.13897	-0.899178	-1.30141	-0.0972277	2.74051	0.0229977
	Kbtbd11	0.911953	0.834094	0.351876	1.09722	-0.0327427	2.06526	0.964629	-0.274149	0.0341392	1.58366	1.49216	-1.04235	1.05016	-1.07587	-0.00404175	-0.225875	-0.0101421	0.0281058	-0.189636	0.653599	-0.34809	-1.02536	-0.486383	-0.317613	-1.95037	-0.00877825	-1.83079	-1.33472	-0.909947	2.46562	0.0328689
	Shprh	0.510188	0.61466	0.271699	0.440432	-0.139354	1.65777	0.437689	0.213238	0.517371	1.62468	1.49828	0.432428	0.204732	-0.237605	-0.671182	-0.258769	0.365517	-0.0495193	0.694478	-1.7664	-1.41447	-0.927656	0.97902	0.479883	-2.22307	-0.043769	-0.331592	-2.19719	-0.681486	2.55009	0.0294172
	Fam8a1	1.61165	-0.221542	0.72164	0.54686	-0.607845	1.07747	0.500713	0.747483	0.518976	1.19717	0.983525	0.195718	1.13737	0.433	0.13485	0.670257	0.448556	-0.350349	0.303416	-1.48507	-2.52139	-0.497137	0.493701	-0.206229	-1.4452	-1.72501	-0.264341	-1.28554	-1.11271	4.51574	0.0038228
	Pfkl	0.418107	0.0805719	0.633691	-0.0216777	0.280788	1.22912	0.153507	-0.13923	1.94686	0.0223024	1.27093	-0.30799	0.548739	0.188658	0.345989	1.09218	0.752928	-0.162103	0.595613	-0.72804	0.476622	-1.97998	0.722518	-0.630745	-0.9466	-2.47068	-0.257355	-1.85004	-1.26468	3.22873	0.0136248
	Wdr1	0.281351	-0.346496	1.27543	0.273451	-0.392909	2.09911	0.688905	0.357628	0.340572	1.11005	1.30627	0.175896	1.82097	-0.364617	-0.594599	0.571251	0.261544	-0.358036	0.459532	-0.408468	-0.684482	-1.06137	0.29038	-0.0832139	-2.19782	-1.3066	-0.501153	-1.76562	-1.24695	3.26313	0.0131458
	Pi4ka	1.25284	0.0566935	0.911179	-1.0602	-0.526371	1.47922	-0.050781	-0.155352	0.803497	1.06888	1.35786	0.983472	1.55338	0.914027	-0.907832	0.774723	-0.421083	-1.19607	1.19228	-1.90538	-0.68611	-1.05749	-0.179546	-0.119088	-0.438994	-0.783667	-0.252833	-1.57207	-1.03519	2.52438	0.0302095
	Ttc7b	0.911189	0.178352	0.56446	0.500428	-0.169464	1.17834	0.17286	1.11212	-0.206861	2.02954	1.58451	-0.564189	1.22991	0.994043	-0.644421	0.206649	-0.199369	0.483811	-0.949257	-1.07652	-0.892953	-0.786558	0.32481	-0.434233	-2.41471	-1.82604	-0.650995	-0.53707	-0.118363	2.75644	0.0227873
	Mccc1	0.933014	0.101593	0.0625791	-0.883141	0.482199	2.09992	-0.186731	-0.321081	0.232092	0.841295	1.21313	-0.089994	0.965649	0.249498	0.222251	0.173688	1.04093	-0.660514	1.21327	-1.81536	-1.10701	-1.2957	-0.611738	1.90826	-1.50893	-0.936138	-0.948099	-0.555648	-0.819272	2.27639	0.0419638
	Zfp92	0.376944	-0.468779	0.196199	0.462577	-0.613178	0.594016	0.302794	-1.31044	0.204178	1.01302	1.49518	0.107155	1.43549	0.230546	0.255553	0.705965	1.81667	-0.512589	1.37892	-1.58956	-1.81462	-1.24063	-0.175305	0.860245	-1.58851	-0.0448177	-1.30638	0.219929	-0.990563	3.22068	0.0137593
	Eif3l	-0.114899	-0.840069	-0.41698	-0.253633	-0.500477	1.3565	0.156754	-0.0490261	-0.0308339	1.2789	1.97691	1.52204	0.426561	0.33863	-0.161233	0.497507	1.22604	-0.703215	1.65423	-0.606832	-0.77307	-1.53843	-0.558942	1.1222	-1.70195	-0.214904	-1.17439	-1.54824	-0.369137	3.14759	0.0146729
	Erlec1	0.91188	-0.360086	0.489865	0.287144	0.840885	1.80174	-0.323702	0.722992	0.357242	0.658821	1.04929	-1.75663	1.8177	0.327038	0.640281	0.974475	0.669167	-1.56364	0.549203	-0.88943	-0.727258	-1.57506	-0.186504	-1.69548	-1.22443	0.0515309	-0.810683	-0.607173	-0.429172	2.54722	0.0295021
	Cryzl2	0.0556034	-0.956557	0.812666	1.76532	1.11494	1.65452	-0.381929	-0.610626	1.17574	-0.433078	0.769813	-0.424419	1.07543	0.435507	0.648543	1.13206	0.164152	-0.236974	0.841242	-1.68229	-1.45344	0.105983	-1.31145	-1.85045	-0.0586268	-1.32596	-0.800805	-0.333773	0.108856	2.93765	0.0190694
	Fermt2	-0.215742	0.0162413	0.714197	-0.0309623	0.839304	1.34798	0.603635	-0.259537	0.606972	1.25458	1.05484	-1.75455	1.91875	0.485773	-0.0680593	0.848333	0.0713478	-0.0699697	1.19824	-1.91016	-0.642723	-1.12164	-0.0998376	-2.388	-0.702395	-0.543385	-0.362886	-0.432411	-0.357931	2.89314	0.0198749
	Pgd	0.482546	-0.354322	0.625533	0.44711	0.146119	1.07024	0.563262	-0.75965	1.15422	1.60203	1.70066	-0.832595	2.63012	-0.540349	-0.195818	0.196031	-0.527535	-0.15361	0.560601	-1.21006	-1.18245	-1.26997	-1.2536	-0.841097	-1.47119	0.0492093	-0.612618	-0.40265	0.379818	2.29223	0.0408991
	Matk	0.838465	0.957428	1.20691	0.888812	0.179881	0.901265	0.0834461	0.841181	1.445	0.674438	-0.130518	-2.45463	1.4218	-0.362257	-0.431351	0.696762	0.250578	-0.705803	-0.215662	-0.995419	0.634257	-1.47196	0.348103	-1.27803	-2.00891	0.108215	-0.247826	-0.115318	-1.05886	2.44816	0.0337036
	Cpt1c	0.893978	0.369898	0.600029	0.90781	0.759025	1.34477	-0.489429	-0.624964	0.905281	1.02708	0.559014	-1.48343	2.27156	-0.0605701	-0.437155	1.0042	0.617203	-0.760163	0.333403	-1.2691	-0.665812	-1.86875	-0.220495	-1.35576	-1.69125	-0.0566698	-0.714097	0.393396	-0.288999	2.29411	0.0407624
	Urod	0.705851	-0.433672	0.979285	0.382066	0.313535	0.752225	0.394148	-1.23512	0.873575	1.07659	1.34153	-0.926769	1.44843	0.0813815	-0.742951	1.44802	1.18366	-1.33927	1.35685	-0.865783	-0.0923123	-1.5965	-0.0421796	-0.0400934	-1.76051	-0.478053	-1.28034	-0.959117	-0.544485	2.22618	0.0442285
	Wdr12	0.895261	0.106145	0.698228	0.649402	-0.323308	0.221689	-0.280415	0.283359	0.875682	0.942374	1.6232	-1.91688	1.49355	0.00190919	-0.54051	0.565229	1.5713	-0.195314	1.2401	-1.09071	-0.280772	-1.76294	0.593288	-1.21076	-1.31139	-1.34163	-1.1111	0.0114914	-0.406486	2.38079	0.0365813
	Preb	-0.643145	-0.324852	-0.765289	-1.24581	0.45719	0.576861	0.157667	-1.36621	-0.251716	0.430146	0.836356	-0.461541	1.75958	0.632552	1.05956	0.637896	2.30933	-0.821496	1.74483	0.154693	0.824108	0.216361	-0.439245	-1.82199	-0.581572	-1.04054	-0.463609	-1.30463	-0.265488	2.53331	0.0300026
	Ube3c	-0.00265355	0.215059	0.541676	0.136874	-0.228537	0.474479	-0.253544	-1.3811	0.416587	0.936437	0.877808	-0.0950087	1.66677	0.720075	-0.287433	0.865647	2.03513	-1.37347	1.89472	0.745239	-0.62751	-0.174068	-0.410195	-1.9463	-0.918543	-1.14837	-1.04225	-1.19986	-0.437661	2.61156	0.0268788
	Scamp4	-0.170654	-0.350964	0.352491	0.0449823	0.237738	-0.794329	0.674223	-0.576083	0.727817	-0.58556	0.304492	0.0466731	1.81232	0.0337801	-0.247414	2.08443	1.63031	-0.350697	1.93582	0.262682	0.0569689	0.139934	0.138191	-2.21837	-1.35307	-0.453243	-0.784498	-1.32608	-1.2719	2.21315	0.0451567
	Vars1	0.972782	0.418237	0.15912	-0.573635	-0.213615	0.193783	-0.618198	-1.5017	1.28054	0.510686	1.48798	-0.489206	2.11489	0.349593	0.159701	1.71049	0.791988	-0.625235	1.4987	-0.51024	-1.08159	-0.78749	-0.499303	-2.14379	-0.927577	-0.587056	-0.232855	-0.186074	-0.670915	2.97136	0.0183141
	Mtor	0.693745	-0.389811	-0.412848	-0.683808	-0.460458	0.915013	-0.472415	-1.06425	1.36019	1.12223	1.38679	0.138926	2.49847	0.551889	-0.120635	0.521393	1.74382	-0.55136	1.27582	-0.687789	-0.823936	-0.627771	-0.0688815	-1.32254	-0.920299	-0.735601	-1.11206	-0.837627	-0.916195	3.85481	0.00665895
	Dync1h1	-0.174676	0.232394	0.206205	-1.16215	-0.453759	1.51096	-0.0219188	-0.958973	1.56576	0.866274	1.93433	-0.0778592	1.8564	-0.0832781	0.108483	0.881957	0.746212	-0.657973	1.56621	-1.2706	-0.381652	-1.06409	-0.0781913	-1.70162	-0.759031	-1.06476	-0.202434	-0.628961	-0.733264	2.94391	0.0189505
	Coasy	0.377344	0.468124	1.00027	-0.638835	-0.303454	1.04918	0.796044	-0.68451	0.287112	1.35501	1.19266	-1.70476	2.02334	0.355092	-0.673207	1.07396	0.155184	-0.375657	1.7924	-0.282514	-0.790612	-0.789619	0.091589	-1.85982	-0.799512	-0.12126	-0.904358	-0.915467	-1.1737	2.19079	0.0468212
	Atl1	-0.00684631	0.329015	-0.410932	0.982227	-0.158614	0.506743	1.13261	-0.293811	1.62087	0.605572	0.45058	-0.380695	2.10189	-0.390919	-0.751421	0.220965	0.381536	0.416651	1.6411	-0.615556	-0.0976232	-0.470771	0.0284354	-2.5929	-0.965115	-0.14388	-1.87113	0.0650535	-1.33303	2.4202	0.0346179
	Rps9	0.352175	0.234943	-0.689418	-0.649035	-0.561409	1.51931	0.0548067	-1.29174	0.862647	0.362271	1.45637	0.420919	2.14419	0.0903913	-0.0229476	0.905413	1.21558	-0.187222	2.00531	-0.427655	-0.759651	-0.804671	-0.617493	-1.35537	-1.54506	-0.0353304	-0.914851	-0.667695	-1.0948	3.83484	0.00665895
	Rpl28	0.441659	-0.116185	0.511496	-0.768051	-0.12831	1.85287	0.232955	-1.05361	0.605382	1.52962	0.672797	0.322772	1.78665	0.334455	-0.307381	0.660565	1.14466	-0.255173	1.74678	-1.69567	-1.0124	-0.452837	0.21297	-0.951037	-1.29928	-1.02252	-0.865635	-1.07247	-1.05507	4.15938	0.00537364
	Fasn	-0.708765	0.0630293	0.6459	-0.39681	-0.824085	1.24028	0.0213313	-0.955453	1.47509	1.24666	2.20257	0.550043	1.82135	0.0670154	-0.205599	0.647148	0.825067	-0.563706	1.40757	-1.25184	-1.00368	-0.896753	-0.572718	-0.952281	-0.778331	-0.332773	-0.514642	-1.08966	-1.16595	3.81621	0.00672133
	Ide	-0.241513	-0.218972	-0.576833	-0.111869	-0.149453	1.79022	-0.246027	-0.808658	0.470194	1.59055	2.23555	-0.356816	1.6727	-0.0768179	1.1612	0.525618	0.0210829	-0.218924	1.49839	-0.514451	-0.324724	-1.99515	-0.127944	-1.06203	-0.63395	-0.520622	-1.34461	-0.688936	-0.7472	3.45683	0.0104578
	Ajm1	0.356687	-0.0701463	0.017166	-0.56537	-0.346481	0.810274	-0.899654	-0.530527	1.22792	1.00888	1.18891	0.0217292	2.84969	-0.21921	0.272032	0.918128	1.20156	-0.158317	1.45678	-0.774803	-0.887676	-0.532346	-0.223089	-1.65228	-1.55084	-0.685299	-0.799243	-0.904644	-0.529829	4.1551	0.0053757
	Gcn1	0.786151	-0.0450858	-0.115357	-0.390125	-0.629089	1.42314	-0.165684	-0.797947	0.754689	1.39897	1.28099	-0.217283	2.33671	0.185859	0.203244	0.966012	1.13272	-0.933064	1.55294	-0.447963	-0.872999	-0.99635	-0.283305	-1.40742	-1.39031	-0.595643	-1.05701	-0.676495	-1.00029	3.89104	0.00654156
	Ube3b	0.550681	-0.349242	-0.582969	-0.518779	0.0175054	0.0195484	-0.12017	-0.738315	0.40796	1.77498	1.08628	-0.863122	2.26627	0.0333306	0.045872	1.88228	1.51663	-0.361912	1.50443	-0.519599	-0.310357	-0.0303364	-1.14742	-1.55973	-0.936935	-0.340371	-1.16794	-0.557918	-1.00065	3.8407	0.00665895
	Tmed10	0.191792	0.133219	0.275787	-0.10162	0.858306	1.25775	0.429154	-0.483715	-1.19237	0.578204	1.09465	-1.27944	3.09319	0.486949	-0.299245	0.694834	1.2783	0.274042	0.738351	-0.231333	-1.13466	-0.997676	-1.15378	-0.139361	-0.486083	-0.653047	-1.25036	-0.88492	-1.09692	2.84667	0.0209244
	Slc25a11	1.18778	-0.525805	-0.181539	-0.262677	0.199456	0.246957	0.410968	-0.538872	-0.00393665	0.849194	1.82525	-0.589989	1.36343	-0.128442	-0.305142	0.890161	2.19246	-0.0633038	2.17664	-0.283476	-0.901564	-0.985277	-0.444212	-0.642088	-1.58943	-0.692216	-1.14197	-1.15488	-0.907475	4.08353	0.00579227
	Abcf3	0.626565	-0.892069	-0.15663	1.83845	-0.0135131	0.402448	0.303201	-1.14122	1.41798	0.984985	1.33717	1.05068	1.55183	-0.761699	-0.514232	1.41227	0.891739	-0.63466	0.214212	-1.35205	-0.878505	0.0781988	-1.54255	-1.61743	-0.427319	-0.0310986	-0.724933	-0.998467	-0.423351	2.48244	0.0321156
	Tmem214	0.843774	0.936546	0.56218	-0.218598	1.13455	-0.742029	0.394518	-0.66825	0.231928	0.730228	1.47094	-0.53433	0.960499	-0.449886	0.997429	2.0235	0.252485	-1.50615	1.25582	0.0547096	-0.340953	-1.16795	-1.28309	-1.38458	-0.794526	0.403692	-1.07115	-1.84317	-0.248137	2.2718	0.0421229
	Pck2	0.79076	-1.09322	-0.364917	-0.481869	-0.129833	-0.303165	-1.0566	-0.34253	0.325077	1.17455	0.875586	-0.939875	2.20198	0.515984	0.0606161	1.13946	1.99711	-0.424441	1.95883	0.0848561	-0.616952	-0.662024	0.0447476	-0.912858	-0.897378	0.332823	-0.550001	-1.76104	-0.965677	3.01877	0.0173525
	Fam120b	0.422041	0.326525	0.142044	-0.334967	0.687832	0.162922	0.177696	-0.738521	0.749637	1.10275	1.62613	-0.756844	2.29141	0.789709	-0.258976	0.742165	0.671312	-0.69423	1.06593	0.278491	-0.215518	-0.970593	-0.316565	-2.64395	-1.71441	-0.352366	-0.890664	-0.558399	-0.790581	2.91567	0.0194673
	Rack1	-0.284938	-0.924284	-0.200176	-0.46327	-0.237379	-1.05419	-0.53725	-0.343626	0.71713	0.870476	1.09581	-0.0291928	2.68566	0.277724	-0.104385	1.43392	1.72671	-0.0429813	1.95908	0.332587	-0.400093	-0.675966	-0.190392	-1.29116	-0.934482	-0.58712	-0.625715	-1.3889	-0.783593	4.44645	0.00396099
	Oscp1	0.0864009	-0.114347	-0.205538	0.711588	1.58889	0.791083	0.0728812	-0.4584	-0.118301	1.01314	0.179199	0.0960245	1.77068	0.202218	0.318659	0.184868	0.614644	0.361923	0.886254	-0.990098	0.408543	1.90328	-0.904618	-2.00289	-0.871459	-1.56122	-1.76505	-0.942804	-1.25554	2.54298	0.0296406
	Inpp5e	0.129742	-0.540694	-0.568541	-0.938095	-0.0212283	0.607821	0.360507	0.0222539	0.412462	0.380536	0.48702	0.517968	2.6579	0.199596	0.232294	1.82606	1.48304	-0.617909	-0.0828452	0.566949	0.426132	0.0292955	-1.64647	-2.11447	-1.08867	-0.226851	-1.60895	-0.745251	-0.139604	2.29036	0.0410356
	Elp3	0.768757	0.17227	-0.337284	-0.219637	-0.101646	0.764378	-0.795921	-1.23001	1.02101	0.0727631	0.407778	-0.350894	2.14222	0.106754	-0.0876975	1.04847	1.92616	-0.603903	2.13843	-0.679564	-0.709724	-0.164234	0.315869	-1.36889	-1.58668	0.206916	-1.47485	-0.944281	-0.436554	2.28081	0.0417554
	Prpf8	0.616347	-0.426133	-0.472088	-1.23872	-0.400782	0.754386	-0.261105	-1.09021	1.30294	1.08433	0.78343	0.260009	2.20569	-0.313727	0.158631	1.1605	2.09361	-0.815179	1.54921	-0.467136	-0.20013	-0.432655	-0.387282	-1.40592	-0.52157	-0.736139	-0.875156	-1.38198	-0.543162	3.04255	0.0168969
	Grk2	-0.0684926	0.0632082	-0.420928	-0.506082	-0.44616	1.14767	-0.474832	-1.10872	0.571919	0.611429	0.370708	-0.187822	2.23791	0.485566	0.147267	0.806854	2.51927	-0.262152	1.5277	-0.498247	0.00922634	-0.146405	-0.0264695	-0.745618	-1.86779	-0.341843	-1.03828	-1.79397	-0.564909	3.12745	0.015144
	Cnot1	0.653305	-0.205934	-0.237452	-0.431621	-0.234604	0.709397	-0.824549	-1.04335	1.0712	0.139124	0.456524	0.939423	2.29784	0.0151712	-0.337087	1.5164	2.19996	-0.403636	1.15791	-0.0671721	-0.555287	-1.23369	0.357062	-0.709286	-1.70212	-1.04187	-1.0397	-0.937693	-0.508269	3.13692	0.0149291
	Tex10	0.414193	-0.426082	-0.0306566	-0.644444	-1.5684	0.173548	-0.264456	-0.687228	0.994918	1.02238	0.517348	1.00008	2.29707	-0.643571	-0.478677	1.02184	1.84884	-0.408082	1.71544	-0.315169	0.921619	-0.754177	-0.393992	-1.22328	-1.26045	-0.235739	-0.437973	-0.881316	-1.27359	2.53171	0.0300756
	Gfpt1	0.460502	-0.347196	0.315188	1.11686	-0.707285	-0.191961	-1.17098	-1.41716	1.10571	0.217453	-0.248164	0.908479	2.82089	0.698977	0.00206944	1.28586	1.55288	-0.387615	0.534849	-0.0674038	-0.395249	-0.643024	0.149965	-1.20751	-1.0991	-0.357024	-1.58464	-1.16952	-0.175845	2.43894	0.034113
	Slc27a2	0.734573	0.145396	0.0453088	0.0352182	0.119869	0.762672	-0.226453	-0.737732	1.17761	-0.0255926	0.244307	0.0508189	3.01279	-0.0409854	-0.456613	0.956219	1.91656	-1.3068	1.02162	-0.452585	0.246236	-0.986564	-0.15823	-0.730265	-1.50074	-0.514996	-1.19249	-1.338	-0.801139	2.15216	0.0493461
	Dzank1	-0.093262	-0.16272	-0.63616	-0.991183	-0.717256	0.141946	-1.16559	-0.671268	1.5873	0.951214	0.692264	0.136488	2.69955	0.00864023	-0.286041	1.20235	1.98013	-0.143431	1.29315	-0.100358	-0.300431	-0.0924719	0.181706	-1.5339	-0.848547	-0.487375	-0.908883	-1.08908	-0.646783	2.98329	0.0179311
	Acsf3	0.649332	-0.2384	-0.173584	-0.537959	-0.813511	0.561016	-0.786632	-0.742631	1.15243	0.774203	0.514271	-0.0321248	2.75226	-0.197577	-0.125289	1.54504	1.18038	-0.453282	1.34881	0.255935	-0.40826	-0.319503	0.230251	-2.10557	-1.63967	-0.413615	-0.35919	-1.20254	-0.41459	2.34018	0.0384923
	Slc25a51	1.56101	-0.581589	-0.503451	0.181323	-0.493081	0.518767	-0.316384	-0.831416	0.523775	0.805858	0.857414	0.0836206	2.91047	0.0447883	-0.220084	0.582037	1.87079	-0.390902	1.08254	-0.27237	-1.54378	-1.00248	-0.0184698	-1.18124	-1.20834	-0.120884	-0.82375	-0.505238	-1.00893	3.06275	0.0164858
	Tmem177	1.14054	0.562601	-0.316473	0.186583	-1.43689	0.61471	-1.02093	-0.388386	0.906664	1.31909	0.953151	0.47283	1.76778	0.576482	0.470123	1.14148	1.41089	-1.56867	0.95399	0.0978785	-0.281534	-1.49804	-0.545217	-1.13688	-1.45539	-1.09557	-0.322583	-0.9692	-0.539022	3.02937	0.0170309
	Ap2m1	0.738926	0.229992	-0.496229	-0.324353	-0.539653	1.49437	-0.589802	-0.374915	1.29547	0.600385	1.53992	0.830695	1.39649	0.176037	0.386721	1.3754	1.61338	-1.34587	0.693744	-0.44394	-0.0965502	-1.67081	-0.367104	-1.50682	-1.02659	-0.842687	-1.04004	-1.24943	-0.456718	3.55383	0.00939329
	Gdap1	0.739171	-0.549551	-0.326286	0.0184667	-0.335619	0.764041	-0.879965	-0.275136	0.31331	1.07382	0.899684	-0.634509	1.6134	-0.0891759	0.360258	1.44785	1.93684	-0.825939	2.10083	0.242183	-0.592918	-1.54394	0.129634	-0.40184	-1.30786	-0.867036	-0.280634	-1.12591	-1.60316	3.03735	0.0169228
	Iqsec1	0.958124	0.675826	-0.285084	-0.617346	-0.798031	1.19576	-0.507662	-0.789318	1.25462	1.41506	0.342702	0.475955	2.65925	0.658346	-0.984494	0.426194	0.951503	-0.946654	1.15633	-1.00018	-0.0145602	-1.26232	-0.289045	-1.30225	-0.829138	-0.457992	-1.21632	-0.866262	-0.00302324	2.2376	0.0437548
	Agap1	1.43848	1.07725	-0.742462	0.440212	-0.690483	0.996454	0.0918359	0.299344	0.981035	0.0644667	0.927949	-0.0725423	1.67909	-0.127305	0.0130171	0.626049	1.6236	-1.6478	1.27541	0.226842	-1.54805	-1.91183	-0.410042	-0.37971	-1.04199	-0.660175	-1.24338	-0.877281	-0.407999	2.62063	0.0266861
	Rbm14	1.02794	-0.755177	-1.48386	-0.308827	-0.000193777	0.352218	-0.787508	0.338383	1.66518	0.3729	0.0239349	1.09773	2.15327	0.63945	-0.208142	1.26258	2.31357	-1.03881	0.197233	-0.747592	-0.686842	0.127342	-0.314113	-1.00899	-0.490372	-0.791672	-0.889661	-1.06259	-0.997352	2.29466	0.0407624
	Washc4	1.09787	-0.189628	-0.411008	-0.118589	-0.715676	1.10909	-0.845649	-0.070213	0.688002	0.316666	-0.123607	0.480847	2.261	0.852453	0.309591	0.413578	1.68956	-1.29866	1.84689	0.266474	0.144452	-0.762808	-0.215334	-1.07296	-0.388407	-1.02425	-1.72369	-1.13979	-1.37621	2.46478	0.0328689
	Fbxo10	0.893364	0.10409	-0.72084	0.674223	-1.21478	0.789156	-0.131089	-0.637166	0.432213	0.764551	-0.175458	0.324124	2.18297	0.771521	-0.38997	1.34592	1.72149	-1.43184	1.44237	0.414863	-0.45315	-0.370102	-0.770508	-0.231284	-1.59561	-0.00790754	-1.25374	-1.34229	-1.13512	2.14515	0.0496806
	Aco1	-0.67676	0.237238	0.153512	0.764581	-0.636724	1.87664	-1.37742	1.08747	0.653922	-0.181436	0.365103	1.11309	1.01902	0.236123	-0.31605	0.878836	1.98293	-0.696754	1.67823	-0.789236	-0.947862	-0.477579	-0.547097	-1.92259	-0.222088	-0.849613	-0.312907	-1.17619	-0.916391	2.76383	0.0226458
	Trappc5	0.838603	-0.121329	-0.39294	0.763296	0.919644	-0.443166	-0.559382	0.165014	1.24783	2.31661	0.702228	0.354688	1.43487	0.984562	-0.0143486	-1.12391	0.562915	-0.630843	1.72378	-0.787041	-1.52672	-1.04495	-1.47492	-1.12628	-0.385929	-0.482325	-1.22085	-0.176163	-0.502942	3.24831	0.0134009
	Hnrnpl	0.58101	-1.01557	-0.757798	-0.259218	0.711407	0.593321	-0.211129	0.0231732	1.43609	2.00284	1.48546	-0.0928397	1.94966	0.298618	-0.27995	0.431933	1.48601	-1.1877	0.512755	-0.177242	-0.646551	-0.920575	-0.713	-0.318518	-1.2354	-0.129836	-1.27365	-1.87423	-0.419089	2.63462	0.0263391
	Gpat4	-0.102871	0.355244	-0.132919	-0.196654	1.09825	0.307737	-0.619576	-0.73714	1.31647	2.50043	1.30004	-1.17916	1.97672	0.754116	-0.291332	-0.209805	1.17957	-0.552494	0.794794	-0.566666	-0.0953659	-0.966922	-0.10876	-0.633519	-1.16297	-1.09143	-1.06911	-1.41933	-0.447336	2.44358	0.033886
	Prkd1	-0.297015	-0.632822	0.102542	-0.745542	1.1174	0.839127	-0.661596	-1.1338	0.496074	1.73856	1.20125	0.437423	1.80491	1.32275	-0.35564	0.31788	1.11061	-0.445623	0.530146	0.220138	-0.666946	-0.828632	0.564558	0.245772	-2.3728	-0.75097	-1.38838	-1.17786	-0.591507	2.65869	0.0252658
	Fbxl4	1.53042	0.00790581	-0.399763	-0.0477174	0.795643	1.49946	-0.438665	-0.416105	0.282597	0.874194	1.62363	0.289927	1.80071	-0.0352803	-0.143019	0.392235	0.796301	-1.10447	0.587128	0.0457059	-2.13743	-2.16415	-0.230461	0.135044	-1.20437	0.122861	-1.17841	-0.820206	-0.463714	2.39965	0.0358537
	Mark4	0.608867	-0.320406	-0.129592	-0.494924	-0.490736	0.378965	-0.516796	-1.06052	1.29051	1.38414	1.16609	1.63528	2.39533	0.98145	-0.644787	0.119645	0.339542	-0.400412	0.452792	0.131034	-0.0119473	-0.959987	0.33115	-1.94138	-0.274723	-1.48275	-1.68678	-0.454001	-0.345061	2.51356	0.0306279
	Vps13c	0.515301	-1.14417	-0.526929	-0.0413839	-0.205807	0.000303675	-0.272114	-0.692258	1.61072	0.686807	0.688211	1.1337	2.11378	0.706564	-0.136864	0.947125	1.97213	-0.993713	1.16439	-0.206055	0.256588	-0.326404	-0.741509	-0.413131	-0.929976	-1.22704	-1.25734	-1.5947	-1.08622	3.3704	0.0117726
	Iqcb1	-0.823065	-0.0770855	0.0541921	-0.098356	-0.536461	0.277038	-0.314597	0.319604	1.15125	1.61204	-0.0964193	0.415183	2.13119	1.32201	-0.0911678	-0.0606539	1.90815	0.411987	0.358468	1.14331	-1.6258	-0.628553	-1.14389	-0.657554	-1.67284	-0.803459	-1.45717	-0.176571	-0.840759	3.31746	0.0124829
	Zkscan16	0.65421	-0.407385	-0.169591	0.675346	0.649046	0.289871	-0.493138	-0.506462	0.636752	0.734981	-0.236511	1.15668	2.82459	1.03909	-0.412307	-0.0083799	1.50703	-0.640692	0.507299	0.36622	-0.831753	-0.144556	-0.740585	-0.278981	-1.6708	-1.0987	-2.31154	-0.524053	-0.565683	2.64363	0.0258763
	Chid1	-0.472121	-1.78498	-0.628366	-0.0916568	0.380495	0.0428355	-0.484426	0.250682	1.47486	0.413165	0.304249	1.54793	2.61485	0.493885	0.265333	0.642633	0.908857	-0.214693	0.467259	0.617957	0.0221757	-0.255168	-0.59858	0.271811	-1.27375	-0.601496	-1.92158	-1.84271	-0.54946	2.33697	0.0385698
	Anxa7	-0.422713	-0.18143	-0.0523828	-0.901283	-0.269841	0.145539	-0.478569	-0.539402	2.03598	1.35264	0.0710768	0.882135	2.98391	0.867516	-0.118871	0.533078	0.734918	-0.150689	0.488455	0.152572	0.5152	-1.05744	-0.769311	-1.24317	-0.854385	-1.50033	-1.20182	-0.93149	-0.089895	2.73954	0.0229977
	Vwa5a	0.526248	0.0335431	0.2499	-0.320136	-0.570332	0.976334	0.486039	-0.3395	1.09888	0.734083	0.778596	1.10439	1.57274	0.137894	-0.209446	0.723506	0.441938	-0.734649	1.28842	-1.85249	-0.374255	-1.08002	1.09849	-2.32714	-1.8466	0.251149	-1.07222	-0.942687	0.167324	2.58381	0.0279389
	Mrpl16	-0.0320825	0.216989	0.172313	-0.452603	0.786875	1.31682	-0.820915	-1.15621	0.421963	1.77179	1.0089	0.904767	1.57458	-0.100255	-0.369454	0.566684	0.796247	-0.870341	1.47907	-1.24615	0.289364	-0.577318	0.155631	-1.57109	-2.40385	-0.375115	-0.570606	-0.98084	0.0648255	2.43247	0.034314
	Arpc1a	0.106951	-0.0549694	0.444937	-0.44821	-0.0718125	-0.181199	0.0245424	0.715187	1.22118	1.12427	1.52597	0.215115	2.96404	-0.557586	-0.43899	1.0295	0.498452	-0.713095	1.11949	-0.516486	-1.10401	-0.583726	0.122131	-1.24733	-1.30238	-0.544664	-0.635952	-1.55203	-1.15932	3.22615	0.0136289
	Nudt2	-0.167618	1.29025	0.40488	0.0440286	0.889872	-0.177894	-0.632689	0.720516	1.29662	1.2783	1.83652	-0.331624	2.62679	0.346464	-0.550057	0.311988	0.0781708	-0.777061	-0.276662	-0.652426	-1.57849	-1.20189	0.444853	-0.761654	-0.948797	-1.35083	-0.651562	-0.934522	-0.575463	2.5895	0.0277138
	Ilk	0.269892	0.712466	1.78545	-0.0420816	0.180912	0.58359	-0.653063	0.358045	0.93402	0.360682	2.09054	-0.228651	1.87584	-0.302847	0.294897	0.452605	0.469599	0.377404	-0.416789	-0.641423	-0.98384	-1.5522	-0.0798745	-1.1968	-1.20633	-1.04327	-1.59473	-1.58532	0.781287	3.3949	0.0115079
	Adcy1	-0.101877	0.464935	0.394314	-0.823547	0.158464	0.968426	-0.801788	-0.433786	1.42785	0.974874	1.59225	-0.435104	1.95521	1.66862	0.243496	0.656788	0.448172	-0.605697	0.125259	-1.64597	-1.12472	-1.68603	1.02419	-0.717895	-0.619937	-1.11019	-0.167569	-0.752359	-1.07639	2.7402	0.0229977
	Nbn	0.664058	0.770334	0.815412	-0.318797	0.419189	0.366199	-0.321557	-0.120857	1.22898	2.03145	0.312801	0.812494	2.03675	0.739812	-0.226138	0.000160764	-1.32667	-1.13483	0.89128	-1.14178	-0.17447	-1.67671	0.296099	-0.837918	-1.80322	0.0175427	-1.13003	-0.0401091	-1.14947	2.16318	0.0485515
	Gys2	0.389301	-0.0436981	0.684397	0.761788	0.246629	0.370355	0.331488	0.768122	0.622976	0.848754	0.27366	0.760584	0.939334	-0.0343682	0.288983	0.22362	0.629324	0.275844	0.688244	-1.87607	0.729532	-1.91107	0.749249	-2.09502	-1.79721	-1.57629	0.435197	0.206808	-1.89047	3.31593	0.0124829
	Bri3bp	0.782695	0.0472447	0.738863	0.241036	0.224351	0.601369	-0.612699	0.622571	0.962563	0.571872	0.695455	0.000488687	2.65711	-0.291013	-0.23807	1.27753	1.41354	-0.920581	-0.450727	-0.267599	-0.803705	-1.35236	0.544767	-1.562	-1.39278	-0.74523	-0.357119	-0.409389	-1.97818	2.68537	0.0244384
	Dars2	0.133601	0.349061	0.898679	1.03762	-0.215758	-0.0569768	0.492482	0.389904	0.806005	0.116417	0.588183	1.4286	1.5243	0.243184	0.167147	0.898258	1.24522	-1.32556	0.440333	-0.307707	0.275862	-1.76733	0.0895869	-2.77671	-1.47598	-0.823905	-0.885473	-0.754218	-0.734811	3.4723	0.0102425
	Pitpna	0.736494	-0.0982621	0.950931	0.0827746	0.378404	0.763573	0.245217	0.323589	0.532522	1.19597	1.14139	0.713145	2.06242	0.317176	-0.409849	0.642464	0.478294	-0.456548	-0.316153	0.163748	-0.949805	-1.8323	1.06613	-1.35858	-1.96682	-1.43805	-0.548666	-0.880943	-1.53828	3.601	0.00911141
	Ilvbl	0.0902449	0.957751	-0.198768	0.578987	0.451172	1.45129	-0.10878	-0.291077	0.714236	1.03638	0.993673	0.830579	1.78694	0.652104	-0.148661	0.514971	0.999863	-1.48913	-0.215612	-0.234963	-0.8107	-1.65434	0.724354	-1.89468	-0.449574	-1.95184	-0.260235	-0.852411	-1.22177	2.93267	0.0191727
	Gba	0.749075	0.995857	0.757594	0.240951	-0.35159	-0.26868	0.360321	-0.143614	0.364499	0.048452	1.47565	-0.444821	2.11216	1.01915	1.99583	0.277525	-0.776821	0.159502	-0.524374	-0.708712	0.779669	-1.45201	0.0792804	-0.994148	-1.83563	-0.289724	-1.11255	-0.791319	-1.72153	2.53907	0.0298031
	Itch	0.33799	0.101867	0.797027	-0.11944	-0.434543	0.954941	0.489118	0.192131	0.737257	0.511226	1.2409	-1.00985	2.32451	0.733085	-0.278802	0.962918	-0.0194817	-1.15845	1.25845	-0.606673	-1.07235	-1.39081	1.38041	-1.60837	-0.996335	-0.859648	-1.35131	-1.05173	-0.0640274	2.16823	0.0481575
	Pomgnt2	1.01151	-0.631034	0.118803	0.565506	-1.0166	1.68071	0.264085	-0.624858	1.21709	0.971377	0.548252	-0.437916	2.14935	0.186946	-0.563028	1.44126	0.693046	-0.487512	0.882199	-1.28089	-1.24954	-0.504194	0.642716	-0.934291	-1.54009	-0.627172	-0.0549876	-1.31861	-1.10214	2.49204	0.0316348
	Cdc42bpb	0.10754	-0.378917	-0.120075	0.663829	-0.341505	1.01619	-0.119542	-0.658723	1.10614	0.92507	0.83589	-0.796599	2.4086	0.216247	-0.28116	0.956144	1.14658	-0.19121	0.867284	-0.57071	-0.801628	-0.667011	1.22884	-0.540175	-2.46923	-1.11457	-0.605633	-1.56448	-0.257194	2.28067	0.0417554
	Gart	1.13033	0.412335	0.873558	0.319345	-0.741565	1.66877	0.177014	-0.653741	1.50829	-0.129699	1.38858	-0.0997199	1.79688	-0.0867458	-0.270237	1.13988	0.596188	-1.01295	0.569999	-0.62606	-0.608205	-0.988238	0.495466	-0.852613	-1.65269	-0.195825	-1.13547	-1.44069	-1.5822	2.93002	0.0192128
	Rasgrf2	1.00242	-0.693364	0.645982	1.20384	-0.923784	0.458945	0.0739283	0.182901	1.0125	0.438331	1.00368	-0.253583	2.70208	-0.751528	-0.428591	1.2198	0.0769995	-0.204699	1.2145	-0.0541895	-1.92216	0.0560256	-0.483705	-0.927397	-1.85185	-0.801947	-0.634135	-0.681638	-0.679359	2.45119	0.0335474
	Kcnq2	0.890854	0.223089	-0.122233	0.0552921	0.010429	1.07184	-0.234873	-0.532007	1.28749	0.822076	1.6845	-0.450076	2.31171	-0.305721	-0.749352	0.832283	1.00007	-1.13797	1.32313	-0.483907	-1.45718	-0.700046	0.350918	-0.9037	-0.935383	-0.402846	-1.50403	-1.50293	-0.441427	2.49159	0.0316348
	Abca7	-0.347104	0.570718	0.534379	-0.24189	0.0848981	0.824245	-0.187811	-0.248029	0.161542	0.24772	2.52893	-0.664456	1.10498	0.37727	-0.15929	1.23863	1.21098	-1.02618	1.18839	-1.67955	-0.758385	-0.402924	1.41946	-0.179433	-1.67419	-1.1202	-0.656706	-0.719418	-1.42658	2.18474	0.0469778
	Qars1	0.321868	0.0896145	-0.295048	-0.0750515	-0.602752	0.336263	0.0656929	-0.562783	1.20486	0.951195	1.45918	-0.0590485	1.88804	0.320961	0.175747	1.96311	0.379083	-0.513697	0.851674	-0.910726	-0.817648	-1.23325	0.915884	-1.92683	-2.184	-0.127216	0.0915817	-0.889071	-0.817643	3.07725	0.0163569
	Mfn2	1.32269	-0.037353	0.0177063	-0.189017	-0.659784	1.24847	-0.3617	-0.564103	1.1617	0.37748	0.757972	0.292219	2.14823	-0.575296	0.13317	1.527	1.0871	-0.907596	0.74275	-0.315684	-0.777126	-1.57991	1.16299	-0.957239	-1.51019	-0.519121	-0.62494	-1.68768	-0.712743	2.24664	0.043174
	Ptpn23	0.0599407	0.0237244	0.444444	0.477405	-0.55264	0.452187	-0.49009	0.313463	0.692111	0.446139	-0.0426679	0.478647	2.56964	0.24088	-0.51936	2.07591	1.54054	-0.987085	0.498999	-0.0155287	-0.434411	-1.49255	0.891305	-1.54128	-1.00729	-0.820274	-0.990306	-1.31268	-0.999174	2.54445	0.0296074
	Gnb3	0.684004	0.304465	0.487504	0.275994	0.428627	0.599854	-0.673145	-0.184805	0.591409	0.988983	1.03197	0.775515	1.74991	0.165367	0.626265	0.279065	1.55641	-1.66376	-0.110702	-1.60765	-1.99764	-1.52585	0.87587	-1.64599	-0.972952	-0.955881	-0.0413315	0.197741	-0.239237	2.45655	0.0332125
	Cpt2	-0.239693	0.48218	0.135613	0.409223	-1.1292	0.495073	-0.244722	-0.0597603	1.26782	1.22389	0.972772	0.63055	1.38875	0.688125	-0.862623	1.34016	-0.149672	0.312645	1.4935	-0.533178	-1.45634	-1.73768	0.992415	-0.877109	-0.938417	-0.865472	-0.000992344	-0.462871	-2.27498	3.06911	0.0164595
	Grin2d	0.770151	-0.350239	0.181699	0.552413	-0.269874	0.56733	-0.105192	-0.622859	0.962874	0.86134	0.534847	0.589045	2.52362	-0.251444	-0.715874	1.34213	1.04044	-0.197147	0.522358	-0.757569	-1.31768	-1.69402	1.30877	-1.55508	-1.50543	-0.849647	0.0284126	-0.531367	-1.06201	2.65962	0.0252658
	Mtmr9	0.746084	1.08392	1.13476	-0.966537	-0.665802	1.88763	0.462388	0.0393263	0.0322411	1.33718	0.372727	0.584153	1.56569	-0.0173937	-0.644182	-0.852547	0.789707	-0.390501	1.50223	-0.11115	-2.24133	-0.388144	0.0921874	-1.03452	-1.4255	-0.386898	-0.463628	-1.32285	-0.719251	2.42324	0.0345271
	Ufd1	-0.0690019	-0.858756	-0.287715	-0.0600802	-0.971755	0.769252	-0.732934	0.818864	1.22654	1.10224	0.240809	0.885392	2.12378	0.0325132	0.777107	1.21078	0.405201	-0.392891	1.01308	0.29734	0.259357	-1.25589	0.833222	-1.30084	-0.520385	-1.3831	-0.63028	-1.72931	-1.80255	2.72071	0.0234738
	Sacm1l	0.0803916	-0.369342	-0.19406	-0.337445	-0.161481	1.26666	-0.627812	0.189933	0.874131	0.175299	0.853404	1.45143	2.25473	-0.208543	-0.0973877	0.69715	1.02819	-0.762141	1.22198	-0.221146	0.0250385	-2.28613	1.15536	-1.31541	-0.626364	-1.28401	-0.858914	-1.34336	-0.580167	2.43609	0.034231
	Itsn1	0.850291	0.276002	0.179489	-0.243757	-0.509304	1.32254	-0.235878	0.37766	0.910264	1.31727	-0.360649	1.30997	2.40485	-0.0734982	-0.532464	0.457383	0.706341	-1.11306	0.671192	-0.106188	-1.26153	-0.910269	1.07193	-0.985393	-1.22515	-0.890817	-0.203093	-1.56695	-1.63717	2.24766	0.0431531
	Glra3	0.329423	-0.905634	-1.74683	1.23976	0.216329	-0.112539	-1.15403	0.506485	0.808993	1.30497	-0.217508	-0.819738	0.820519	1.03277	-0.696847	1.21297	1.52889	1.27259	1.74476	-1.46929	0.375425	-1.07345	-0.481046	-0.508687	-1.51676	-0.514842	-0.637798	-0.287454	-0.251429	2.27495	0.0420218
	Hnrnpu	1.28994	-1.16715	-1.08957	-0.6075	1.18881	0.155838	-0.89168	-0.885241	0.482708	1.45401	1.44684	0.10117	1.89796	0.870473	-0.105585	0.856418	1.49395	-0.94456	1.07114	-1.32515	0.133643	-1.29876	-0.993526	-0.552344	-0.0423518	-0.416662	-0.889792	-0.833786	-0.399244	2.90649	0.0197278
	Cyp2d22	1.14778	-0.797009	-0.623829	-0.474671	-0.74378	0.0874319	-0.469113	0.289677	2.09293	0.638554	0.257357	-0.203187	0.226418	1.2194	-0.399316	1.47939	1.71633	0.270856	1.3662	-1.49991	-1.24233	0.177295	-0.707561	0.327526	-0.00763849	-1.78034	0.166292	-1.49058	-1.02417	2.29804	0.0406884
	Ssr4	0.701636	0.129206	-0.215704	-0.407916	0.266881	1.02111	-0.741121	-0.0450558	0.795173	0.900627	1.13569	0.400567	-0.0751007	0.298271	0.316974	-0.0400307	2.3541	0.249392	0.677862	-1.635	-0.304368	-1.0891	-2.27316	0.994897	-0.549067	-1.54337	0.549479	-1.83387	-0.0390086	2.52029	0.0303808
	Cers4	0.200981	-1.19841	-0.526352	0.166776	-0.424984	-0.108513	-0.968234	-0.160187	2.1009	1.6838	0.716218	0.338842	0.823051	0.902364	0.0545178	1.0308	1.98821	0.29558	1.42192	-1.20975	-1.09743	-0.214466	-0.664131	-1.19376	-0.45782	-0.193114	-1.14632	-1.29484	-0.865666	4.60347	0.00381467
	Mrps30	0.0518854	-0.591197	-0.361617	-0.403706	0.345588	-0.659411	-0.80067	-0.201155	0.249331	1.39756	1.35342	-0.598116	0.816786	1.1478	0.598446	1.01884	1.09144	-0.648248	1.3051	-0.933663	-0.772844	-8.01132e-05	-0.368922	1.86302	-0.250544	-1.83411	-1.63995	-1.87891	0.70392	2.14118	0.0499477
	Dtd2	-1.00734	-1.00975	-0.787847	1.29308	-0.025751	0.259259	-0.0885122	0.508201	0.744779	0.0796224	0.0490836	1.64904	1.57251	0.716269	1.18809	0.677631	0.425514	-0.374853	0.959657	-0.0149912	-1.1747	-2.19181	-1.52114	1.27305	-0.194568	-1.16228	0.0631209	-1.51411	-0.391262	2.33508	0.0386939
	Ahi1	0.182005	-0.785355	-0.457366	-0.10523	0.680515	-0.134681	-1.13634	-0.196785	0.962262	0.947377	0.830552	0.0785468	2.31487	0.704613	0.347575	0.586257	0.879857	-0.246819	1.70929	0.695037	-1.83708	-0.578667	-1.76188	0.704913	-0.430721	-0.711988	-1.06396	-1.69471	-0.482081	3.11836	0.0153253
	Gad1	-1.22555	-0.763129	-0.96074	-0.309324	-0.147352	-0.495671	-0.0440717	-0.91023	1.03476	0.136947	1.28583	0.439943	2.24818	0.123896	0.545051	1.0216	0.319922	0.576029	1.5228	-0.289745	-1.00373	1.18708	-0.679982	1.22445	-0.17574	-1.56716	-0.1953	-1.95461	-0.944155	2.59409	0.0275029
	Eef1g	-1.04155	-0.358635	-0.780353	-1.39303	-0.750448	-0.190321	0.375563	0.139839	0.0134369	1.23521	0.850243	-0.127877	2.55363	0.803953	0.214207	2.12333	0.0114996	-0.372005	1.14395	-0.893672	0.165993	-1.3888	0.89105	0.470845	-1.63011	-0.427655	-0.154604	-1.13406	-0.349617	2.77175	0.0223616
	Nrp1	-0.100181	-1.73365	-1.30624	-0.641398	0.448535	0.721072	-1.13395	-0.13569	-0.0698422	0.00459774	0.88952	-0.954552	0.735296	0.707644	1.45134	1.50238	0.728761	0.393876	2.65468	-1.04555	-0.972996	0.227895	0.374171	0.650791	-1.17088	-0.374137	-0.787819	-1.0988	0.0351115	2.51027	0.0307481
	Cog6	-0.487886	-0.157586	-1.62543	-0.186185	-0.481519	-0.247964	-0.297098	0.231418	0.0541932	1.22621	0.958113	0.198699	1.62553	0.998623	0.938756	1.51601	0.404946	-0.309905	1.61979	-0.797934	-0.113517	-1.09927	0.719019	0.815475	-1.78684	0.444276	-1.03287	-1.75352	-1.37352	3.57385	0.0093246
	Nudt19	-0.0926149	-1.46591	-2.31857	-0.267341	0.603901	-0.0772303	-0.288415	0.521348	-0.370559	1.30754	1.09167	0.164885	1.00715	1.61294	0.763738	1.46627	0.639223	-1.05559	1.31666	-0.701706	1.05986	-0.598217	0.210334	-0.30583	-1.80177	-0.341577	-0.462451	-0.834527	-0.783208	2.6725	0.0249808
	Smarca5	0.233399	-0.826881	-1.39955	-0.555588	0.549338	0.0335774	-1.43933	-0.156528	0.639598	1.71136	0.703099	1.42954	1.98495	0.854185	0.811196	-0.0145347	1.62019	-1.19735	1.00378	-1.12918	0.317771	-0.748473	-0.705026	-1.25141	-1.00843	-0.471527	-0.913078	-0.39129	0.316192	3.32507	0.0124281
	Elp2	-0.309212	-0.503862	0.134038	-0.507809	-1.20676	-1.1832	-0.285423	-0.872311	-0.220711	0.160235	0.18675	0.567624	-0.444212	0.580103	1.8439	1.39474	2.75168	0.235018	1.25958	-0.839017	-1.1141	-0.697804	0.592511	0.812366	-1.90408	0.214805	0.34807	-0.956405	-0.0365218	2.91618	0.0194673
	Pik3r4	-0.141278	-0.994682	-0.128734	-0.552913	-0.270912	-0.582845	-0.519602	-0.153393	1.46361	0.395614	0.176177	1.89067	1.52352	-0.0626415	1.13707	0.547417	2.63203	-0.697767	0.687623	0.236622	0.224941	-0.854571	-0.215755	-0.783533	-1.8335	-1.10499	-0.697662	-1.29816	-0.0223679	2.88295	0.0200062
	Rnf123	0.437527	-0.493247	0.429011	0.855462	-0.17342	-0.235809	-0.852692	0.687089	0.932785	-0.395072	-0.217463	2.01767	0.326744	0.627037	-0.254964	0.992107	2.4668	-0.0843437	1.12653	-0.575997	-1.82212	0.0612078	-0.00527249	-1.78359	-0.912172	-1.10786	0.141054	-1.06248	-1.12454	2.93565	0.0191187
	Dmd	1.10933	-0.414759	-0.928456	-0.687468	-1.64747	0.0747928	-0.219719	-0.586312	2.04619	0.405522	0.603982	1.26553	1.35013	1.13554	0.0167435	0.128844	1.78733	0.484933	0.479056	0.187841	-0.199174	-0.60017	-0.0847958	-2.01339	-1.76754	-1.06348	-0.258705	-0.153826	-0.450499	2.5384	0.0298031
	Phb2	0.387614	0.172907	-1.07229	-0.0147058	-0.239531	-0.688134	-0.238071	-0.0875672	1.35935	-0.895399	1.26431	2.25611	1.11778	-0.256212	-0.713601	1.0132	2.11433	-0.0871408	1.23839	0.173178	-0.602287	0.00331891	-0.368378	-1.58627	-0.600659	-0.350056	-0.513042	-1.70872	-1.07844	2.30632	0.04019
	Epb41l4b	0.0446643	-0.36466	-0.758444	0.0864741	0.0621734	-0.239537	-0.692811	-0.916064	0.59877	1.23476	0.588053	1.6097	1.39792	0.124454	0.247236	1.9757	1.78785	-0.337921	0.534973	-0.357269	0.275626	0.478059	0.0850286	-1.72315	-1.91639	-1.23883	-0.395769	-1.5306	-0.659997	3.83329	0.00665895
	Wdr81	-0.970243	-0.979838	-0.291816	-0.0213769	-0.822314	0.237866	-0.7081	-0.394558	0.864526	-0.365132	-0.0749412	2.13459	1.40315	0.89912	0.71279	1.36496	2.21254	-0.77974	0.939759	-1.17858	-0.00492697	-0.00928491	-0.0667305	-0.430811	-0.789839	-2.19586	0.327701	-0.500802	-0.512108	2.83975	0.0210531
	Vps50	0.670265	-0.530063	-0.870403	-0.400464	1.00345	0.521017	-1.37644	0.738742	0.913865	0.135941	1.69976	1.69871	0.684421	0.831478	0.212953	0.387974	1.17892	-0.527478	0.0975886	-1.56818	0.133884	-0.703697	-0.175134	-2.17079	-0.0198173	-2.25734	0.126932	-0.0616061	-0.374486	2.23252	0.043943
	Plekha1	-1.13549	0.0652584	-0.640814	-0.767342	-0.834198	-1.00703	-0.716852	-0.0901033	0.268599	-0.0110602	1.46993	1.94755	1.05998	0.36083	1.39484	2.06554	1.2257	-0.316742	0.33028	-1.2505	-1.38747	-0.235201	-0.483289	-0.998374	0.813527	-1.42155	-0.396379	0.802869	-0.112513	3.86447	0.00665895
	Dgki	-0.346392	-0.435533	-0.613588	-1.46641	-0.670999	-0.31323	-0.386648	0.270592	0.435231	-0.85641	1.36864	2.76706	0.9524	0.884384	1.12855	1.32397	1.03322	0.0887657	0.526462	-1.08676	-0.307254	0.154981	0.386204	-1.96723	0.108351	-1.23446	-0.53341	-0.60634	-0.604153	3.56742	0.00938326
	Casp3	0.427531	-0.767608	0.209317	-0.272111	0.508164	0.446617	-0.586852	-0.15202	-0.338105	0.0292423	-0.747544	3.27245	-0.479722	0.942415	1.44032	0.819877	1.23813	-0.0777473	0.702923	-1.40662	-0.217743	0.37352	0.142444	-0.199696	-1.05432	-0.893034	-1.94933	-0.898208	-0.512287	2.34143	0.0384884
	Arl6ip1	-0.117223	-0.821166	-0.215717	-0.677589	-0.183036	-0.284672	0.320062	-0.168857	0.566083	0.329606	0.569692	0.625008	2.79755	0.240568	-0.00220055	1.27842	0.548181	-0.145886	1.19848	0.53682	0.84117	-0.440698	0.547373	-2.86817	-1.32804	-0.510104	-0.652391	-0.929653	-1.05362	2.26206	0.0423007
	Flad1	0.0116171	-2.07425	1.05256	-1.01181	-0.583988	0.78792	0.47858	-0.132773	-0.215733	1.00104	1.17168	0.905131	1.47362	0.117508	1.21823	1.30072	0.416947	0.46332	1.56238	0.180156	-0.655167	-0.485834	-0.733929	-0.524623	-0.81222	-1.84295	-1.33754	-0.676493	-1.05412	4.73686	0.00331715
	Txnrd2	-0.478683	-0.474089	1.08557	-1.46088	-1.01784	0.678766	0.166627	0.398194	0.808571	0.628471	1.10331	0.0241954	2.27213	0.12116	-0.114877	0.463541	0.598082	-0.0499993	2.01415	0.337527	0.271927	-1.05442	0.147839	-1.90226	-1.87965	-1.03872	-0.535658	-0.517802	-0.595201	2.36203	0.0374305
	Ran	-0.819691	-0.888837	0.157303	-0.953276	0.135499	1.49965	0.286568	-0.172039	0.65421	-0.316334	0.564602	1.24642	2.12078	0.0578351	0.372441	0.920393	1.32984	0.396729	1.57513	0.288759	0.274871	-0.7124	-0.577765	-1.49669	-1.3751	-1.44677	-0.929636	-0.627591	-1.5649	3.71806	0.0078994
	Dhrs1	-1.46068	-2.01181	-1.61774	-0.714684	-1.0915	-0.259019	-0.505194	-0.0702865	1.61237	0.89821	0.884539	0.127333	1.67704	0.0183254	0.861225	1.1497	1.60004	0.266684	1.2399	-0.186946	0.611051	-0.172733	0.29619	0.640792	-0.703033	-0.542424	-0.971281	-0.866008	-0.710067	3.31946	0.0124829
	Thnsl1	-0.609864	-1.86374	-1.12456	-0.719708	-0.327431	0.574461	-0.936178	-1.5366	0.718491	0.809042	1.22766	0.311158	1.92786	-0.165052	-0.416916	2.05582	1.35191	0.0508616	1.52636	-0.236751	-0.571965	-0.392186	0.113044	0.229934	-0.240342	0.792859	-0.636577	-1.17591	-0.735675	3.20076	0.0139012
	Tubgcp3	-0.243541	-2.68258	-0.718858	-0.736504	-0.230692	-0.312329	-0.27383	-0.509266	0.182595	0.48112	0.766278	1.02029	2.29805	-0.190168	-0.088807	1.52074	1.72681	-0.803013	1.14936	0.566015	-0.998228	-0.90316	0.685798	0.367288	-0.0216695	0.0885502	-1.26009	-0.424542	-0.455626	2.54402	0.0296074
	Ampd3	-0.0199076	-1.28127	-0.49642	-0.369819	-0.457384	0.392127	-1.3357	-1.13655	0.886241	1.22149	0.385658	0.665788	2.82225	0.338454	-0.193057	1.16602	1.60015	-0.365232	0.824293	0.0051764	-0.382475	-0.710495	0.764029	-0.72543	0.254592	-0.484412	-1.79527	-1.17119	-0.401662	2.7996	0.0220146
	Dnm1l	-1.30635	-0.995616	-1.14064	-1.08839	-0.947721	-0.155787	-1.54838	-0.97957	0.115073	1.19152	1.48702	1.0447	2.17883	0.0445265	-0.219121	0.342191	1.66458	-0.0438083	1.44715	1.05246	-0.391637	-0.619464	-0.656419	-0.290903	0.190097	0.771587	-0.187737	-1.08492	0.126743	4.62778	0.00381467
	Tpk1	-0.879943	-0.567395	-0.52231	-1.03641	-0.338986	-0.363198	-0.700945	-0.169733	-0.444721	1.09543	-0.126285	2.44764	1.23326	-0.692253	-0.844955	1.45363	1.00596	2.49073	1.27606	-0.0235478	0.322658	-1.17766	-0.378569	-0.782357	-0.110574	-0.841373	-0.755744	-0.368686	-0.199723	3.67207	0.00829126
	Fn3k	-0.530519	-0.777984	-0.837121	-0.646638	-0.61032	-0.416994	-0.699468	0.663099	0.814084	0.849424	0.375923	2.15681	2.42222	0.0968391	0.406654	0.971647	1.7015	0.157871	0.947145	-0.0337908	-1.2477	-0.457223	-0.467375	-0.158011	-0.308534	-0.513727	-1.56733	-1.35669	-0.933798	4.86089	0.00280473
	Alg2	-0.665108	-1.29394	-0.532979	-0.00369545	-1.20276	0.513546	-0.424256	-0.395638	2.26421	0.774198	0.512179	0.882112	1.73441	1.12417	-0.68992	0.481779	1.69805	-0.0531269	1.1992	0.350134	-1.31313	-0.600177	-0.665073	-1.42472	-0.0606516	0.341117	-1.05295	-0.272498	-1.22448	2.40625	0.0355095
	Ola1	-1.66781	-0.909279	-1.24395	-1.12037	-0.8764	-0.0430814	-0.0762405	-0.504299	1.0521	0.661568	-0.0550756	2.56919	2.16521	0.496285	-0.290293	1.15776	0.87338	-0.508826	1.04359	0.713465	-0.785557	0.366029	-0.816639	-0.258861	-0.100159	0.38339	-0.905662	-0.88214	-0.437327	2.66993	0.0250579
	Uqcrq	-0.202275	-0.156192	-1.53743	-0.127327	0.433519	-0.0304344	0.54821	0.260543	1.69181	0.588762	1.16531	1.33768	1.60195	1.05949	0.21261	1.9938	0.054089	0.106832	-0.442041	-0.38711	-1.36762	-0.0112587	0.219933	-1.13828	-1.03457	-1.22887	-1.53554	-1.40221	-0.67338	3.64081	0.0086213
	Me2	-0.946098	-1.03295	-0.356075	0.755632	-0.507499	0.254049	-0.525151	-0.431055	0.647898	0.264742	0.795833	1.03045	3.11458	0.906981	0.62625	1.69554	0.673635	-0.52502	0.507241	-0.581166	-0.977904	0.24133	-0.50174	-0.712809	0.00697162	-1.44875	-1.46909	-0.539183	-0.966639	3.75494	0.00749663
	Tmem11	-0.722929	-0.711604	-1.52104	-0.43107	-0.23839	-0.0461265	-0.0121524	0.298769	1.44833	0.42221	-0.271147	2.33347	1.63744	0.00649433	0.158444	1.10788	2.01855	-1.21632	1.50872	-0.770896	-0.92704	-0.658311	0.295269	-0.576871	-0.876565	-0.306477	-1.09236	-0.561555	-0.294725	2.39599	0.0360457
	Psmd5	-0.828346	-1.77765	-0.414196	-0.200577	-1.15681	-0.234082	-0.455981	-0.0874956	1.16358	0.833249	0.250621	2.08579	2.29444	0.203214	-0.357789	1.38532	2.09261	0.153021	0.194864	-0.242327	-0.784343	-0.822656	0.0723067	-1.10126	-0.163204	-0.313727	-1.04996	-0.438782	-0.299837	3.43484	0.0108147
	Gpr162	-1.52979	-0.746024	-0.825237	-0.293007	0.0326896	-0.218908	-0.744941	0.184114	0.434525	0.478055	0.383749	0.786429	2.30542	0.738723	0.403371	1.78178	1.90079	-1.22247	1.50449	-0.485877	-0.207221	-0.0742486	-0.405031	-0.0617674	0.0362515	-0.211043	-1.56709	-1.4766	-0.901126	3.37592	0.0117726
	Por	-0.953277	-0.976088	-0.0324716	-0.300064	-0.805926	-0.151897	-0.610758	0.197839	0.904581	0.950059	0.711426	1.46852	2.35499	-0.00761095	-0.0629536	1.56784	1.93079	-0.659791	0.800823	-0.417712	-1.14821	-0.373449	-0.154943	0.713076	-0.434503	-1.27023	-0.6426	-1.37921	-1.21826	3.53384	0.00960614
	Stxbp5	-1.10544	-0.728564	-1.10017	-0.397764	-0.299206	-0.137274	-1.48102	-0.815279	0.201567	0.356496	-0.686857	1.88413	1.96957	0.79492	0.871754	1.84077	1.84513	0.325639	0.757774	-0.033174	-0.285032	0.950228	-0.638114	-0.895771	-0.149741	-0.424137	-0.587274	-0.725464	-1.3077	4.51554	0.0038228
	Dhx30	-1.02627	-0.848272	-1.50033	-0.874344	-0.91544	0.00773618	-0.508598	-0.688219	0.824934	1.61142	0.299398	0.83009	2.24809	0.153491	0.294828	1.56454	1.95032	-0.166609	1.58346	-0.566552	-0.794902	-0.00580874	0.0496043	-0.193294	-0.909815	-0.268207	-1.0073	-0.380839	-0.763117	5.01949	0.00233
	Cpne1	-0.292995	0.0963281	-0.731612	0.652239	-0.949663	0.936376	-1.552	0.26253	0.98433	0.305908	0.219298	2.47166	2.35578	-0.271737	-0.0620467	1.31513	0.961915	0.0576898	0.770469	-0.429212	-1.30215	-0.658047	-0.294465	-0.539909	-0.930389	-0.559421	-0.902811	-0.763985	-1.14921	3.26952	0.0130698
	Rasal1	-0.677512	-0.867414	-1.34001	-1.56636	-1.33985	-0.645523	-1.27985	-1.31014	0.741527	0.47939	0.944734	0.335697	1.46577	0.435289	0.356134	1.45167	1.86039	0.0805716	2.02799	0.866674	-0.266165	-0.213373	0.318682	0.450371	-0.0954048	-0.175476	-0.895481	-0.141234	-1.00108	5.10645	0.00219781
	Mrps5	-0.0790109	-1.07505	-0.736771	-0.834762	-1.20895	-0.198479	-1.37408	-0.767603	0.568548	0.307688	0.644554	1.41798	1.59827	0.566205	0.197275	1.35937	1.48829	-0.472947	2.35353	0.161559	-0.224355	0.0328888	0.908072	-1.14631	-0.229127	-0.170219	-0.444631	-1.16097	-1.48097	3.90399	0.00654
	Ubac2	-0.885518	-0.43949	-0.109024	-0.607733	-1.78941	0.873992	-0.155978	-0.985891	0.56009	0.79705	0.894516	1.40294	0.29087	0.753954	0.888843	0.49868	1.74766	0.540611	1.44933	0.506128	0.286083	0.101483	-0.692689	-1.42738	-0.490107	-0.111055	-1.02562	-0.311903	-2.56043	3.61979	0.00877283
	Cmbl	-1.46	-0.0716715	-0.962803	0.0927436	-1.43046	0.642748	-0.393468	-0.566149	0.256333	0.41283	0.188438	1.43428	2.12551	0.788766	-0.217259	1.46815	1.63021	0.202027	0.295963	1.07561	-1.09637	0.0466667	0.156763	-1.85918	-0.760516	0.602329	-0.304209	-1.04658	-1.2507	2.68227	0.0244958
	Efr3a	-0.452523	0.0595091	-0.88436	-0.951953	-1.68251	-0.316079	-1.48451	-0.615894	1.05891	0.734467	1.83768	1.61291	1.56079	-0.167753	-0.0784332	1.40045	1.1706	-0.688226	-0.0611837	0.453414	0.289021	0.693264	0.85311	0.13886	-0.0853914	-0.747025	-0.911333	-1.45707	-1.27875	2.14969	0.0494413
	Tecr	-0.814737	-1.39881	-0.592768	-1.71393	-0.780475	0.0743412	-0.17664	-0.874517	0.973591	1.70027	0.083297	0.837399	1.72754	0.111751	-0.094921	0.976223	2.00124	0.014434	1.83321	0.0569907	0.253759	0.150645	0.403498	-1.05632	-0.47818	-0.343586	-1.41961	-0.625023	-0.828665	3.55506	0.00939329
	Slc27a4	-0.498402	-1.06639	-0.668287	-1.5527	-1.07088	0.580729	-0.504507	-0.0277452	1.00311	-0.0469788	0.252678	1.0713	2.22307	0.307728	0.0492758	1.82567	2.0567	-0.826216	0.756517	-0.23388	0.475424	-0.220318	0.683892	-1.54093	0.0650323	-0.943812	-0.310121	-1.12623	-0.713737	2.18475	0.0469778
	Mtg1	-0.838539	-0.101123	-1.12733	-1.71907	-0.798661	-0.101046	-0.605896	-0.752782	-0.0748072	0.948756	-0.468076	-0.324632	1.89483	1.01475	1.39659	1.33433	1.8011	-0.199626	1.25979	0.190577	0.192468	0.183244	0.260115	-1.27485	0.851497	-1.89009	-0.688029	-0.623238	0.259757	3.26664	0.0130789
	Maoa	-0.639015	-0.945743	-1.09555	-1.36952	-0.441931	-0.439267	0.275251	0.143835	0.954596	0.616993	0.419258	-0.344214	1.51014	0.432865	0.577633	1.17077	2.47639	0.0981638	2.07564	-0.298463	0.259678	0.161279	-0.607379	-1.82341	0.118732	-0.952371	-0.334826	-1.09811	-0.901419	3.36272	0.0118549
	Grb10	-0.210262	-0.830195	-0.917228	-0.0243443	-0.305097	0.0041412	-0.518719	-0.0807742	0.0836187	0.801909	-0.789404	0.789189	2.65226	-0.62449	-0.087655	0.830127	2.8121	-0.184555	1.45617	0.286812	-1.19579	-0.0799792	-0.481602	-1.36789	0.045874	-1.2972	-0.399232	-0.654432	0.286645	2.21611	0.0449314
	Tm9sf2	-0.62302	-0.674708	-1.98473	-1.24902	-0.0677439	-0.0195379	-1.16853	-0.269513	0.574051	-0.128179	1.04294	-0.0305051	2.60453	1.0089	0.535457	1.21628	1.75684	-0.234046	1.09166	0.191061	-0.530132	0.11601	0.49875	-1.35456	0.0865487	-0.503099	-0.346273	-1.44024	-0.0991966	3.2808	0.0129432
	Gnl1	-0.124123	-0.934737	-0.418722	-0.815299	-1.38343	-0.231299	-0.093028	-0.0230645	2.13112	1.02786	0.672393	0.321696	2.15426	0.0444802	-0.619701	1.09517	1.48704	0.0473	1.85255	-0.565026	-0.0266215	-0.331517	0.222526	-1.49688	-1.00341	-1.04534	-0.443596	-1.00173	-0.498891	2.73931	0.0229977
	Rpl27a	0.1779	-0.701039	-0.818769	-1.16442	-0.134502	-0.521658	-0.811818	-1.07971	0.439464	0.425382	-0.273736	0.582349	2.66814	0.522752	0.124642	1.32843	2.62444	-0.180002	0.704753	0.0513071	0.327691	0.130966	0.163102	-2.05687	-0.487947	-0.783953	-0.715643	-0.447263	-0.0939818	2.87332	0.0201896
	Pus1	0.29681	-0.569411	-0.608313	-1.88876	-0.620599	0.808597	-1.17969	0.600794	0.294619	-0.0269996	-0.224608	0.59093	1.3308	-0.0504474	1.3982	2.05124	1.18632	0.107951	1.4633	-0.523526	0.891988	-0.766077	0.563446	-2.12282	-0.187939	-0.868139	-0.966617	-0.182258	-0.798799	2.33959	0.0384923
	Got1	-0.488643	-0.788843	-1.1663	-0.829018	-0.611074	0.301262	-0.430763	0.157114	0.779465	0.983332	1.15871	-0.0384269	1.72305	-0.471757	0.364977	0.770604	1.87047	-0.0789529	2.05704	-0.309001	-0.0288806	-0.815526	0.335636	-2.47286	0.265434	-1.30779	0.231479	-0.996622	-0.164118	2.74297	0.0229977
	Mthfd1	-1.746	-0.0110564	-1.53539	-0.541202	-0.1131	0.561418	-0.30079	-0.752456	1.15578	0.294322	-0.0983166	1.45001	1.39081	0.488963	0.628084	1.21952	0.995997	-0.599713	2.08323	-0.138514	0.644632	-0.232058	-0.0634555	-0.183898	0.328559	-1.66872	-1.69784	-1.28858	-0.270233	2.32544	0.0392402
	Trim32	-0.678588	-0.164962	-0.914648	-0.483282	-0.171735	0.325352	-1.94586	-0.113474	0.874679	0.65763	0.0940842	1.45941	1.75938	0.0399141	0.415021	1.17931	2.10431	-0.18698	1.00884	-0.226888	0.437848	-0.348493	0.206581	0.433721	-0.490351	-1.90813	-1.51329	-1.45076	-0.398629	2.89501	0.0198749
	Ganab	-0.710058	-0.626784	-0.103314	-0.712854	-0.376064	0.546326	-0.7335	-0.14022	1.65447	0.536098	1.03036	0.726427	1.5808	0.304434	0.21236	0.895992	1.88728	-0.495641	0.92766	0.0839537	1.19258	-0.466372	0.689256	-1.01976	-1.52402	-1.69099	-1.07331	-1.26712	-1.32799	2.509	0.0308002
	Tgfbrap1	-1.0512	-1.05877	-1.20765	-1.2208	0.450335	0.166015	0.165329	0.154068	0.438243	0.418513	0.209088	-0.0396437	1.66497	0.556055	0.364379	1.4841	1.90157	0.190829	1.08179	-0.392889	0.428497	-1.10267	1.25246	0.202843	-1.51803	-2.44953	-0.232166	-0.470648	-0.385079	2.31679	0.0397055
	Nt5c2	-0.355754	-0.918224	0.606786	-0.467252	-0.91003	-0.293031	-1.07652	-0.691907	1.46529	0.899602	1.00381	-0.070579	1.84183	0.397305	0.881612	1.15762	1.92359	-0.267189	1.16957	-0.855165	0.6882	-0.160458	-0.254	0.323089	-1.61333	-1.46401	-0.915437	-1.16523	-0.88017	3.42191	0.0110095
	Gemin5	-0.188814	0.324136	-0.610738	-0.0607474	0.0081913	1.01714	-0.299908	-0.277886	1.44233	0.889215	0.162456	1.58403	1.22257	-0.322773	0.0822569	0.718567	1.82781	-0.308919	0.576251	0.616944	0.615886	-0.636081	0.281107	-1.85244	-1.12066	-1.87015	-1.92704	-1.10563	-0.787102	2.62167	0.0266861
	Oplah	-0.439109	-0.520691	-0.24472	-0.987098	-0.272148	0.488123	-0.299324	-0.27713	0.53628	-0.259015	1.91791	0.635965	2.92422	0.647545	0.65502	1.13215	1.85544	-1.15524	0.187749	-1.05275	-0.299475	-1.13174	0.403421	-0.875284	-0.615963	-0.919059	-0.61523	-0.901809	-0.518033	3.16176	0.014591
	Fdxr	-0.928191	-0.640642	-0.898374	-1.64645	-0.21023	0.173899	-0.847376	-1.24064	0.851126	0.458975	1.94248	1.85107	1.84358	0.762088	-0.42949	0.837344	1.55753	-0.0460797	-0.363311	-1.50179	-0.162932	-1.07124	0.362451	0.670453	-0.647207	-0.333925	-0.263059	-0.633924	0.55386	2.89095	0.0198749
	Coro1a	0.110758	-1.02716	-0.371726	-1.38887	1.04601	0.871989	-0.834811	-0.63631	-1.3296	0.937127	2.57927	0.635001	1.67782	-0.163688	0.899514	0.692887	0.433058	-0.576703	0.659324	-0.63109	-0.367973	-2.00158	0.461302	0.418851	-1.32685	-0.378428	0.230789	-0.4589	-0.16002	2.25698	0.0424804
	Rps3a	-0.374728	0.251608	-0.561115	-0.470535	0.858392	0.659786	-0.498321	-0.513151	0.928221	0.762274	2.07892	0.907854	0.759397	1.00421	0.548273	0.486349	1.80992	-0.778925	1.00797	-0.514542	-0.292231	-1.81474	0.273107	-1.39338	-0.528158	-1.4635	-0.666752	-0.7855	-1.68071	4.43805	0.00396099
	Them6	-0.334606	0.198366	-0.597705	-0.59944	0.0146108	0.578051	-1.05645	0.340063	1.64432	0.512147	1.32009	1.94595	1.74681	0.686919	0.307088	0.374903	0.853525	-0.963702	0.474079	0.334332	0.618329	-1.69932	-0.162471	-0.496081	-0.691356	-1.55682	-1.05201	-1.28285	-1.45677	2.75588	0.0227873
	Hapln4	-0.480942	0.0160977	-0.485638	-0.350607	-0.588958	0.712689	-0.727729	0.489864	1.08135	1.21668	1.24342	0.645271	2.26668	0.697788	0.697449	0.805931	0.820017	-0.804502	0.718164	-0.205829	0.063058	-2.02508	0.184865	0.112412	-1.79851	-1.07545	-0.613946	-1.62106	-0.993489	3.62632	0.00871207
	Taok1	0.0107824	0.448409	-0.0927265	-0.0217158	-0.136943	0.957837	0.101512	0.257171	0.652981	0.74765	0.558453	1.88036	2.27131	0.146019	0.0578571	-0.448523	0.326404	-0.573387	0.976489	0.222794	0.34515	-0.902186	-0.296717	0.189823	-2.11849	-1.96423	-1.47596	-1.8637	-0.25642	2.70267	0.0240509
	G6pdx	-0.42942	0.173893	0.4353	-1.63877	-0.979196	1.32454	-0.807393	-0.137937	1.25949	1.47307	1.6566	1.4552	1.26629	0.835288	0.344922	0.0177927	0.131111	-0.547063	0.783063	-0.411799	0.560972	-1.68311	-0.629313	0.394689	-1.50041	-1.43183	-0.566889	-0.953934	-0.395154	2.47864	0.0323204
	Idh3g	1.05374	0.287535	-0.703947	-1.53863	-0.497723	0.338	0.277234	0.75829	0.756682	0.154619	1.88713	0.171539	0.867186	1.02506	0.983197	0.0344482	0.43822	-0.198671	1.71248	-0.752882	-1.62599	-1.88119	-1.70073	0.807982	-0.719382	-1.08472	0.303882	-0.400828	-0.752526	2.87035	0.0202379
	Syn1	0.217151	0.429871	0.523697	-0.306599	0.341491	1.168	0.419747	0.602086	0.936915	1.51871	1.36678	0.995814	0.979682	0.631034	0.725771	-0.983882	0.0297449	-1.15537	-0.0788416	-0.826346	-0.312045	-1.66737	-1.57689	1.30146	-1.28421	-0.249091	-1.62779	-0.429813	-1.6897	2.71881	0.023541
	Ank1	-0.196899	0.0848138	0.0565251	-0.826426	-0.472087	0.665294	-0.0490047	0.329687	1.22904	1.18143	2.21006	-0.322838	1.17821	0.946361	0.206113	-0.0629215	0.976422	0.114875	0.782899	0.0322844	0.80605	-1.26389	0.121791	-0.579966	-0.812488	-2.45453	-0.827977	-1.35765	-1.69518	3.0632	0.0164858
	Sipa1l2	-1.1474	0.120074	-0.440401	-1.45384	0.645025	0.909181	-0.14766	1.79609	1.25133	0.952925	1.54133	1.29872	1.01799	0.253391	0.21926	0.460665	-0.254549	-0.185414	1.29355	-0.509745	0.339353	-1.7884	-1.01078	-1.77724	-0.628821	-0.769873	-0.422935	-0.6059	-0.95594	2.89218	0.0198749
[truncated: 276 more rows]

## Sheet: Fig 5l
		Fig 5l	Venn diagram - hypothalamus
[truncated: 613 more rows]

[truncated: 3 more sheets: Fig 5m, Fig 5n, Fig 5o]
