# Supplementary material for: GLP-1R–GIPR–PPARα/γ/δ quintuple agonism corrects obesity and diabetes in mice
Source: Nature. 2026 Apr 29;653(8115):776–85. doi: 10.1038/s41586-026-10427-5 (PMC13190304; doi:10.1038/s41586-026-10427-5)
Supplement: Supplementary file 12 — Source Data Extended Data Fig. 2 [file 41586_2026_10427_MOESM12_ESM.xlsx]

## Sheet: EDF2a
	EDF2a	Concentration (M)	GLP-1:GIP			GLP-1:GIP:Lani
	GLP-1R Gas recruitment	1e-05	6.607	6.615	6.962	6.213	6.05	6.198
		3.15e-06	6.109	6.01	6.696	5.493	5.59	5.898
		1e-06	5.331	5.159	5.398	5.457	4.902	5.28
		3.15e-07	4.392	4.265	4.611	4.464	3.874	4.144
		1e-07	2.546	2.281	2.225	2.749	1.779	1.616
		1e-08	0.02732	-0.1539	-0.1434	0.1576	0.05834	-0.1783
		1e-09	-0.07497	0.06201	-0.04734	0.005661	-0.07435	-0.0762
		1e-10	0.1868	0.05984	-0.1398	0.08159	0.09575	-0.03916

## Sheet: EDF2b
	EDF2b	Concentration (M)	GLP-1:GIP						GLP-1:GIP:Lani
	GIPR Gas recruitment	1e-05	1.656	1.786	1.788	2.157	2.172	2.192	1.432	1.468	1.503	1.711	1.816	1.789
		3.15e-06	1.742	1.816	1.766	2.059	1.968	2.054	1.509	1.548	1.554	1.709	1.76	1.676
		1e-06	1.735	1.75	1.734	1.741	1.823	1.839	1.509	1.58	1.524	1.769	1.697	1.842
		3.15e-07	1.5	1.586	1.566	1.776	1.866	1.914	1.365	1.417	1.478	1.574	1.615	1.632
		1e-07	1.208	1.189	1.208	1.361	1.513	1.705	1.112	1.064	1.052	1.281	1.271	1.339
		1e-08	0.09258	0.003015	0.008837	9.713e-05	0.03178	0.007076	0.01785	0.0009545	0.001776	0.07821	0.0003081	0
		1e-09	0	0	0.003603	0	0.0004677	0	0	0	0.0003527	0.01405	0	0
		1e-10	0	0	0	0	0.001325	0.01388	0	0	0	0	0.001295	0.001312

## Sheet: EDF2c
			50 nmol/kg/day
	EDF2c	Vhcl	GLP-1:Lani	GLP-1:GIP:Lani		Test for normality passed:		no
	HOMA	34.4441	17.5333	5.63184
		24.2005	16.8026	2.32901
		33.8497	excluded due to fighting injury	2.06422
		29.6435	57.5091	1.00639
		35.7978	12.5411	3.4231
		35.1433	15.9661	0.176128
		35.8337	19.7195	3.39699
		10.7348	15.2608	0.955975
		outlier grubbs test

## Sheet: EDF2d
			50 nmol/kg/day
	EDF2d	Vhcl	GLP-1:Lani	GLP-1:GIP:Lani		Test for normality passed:		yes
	BG (mg/dl)	112	104	58
		106	109	36
		157		46
		119	108	35
		148	97	74
		163	120	51
		136	110	52
		105	112	59
			excluded due to fighting injury

## Sheet: EDF2e
			50 nmol/kg/day
	EDF2e	Vhcl	GLP-1:Lani	GLP-1:GIP:Lani		Test for normality passed:		yes
	Insulin (ng/ml)	4.33718	2.37761	1.36941
		3.2198	2.174	0.912387
		3.04064	excluded due to fighting injury	0.632862
		3.51312	7.50971	0.405515
		3.41118	1.82337	0.652377
		3.04064	1.87641	0.048705
		3.71589	2.52822	0.921301
		1.44183	1.92162	0.22851
		outlier grubbs test

## Sheet: EDF2f
			50 nmol/kg/day			50 nmol/kg/day
	EDF2f	Vhcl-Tesa studies	GLP-1:Tesa	GLP-1:GIP:Tesa	Vhcl-Lani studies	GLP-1:Lani	GLP-1:GIP:Lani		Test for normality passed:		yes
	placebo-corrected weight loss (%)	3.748	-3.733	-10.903	-0.137	-11.663	-27.565
		3.348	-4.943	-13.403	-2.02	-15.001	-38.696
		-2.513	-9.913	-28.253	-4.786		-37.142
		-1.783	-4.783	-19.493	-1.679	-9.1	-41.725
		7.108	-16.473	-15.713	6.246	-20.685	-35.668
		6.298	-17.693	-25.243	1.239	-10.257	-37.39
		-10.943	-12.373	-23.983	-1.587	-19.561	-34.612
		-5.263	-15.163	-22.733	2.724	-8.971	-32.971
						fighting wound

## Sheet: EDF2g
			50 nmol/kg/day			50 nmol/kg/day
	EDF2g	Vhcl-Tesa studies	GLP-1:Tesa	GLP-1:GIP:Tesa	Vhcl-Lani studies	GLP-1:Lani	GLP-1:GIP:Lani		Test for normality passed:		yes
	placebo-corrected fat mass loss (%)	11.453	-5.347	-33.272	3.116	-15.545	-43.675
		8.933	-6.318	-21.982	0.998	-18.892	-61.016
		-6.468	-11.536	-42.008	-11.423		-55.369
		-4.185	-2.094	-40.353	-2.9	-11.79	-66.431
		9.107	-23.671	-33.514	10.426	-57.573	-60.975
		17.527	-30.419	-40.792	2.116	-39.645	-60.893
		-26.652	-13.706	-29.265	-0.746	-30.55	-61.934
		-9.713	-20.343	-33.681	-1.587	-23.467	-62.826
						fighting wound

## Sheet: EDF2h
			50 nmol/kg/day			50 nmol/kg/day
	EDF2h	Vhcl-Tesa studies	GLP-1:Tesa	GLP-1:GIP:Tesa	Vhcl-Lani studies	GLP-1:Lani	GLP-1:GIP:Lani		Test for normality passed:		yes
	placebo-corrected BG (mg/dl)	-14.625	-1.625	-43.625	-18.75	-26.75	-72.75
		22.375	-3.625	-49.625	-24.75	-21.75	-94.75
		-39.625	-10.625	-73.625	26.25		-84.75
		0.375	-16.625	-36.625	-11.75	-22.75	-95.75
		19.375	-18.625	-31.625	17.25	-33.75	-56.75
		17.375	-23.625	-57.625	32.25	-10.75	-79.75
		-2.625	-24.625	-69.625	5.25	-20.75	-78.75
		-2.625	-27.625	-63.625	-25.75	-18.75	-71.75
						fighting wound
