# Supplementary material for: GLP-1R–GIPR–PPARα/γ/δ quintuple agonism corrects obesity and diabetes in mice
Source: Nature. 2026 Apr 29;653(8115):776–85. doi: 10.1038/s41586-026-10427-5 (PMC13190304; doi:10.1038/s41586-026-10427-5)
Supplement: Supplementary file 13 — Source Data Extended Data Fig. 3 [file 41586_2026_10427_MOESM13_ESM.xlsx]

## Sheet: EDF3a
	EDF3a	Day	Vhcl								GLP-1:GIP:Lani (2 nmol/kg)								GLP-1:GIP:Lani (10 nmol/kg)								GLP-1:GIP:Lani (50 nmol/kg)									test for normality passed:		yes
	BW (%)	0	0	0	0	0	0	0	0	0	0	0	0	0	0	0	0	0	0	0	0	0	0	0	0	0	0	0	0	0	0	0	0	0
		1	-3.05	-2.55	-0.68	0.2	-2.68	-2.94	-1.03	-0.74	-4.04	-2.27	-4.1	-3.81	-3.18	-1.06	-3.33	-2.04	-3.02	-3.38	-5.82	-5.91	-5.54	-5.23	-4.76	-3.23	-8.44	-5.04	-7.64	-6.59	-7	-7.25	-6.3	-5.9
		2	-5.78	-1.96	-4.48	-4.49	-4.98	-5.88	-3.64	0.92	-4.8	-3.72	-4.97	-6.14	-4.87	-2.97	-5.73	-3.89	-7.56	-8.31	-10.13	-9.7	-8.01	-8.91	-7.94	-7.02	-11.78	-9.82	-11.16	-9.89	-10.7	-10.59	-10	-8.41
		3	-2.29	-6.25	-1.58	-0.79	-3.82	-5.43	-1.38	-0.18	-4.8	-5.17	-6.91	-6.14	-5.62	-3.6	-7.21	-5.37	-8.86	-11.43	-14.01	-14.14	-11.5	-11.82	-10.58	-9.87	-16.22	-14.11	-14.67	-12.97	-13.99	-13.73	-12.78	-12.7
		4	-1.78	-6.71	-1.13	0.2	-6.5	-6.79	-1.72	0.37	-6.06	-4.34	-7.99	-6.99	-6.74	-2.97	-7.76	-4.63	-12.53	-14.29	-15.73	-17.72	-14.78	-14.34	-13.76	-14.61	-20.89	-16.88	-18.39	-16.48	-19.34	-17.84	-15.93	-15.92
		5	-1.53	-6.94	-2.03	-1.78	-6.69	-8.14	-2.59	-1.29	-8.59	-7.64	-10.37	-8.26	-8.99	-3.81	-9.24	-6.48	-14.25	-14.81	-19.61	-20.89	-19.1	-17.25	-16.05	-17.27	-24.89	-19.65	-22.11	-20.66	-24.07	-22.35	-19.07	-18.78
		6	-1.02	-5.79	-2.03	-1.78	-8.8	-6.56	-3.28	0.55	-9.6	-7.64	-11.45	-9.32	-9.36	-3.6	-11.09	-6.3	-16.85	-16.1	-21.98	-22.78	-21.97	-20.35	-19.58	-19.92	-28	-21.16	-25	-23.74	-27.57	-25.88	-22.78	-23.43
		7	-2.04	-7.41	-2.93	-2.77	-9.56	-7.47	-2.24	0.37	-9.6	-8.06	-12.53	-9.32	-9.36	-3.6	-12.57	-6.85	-21.81	-18.44	-22.84	-26.58	-24.85	-24.03	-22.93	-22.39	-30.89	-22.17	-28.72	-27.91	-32.3	-29.61	-25.93	-26.3
		8	-0.76	-7.18	-3.15	-2.77	-9.75	-8.82	-3.62	0.74	-9.612	-9.5	-14.25	-9.96	-10.3	-4.03	-13.31	-8.7	-22.46	-19.74	-25	-27.85	-28.13	-25.78	-26.1	-24.48	-31.56	-24.69	-30.37	-30.99	-35.19	-33.14	-30.19	-30.23
		9	-2.54	-8.56	-3.6	-2.38	-8.99	-9.95	-3.1	2.03	-9.34	-11.16	-14.69	-9.53	-10.3	-5.08	-15.34	-7.96	-25.27	-18.18	-24.57	-28.9	-28.95	-28.68	-29.98	-27.13	-32	-24.94	-31.82	-32.75	-37.04	-35.29	-32.59	-32.38

## Sheet: EDF3b
	EDF3b
	Fat mass (%)	Vehicle	GLP-1/GIP-Lani 2 nmol/kg	GLP-1/GIP-Lani 10 nmol/kg	GLP-1/GIP-Lani 50 nmol/kg		Lean mass (%)	Vehicle	GLP-1/GIP-Lani 2 nmol/kg	GLP-1/GIP-Lani 10 nmol/kg	GLP-1/GIP-Lani 50 nmol/kg
		-16.15	-47.89	-61.11	-72.62			1.87	-0.15	-7.8	-13.94
		-31.79	-23.95	-47.83	-67.23			4.41	-6.9	-6.86	-12.81
		-13.95	-43.2	-74	-71.68			-0.3	-4.06	-4.68	-11.35
		-6.09	-22.84	-76.61	-71.83			-4.8	-6.02	-6.93	-12.52
		-15.99	-31.39	-51.48	-72.97			-2.96	-6.59	-18.93	-19.4
		-22.18	-23.39	-54.82	-66.86			-5.83	-1.49	-15.38	-23.44
		-14.56	-38.06	-52.64	-60.44			1.26	-6.05	-20.88	-19.69
		-1.98	-22.26	-61.55	-61.15			0.93	-3.64	-7.02	-15.91
			test for normality passed:	yes					test for normality passed:	yes

## Sheet: EDF3c
	EDF3c	Vhcl				GLP-1:GIP:Lani (2 nmol/kg)				GLP-1:GIP:Lani (10 nmol/kg)				GLP-1:GIP:Lani (50 nmol/kg)
	Food intake (g)	0	0	0	0	0	0	0	0	0	0	0	0	0	0	0	0		test for normality passed:		yes
		1.55	2.1	1.8	2.3	1.4	0.7	1.6	1.5	1.5	0.75	0.45	1.2	0.7	0.25	0.2	0.1
		3.2	3.9	3.8	4.7	3.2	1.6	3.2	2.65	3.6	1.25	1	2	1.25	1.9	0.6	0.3
		5.05	5.8	5.45	7.2	6	2.8	5.1	3.95	5.85	1.85	1.45	2.75	1.9	2.15	0.8	0.45
		7.4	8.2	7.4	9.85	6.9	4.05	7.35	5.6	7.8	2.5	2	3.6	3.05	2.3	1.05	0.7
		9.5	9.95	9.3	12.05	9	5.25	9.2	7.3	9.95	3.9	2.5	4.65	4.5	2.45	1.3	0.95
		12.2	12.05	12.2	14.6	11.25	6.8	11.65	9.2	12.55	5.65	3.35	6.2	6.9	2.9	1.9	1.25
		14.2	13.65	13.65	17.4	13.6	8.3	13.7	10.75	15.9	7.15	3.9	7.3	9.2	3.4	2.2	1.4
		16.6	15.8	15.15	19.75	15.85	9.8	16.4	12.5	19.4	8.95	4.8	8.75	10.95	5	2.65	1.65
		18.8	17.8	16.7	22.15	18.1	11.6	18.25	14.15	22.15	10.85	5.55	9.9	13.2	5.8	3.35	2.15
										excluded due to visible excessive shredding of food

## Sheet: EDF3d
	EDF3d	Day	Vehicle								Semaglutide (10 nmol/kg)								GLP-1:GIP:Lani (10 nmol/kg)
	BW (%)	0	58.6	58.4	61	66	58.8	62.9	57	53.1	55.5	62.1	64.5	59.2	60.3	57.4	59.4	57	63.8	65.8	58.1	53.5	61	61.3	64.9	58.3		test for normality passed:		yes
		1	58.4	59.7	61.8	65.5	59.5	62.4	56.1	52.2	51.6	58	60.6	56	56.2	54	56.3	53.3	60.5	62.9	55.1	50.3	57.9	57.1	61.6	55.9
		2	59	59.2	62.7	65.7	58.8	62.1	55.7	51.4	50.2	56.9	59	54.6	54.8	52.7	54	51.8		61	52.4	48.9	55.1	54.2	57.8	53.8
		3	59.2	59	62.4	66.4	58.5	62.5	54.8	50.9	49.8	56.7	57	52.8	53.2	50.8	54.3	51.6		59	50.9	47.3	53.3	52.3	55.8	51.7
		4	58.7	58.6	60.9	65.6	58.7	62.3	54.2	50.7	48.4	55.6	55.6	52	52.2	49.2	52.8	50		56.7	49.1	45.8	51.3	50.4	55.1	50.1
		5	58.2	58.8	61.7	66.3	58.6	62.6	54	50.3	47.3	54.7	54.5	51.6	51.5	47.5	52.1	49.8		54.6	47.4	44.2	50.1	48.6	53.2	48.7
		6	58.1	58.3	60.4	65.1	57.9	62.3	53.6	49.9	46.4	54	52.7	49.9	49.5	45.5	50.3	48.3		52.9	45.4	42.8	48.3	46.8	51	46
		7	57.5	57.5	60.8	65.5	57.5	62	53.4	49.9	45.6	53.5	51.7	49.4	48.5	44.1	50.8	48		50.8	43.5	41.4	47	45.7	48.8	44.6
		8	57.1	57.7	61.2	65.8	57.5	61	52.8	49.2	44.7	52.7	50.8	48.9	47.5	41.7	49.8	47		48.6	41.4	39.7	46.1	43.9	47	43.2
		9	56.4	57.7	60.7	65.7	57.8	61.6	52.4	48.7	44	51.9	49.3	47.6	46.9	40.8	49.5	46.4		46.3	40	38.5	43.9	42.8	45.6	41.4
		10	57.6	57.2	60.1	65.1	58.2	61.3	52.3	48.3	43	50.8	48.6	47.5	45.7	39.3	48.9	45.7		44.2	37.7	37.8	42.4	40.9	44.5
		11	57.6	57.7	60.8	65.1	57.6	61	52.8	48.2	42.2	50.8	47	46.1	45.1	38.7	48.4	44.7		41.8	37.1	37.5	40.6	39.3	43.2
		12	56.2	57.2	59.7	65.1	57.4	60.9	52.1	47.7	41.3	49.5	46.3	46	43.5	37.9	47.8	43.9		40	35.9	36	39.2	38.1	42.2
		13	56.5	57.4	60.1	64.7	57.4	60.7	52.2	47.5	40.8	49.5	45.3	45.3	42	37.9	47.5	43.7		38.2	35.3	35.3	38	37.7	41.8
		14	56.9	58.1	60.6	65.1	57.2	60.5	52.4	47.9	40	49.5	44.3	45.3	41.3	37.1	47.3	43.6		38.5	34.1	34.8	37.1	35.6	40.3
		15	54.9	55.2	58.8	64.2	57.2	59.1	51.8	47	39.4	47.8	42.2	43.1	40	36.6	47.8	42.8		38	33.9	34.4	36.3	35.6	40
		16	55.1	56	58.7	64.5	56.8	58.9	52.1	47.3	38.6	47.4	42.6	43.1	39.8	37.1	46.9	42.6		36	33.2	33.8	35.6	34.8	39
																			excluded: fighting wound

## Sheet: EDF3e
	EDF3e	Day	Vehicle				Semaglutide (10 nmole/kg)				GLP-1:GIP:Lani (10 nmol/kg)
	Food intake (g)	0	0	0	0	0	0	0	0	0	0	0	0	0		test for normality passed:		yes
		1	2.85	2.85	2.3	1.75	0.3	0.4	0.25	0.2	0.15	0.3	0.15	0.35
		2	5.7	5.65	4.8	3.85	0.85	1.3	1.2	0.45	0.95	0.9	0.65	0.5
		3	8.45	8.65	7.5	5.4	1.8	2	2.45	1.4	1.55	1.3	1.5	0.65
		4	10.7	11.35	10.1	7.5	2.8	3.35	3.9	2.35	1.95	1.8	2.15	1.15
		5	13.2	14.3	13	9.75	3.8	5	5.3	4	2.25	2.35	2.5	1.5
		6	15.35	16.4	15.05	11.65	5.2	6.05	6.2	5.05	2.35	2.95	2.75	1.7
		7	17.4	19.05	17.1	13.85	6.4	7.55	7.3	6.85	2.55	3.7	3.75	2.05
		8	19.65	21.75	18.85	16.05	7.5	9.25	8.35	8.25	2.65	5.15	4.5	2.5
		9	22.15	24.7	21.5	18.2	9.15	10.8	10.25	10.15	4.05	6.25	5.6	3.2
		10	24.5	26.85	24.15	20.4	10.3	12.4	12.55	11.75	4.25	7.45	5.95	3.9
		11	27	29.35	26.55	22.95	11.8	13.65	15.05	13.45	5.45	8.9	6.65	5.5
		12	29.05	31.95	28.9	25.3	12.95	15.4	16.5	15.05	6.35	10.65	7.7	6.4
		13	31.45	34.5	30.9	27.65	14.4	17.4	17.85	16.9	7.95	12.2	8.95	8
		14	33.45	36.8	32.7	29.4	15.4	18.9	18.95	18.3	11.75	13.35	9.4	8.7
		15	34.7	38.75	34.85	32.15	17.1	20.2	21.1	20.7	14.35	14.6	11.85	11.9
		16	36.4	40.8	36.8	34.4	18.5	21.75	22.9	22.25	14.85	15.9	13.7	13

## Sheet: EDF3f
	EDF3f	Vhcl	Sema	GLP-1:GIP:Lani			Vhcl	Sema	GLP-1:GIP:Lani
	Fat mass (%)	-10.8457	-55.1087			Lean mass (%)	-2.49384	-14.6463
		-8.79479	-34.3299	-72.9994			-6.09717	-14.7382	-22.3352
		-2.08729	-65.8528	-80.7117			-2.11332	-14.0386	-11.7493
		-1.50592	-52.2977	-76.1801			-1.03458	-12.7934	-15.1839
		-2.06642	-63.2079	-74.2847			-4.41953	-16.9357	-11.0553
		-7.96983	-67.6573	-67.6072			-5.18659	-12.6481	-24.7077
		-20.996	-40.8207	-68.0412			-2.64633	-14.1718	-15.18
		-26.451	-45.536				-2.21106	-10.7167
		test for normality passed:		yes			test for normality passed:		yes
		excluded: fighting wound					excluded: fighting wound

## Sheet: EDF3g
	EDF3g	time (min)	Vehicle								Semaglutide (10 nmole/kg)								MAR709/PPAR (10 nmol/kg)
	GTT (mg/dl)	0	125	121	120	118	129	130	125	123	99	128	85	88	95	83	79	103		62	48	69	51	48	76			test for normality passed:		yes
		15	275	215	283	169	244	360	223	285	207	250	317	266	200	138	154	169		184	139	220	130	174	101
		30	342	244	459	244	306	405	279	290	284	231	390	299	242	125	190	236		202	136	157	165	189	110
		60	367	250	464	262	261	389	280	237	174	196	343	167	207	113	170	187		152	89	129	125	145	76
		120	284	163	319	138	222	245	224	199	114	105	283	121	114	98	132	128		131	63	84	88	64	70
													missinjected						excluded: fightlng wound

## Sheet: EDF3h
	EDF3h	Vhcl	Sema	GLP-1:GIP:Lani
	BG (mg/dl)	105	132			test for normality passed:		yes
		94	124	79
		100	112	77
		114	124	76
		130	133	76
		114	98	75
		111	128	77
		103	72

## Sheet: EDF3i
	EDF3i	Vhcl	Sema	GLP-1:GIP:Lani
	insulin (ng/ml)	4.806	1.216			test for normality passed:		no
		5.209	0.794	0.689
		4.327	1.143	0.856
		6.886	1.471	1.839
		5.399	1.512	1.265
		5.371	1.587	0.952
		4.29	4.093	2.854
		3.16	2.059

## Sheet: EDF3j
	EDF3j	Vhcl		GLP-1:GIP:Lani		GLP-1:GIP		Lani
	Energy Expenditure	Body weight (g)	Energy expenditure (kcal/h)	Body weight (g)	Energy expenditure (kcal/h)	Body weight (g)	Energy expenditure (kcal/h)	Body weight (g)	Energy expenditure (kcal/h)
		52.3	0.640791	54.9	0.592594	53.9	0.551177	53.9	0.586886
		47.9	0.587845	52	0.720132	51.7	0.612807	53.9	0.645015
		54.5	0.68493	53.9	0.579604	53	0.540892	60.1	0.534522
		54	0.606877	53.1	0.612883	56.2	0.641689	47.5	0.506515
		53	0.587529	55.1	0.623927	50.6	0.602175	56.4	0.561651
		58.4	0.582893	53.8	0.620365	59.1	0.618697	53.6	0.661134
		59.6	0.600011	59.6	0.560753	59.8	0.622227	54.9	0.610206
		56.6	0.715193	54.7	0.631432	51.8	0.617467	59	0.647996

[truncated: 2 more sheets: EDF3k, EDF3l]
