# Supplementary material for: GLP-1R–GIPR–PPARα/γ/δ quintuple agonism corrects obesity and diabetes in mice
Source: Nature. 2026 Apr 29;653(8115):776–85. doi: 10.1038/s41586-026-10427-5 (PMC13190304; doi:10.1038/s41586-026-10427-5)
Supplement: Supplementary file 14 — Source Data Extended Data Fig. 4 [file 41586_2026_10427_MOESM14_ESM.xlsx]

## Sheet: EDF4a
	EDF4a
	Liver DEGs	Lani vs. Vhcl	p-value		GLP-1:GIP vs. Vhcl	p-value		GLP-1:GIP:Lani vs. Vhcl	p-value
	1	Proscos	6.26836e-06		Igfbp2	7.32429e-08		Ugt1a5	1.52695e-21
	2	D330050I16Rik	6.26836e-06		Il17rc	7.32429e-08		Gm27216	6.48835e-18
	3	H2aj	1.16843e-05		Clic3	7.61334e-08		Igfbp2	6.48835e-18
	4	Scand1	1.16843e-05		Mier2	2.00855e-06		Dct	6.75837e-17
	5	Rsph3b	3.95545e-05		Qprt	5.14877e-06		Hectd2	7.73992e-17
	6	Smad6	6.92837e-05		Gm31834	5.14877e-06		Cyp4a31	1.54918e-15
	7	Rnaseh2c	7.05942e-05		Plin4	5.44297e-06		Tm7sf2	3.12315e-15
	8	Myd88	8.19384e-05		P2rx3	6.40452e-06		Ropn1l	3.12315e-15
	9	Cnbd2	0.000112538		Emc10	9.66956e-06		Hectd2os	9.05021e-15
	10	Mmp11	0.000115164		Tfrc	9.71537e-06		Aldh1a7	2.16954e-14
	11	Lncpint	0.000184015		Lsr	9.71537e-06		Cyp2a4	3.42798e-14
	12	Romo1	0.000192012		Ephb2	1.72553e-05		Scpep1	3.42798e-14
	13	Mrps12	0.000206358		2200002D01Rik	1.92588e-05		Pgrmc2	1.6436e-13
	14	Pigyl	0.000206464		Scpep1	2.90967e-05		Slc23a1	2.15303e-13
	15	Bola1	0.000206464		Mrps12	3.00124e-05		1810021B22Rik	3.4379e-13
	16	Tmem259	0.000206464		Rtf2	4.51829e-05		Slc25a1	6.49711e-13
	17	Htra2	0.000206464		Lsm4	4.58548e-05		Tecr	1.58403e-12
	18	P2rx3	0.000219185		Snrpb	4.58548e-05		Slc22a15	1.58403e-12
	19	E030042O20Rik	0.000219185		Slc27a4	5.49634e-05		Sec22c	2.34651e-12
	20	Zfp771	0.000239501		Gm17077	5.49634e-05		Cyp39a1	2.63936e-12
	21	2310039H08Rik	0.000241178		Htra2	5.95729e-05		Polr3g	3.15371e-12
	22	C730034F03Rik	0.000373563		Ppp2r1b	6.63516e-05		Cutal	3.15371e-12
	23	2200002D01Rik	0.00041036		Krtcap2	6.98847e-05		H2-Q10	3.15371e-12
	24	Uqcrq	0.000430068		Stx2	7.39044e-05		Wbp2	4.8702e-12
	25	Csnk1g2	0.000430068		Ermp1	8.13241e-05		Txnrd3	5.06738e-12
	26	Gm45051	0.000601683		Gm4673	8.51927e-05		Lrtm1	5.80073e-12
	27	Gm26620	0.000782314		Dohh	8.51927e-05		Angptl3	6.08736e-12
	28	Rplp2	0.00100583		Gm26787	9.03116e-05		Clic3	6.65068e-12
	29	Zfp787	0.00102848		Cyp39a1	0.000101206		Fgfrl1	6.65068e-12
	30	Lsm4	0.00102848		Osgin1	0.000101206		Cyp2j5	1.4102e-11
	31	E430024P14Rik	0.00105219		Tbl1x	0.000106783		Mpv17l	1.53486e-11
	32	Tpgs1	0.00105219		Prob1	0.000106783		Golgb1	1.6431e-11
	33	Gm31834	0.00107935		Scpep1os	0.000111517		AW495222	1.78511e-11
	34	Akt1s1	0.00115613		Scarb1	0.000114738		Pnldc1	1.83915e-11
	35	Gm30025	0.00122004		Gm19412	0.000115306		Agtrap	1.87372e-11
	36	Smpd5	0.00155589		Zfp219	0.000117022		Gm13375	3.1815e-11
	37	Dohh	0.00155589		Kdf1	0.000118867		Gm42375	3.1815e-11
	38	Med25	0.00160419		Sf1	0.000118867		2310030G06Rik	4.39334e-11
	39	Gm42670	0.00174003		Ctsa	0.000118867		Ldlr	5.19297e-11
	40	Egln2	0.00182581		Sec61b	0.000133456		Aqp8	6.1808e-11
	41	Gm11586	0.00182581		Gprc5b	0.000135635		Gm11992	6.69569e-11
	42	9330160F10Rik	0.00182581		Ccni	0.000139251		Gid8	9.22299e-11
	43	Ehmt2	0.00202527		Pltp	0.000149522		Stard4	9.40165e-11
	44	4833422C13Rik	0.00206424		Synj2	0.000171692		Dmgdh	9.82702e-11
	45	Gm11788	0.00211969		Chmp1b	0.000171692		Gm12265	9.88519e-11
	46	Tmem202	0.00217713		Saysd1	0.000183388		Rapgef4	1.59986e-10
	47	Ino80b	0.00229766		Puf60	0.000185161		BC049987	1.89873e-10
	48	Tomm6os	0.00241175		Eif4h	0.000185161		Dcakd	1.89873e-10
	49	Tmem160	0.00292184		Ei24	0.000185161		Mpp1	1.89873e-10
	50	Gm16759	0.00292184		Mccc1os	0.000185161		Scpep1os	1.91973e-10
	51	Gm47525	0.00292184		Slc22a15	0.000185161		Gatm	1.91973e-10
	52	Dpm3	0.00297598		Paxx	0.000191515		Snhg11	2.59802e-10
	53	Rpl27a	0.00309647		Adgrv1	0.000197158		Qpct	2.63286e-10
	54	Rex1bd	0.0032455		Mthfsd	0.000200094		Rapgef4os2	3.1629e-10
	55	4930539J05Rik	0.00329187		Rplp2	0.000201218		Echdc1	3.65547e-10
	56	Gm19412	0.00329187		Ino80c	0.000209966		Gck	3.77944e-10
	57	Rsf1os2	0.00338519		Taf13	0.000210696		Magi3	4.2621e-10
	58	0610039K10Rik	0.00338519		Thop1	0.000210696		Ces1e	4.38445e-10
	59	A330040F15Rik	0.00343898		Zfp771	0.000210696		Rbbp9	4.72383e-10
	60	Nfkbib	0.00343898		Mmp11	0.000233502		Tbl1x	4.73916e-10
	61	Dazap1	0.00352839		Ncor2	0.000241293		Acox1	5.66795e-10
	62	Emc10	0.00370646		Dmbt1	0.00024643		Trem2	6.59659e-10
	63	Ubald2	0.00370646		Gm11586	0.000267291		Akr1b8	6.66757e-10
	64	Rpl36	0.00370646		Mfsd9	0.000267291		Tlcd2	6.84172e-10
	65	Fbxl15	0.00373408		Gid8	0.00027908		Pja1	8.07021e-10
	66	Gm4419	0.00373408		Dvl1	0.000284104		Epm2a	8.86004e-10
	67	Ccdc85b	0.00376827		Gramd1c	0.000299898		Fcor	9.11778e-10
	68	Znhit2	0.00401968		Tmed10	0.000321438		Spsb2	9.49792e-10
	69	Junb	0.00417139		Vps37b	0.000350966		Fabp7	9.78493e-10
	70	Sf3a2	0.00565509		Cnnm1	0.000350966		Prob1	9.86788e-10
	71	Tfeb	0.00565509		Vps41	0.000383746		Ebp	1.12868e-09
	72	1700081N11Rik	0.00594325		Mmrn2	0.000385447		Cfap36	1.17293e-09
	73	Gm36279	0.00602878		Ppl	0.000391178		Lepr	1.17293e-09
	74	Saysd1	0.00707		Cmtm4	0.000391178		Fdps	1.1796e-09
	75	A230005M16Rik	0.00707		Fkbp11	0.00040917		Zbed5	1.1796e-09
	76	Gm6288	0.00761635		Scand1	0.000425875		Efcab2	1.19535e-09
	77	Zfp628	0.00788371		Stom	0.000425875		Gramd2b	1.23175e-09
	78	Snrpb	0.00807264		Gid4	0.000425875		Arhgap25	1.29697e-09
	79	Gm44264	0.00887179		Gm33543	0.000425875		Ccl6	1.34226e-09
	80	Atp6v0c	0.00887179		Iqck	0.000429554		Rnf146	1.38491e-09
	81	1810012K08Rik	0.00919668		Ncln	0.0004665		Abcc12	1.68818e-09
	82	Trappc6a	0.00919668		Cope	0.000493731		Hsd17b10	1.84231e-09
	83	Ndufaf8	0.00919668		Gmds	0.000493731		Tcirg1	2.06855e-09
	84	Zfhx2	0.00950559		Nmral1	0.000501666		Adam8	2.08142e-09
	85	Ubald1	0.0105521		Sec22c	0.000501666		Cbr1	2.56228e-09
	86	Mfsd11	0.0109566		Gm11508	0.000548063		Dok2	2.56228e-09
	87	Cldn3	0.01117		Mtln	0.000548063		Trem6l	2.67421e-09
	88	Mrpl57	0.0117858		Pnpt1	0.000548063		Creld1	2.77936e-09
	89	2610206C17Rik	0.0126537		Gnpnat1	0.000581928		Rnf13	3.66586e-09
	90	Lypla2	0.013189		Cnp	0.000636811		Rdh11	3.66586e-09
	91	Gm28536	0.0137338		Cdk5rap3	0.000645734		Slc37a2	3.66586e-09
	92	Gm50251	0.015054		Fiz1	0.000645734		Mier2	3.94784e-09
	93	Ppp1r35	0.0153312		Pnldc1	0.0006727		Acss2os	4.28355e-09
	94	Nr2f6	0.0162374		Mfap3l	0.0006839		Cd84	4.81361e-09
	95	Gm11508	0.0169421		Ubald2	0.000692552		Pebp1	4.81361e-09
	96	Exosc4	0.0169421		Mpp1	0.000692552		Il18	4.81361e-09
	97	2310009B15Rik	0.0169421		Fkrp	0.000718222		Gm11789	5.38485e-09
	98	Gm49719	0.0169421		Nup210	0.000736825		Ear2	5.92161e-09
	99	Atp13a2	0.0172524		Luc7l	0.000801867		Gm15856	6.16797e-09
	100	Yif1b	0.0187881		5031439G07Rik	0.000801867		Lgals3	6.47177e-09
	101	Trp53i13	0.0187881		Sspo	0.000804027		Ebpl	6.81131e-09
	102	Oaz3	0.0188016		Proscos	0.000872178		Abcd1	7.06081e-09
	103	Nfkbil1	0.0191532		Epb41l5	0.000894043		Tfpi2	7.44475e-09
	104	Ppp1r16a	0.0215269		Stx1b	0.000915174		Tuba8	7.44475e-09
	105	Tmem238	0.0215269		Cyp2c70	0.000949634		Prorsd1	7.89388e-09
	106	Mccc1os	0.0215269		Rpl27a	0.000952789		Cnnm1	9.25457e-09
	107	F12	0.0221547		Plin2	0.000958201		Eepd1	9.68944e-09
	108	Gm20163	0.023469		Steap3	0.000958201		Tcf25	1.02484e-08
	109	Fkbp8	0.0235891		C730002L08Rik	0.000958201		Gdpd1	1.13973e-08
	110	Chchd10	0.0235891		Mycn	0.000996598		Tmem97	1.26438e-08
	111	2500004C02Rik	0.0236516		Yipf3	0.000996598		Arhgef9	1.30707e-08
	112	D830050J10Rik	0.0242874		Aldh1a7	0.00100987		Man2b2	1.33492e-08
	113	Zfhx2os	0.0247213		Repin1	0.00100987		Rxrg	1.4494e-08
	114	Zbtb7a	0.0249083		Mapt	0.0010101		Nxt2	1.47105e-08
	115	Ccdc124	0.0253926		Fam216a	0.00109525		Aldh3b1	1.51643e-08
	116	Lrp3	0.0255303		Xpr1	0.00110301		Rtf2	1.58071e-08
	117	Thap7	0.0259559		Mrpl53	0.00111315		Pithd1	1.63943e-08
	118	Rsph3a	0.0266545		Avpi1	0.00111762		Gpnmb	1.65112e-08
	119	Gm49476	0.0267811		Slc6a6	0.0011816		Dbi	1.73978e-08
	120	Rps26	0.0286763		Hps1	0.00121515		Chpt1	1.76639e-08
	121	Klhl36	0.0291597		Rab20	0.00121515		Sc5d	1.93842e-08
	122	Emc8	0.0291597		Ppat	0.00124263		Rassf3	2.04459e-08
	123	1190005I06Rik	0.0293157		Sf3a2	0.00125389		Scarb1	2.04543e-08
	124	Dnajc4	0.0296994		Oaz3	0.00127154		Gtf2a1	2.26114e-08
	125	Gm28529	0.0303249		Nav2	0.00127154		Acss2	2.34562e-08
	126	B930094E09Rik	0.030434		Dazap1	0.00128671		Ppp2r1b	2.34562e-08
	127	Epn1	0.0310154		Gck	0.00134305		Dnajb2	2.47854e-08
	128	Rps13	0.0312792		Slc51b	0.00134305		Nsdhl	2.52683e-08
	129	Bcl2l12	0.0313583		Ankrd40cl	0.00134794		Pttg1	2.84387e-08
	130	Rara	0.0326657		Eda	0.0013504		Dynll1	2.99499e-08
	131	Tmem116	0.033447		Styx	0.00135406		Clstn3	2.99499e-08
	132	Irf2bp1	0.033447		Ggcx	0.00135406		Ccni	3.1954e-08
	133	Mbd6	0.033447		Gtpbp3	0.00142645		Bmp6	3.1954e-08
	134	Ddx54	0.033447		Pycr1	0.00151985		Pcyt2	3.27086e-08
	135	Rplp1	0.0342391		Gnat2	0.00152316		Acat2	3.27841e-08
	136	Lrfn4	0.0342951		Yif1b	0.00154082		Cpn1	3.27841e-08
	137	Il17rc	0.0350167		Rabl6	0.00154597		Aldoc	3.29699e-08
	138	Bcar1	0.0391067		Setd1b	0.00156603		Cyp2c29	3.37651e-08
	139	Zfp219	0.0391067		Rxrg	0.00156603		Nt5dc2	3.82663e-08
	140	1700030C12Rik	0.0416824		Akt1s1	0.00156603		Dnajb12	4.43407e-08
	141	Selenoh	0.0431703		Dusp22	0.00156603		Eva1a	4.63072e-08
	142	Gm37305	0.0443243		Psat1	0.00156603		P2ry4	4.67355e-08
	143	1700034H15Rik	0.0443243		Rps26	0.00159157		Bid	4.67355e-08
	144	Mrpl52	0.0448823		Dus3l	0.00160763		Herpud2	4.73911e-08
	145	Grcc10	0.045177		Mrpl54	0.00163172		Pex3	4.87536e-08
	146	1700120B22Rik	0.0465954		Hsd17b2	0.00163172		Hsd17b12	5.35595e-08
	147	Pik3r2	0.0470541		Slc43a3	0.00163172		1810008I18Rik	5.35595e-08
	148	Mrpl53	0.0481504		Cidea	0.00164918		Slc15a3	5.54569e-08
	149	Fbrs	0.0481504		Snta1	0.00180135		Leap2	5.64392e-08
	150	Polr2l	0.0491195		Gm37915	0.00180562		Chmp1b	5.96397e-08
	151	Gm48488	0.0494932		Ocln	0.00185009		Sdf4	6.60775e-08
					Chid1	0.0018689		Akt1	6.81478e-08
					Gm47525	0.0018689		Il17rc	6.81478e-08
					Asb5	0.00193519		Pmvk	7.40675e-08
					Ces1e	0.00193519		Gngt1	7.59271e-08
					Angptl3	0.00196537		Prnp	7.71889e-08
					Pard3bos3	0.00198051		Insig1	7.76296e-08
					Slc9a8	0.00198051		Ogfrl1	8.50538e-08
					Irf2bpl	0.00205637		Sycp3	8.52941e-08
					Slc26a2	0.00209707		Gm49012	8.52941e-08
					Slc17a5	0.0021135		Baiap2	8.60757e-08
					Plppr2	0.0021417		Erg28	8.644e-08
					Ier2	0.0021522		Osgin1	8.93487e-08
					Nfkbib	0.0021522		Rhbdd3	9.19671e-08
					Hexd	0.00219733		Clic4	9.19671e-08
					Gpihbp1	0.00222002		Spryd7	9.90826e-08
					Tnk2	0.00222002		Kntc1	9.9365e-08
					Qng1	0.00228842		Lactb2	9.95526e-08
					Cct7	0.00229198		Stx1b	1.00683e-07
					Mtor	0.00229198		Zc2hc1c	1.05332e-07
					Tafa2	0.00229198		Bloc1s5	1.05332e-07
					Cdhr5	0.00237099		Bdh2	1.05928e-07
					Ift140	0.00242248		Srsf6	1.06968e-07
					Ahsg	0.00242248		Pex16	1.11359e-07
					E230013L22Rik	0.00242248		Mn1	1.11863e-07
					Kpna3	0.00242248		Pld3	1.13644e-07
					Bid	0.00243081		Blmh	1.14427e-07
					Ints1	0.00243081		C3ar1	1.22121e-07
					Dpm3	0.00261981		Gm15966	1.22121e-07
					B230322F03Rik	0.00264096		Tmem144	1.23367e-07
					H13	0.00265827		Capg	1.25467e-07
					Rpl22l1	0.00265827		Gm32063	1.30752e-07
					Klhl5	0.00271581		Slc38a7	1.32669e-07
					Slc6a13	0.00274745		Mmp12	1.35149e-07
					Alkbh6	0.00275988		Ptafr	1.45893e-07
					Tgoln1	0.00275988		Gm39469	1.45893e-07
					Cnbd2	0.00275988		Lyz2	1.50829e-07
					Gm30505	0.00275988		Lpl	1.51957e-07
					Nosip	0.00281339		Hint3	1.53146e-07
					Aatf	0.00291652		Gm10516	1.66839e-07
					Rps13	0.0029251		Kifbp	1.66839e-07
					A230087F16Rik	0.00300732		2210039B01Rik	1.78075e-07
					Apom	0.00300732		Spata6l	1.8628e-07
					Isy1	0.00300732		Tbxas1	1.8628e-07
					Spsb2	0.00303049		Abhd8	1.8628e-07
					Arf1	0.00305333		Tlr8	1.8628e-07
					Crlf2	0.00305762		Ppl	1.92369e-07
					Rapgef4	0.00305762		Tceal8	1.92369e-07
					Rpl10a	0.00306495		Fads1	1.93566e-07
					Bmp2k	0.00314948		Ankrd55	1.95807e-07
					Sorbs1	0.00315065		Trim28	2.08956e-07
					Arl4a	0.00317055		Cd68	2.10976e-07
					Chpt1	0.00317055		Pstpip2	2.14393e-07
					Bst2	0.0032261		Ube2b	2.14393e-07
					Mroh6	0.00322815		Ddx39a	2.14393e-07
					Zcchc8	0.00323055		Casp9	2.16321e-07
					1700034H15Rik	0.00326191		Cyb5b	2.24659e-07
					Abcb11	0.00326843		Tiam2	2.26434e-07
					Fastk	0.00326843		Cyp2d40	2.29749e-07
					Trim28	0.00327178		Pfkfb1	2.31076e-07
					Clptm1	0.00327178		Olig1	2.36767e-07
					Mrpl52	0.00329506		Cyba	2.37868e-07
					Zbtb7a	0.0033127		Rab11fip4	2.48152e-07
					Sars2	0.00340732		Gm11967	2.48152e-07
					Romo1	0.0034617		Rnf123	2.56731e-07
					Zfp950	0.00348875		Zmat1	2.57201e-07
					Pick1	0.00350532		Gm15622	2.58996e-07
					Gm16268	0.00350983		Gm46516	2.98639e-07
					Ccl9	0.00352226		Dynll2	2.98639e-07
					Timm50	0.00367758		Mcm6	3.04395e-07
					Car14	0.00367758		Lgals8	3.2902e-07
					Dimt1	0.00372895		Nfam1	3.29781e-07
					Vamp5	0.00372895		Cyp27a1	3.33502e-07
					2310039H08Rik	0.00398871		Ppif	3.45675e-07
					Serbp1	0.00399336		Cyp2r1	3.50758e-07
					Egln2	0.00408799		Rnd2	3.53253e-07
					Tars2	0.00415622		Zfand4	3.69674e-07
					Kctd21	0.00421568		Itih5	3.69674e-07
					Cpsf6	0.00421568		Arhgef7	3.74996e-07
					Med25	0.00432923		Cotl1	3.78156e-07
					Mrpl57	0.0043977		Tnfsf13	3.78156e-07
					Pip4k2c	0.0044686		Atp6v1b2	3.84235e-07
					Dusp11	0.0045318		Cisd1	3.88342e-07
					Cnn3	0.00474613		Prkce	4.33757e-07
					Vps29	0.00483634		Paxbp1	4.38034e-07
					Sltm	0.00500264		Abcg1	4.38034e-07
					Alg8	0.00504968		Spata24	4.46175e-07
					Cyp2a4	0.00504968		Hmga1	4.5882e-07
					Ndufaf8	0.00508081		Dcun1d4	4.67213e-07
					Mfsd4b5	0.00508081		Slc7a8	4.76398e-07
					Junb	0.0052348		Pck2	4.96158e-07
					Gm13613	0.0052348		Gas1	4.96158e-07
					Gm46565	0.00529887		Gm49336	5.1173e-07
					Dynlt3	0.00529887		Actn1	5.1173e-07
					Adamts7	0.00530102		Rab5a	5.35765e-07
					Clba1	0.00530102		Orc5	5.55686e-07
					Map4k2	0.00530102		Plekho2	5.56363e-07
					Papss2	0.00531564		Chst12	5.60686e-07
					Adss1	0.00535212		Map2k1	5.67795e-07
					Mfsd11	0.00535212		St3gal3	5.67795e-07
					Brd7	0.0053534		Prim2	5.83705e-07
					Hycc1	0.00536064		Cd300c2	6.04597e-07
					Lypla2	0.00536064		Tmx4	6.05994e-07
					Gm26620	0.00547087		Zbtb11os1	6.48281e-07
					Mafg	0.00547087		Rabl6	6.48281e-07
					Akap1	0.00548371		Ckb	6.71077e-07
					Rnf126	0.00548371		Prim1	6.74094e-07
					Asns	0.00548371		Ripk4	7.09036e-07
					Ebna1bp2	0.00548371		Soat1	7.09036e-07
					Stab1	0.00549349		C5ar1	7.40419e-07
					Wdr19	0.00552345		Cyth4	7.43676e-07
					Rpl36	0.00552345		Pkib	7.43857e-07
					Akt1	0.00557297		Gm49463	7.48182e-07
					Rbck1	0.00557478		Jpt1	7.8429e-07
					Gm4419	0.0057885		Sucnr1	7.90775e-07
					Kank3	0.00582739		Tm7sf3	7.93181e-07
					Cldn3	0.00585795		Ap5s1	8.45196e-07
					Ropn1l	0.00595002		Selenbp1	8.64745e-07
					Capn1	0.00595784		Stk38l	9.60501e-07
					Ttc27	0.00596998		Trhde	9.60501e-07
					Bloc1s5	0.00598593		2310034O05Rik	9.70049e-07
					Gm45051	0.0060576		Gm11752	9.70049e-07
					Bcl6b	0.0060576		Csrp2	9.70049e-07
					Spata24	0.00608701		Fgf9	9.70049e-07
					Pi4ka	0.00610291		Metap2	9.9856e-07
					Selenos	0.00610291		Gm45822	9.9856e-07
					Cyp4a31	0.00610334		Nt5c3b	9.9856e-07
					Ppa1	0.00628182		Gm46218	1.00084e-06
					Abca8b	0.00630124		Slc38a4	1.01621e-06
					Dapk1	0.00637233		Lgmn	1.01621e-06
					Clstn3	0.00637233		Rpl10a	1.02101e-06
					Ripk4	0.00637233		Tafa5	1.04552e-06
					Trappc12	0.00637233		Awat2	1.07115e-06
					Tbc1d22a	0.00643435		Hadhb	1.07266e-06
					Rexo1	0.00648405		Siglec1	1.07266e-06
					1110002J07Rik	0.00656139		Axl	1.07282e-06
					Rbbp9	0.00656139		Rnft1	1.07282e-06
					Pdap1	0.00662282		Gltp	1.08092e-06
					Mrpl47	0.00674322		Rab18	1.11997e-06
					Castor1	0.00674353		Actr3	1.12278e-06
					Gsdme	0.0068641		Adora1	1.12278e-06
					Zfp628	0.00691131		Snrpb	1.14264e-06
					Plscr4	0.00691879		Ablim3	1.14574e-06
					Zfp395	0.00701514		Isy1	1.15625e-06
					Csad	0.00711435		Vkorc1l1	1.16641e-06
					D330050I16Rik	0.00711435		Bhmt	1.16641e-06
					Fuca2	0.00715661		Gpam	1.18718e-06
					Trp53inp2	0.00717863		Dhcr7	1.19358e-06
					Tlr5	0.00731124		Mdh1	1.20712e-06
					Tnfrsf22	0.00743179		Qdpr	1.23712e-06
					Tm6sf2	0.00743179		Cd300lb	1.26054e-06
					Atoh8	0.00743179		Msr1	1.26054e-06
					7530414M10Rik	0.00743179		Mup21	1.29001e-06
					Gsap	0.00751895		Mmab	1.31565e-06
					Tsc22d1	0.00763392		Haao	1.31565e-06
					Nup88	0.00768413		Wfdc21	1.32453e-06
					Tpgs1	0.00775016		Atoh8	1.34506e-06
					Cbfa2t3	0.00777585		Csrp3	1.38306e-06
					Fmo3	0.00777585		Plekhg6	1.40516e-06
					Pigyl	0.00778144		Itgb2	1.48928e-06
					Plppr3	0.00778144		Slco2b1	1.57181e-06
					Egln1	0.00778709		Sltm	1.60459e-06
					Ankrd50	0.00797544		Gngt2	1.61932e-06
					Rpp30	0.00797544		Kctd21	1.64604e-06
					Trappc6a	0.00797544		Phf19	1.64604e-06
					Rnd1	0.00797544		Prrc1	1.64604e-06
					Gm39469	0.00809358		Apom	1.64604e-06
					Fgfr2	0.00816041		Zbtb40	1.66112e-06
					Mogat1	0.00816066		Nr2c1	1.67458e-06
					Hs3st3b1	0.008218		4732471J01Rik	1.6975e-06
					Slc13a4	0.00823991		Apoa2	1.70528e-06
					Slc35f5	0.00823991		Slc6a13	1.7114e-06
					Bcl2l12	0.00823991		C2cd2l	1.74304e-06
					Mrps15	0.00823991		C730002L08Rik	1.75392e-06
					Ptgds	0.00823991		Oas1a	1.75392e-06
					Hnrnpm	0.00823991		Evl	1.78123e-06
					Llgl2	0.00824226		Idh1	1.78644e-06
					Irf2bp1	0.00824226		Slc27a4	1.7921e-06
					Cyp2c69	0.00824226		Alpl	1.80912e-06
					H2aj	0.00825214		Gm15635	1.82834e-06
					Scamp3	0.00825214		Samd10	1.83363e-06
					F12	0.00825214		Gpr180	1.83363e-06
					Pparg	0.00831459		Mmp15	1.86977e-06
					Rassf4	0.00831459		Anxa3	1.90329e-06
					Lrrc39	0.00831459		Pank3	1.91529e-06
					Cfd	0.00851968		Ces1g	1.98031e-06
					Tlr12	0.0086175		Dock11	1.98031e-06
					Tarbp1	0.0086175		Gm15879	1.98031e-06
					Znhit1	0.0086175		Inhba	1.98031e-06
					Snrpc	0.00873921		P2ry2	1.99466e-06
					Rapgef4os2	0.00875453		Fcgr3	2.00871e-06
					Phldb2	0.00878196		3110045C21Rik	2.00871e-06
					Dynll1	0.00882343		Slc8a1	2.04464e-06
					Ssc4d	0.00885851		Btf3l4	2.08491e-06
					Zbed5	0.00886583		Gm42413	2.08531e-06
					Slc12a2	0.00886583		Rap2b	2.08766e-06
					Noxo1	0.00887697		Tmem132a	2.09183e-06
					Mbd6	0.0089715		C1qc	2.09502e-06
					Commd3	0.00899244		Tom1	2.09502e-06
					Tmem241	0.00899244		Bhmt2	2.11941e-06
					Pcgf3	0.00901298		Lpcat3	2.17077e-06
					Pals2	0.00914058		Rnf170	2.25433e-06
					Cers2	0.00916393		Dmpk	2.26301e-06
					A930028N01Rik	0.00928871		P2ry6	2.30123e-06
					Cks2	0.00951533		Atp13a2	2.38552e-06
					Gm43573	0.00952389		Rack1	2.40745e-06
					Mllt1	0.00952858		Esco2	2.44341e-06
					Zfp667	0.00971825		Washc2	2.4437e-06
					Man2b2	0.00973593		Pgm1	2.50744e-06
					Ninj1	0.0098073		Tax1bp1	2.52377e-06
					Klhl26	0.0101603		Irf2	2.52377e-06
					Sycp3	0.0101603		Prpsap2	2.54567e-06
					Txnrd3	0.0101603		Mcm5	2.55056e-06
					Ids	0.0101853		Tlr5	2.55184e-06
					Ces2g	0.0102112		Lipe	2.59862e-06
					Gm44264	0.0102112		Tusc2	2.59862e-06
					Smad6	0.0102112		Iyd	2.6351e-06
					Cops2	0.0102384		Rigi	2.6351e-06
					Mrpl37	0.0102458		Spi1	2.6351e-06
					Fbrs	0.0102458		Zfyve26	2.64112e-06
					Gm38416	0.0102458		Eps15l1	2.64657e-06
					Arhgef10l	0.0104466		Miga2	2.74828e-06
					Ggt6	0.0104466		1810055G02Rik	2.76052e-06
					Tbc1d4	0.0105394		Idh2	2.88135e-06
					Acer2	0.0106505		F2	2.90582e-06
					Bola1	0.0106505		Slc38a3	2.91898e-06
					Tufm	0.0109271		Cd300a	2.93722e-06
					Limch1	0.0109619		Dnpep	2.95394e-06
					Gm49012	0.0110168		Apobr	3.07146e-06
					Raet1d	0.0110177		Tubb2b	3.16678e-06
					Rd3	0.0110177		Eed	3.24099e-06
					Uvrag	0.0110719		Renbp	3.27818e-06
					Slco1a4	0.0111173		Lilrb4b	3.28784e-06
					Flt4	0.0111173		Gm46404	3.30031e-06
					Klc3	0.0111702		Gm3734	3.31283e-06
					Pak4	0.0111936		Cyb5r3	3.32821e-06
					Invs	0.0112465		Hnf1aos1	3.34741e-06
					Paqr7	0.0115692		Ccr5	3.34741e-06
					Sys1	0.0115692		Msmo1	3.34741e-06
					Mrps28	0.0115692		Dab2	3.37789e-06
					Psmb4	0.0115775		Klhl9	3.37789e-06
					Tomm6os	0.0115842		Lrrc25	3.40899e-06
					1810055G02Rik	0.0115842		Memo1	3.4618e-06
					Pex11a	0.011635		Gm26684	3.64823e-06
					Abhd5	0.0116846		Ss18l2	3.72386e-06
					Gm13889	0.0117098		Izumo4	3.82781e-06
					Rap2a	0.0117661		Pou2af2	3.98111e-06
					Plpp5	0.0117661		Hells	4.0154e-06
					Anxa8	0.0117661		Arhgap19	4.04062e-06
					Laptm4b	0.0117661		Gid4	4.09194e-06
					D830050J10Rik	0.0118408		Lilrb4a	4.32469e-06
					Mss51	0.0118408		Pde8a	4.33907e-06
					Gm20536	0.0123283		Gm36787	4.40341e-06
					Gm16323	0.0124781		Tmem135	4.42022e-06
					Srsf6	0.0125571		Bhmt1b	4.49925e-06
					Bag6	0.0125724		Adap1	4.53716e-06
					St6gal1	0.0125727		Rgs1	4.5598e-06
					Wdr73	0.012615		Chek1	4.5598e-06
					Rnf39	0.012615		Mblac2	4.5598e-06
					Abca2	0.0126953		Ly9	4.59177e-06
					Srsf2	0.0126953		Pkn1	4.59188e-06
					Coro2b	0.0127873		Pts	4.59188e-06
					Fam107b	0.0129959		Pdcd4	4.65789e-06
					Gipc1	0.0130447		Serpina1b	4.67784e-06
					Mydgf	0.0130447		Rassf1	4.75874e-06
					Ifrd2	0.0130447		Lmo2	4.78362e-06
					Cdk20	0.0131688		Syk	4.7917e-06
					Rufy2	0.0131812		Myo1f	4.84943e-06
					Hsf2bp	0.0132346		Trpv2	5.01476e-06
					Gnl1	0.0132585		Stimate	5.06792e-06
					Uaca	0.0132759		Lss	5.15261e-06
					Selenoh	0.013371		BC004004	5.15555e-06
					Ppp2r3d	0.0134528		Uox	5.2468e-06
					Prep	0.0134528		Lsr	5.24967e-06
					Abi3	0.0136423		C1qa	5.262e-06
					Ppp3cb	0.0136423		Dpm1	5.26758e-06
					Ddx54	0.0137397		Camk2b	5.26758e-06
					Gm28876	0.0137397		Desi2	5.31552e-06
					Gadd45g	0.0137397		Dnase2a	5.39123e-06
					Gm33051	0.0137449		Lonrf3	5.4877e-06
					Cd2bp2	0.0138352		Mertk	5.59837e-06
					Arf5	0.0138546		Kctd3	5.60738e-06
					Sigirr	0.0139513		Gchfr	5.61457e-06
					U2af2	0.0139549		Neu1	5.68061e-06
					Crebbp	0.0139549		Ttpal	5.68061e-06
					Ndufs7	0.0139549		Aatk	5.70254e-06
					Shb	0.0139549		Lrrc27	5.70254e-06
					Nat8f5	0.0139549		Gm15411	5.82674e-06
					Atf5	0.0139549		Gpsm3	5.86925e-06
					Atf6b	0.0139549		Fam219b	6.06276e-06
					Rasl12	0.0139549		Nipa1	6.06458e-06
					A730081D07Rik	0.0139549		Rpp40	6.06458e-06
					Memo1	0.0139597		Metrnl	6.07774e-06
					Mta1	0.013987		Synj2	6.07945e-06
					Ppp1r35	0.0140361		BC024139	6.07945e-06
					Cd300lg	0.0143407		Adamtsl5	6.09967e-06
					Prkab1	0.0143407		Atg3	6.29377e-06
					Tamalin	0.0143407		Pank1	6.44338e-06
					Pmm1	0.014367		Bcl2a1b	6.4452e-06
					Proca1	0.0145415		Ormdl3	6.4452e-06
					Bola2	0.0145415		Ppp1r9b	6.47313e-06
					Tmem160	0.0145415		Gm49668	6.51098e-06
					Wsb2	0.0145415		Tcf19	6.52112e-06
					Frs2	0.0145415		Il7r	6.52112e-06
					Ano8	0.0145553		Hhipl1	6.55639e-06
					Irx1	0.0145553		Nub1	6.60231e-06
					Hnrnpl	0.0145553		Ctss	6.6432e-06
					Fcor	0.0145553		Hycc1	6.65073e-06
					Klf7	0.0145553		Tk2	6.68888e-06
					Gm42670	0.0146211		Vmn2r20	6.79708e-06
					Tgm1	0.0146211		Eola1	6.79708e-06
					Stk11ip	0.0146211		Qtrt1	6.88715e-06
					Lrp12	0.0147547		Fabp1	6.93064e-06
					Eif4ebp3	0.0147547		Thrsp	6.94711e-06
					Tle4	0.0147745		Tmem164	7.044e-06
					Gsdmd	0.0148126		Tpcn2	7.12601e-06
					Cox19	0.014829		Rab5b	7.29247e-06
					Cdk6	0.0150444		Gnat1	7.33454e-06
					Zkscan4	0.0150444		Bcor	7.36297e-06
					Terf1	0.0150464		Kctd12	7.41871e-06
					Sf3b5	0.0152261		Iqcb1	7.44241e-06
					Nudc	0.0152261		Frey1	7.4793e-06
					B4galt5	0.0152261		Fam151b	7.48181e-06
					Rnf170	0.0152724		Hsd3b5	7.67273e-06
					Pgrmc2	0.0152785		Tom1l2	7.84961e-06
					E2f6	0.0152785		Cidea	7.96072e-06
					Tmem97	0.0153047		Dtnbp1	7.97632e-06
					Rapgef5	0.0153047		Psmg3	8.01917e-06
					Rab29	0.0153047		Ptpn21	8.10984e-06
					Chchd10	0.0153347		Rgn	8.10984e-06
					Gm15411	0.0154441		Rpl3	8.10984e-06
					Ces1g	0.0154441		Snx5	8.137e-06
					Themis	0.0154921		Hsd17b7	8.14056e-06
					Nol7	0.0154957		Slc11a1	8.16272e-06
					Cyp2c68	0.015496		Slc66a1	8.4232e-06
					Plec	0.0155007		Plaur	8.45193e-06
					Fth1	0.0155007		Dram1	8.46206e-06
					Haus8	0.0156958		Ldhd	8.60048e-06
					Siae	0.0156986		Gm33543	8.68031e-06
					Serpina7	0.0157853		AI463170	9.07515e-06
					Pigt	0.0157853		Hk3	9.0853e-06
					Gm7008	0.0157853		Sqle	9.23561e-06
					B430218F22Rik	0.0160741		Scd1	9.2612e-06
					Ift70b	0.0160741		Ttyh3	9.28955e-06
					Rbfox2	0.0161233		Blm	9.41296e-06
					Fam234a	0.0161321		Agap1	9.43011e-06
					Cln3	0.0161437		Uaca	9.45416e-06
					Exosc5	0.0161437		Ptp4a3	9.50975e-06
					Coro1b	0.0162154		Nup188	9.5366e-06
					Inhba	0.0162264		Tbc1d24	9.56214e-06
					9130230N09Rik	0.0162264		Tnfsf13os	9.56214e-06
					Ptgr1	0.0164441		Tafazzin	9.56214e-06
					Vkorc1	0.0166008		Ehbp1l1	9.62811e-06
					Prim1	0.0166008		Hcn3	9.64279e-06
					Chst15	0.01672		Mzt2	9.74681e-06
					Erg	0.0167717		Sdc3	9.78042e-06
					Fosb	0.0168765		Ppifos	9.79706e-06
					Stab2	0.0168881		Anks4b	9.79706e-06
					Ern1	0.0170225		Pdk1	9.80804e-06
					Afap1l1	0.0170291		Cd5l	9.80863e-06
					E230029C05Rik	0.017033		Zfp143	9.81672e-06
					Prpf40a	0.017033		Slc5a6	1.01241e-05
					Acin1	0.0171209		Snx9	1.01241e-05
					Pttg1	0.0171461		Cbr3	1.01241e-05
					Cmss1	0.0171679		Adcy3	1.01241e-05
					Cpsf1	0.0171681		Cyb5d2	1.01241e-05
					Adrm1	0.0176394		Clec2h	1.01241e-05
					Imp4	0.0177359		Mgst1	1.02329e-05
					2610020C07Rik	0.0178536		Rnf167	1.03712e-05
					Sptbn2	0.0180161		Prdm4	1.06428e-05
					Cacng7	0.0180161		4732419C18Rik	1.06494e-05
					9530068E07Rik	0.0180161		Ckap2	1.06675e-05
					Mcm6	0.0180161		Eaf2	1.08924e-05
					Derl1	0.0180161		Pxdc1	1.09136e-05
					Rufy1	0.0180161		Creb3	1.10074e-05
					Zbtb40	0.0180489		Rab7b	1.1108e-05
					Tmem259	0.018075		Gm4673	1.11219e-05
					Trmt1	0.0180891		Bach2os	1.11398e-05
					Atpaf2	0.0180891		Skil	1.13011e-05
					Ntrk1	0.0180891		Aldh1l1	1.13011e-05
					Lgals1	0.0180891		Tmem183a	1.13211e-05
					Map9	0.0182131		Gpatch4	1.13875e-05
					Dnajc4	0.0182131		Rnaseh2b	1.13875e-05
					Muc1	0.0182131		Esd	1.15174e-05
					Gm11697	0.018306		Pafah1b2	1.15174e-05
					Gga2	0.018369		Emp3	1.1536e-05
					Acox1	0.018369		Itgam	1.15627e-05
					Taf6l	0.018369		Alg8	1.15978e-05
					Ptdss1	0.018369		Adcy7	1.1614e-05
					Mrfap1	0.0184272		Ect2	1.17518e-05
					Shc4	0.0184417		Degs2	1.1781e-05
					St3gal3	0.0184836		Eda	1.18834e-05
					Fgfrl1	0.0185733		Gm32540	1.19302e-05
					Dnah1	0.0185972		Amy1	1.21155e-05
					Gm43579	0.0185989		Csf2ra	1.21181e-05
					Ears2	0.0186793		Slfn9	1.21181e-05
					Stard13	0.018768		Bfar	1.21745e-05
					Hsd17b12	0.0188991		Necap2	1.21745e-05
					Gm30692	0.0188991		Cyp51	1.22034e-05
					Gk	0.0190076		Sh3kbp1	1.22034e-05
					Gtf2a1	0.0190462		Serpina1d	1.23253e-05
					Crat	0.0192094		Gtpbp3	1.264e-05
					Hnrnpa0	0.0192157		Rab4b	1.27497e-05
					Atp6v1e1	0.0192267		Tmem209	1.27987e-05
					Isyna1	0.0193232		Wfdc2	1.27987e-05
					Gm26714	0.019331		Mfsd9	1.27987e-05
					Clec1a	0.0194748		C1qb	1.3051e-05
					Fam227a	0.0195292		Gm5150	1.32255e-05
					Pithd1	0.0195292		Snapin	1.32369e-05
					Yrdc	0.0195482		Klhdc3	1.32731e-05
					Aggf1	0.0195482		Il3ra	1.39003e-05
					Prkaca	0.0195482		Tmprss2	1.39003e-05
					Klhl8	0.0196426		Fzd8	1.41947e-05
					Cnrip1	0.0196598		Cyria	1.42602e-05
					Tmem150a	0.019946		Thnsl1	1.46156e-05
					Shc1	0.0200131		Ncf2	1.46156e-05
					Tceal8	0.0200131		Slc25a16	1.47289e-05
					Ptch2	0.0200131		Camk1	1.474e-05
					Usp54	0.0202685		Ano8	1.50162e-05
					Map1s	0.0204055		Gstp2	1.5128e-05
					Ccdc9	0.0204285		Prcp	1.5128e-05
					Hs1bp3	0.0204837		Vsir	1.51522e-05
					Aars2	0.0204837		Stambp	1.52541e-05
					Cbr1	0.0204878		Ggta1	1.52541e-05
					Atp6v1g1	0.0204878		Bst2	1.5328e-05
					Cct3	0.0204878		Agap2	1.53303e-05
					Fnta	0.0204878		Cd72	1.5363e-05
					Nudt19	0.020502		Nr1d1	1.54262e-05
					Hnrnpdl	0.020502		Rab3il1	1.54366e-05
					Psph	0.0205522		Mpzl2	1.59949e-05
					Dync2i1	0.0206244		Cybc1	1.60251e-05
					Inhbe	0.0206244		Rpl22l1	1.60793e-05
					Paics	0.020655		Eif4ebp2	1.61731e-05
					Dtnbp1	0.0209084		Tfrc	1.63187e-05
					Hspd1	0.0209312		Atg2a	1.6342e-05
					Gm15879	0.0209365		Cdk1	1.6342e-05
					Abtb2	0.0209365		Ormdl2	1.64651e-05
					Kntc1	0.021156		Evi2a	1.65083e-05
					1700120B22Rik	0.0212149		Ncor2	1.65083e-05
					Parva	0.0212242		Gm37915	1.65083e-05
					4833422C13Rik	0.0212404		Prickle4	1.65401e-05
					1600012H06Rik	0.0212404		Fcer1g	1.65455e-05
					Gm47766	0.0212871		Fcgr1	1.65849e-05
					Ylpm1	0.0212871		Arrb2	1.66311e-05
					Ifitm3	0.0212871		Ssrp1	1.66867e-05
					S100g	0.0212871		Loxl3	1.67335e-05
					Txndc5	0.0212871		Ctbs	1.71192e-05
					Zfp423	0.0212871		Tyrobp	1.72225e-05
					Gm36787	0.0212871		Aatf	1.72845e-05
					Ubqln2	0.0212871		4632428C04Rik	1.73014e-05
					Cidec	0.0212871		Prkcd	1.73483e-05
					Zfyve19	0.0212871		Dse	1.73483e-05
					Grin3b	0.0213619		Spsb4	1.74329e-05
					Plekhg1	0.0215747		Slc13a4	1.74873e-05
					Rplp1	0.0215747		Gnl1	1.76699e-05
					Dhrs9	0.0215796		Oas3	1.78811e-05
					Uck1	0.0216184		Pm20d1	1.78836e-05
					Map1lc3a	0.0216184		Tasl	1.78836e-05
					Epm2a	0.0218363		Eif4enif1	1.79228e-05
					Clcn4	0.0218363		Rad51ap1	1.80244e-05
					Esco2	0.0219438		Degs1l	1.84182e-05
					1700081N11Rik	0.0219957		Slc25a30	1.85008e-05
					Gm11967	0.0220924		Nit2	1.8531e-05
					Sephs1	0.022331		5033406O09Rik	1.8531e-05
					Id1	0.0224116		Mtarc1	1.86196e-05
					Nlrc3	0.0224514		Prkacb	1.86877e-05
					Ifngr2	0.0225708		Rnf103	1.86877e-05
					Eprs1	0.0227624		Clec12a	1.87411e-05
					Khsrp	0.0227624		Rai14	1.87602e-05
					Fgd5	0.0228892		Csf1r	1.87602e-05
					Actn1	0.0229443		Parn	1.8776e-05
					Dact2	0.022965		P4hb	1.8776e-05
					Zfp579	0.0230975		Id1	1.8776e-05
					Eva1b	0.0230975		Slc39a4	1.88405e-05
					Trib3	0.0232787		Gm36161	1.88792e-05
					Rexo4	0.0232787		Dym	1.89824e-05
					Mfsd2a	0.0232787		Gpx7	1.89827e-05
					Ddost	0.0232787		Pycr1	1.9632e-05
					Synm	0.0232787		Raet1d	1.96595e-05
					Ptp4a2	0.0232787		St8sia3	1.98387e-05
					1700086O06Rik	0.0233263		Id4	2.01137e-05
					Pop4	0.0233536		Nfe2	2.01235e-05
					Stk40	0.0234261		Arhgap4	2.01235e-05
					Efnb2	0.0234261		B3galnt1	2.01238e-05
					St7l	0.0235721		Rgs19	2.04549e-05
					Dus2	0.0236896		Klhl5	2.07305e-05
					Ccdc124	0.0237133		Nckap1l	2.07516e-05
					Fancf	0.0237163		Ugt1a9	2.08248e-05
					Timm23	0.0237163		Fermt3	2.08313e-05
					Nme4	0.0237178		Adam15	2.10274e-05
					Ubald1	0.0237178		Arhgap9	2.11681e-05
					Wdr36	0.0237178		Serpina3m	2.12799e-05
					Cyb5d2	0.023751		Glipr1	2.12848e-05
					Ptrh1	0.023751		Pacc1	2.15006e-05
					Gm44732	0.023751		Tlr13	2.15006e-05
					Scly	0.0239294		Pkp1	2.15261e-05
					Zfp865	0.0239294		Arl6ip1	2.16137e-05
					Slc9a6	0.0239294		Tent5a	2.16916e-05
					Mtx1	0.0239302		C4bp	2.19706e-05
					Clic5	0.0239302		Prpf31	2.22484e-05
					Prim2	0.0240902		Nphp3	2.24619e-05
					Epha1	0.0241712		Fosl2	2.24817e-05
					Actr1b	0.0242142		Mvd	2.26843e-05
					Cd81	0.0242142		Lrrc56	2.26843e-05
					Wdr93	0.0246583		Sult1b1	2.27786e-05
					Lrfn4	0.0247859		Naxe	2.28216e-05
					Cxxc5	0.0247859		Dimt1	2.2932e-05
					Gm50251	0.0248581		Mgam	2.32257e-05
					C230038L03Rik	0.0248581		Clec4a3	2.33773e-05
					Rhbdd1	0.0248581		Naip5	2.35575e-05
					Tcim	0.025027		Fam83f	2.35705e-05
					Tmprss2	0.025027		Itpripl2	2.35705e-05
					Lncpint	0.0250704		Ptgr1	2.37327e-05
					Myo9b	0.0250711		Arhgap26	2.37327e-05
					Tmem120a	0.0251567		Gm40787	2.40841e-05
					Cfap36	0.0252728		Grk2	2.42132e-05
					1810044K17Rik	0.0254582		Mppe1	2.42217e-05
					Slc4a2	0.0254582		Oxsm	2.42217e-05
					Spsb4	0.0254582		Harbi1	2.42217e-05
					Nipa1	0.0255227		Tpd52	2.42341e-05
					Ddx59	0.0255653		Lpcat1	2.42341e-05
					Grwd1	0.025769		Pot1b	2.42341e-05
					Gm11175	0.0260255		Dnase2b	2.42341e-05
					Gm19265	0.0260255		Hacd4	2.42341e-05
					Rplp0	0.0260255		Nptn	2.4348e-05
					Creg1	0.0260292		Fam210b	2.44113e-05
					Chek1	0.0260705		Nlrx1	2.44434e-05
					Cdkl2	0.0261692		Acp3	2.44434e-05
					Klhdc4	0.0263155		Sec16b	2.44434e-05
					Cct5	0.0263155		Gm15756	2.45457e-05
					Ssbp4	0.0264117		Cntrl	2.45457e-05
					1110038B12Rik	0.0265054		Ptger1	2.45457e-05
					1810044D09Rik	0.0265085		Tmem123	2.50886e-05
					Tbc1d31	0.0266753		Hpgds	2.52151e-05
					5730409E04Rik	0.0267794		Spred1	2.52251e-05
					Ihh	0.0268223		Nup210	2.54761e-05
					Ets1	0.0268898		Invs	2.55685e-05
					Pxn	0.0271256		Tmem38b	2.55723e-05
					Smpd5	0.0271853		Pklr	2.55723e-05
					Fdxr	0.0271853		Orm1	2.56282e-05
					Mcm5	0.0271853		Gm49024	2.56834e-05
					Arel1	0.027417		Igsf8	2.57765e-05
					Gsta4	0.027417		Cd276	2.61954e-05
					Asap3	0.027417		Cox7b	2.63692e-05
					B430219N15Rik	0.0274699		Mageh1	2.64316e-05
					Adora1	0.0274808		Klhl42	2.66085e-05
					Srp54a	0.0275238		Haus7	2.67684e-05
					Gpx4	0.0275576		Fkrp	2.69754e-05
					Dlc1	0.0285113		Smad9	2.6993e-05
					Tie1	0.0286024		Bsdc1	2.71119e-05
					Ppib	0.0286048		Il10ra	2.74052e-05
					Raph1	0.0286048		AI506816	2.74052e-05
					Myo15b	0.0286048		Necab1	2.74052e-05
					Bop1	0.0286048		Gm16933	2.7519e-05
					Zfp236	0.0286048		Pced1a	2.77346e-05
					Gm31333	0.0290121		Ltbr	2.78601e-05
					Gm12265	0.0290226		Mss51	2.78601e-05
					Lnx2	0.029092		Cmtm7	2.80405e-05
					Vmn2r57	0.0293358		L3hypdh	2.81341e-05
					Cars2	0.0293358		Vps37b	2.81527e-05
					Opn3	0.029376		Pla2g4a	2.82209e-05
					Rsph3b	0.0295627		Rgs2	2.82359e-05
					Peg13	0.0296825		Gpihbp1	2.84478e-05
					Tec	0.0297767		Calcoco1	2.88099e-05
					Rdh16f2	0.0298452		Niban1	2.88099e-05
					Gmpr2	0.0299072		Svip	2.88137e-05
					Gm41231	0.0300409		Wipi2	2.88446e-05
					Ccnk	0.0300464		2010315B03Rik	2.90493e-05
					Frat2	0.0301103		Rbfox2	2.90493e-05
					Arhgap10	0.0301546		Acvr1b	2.90493e-05
					Mppe1	0.0302348		Lair1	2.90493e-05
					Sptb	0.0302688		Cdca7l	2.90493e-05
					Abca8a	0.0302688		Pidd1	2.90493e-05
					Gm9920	0.0302781		Nme4	2.90493e-05
					Dhrs7b	0.0303675		Ppm1b	2.90493e-05
					Zbtb17	0.0304547		Pole2	2.90651e-05
					Thnsl1	0.0304547		Gm19705	2.90651e-05
					Tent5c	0.0304547		Clspn	2.9254e-05
					Nfatc1	0.0304547		Emilin2	2.93113e-05
					Atp2b4	0.0304547		Hykk	2.99341e-05
					Serinc3	0.0304571		Sap130	3.00696e-05
					Pck2	0.0305889		Tmem106b	3.03787e-05
					Sypl1	0.0306192		Aadac	3.06965e-05
					Cryz	0.0306726		Ank3	3.08729e-05
					Gm15966	0.0307601		Ankzf1	3.09362e-05
					Etohd2	0.0308519		Sfn	3.10512e-05
					Dcakd	0.0308704		Acot11	3.10512e-05
					Gm16731	0.0310141		Setd4	3.10512e-05
					Exosc4	0.0311178		Adam17	3.10512e-05
					Med29	0.0312178		1700017B05Rik	3.13751e-05
					Lmln	0.0312367		Tbc1d1	3.13751e-05
					Ccdc157	0.0312367		Laptm5	3.14977e-05
					Gm36279	0.0313879		Sass6	3.2105e-05
					Homez	0.0313879		Scd3	3.21078e-05
					Galnt15	0.0313879		Gpr137b	3.21078e-05
					Arnt	0.031467		Plin4	3.21561e-05
					Vars1	0.0315401		Cdca4	3.23229e-05
					Crb3	0.0315665		Tbc1d10a	3.23229e-05
					Fgf22	0.0315739		Fam76b	3.25087e-05
					L3mbtl2	0.0316985		Zfp385a	3.26109e-05
					Zfp41	0.0316985		Gtf2h5	3.26434e-05
					Wwtr1	0.0316985		Crp	3.27508e-05
					Nt5dc3	0.0317411		Tollip	3.2817e-05
					1810012K08Rik	0.0318626		Lgals3bp	3.28508e-05
					Sdsl	0.0319999		Slc15a5	3.30421e-05
					4933433G19Rik	0.0322377		Oas1g	3.32603e-05
					Ahsa1	0.0323839		Rassf6	3.33096e-05
					Hectd2	0.0323839		Cd59b	3.36334e-05
					Aldh16a1	0.0323839		Nipsnap1	3.37922e-05
					Ddx39a	0.0323839		Isca1	3.38208e-05
					Cops3	0.0323839		Orm3	3.38621e-05
					Ptprk	0.0324342		Cd180	3.38993e-05
					Edem2	0.0324342		Gna14	3.40531e-05
					Rngtt	0.0325285		Pdlim4	3.41816e-05
					Cyp4b1	0.0325285		Gm26716	3.4699e-05
					Aplp2	0.032561		Zfyve19	3.47176e-05
					Pigo	0.032561		Ulbp1	3.47615e-05
					Mettl1	0.0325919		Gm44851	3.49419e-05
					Mthfd2	0.0327107		Psap	3.56172e-05
					Arhgef19	0.0327578		Elovl5	3.56172e-05
					Chd4	0.0329631		Chtf18	3.56593e-05
					Hspbp1	0.0329631		Ncaph	3.60367e-05
					Nudcd3	0.0329631		Hmgcr	3.60772e-05
					Tm7sf2	0.0329631		A630001G21Rik	3.6257e-05
					Ppie	0.0330495		Aldh9a1	3.65512e-05
					Ube2v1	0.0331358		Stom	3.7109e-05
					Spen	0.0331358		Rab23	3.72947e-05
					Gpaa1	0.0334473		Plpbp	3.78226e-05
					C3	0.0335701		Oxct1	3.78269e-05
					Bco1	0.0336884		Ccnd1	3.79318e-05
					Rasa3	0.0337074		Xpr1	3.79986e-05
					Nubp1	0.0337208		Adgre1	3.80524e-05
					F8	0.0337208		Apbb1ip	3.81877e-05
					Traf3ip1	0.0337208		Vps26b	3.82227e-05
					Tcirg1	0.0337208		Ubl7	3.82227e-05
					Rpl12	0.0337208		Lrriq3	3.8719e-05
					Josd2	0.0337616		Calhm2	3.88939e-05
					Polr2l	0.033898		Rnf114	3.92577e-05
					Tmem106b	0.0339254		Hyls1	3.93002e-05
					Sh3gl1	0.0340772		Rnd1	3.96505e-05
					Mks1	0.0341869		Sirpa	3.96505e-05
					Prrc2a	0.03427		Il22ra1	3.96585e-05
					Rrp36	0.0342958		Tmem273	3.96676e-05
					Eed	0.0342958		Crip1	3.96676e-05
					Aatk	0.0342958		Ttr	3.96676e-05
					Snapin	0.0343728		Rhoc	3.96676e-05
					Nlk	0.0344482		Smim20	3.98242e-05
					Ldb2	0.0344482		Camk1d	4.05102e-05
					Slc25a10	0.0346173		Sec23a	4.05102e-05
					Gm16551	0.0346953		Acacb	4.05102e-05
					Tm4sf1	0.0346953		Uhrf1	4.09043e-05
					Prkacb	0.0348526		Cd48	4.09043e-05
					Hpf1	0.035054		Adgre5	4.10596e-05
					Maml1	0.0353773		Tmem184a	4.14141e-05
					Stap1	0.0354018		Strn4	4.14141e-05
					Gtf2h1	0.0355809		Mia2	4.14141e-05
					Cntrl	0.0355809		Aacs	4.15151e-05
					Gm13375	0.0355809		Gga3	4.15474e-05
					Atp6ap2	0.0356119		Marchf9	4.16285e-05
					Isoc2b	0.0356423		Slc7a5	4.20865e-05
					Marchf8	0.0357005		Ms4a6d	4.21903e-05
					Rassf3	0.0357005		Pcsk4	4.24138e-05
					Zfp69	0.0357863		Nrros	4.27438e-05
					Sipa1l2	0.035865		Psat1	4.27438e-05
					Ski	0.0359472		Nup160	4.27637e-05
					2310040G24Rik	0.036053		Nenf	4.3061e-05
					Nhsl1	0.0363779		Pilra	4.30738e-05
					A230060F14Rik	0.0363779		Ncf1	4.3915e-05
					Ivns1abp	0.0363779		Vars1	4.41087e-05
					Hspa9	0.0366098		Mdfic2	4.4417e-05
					Gm32540	0.0367525		Rab8b	4.44736e-05
					Gm44987	0.0367525		Adck1	4.44736e-05
					Plbd2	0.0367525		Acvrl1	4.46109e-05
					Wdr77	0.0369862		Fam151a	4.46109e-05
					Actl6a	0.0370625		Pex5	4.46572e-05
					Aqp8	0.0370625		Cep41	4.46572e-05
					Gm17139	0.0371468		Arrdc2	4.46572e-05
					Nodal	0.0373909		Myo9a	4.49301e-05
					Cmas	0.0374103		Scrn3	4.54484e-05
					Ctcflos	0.0375081		Selenok	4.54484e-05
					Gch1	0.0375264		Kifc1	4.5746e-05
					1700030C12Rik	0.0375285		Tmem184b	4.5896e-05
					Gm30025	0.0375285		Rcl1	4.6118e-05
					Tdrp	0.0375285		Sugp2	4.68932e-05
					Atp6v1d	0.0376379		Ly6a	4.71828e-05
					Akr1a1	0.037717		Ehhadh	4.74584e-05
					1810049J17Rik	0.037717		Aph1c	4.74656e-05
					Ifitm2	0.038163		Cacfd1	4.76702e-05
					Pacsin2	0.0382166		Cdc20	4.77104e-05
					Ift74	0.0383046		Dot1l	4.81802e-05
					Mapk4	0.0383658		Pcmt1	4.88707e-05
					Arl16	0.0384171		Clec4a2	4.90235e-05
					Nsmce2	0.0384388		Uhrf2	4.90235e-05
					Gm46516	0.0384691		Zfp791	4.91086e-05
					Gm16675	0.0385785		Fbxo40	4.91086e-05
					Paxbp1	0.0385785		Plscr2	4.91277e-05
					Cic	0.0385943		Ttll5	4.91869e-05
					Dchs1	0.0385943		Fyb1	4.92675e-05
					Ccnl2	0.0385943		Pld4	4.95421e-05
					Osbpl11	0.038605		Zfp667	4.99726e-05
					Csrp3	0.0389591		Cdhr5	5.00904e-05
					Sf3b4	0.0389591		Rin2	5.01246e-05
					Keap1	0.0389591		Ncapg2	5.02761e-05
					Mrpl18	0.0390477		Rel	5.02761e-05
					Arhgef9	0.0390477		Pop4	5.05925e-05
					Cnot7	0.039099		Cetn2	5.06197e-05
					Tspan2	0.0392119		Sub1	5.06481e-05
					Yipf5	0.03924		1810044K17Rik	5.16432e-05
					Uhrf2	0.03924		Timeless	5.16845e-05
					Arl6ip1	0.0392564		Rgs10	5.18251e-05
					Lrrc40	0.0392924		Gstz1	5.18251e-05
					Rab11fip4	0.0393066		5033421B08Rik	5.18776e-05
					Slc35g1	0.0394465		Echs1	5.20263e-05
					Tln2	0.0394465		Il10rb	5.2369e-05
					Slc35b4	0.039448		Tnfaip8	5.23732e-05
					Nxt2	0.0395711		Pcmtd1	5.30677e-05
					Ufd1	0.0395711		Tmco6	5.30677e-05
					Vwf	0.0398859		Srp9	5.33228e-05
					Cyp2c40	0.0399289		Stim2	5.33254e-05
					Fam151b	0.0401785		Cry1	5.37708e-05
					Txlna	0.0404913		Mir223hg	5.40268e-05
					1700084C06Rik	0.0404913		Tmem19	5.43286e-05
					Ctbp1	0.0404913		Prmt3	5.43666e-05
					Pdzd2	0.0404913		Klhl7	5.44935e-05
					Tmem80	0.0404913		Tgfb1	5.49451e-05
					Zfp65	0.0404913		Xrcc5	5.49975e-05
					Bud23	0.0404913		Cyp2j6	5.52654e-05
					Sox7	0.0406347		Glb1	5.5578e-05
					Nr4a2	0.0406347		Ksr2	5.558e-05
					Mdh2	0.0406957		Top2a	5.57254e-05
					Hk2	0.0407		Park7	5.62046e-05
					Erlin2	0.0408098		AB124611	5.63737e-05
					Magi3	0.0408409		D16Ertd472e	5.63755e-05
					4632428C04Rik	0.0408739		Gm35665	5.63845e-05
					E430024P14Rik	0.0409184		Plin3	5.6512e-05
					Dcun1d4	0.0410244		Rab1a	5.66854e-05
					Rufy4	0.0411422		Gpr155	5.66854e-05
					Apba3	0.0414253		Tmem14c	5.66854e-05
					Il11ra1	0.0414253		Plekha2	5.70356e-05
					Aldh1l2	0.0414506		Ift70b	5.73355e-05
					4930539J05Rik	0.0414506		Caprin1	5.73864e-05
					Gne	0.0414701		Vav1	5.81642e-05
					Gm14764	0.0414709		Cebpe	5.83877e-05
					Gars1	0.0415923		Wipi1	5.8468e-05
					Rps10	0.0416062		Nr3c2	5.9094e-05
					Rab6b	0.041845		Ptger2	5.9094e-05
					Stub1	0.0418913		Plau	5.92395e-05
					Hspe1	0.0418913		Ubash3b	5.93974e-05
					Cyp2s1	0.0418913		Prodh	5.93974e-05
					Pex13	0.0418913		Slc25a10	5.93974e-05
					Dusp4	0.0422753		Zdhhc2	5.9516e-05
					2310034O05Rik	0.0423593		Rasal2	5.95957e-05
					Lrriq3	0.0423593		Akr1b1	5.96767e-05
					Gng5	0.0423593		Thop1	5.9892e-05
					Washc2	0.0424432		Ucp2	6.01934e-05
					Dmac2l	0.0424432		Thap7	6.09055e-05
					E030042O20Rik	0.0424432		Hgfac	6.20976e-05
					Gm32063	0.0426456		Neurl3	6.23215e-05
					Rex1bd	0.0426472		Mast1	6.25719e-05
					Usp4	0.0427543		Sdcbp	6.27278e-05
					Rps29	0.0428653		Tcerg1	6.28507e-05
					Dtymk	0.0428653		D630024D03Rik	6.28669e-05
					Cep70	0.0430795		Dnajc22	6.34187e-05
					Rsf1os2	0.043125		Asb13	6.39487e-05
					Spcs1	0.0433461		Gpr35	6.39878e-05
					Rpl3	0.0433461		Tifab	6.40695e-05
					Pcbp1	0.0434617		Zfp236	6.45199e-05
					Blmh	0.04387		Gstm6	6.52504e-05
					Cmc1	0.04387		Uck1	6.52856e-05
					Itih5	0.04387		LTO1	6.5366e-05
					Csrp2	0.0439336		Mrpl18	6.55055e-05
					Tuba8	0.0440833		Gm32391	6.59488e-05
					Ralb	0.0445777		Gpr65	6.59602e-05
					Itpk1	0.0446048		Rpain	6.60206e-05
					Esd	0.0446515		Sp110	6.6189e-05
					Ndufa12	0.0447448		App	6.63497e-05
					Lrch4	0.0448471		Btk	6.77379e-05
					Ppan	0.0449047		Pgpep1	6.77379e-05
					Kptn	0.045071		Eid1	6.78459e-05
					Prkcsh	0.0451337		Epas1	6.78971e-05
					Gm12500	0.045181		Imp4	6.78971e-05
					Hnrnpu	0.045234		Ajuba	6.79515e-05
					Kdsr	0.0452589		Csf1	6.80708e-05
					Zmiz2	0.0452688		Treml4	6.81906e-05
					Dnajc18	0.0452688		Rdh16	6.87542e-05
					Bicra	0.0455176		Serac1	6.87542e-05
					Fam135a	0.0455878		Tpx2	6.88286e-05
					Tmem144	0.0456029		Srr	6.88896e-05
					Nav1	0.0456093		Mybl1	6.9002e-05
					Smad9	0.0456093		Gprc5b	6.9036e-05
					Rasa2	0.0456093		Kif15	6.90644e-05
					Brd4	0.0458045		Depp1	6.94993e-05
					Gm10244	0.0458394		Nodal	6.94993e-05
					Fam168a	0.0461747		Acsl5	6.94993e-05
					Rnaseh2b	0.0461747		Gapdh	6.95034e-05
					Zfp330	0.0461747		Cip2a	6.96856e-05
					Gm15821	0.0462525		Gstk1	6.98186e-05
					Cebpg	0.0463977		Sbds	7.03479e-05
					Sik2	0.0463977		Spag5	7.06585e-05
					Impa2	0.0463977		Snhg15	7.07328e-05
					Mpdu1	0.0467854		D130020L05Rik	7.15539e-05
					Gtf2h5	0.0467854		Tbc1d2	7.16235e-05
					Habp2	0.0467854		Gm30505	7.17097e-05
					Rragc	0.0470153		Cyb5r4	7.17547e-05
					Pecam1	0.0470153		Brd7	7.19321e-05
					Norad	0.0470325		Gstt3	7.20845e-05
					Gm16759	0.0470332		Slc26a2	7.2174e-05
					Nudt22	0.0470445		Gmip	7.22777e-05
					Adgrg6	0.0475996		Nob1	7.23434e-05
					Efcab2	0.0476208		Mybph	7.25268e-05
					Gcnt2	0.0477709		Tmem42	7.25268e-05
					Pomt2	0.0478293		Gstt1	7.25268e-05
					A230005M16Rik	0.0479002		Tpm3	7.27036e-05
					Isg20l2	0.0479002		Selenbp2	7.29058e-05
					Imp3	0.0479002		Syce2	7.29319e-05
					Thoc6	0.0480591		Mfsd2a	7.29319e-05
					Serpinb1a	0.0480591		Themis	7.3749e-05
					Pabpc4	0.0480591		Dhrs7b	7.3863e-05
					Gngt1	0.0480591		Grwd1	7.41536e-05
					Mtss2	0.0480591		Dis3	7.41536e-05
					Nr2f6	0.0480591		Trappc12	7.43095e-05
					Sncaip	0.0480591		Dhx40	7.43095e-05
					Gm28536	0.0481383		Fdft1	7.45441e-05
					Cth	0.0484312		Nudt2	7.46253e-05
					Niban2	0.0485831		Crip2	7.49006e-05
					Leap2	0.0486925		Plekhb2	7.58283e-05
					Ppp4r2	0.0488352		Gm5431	7.58283e-05
					Rnd2	0.0488352		Inhbe	7.67039e-05
					Zc2hc1c	0.0488352		Atg5	7.76101e-05
					2700049A03Rik	0.0488352		Rmnd5a	7.8628e-05
					Cdkn1b	0.0488352		Aamp	7.89387e-05
					Ino80b	0.0488352		Vasp	7.90626e-05
					Dock9	0.0488352		Eda2r	7.91017e-05
					Pank3	0.0488352		Adrb1	7.92368e-05
					Pdlim2	0.0488352		Apobec1	7.97473e-05
					Abcd1	0.0488352		Tlr7	7.97477e-05
					Rpl8	0.0488352		Cdc6	7.97477e-05
					Gm15856	0.0488352		Ppp1r18	8.08542e-05
					Safb2	0.0488912		Slfn2	8.28261e-05
					Cyp2b10	0.0490056		Fam111a	8.34544e-05
					Tmem209	0.0490057		Pcyox1l	8.34544e-05
					Gm16062	0.0490319		Phf7	8.3573e-05
					Irs2	0.0491882		G3bp1	8.3573e-05
					Srgap1	0.0492205		Cd53	8.38043e-05
					Serinc5	0.0492205		Plin2	8.40309e-05
					Sowahb	0.0492205		Fam227a	8.41432e-05
					Ugcg	0.0492205		C1d	8.41432e-05
					Stim2	0.0494962		Pla2g7	8.41924e-05
					Hsd17b6	0.0494962		Serpinb8	8.47331e-05
					Fitm2	0.0494976		Parp3	8.50471e-05
					Fbxo40	0.0495551		Smad7	8.56868e-05
					Dhx40	0.0495732		Arhgef39	8.6399e-05
					Clec16a	0.0495732		Ttc21b	8.65218e-05
					Fndc3a	0.0495984		Rufy1	8.66624e-05
					Ablim1	0.0496225		Nudt5	8.67993e-05
					Enpp6	0.0497424		Dennd5a	8.84236e-05
					Dusp1	0.0497424		Arpc1b	8.8567e-05
					Nup160	0.0498258		Cpeb3	8.88699e-05
					Tfeb	0.0498258		Pnpt1	8.88846e-05
					Plxnd1	0.0498258		Ube2h	8.88846e-05
					Tnfrsf23	0.0498532		1110038B12Rik	8.88846e-05
					Mef2d	0.0499049		Ifi209	8.88846e-05
					Tmem202	0.0499817		Ptma	8.88846e-05
					Tmed8	0.0499817		Mup7	8.88846e-05
					Pitpnm2	0.0499817		Slc35g1	8.8967e-05
					Fbxl7	0.0499817		Nop10	8.94365e-05
								Alas2	8.94365e-05
								Kidins220	8.94365e-05
								Cd44	9.03056e-05
								Gm2245	9.06074e-05
								Copz1	9.10963e-05
								Mavs	9.21337e-05
								Me1	9.22808e-05
								E130311K13Rik	9.24254e-05
								B4galt6	9.39835e-05
								Ift52	9.42586e-05
								Scn1b	9.61519e-05
								Cerk	9.63402e-05
								Sod1	9.63788e-05
								Itgb1	9.63788e-05
								Gnal	9.69754e-05
								Pink1	9.69754e-05
								H1f0	9.70948e-05
								Adgrv1	9.75883e-05
								Msl3	9.75883e-05
								Fads3	9.78104e-05
								Sel1l	9.7834e-05
								Plcb2	9.7834e-05
								Mapre1	9.7834e-05
								Gsta3	9.79929e-05
								Pomt2	9.875e-05
								Slc7a7	9.875e-05
								Mrtfb	9.95352e-05
								Serinc2	9.96607e-05
								Cd300ld	9.96607e-05
								Pgm2l1	0.000101437
								Srsf10	0.000101925
								Slc19a2	0.000103647
								Tmem8b	0.000103647
								Cenpt	0.000103789
								Ncln	0.000103858
								Ppp2ca	0.000103858
								Ndufv3	0.000104458
								Sphk2	0.000104915
								Lsm4	0.000104915
								Myo15b	0.000105705
								Dok1	0.000106015
								Coro2a	0.000106238
								Nat8f5	0.000106632
								Rab39	0.000107442
								Polg2	0.000107676
								Hmgcs1	0.000108227
								Basp1	0.000108729
								Zdhhc6	0.00010887
								Dntt	0.000109143
								Kcnk6	0.000109143
								Mastl	0.000109913
								Grpel2	0.000110311
								Maged2	0.000110425
								Ahsg	0.000111096
								Srgn	0.000111096
								Mul1	0.000111096
								Mug2	0.000111152
								Naa15	0.00011125
								Unc93b1	0.00011125
								Gm11739	0.000111288
								Fbxl4	0.000112077
								Pros1	0.00011274
								Tmem176b	0.000112766
								Gckr	0.00011285
								Pttg1ip	0.00011285
								St3gal2	0.000113328
								Adgre4	0.00011353
								Tdp1	0.000113569
								Aktip	0.000115001
								Dapp1	0.000115026
								Aprt	0.000115313
								Ei24	0.000115454
								Flrt2	0.000115509
								Arhgap30	0.000115786
								D830044D21Rik	0.0001158
								Men1	0.000117591
								Bag4	0.000118014
								Tmem60	0.000118926
								Dynlt3	0.000119109
								Bin2	0.000119184
								Tns2	0.00011983
								Dedd2	0.000120314
								Adk	0.000120376
								Agbl3	0.000120676
								Gm40645	0.000120727
								Racgap1	0.000121796
								Cd38	0.00012212
								Pdcd6	0.000122608
								Cdt1	0.000123758
								Akr1b10	0.000123758
								Lnx2	0.000123758
								Paip2	0.000124376
								Pcnx1	0.000124953
								Ccdc88b	0.000126389
								Mup9	0.00012643
								Pilrb2	0.000127002
								Lrfn3	0.000127476
								Apoc3	0.000128314
								Fmc1	0.000128334
								Slc25a19	0.000128349
								Sh3bp1	0.000129547
								Ppp2r5c	0.000130261
								Rad51c	0.000130261
								Net1	0.000130544
								Extl2	0.000131199
								Atg4a	0.000131312
								Stap1	0.000131312
								Ccdc34	0.000131312
								Smarcc2	0.000131312
								Tlnrd1	0.000131312
								Zfp950	0.000132759
								Shtn1	0.000132759
								Nop58	0.000132818
								Tep1	0.000133201
								Glt28d2	0.000136314
								Dnhd1	0.000136432
								Mccc2	0.000137002
								Derl2	0.000137311
								Ly86	0.000137967
								Ube2c	0.000138128
								Bard1	0.000138204
								Abhd12	0.00013834
								Dnmt1	0.000139367
								Yipf6	0.000139393
								Slfn8	0.000140259
								Rpl12	0.000141272
								Ripk3	0.000141833
								Tro	0.000142291
								Lfng	0.000142948
								Psme1	0.000144303
								Ccnc	0.000144526
								Anln	0.000144526
								Adra1a	0.000144526
								Mef2d	0.000146328
								Arhgef2	0.000147123
								Cpne2	0.000147817
								Tdrp	0.000148022
								Cdc42ep4	0.000148494
								Epb41l3	0.000148518
								Dubr	0.000148558
								Klhl22	0.000148969
								Myo1g	0.000149589
								Smyd5	0.000149589
								Cbl	0.000149631
								Klb	0.000149993
								Acot2	0.000150394
								Zfyve21	0.000150394
								Tra2a	0.000150394
								Stmn1	0.000151094
								1700021J08Rik	0.000151117
								Trim30a	0.000151289
								Bet1	0.000151336
								Slc51b	0.00015134
								Cmklr1	0.000151388
								Smpd2	0.000151542
								Rplp0	0.000153371
								Gm49227	0.000153933
								Tnfaip8l2	0.000154395
								Gm33051	0.000154477
								Dlc1	0.0001558
								Tgfa	0.000156173
								Wdr3	0.000157043
								Shmt1	0.000157393
								4931406C07Rik	0.000158421
								Mta1	0.000158653
								Smg5	0.000158836
								Cfap68	0.000158902
								Sec14l1	0.000159135
								Fxyd5	0.00015918
								Gm15337	0.00015997
								Gm36172	0.000160005
								Cryz	0.000160168
								Atf3	0.000160168
								Tnfrsf11a	0.000160674
								Prkcz	0.000161436
								Tm6sf1	0.000162416
								Dusp22	0.000162563
								Abcc5	0.000164319
								Irag2	0.000164329
								Itgav	0.00016439
								Gm41396	0.00016477
								Clec4a1	0.00016477
								Mospd2	0.000164993
								Cyth1	0.000165642
								Abtb2	0.000165642
								Immp1l	0.000165782
								Gm17139	0.000166294
								Ube4b	0.000166306
								Nutf2	0.000166396
								Tmsb4x	0.000166396
								Elac1	0.000166761
								Galnt15	0.00016683
								Cmtm3	0.000167225
								Paqr3	0.000167597
								Akr1a1	0.000167632
								Plekho1	0.000168979
								Tfec	0.000169692
								F3	0.000170616
								Treml2	0.00017225
								Rrm1	0.000173474
								Fmn1	0.000174686
								Cmtm8	0.000174973
								Kcnab2	0.000175751
								Mapk15	0.000176878
								Hectd3	0.000177578
								Ctbp1	0.00017799
								Gipc1	0.00017799
								Ntan1	0.000178108
								Pirb	0.000178162
								Nup62	0.000178564
								Bcas3	0.000179191
								Slc9a9	0.000179191
								Borcs7	0.000179191
								Hip1	0.000179191
								Tedc1	0.000180098
								C1rl	0.000180917
								Ugt2a3	0.000181567
								Cyp4f16	0.000181607
								Rfesd	0.000181896
								Rcc2	0.000182422
								Hck	0.00018245
								Eif2d	0.000183123
								Kif20b	0.000183306
								Slamf8	0.000185844
								Naip6	0.000186103
								Fam135a	0.00018616
								Pias3	0.000186445
								Plcg2	0.000187251
								Abr	0.000187251
								Plekhf1	0.00018752
								Atp8b5	0.000187979
								Otulinl	0.000187979
								Ces1f	0.00018823
								Ahctf1	0.00018853
								Tnfrsf11b	0.000188683
								Mms22l	0.000189138
								Selplg	0.000189316
								2700062C07Rik	0.000189316
								Gm48342	0.000189543
								Gm45250	0.000189682
								Ppfia4	0.00018981
								1300014J16Rik	0.000189864
								Nop56	0.000189864
								Neurl2	0.000190152
								Ddrgk1	0.000190751
								Aqp4	0.000191033
								Mark2	0.000191748
								Tfdp1	0.000191816
								Carhsp1	0.000191816
								Mcm2	0.000192723
								Skic8	0.000192723
								Cenpn	0.000193553
								B4galt5	0.000193733
								Uba2	0.000195119
								Zfp217	0.000195119
								Aagab	0.000196587
								Pi4k2a	0.00019711
								Ptgs1	0.000197237
								Mkx	0.00019824
								Pdxdc1	0.000198597
								Rragc	0.000199658
								Armc6	0.000201112
								Cds1	0.000201525
								Rab4a	0.000202765
								Sorbs2	0.000202765
								Hnrnpul2	0.000204362
								Cd93	0.000205519
								G2e3	0.000205718
								Dlg3	0.00020738
								Tuba1b	0.000209108
								Trmt61a	0.000209108
								Map2k4	0.000209284
								Fgfr2	0.000209284
								Ppp2r2a	0.000209559
								Themis2	0.00021036
								Nap1l3	0.000212864
								Cops2	0.000213088
								Shc4	0.000215354
								Gm47465	0.000215373
								Phlda3	0.000215408
								Ttc19	0.000216562
								4930412C18Rik	0.000216854
								P2rx7	0.000218664
								Slc22a4	0.000220146
								Tkt	0.000221496
								Thoc6	0.000221496
								Ssbp4	0.000221577
								Slfnlnc	0.000222006
								Birc3	0.000222074
								Arrdc3	0.000222074
								Mycn	0.000222762
								Sorbs1	0.000222762
								Lta4h	0.000222823
								Gadd45b	0.00022285
								Ap1s2	0.000224844
								Gm26787	0.000225028
								Ift20	0.000225142
								Eri1	0.000225349
								Irf7	0.00022544
								Umad1	0.000225635
								Me2	0.000225635
								Asns	0.000225873
								Nat9	0.000226183
								Pola1	0.000227527
								Scap	0.000227527
								Fignl1	0.000227527
								Abl2	0.000227527
								Arl11	0.000227813
								Selenot	0.000228546
								Sec24a	0.000229336
								Stk17b	0.000229787
								Gcdh	0.000229956
								Tnfsf12	0.000229956
								Ifi204	0.000230568
								Atad2	0.000230945
								Bco1	0.000230945
								Slc28a1	0.000231588
								Lipo3	0.000231588
								0610030E20Rik	0.000231588
								Hsdl2	0.000232223
								Neurl1b	0.000233266
								Impg2	0.00023416
								Prxl2b	0.000235034
								Cct5	0.000235394
								Chi3l1	0.000236515
								Epsti1	0.000237401
								Card9	0.000238931
								Serpinb6b	0.000240899
								Fbxo7	0.000242031
								Mib2	0.000242216
								Fbxo6	0.000242326
								Rps5	0.000242326
								Ms4a6b	0.000242326
								B4galnt3	0.000242326
								Tle6	0.000242417
								Gm43714	0.000244626
								Kcnn4	0.000245091
								Prc1	0.000246713
								Sar1b	0.000247278
								Pik3cd	0.000247429
								Igf2bp2	0.000248138
								Ufsp2	0.000248138
								Nrm	0.000248326
								Rbl1	0.000252174
								Bmp8b	0.000252974
								Ugcg	0.000253264
								Emilin1	0.000253264
								Pole	0.000253264
								Grsf1	0.000253687
								Cybb	0.000254405
								Marcksl1	0.000255194
								Smg6	0.00025565
								Gm15408	0.000256822
								Slc22a28	0.000256822
								Dgcr6	0.00025725
								Tspyl5	0.000257559
								Tmem134	0.000257985
								Igsf6	0.000257985
								Sh3bgrl3	0.000258915
								Nfe2l1	0.000258961
								Serpinc1	0.000259133
								S100a1	0.000259553
								Anxa4	0.000259981
								Zeb2	0.000260069
								Fancd2	0.000260908
								Alkbh6	0.000261091
								Itgal	0.000261258
								Zfp825	0.000261767
								Wdr36	0.000261989
								Aamdc	0.000262299
								Tarbp1	0.000262299
								Rps23rg1	0.000264675
								Slc12a4	0.000267865
								Sinhcaf	0.000268057
								Ankmy2	0.000268344
								Sclt1	0.000268418
								Twf2	0.000268418
								Slc35f5	0.000269092
								Tgfbr1	0.000269404
								Rps15a	0.000271309
								Apoh	0.00027144
								Mpst	0.000272892
								Ipo5	0.000272935
								Was	0.000272935
								Gm47079	0.00027373
								Gar1	0.00027373
								Vezf1	0.00027373
								Slc6a20b	0.00027373
								Fam114a2	0.000274456
								Tonsl	0.000274722
								Nprl2	0.000275321
								Setmar	0.000275321
								Pdk2	0.000276754
								Gm13775	0.000277248
								Rufy2	0.000277456
								Ywhah	0.000278521
								Gm43495	0.000280502
								Commd6	0.000281821
								Arel1	0.000282894
								Ppcdc	0.000283022
								Smc2	0.000283022
								Man1c1	0.000283536
								Selenon	0.000283685
								Fam13a	0.000284352
								Siae	0.000285517
								Msn	0.000286231
								Ube2t	0.000286523
								Pdzk1ip1	0.000287735
								Mpdz	0.000287837
								Cyp46a1	0.000287896
								Atp2b2	0.000288206
								A330023F24Rik	0.000288418
								Tlr4	0.000288649
								Pex13	0.000288855
								Cd300e	0.000289188
								Fes	0.000289188
								Dnajc28	0.000290197
								Acbd4	0.000294105
								Wdhd1	0.000294216
								Rock2	0.000294701
								Miga1	0.000295954
								Incenp	0.000296241
								Mapkapk3	0.000297929
								Sema4d	0.000297929
								Supt3	0.000298571
								mt-Atp8	0.000302109
								Eln	0.000302109
								Gm19719	0.000303796
								Cdc25a	0.000303836
								Shpk	0.000303836
								Ap1s1	0.000304886
								Ski	0.000304886
								Rab9	0.000309991
								Cyp2u1	0.000309991
								Aurkb	0.000310779
								Alox5ap	0.000312169
								Ptpn9	0.000313156
								Paxx	0.000313458
								Inpp4a	0.000315405
								Clic5	0.00031649
								Galnt3	0.00031649
								Tgm1	0.00031649
								Dtl	0.00031649
								Pira2	0.00031649
								Gpx6	0.000316639
								Smlr1	0.000318179
								Olfm3	0.000318179
								Zfp956	0.000321618
								0610040B10Rik	0.000324855
								Cd200r1	0.000327233
								Abca8b	0.000329094
								Fkbp11	0.000329443
								Inppl1	0.000329674
								Otud1	0.000330334
								Sec63	0.000330674
								Tmem175	0.000330674
								Fem1b	0.000331082
								Ehd4	0.000331082
								Sh3pxd2b	0.000331082
								Pdgfb	0.00033295
								Cradd	0.00033295
								Ccdc88a	0.000333874
								Slc12a7	0.000334428
								Tmem120a	0.000334558
								Prrg4	0.000337444
								Abhd14b	0.000337444
								Mtrr	0.000337453
								Tnfrsf1a	0.000338783
								Cd63	0.000339609
								Serpina3k	0.000339743
								Fggy	0.000342681
								Parvb	0.000344698
								Pcx	0.000346048
								Pigr	0.000347296
								Atg101	0.000350248
								Tmem63a	0.000350519
								Wipf1	0.000350591
								Rpl5	0.000350928
								Ceacam1	0.000350928
								Slamf9	0.000351748
								Map1s	0.000351958
								Abca8a	0.000353125
								Pdlim1	0.000353442
								Ccl9	0.00035519
								Nup155	0.00035673
								Gm30934	0.000357201
								Matk	0.000359295
								Cbx7	0.00035955
								Slc46a1	0.00035955
								Timd2	0.000359655
								Dync1li2	0.0003604
								Wnk4	0.000360984
								Cenpe	0.000361801
								Senp2	0.000362235
								Eny2	0.000362934
								Tmem87a	0.000362934
								Prkra	0.000363299
								Pwwp2b	0.000363299
								Mag	0.000363627
								Dennd1b	0.00036387
								Cks2	0.00036492
								Fitm1	0.000365394
								Alyref	0.000366608
								Tubb5	0.000367412
								Ptrh1	0.000373756
								Wdr73	0.000374471
								9530068E07Rik	0.000374471
								Thbd	0.000378252
								Ptprc	0.000378508
								Myo1c	0.000378826
								Slc9a6	0.000380932
								Ccdc30	0.000383083
								1110046J04Rik	0.000385224
								Inpp5d	0.000385224
								Gm28959	0.000386314
								Myof	0.000386403
								Pkmyt1	0.000387171
								Cyp4a14	0.000387364
								Tmem170b	0.000387364
								Itga5	0.000388526
								Kcnk13	0.000388604
								Cttnbp2nl	0.000389605
								Rtl5	0.000389642
								Rab33b	0.000392382
								Itgax	0.000394156
								Prdx6	0.000394343
								Engase	0.000394893
								Gstm7	0.000394893
								Zwilch	0.000394973
								Dbndd2	0.000396037
								Col27a1	0.000399709
								Cnnm2	0.000399977
								Lap3	0.000399977
								Usp25	0.000399977
								Ifi206	0.000399977
								Tuft1	0.000403049
								Akap1	0.000404852
								Ppp1r14b	0.00040862
								Brdt	0.000410436
								Gm16156	0.000411549
								Cox6c	0.000414074
								Tnrc6c	0.000414397
								Agps	0.000414475
								Kif22	0.000415027
								Kif11	0.000415063
								Polk	0.000415163
								Ifi27l2a	0.000416216
								Ifrd1	0.000416216
								Ddias	0.000416216
								Nqo2	0.000416911
								Nudt7	0.000417834
								Inhca	0.000423086
								Atp5mg	0.00042596
								Clec1b	0.000426324
								Elk4	0.000426936
								Wnk1	0.000428812
								Sowahb	0.000430385
								Aen	0.000431507
								Sla	0.000431507
								Tstd3	0.000432591
								Plk1	0.000434003
								Mmgt2	0.000435556
								Ifi205	0.000435556
								Aim2	0.000436621
								Ifi30	0.000437655
								Tcta	0.000437797
								Dock10	0.000437797
								Aldob	0.00043909
								Zkscan4	0.000444761
								Dhdh	0.000448073
								Zfp2	0.000448073
								Fbxo31	0.000451036
								Rnpep	0.000451695
								Rnf115	0.000453203
								Rnf19b	0.000455046
								Gm26608	0.000455046
								Rasa4	0.000455046
								Eid2	0.000455806
								Raph1	0.000455806
								Ephb6	0.000460296
								Lcp1	0.000463122
								Npdc1	0.000463122
								Casp2	0.000463122
								Ripply1	0.000464017
								Neto2	0.000464773
								Eeig2	0.000464773
								Ckap2l	0.0004675
								Aggf1	0.000469699
								Lat2	0.000469883
								Slc17a5	0.000471027
								Atf2	0.00047115
								Adamts7	0.000471573
								3830408C21Rik	0.00047184
								Dsn1	0.000472524
								Prpsap1	0.000476407
								Lcp2	0.000476407
								Ctsb	0.000476481
								Zfp523	0.000480086
								Arhgdib	0.000480425
								Gstp1	0.000482237
								Cndp2	0.000482237
								Dusp8	0.000482664
								Bank1	0.000486407
								Srpra	0.000486929
								Tmem220	0.000487253
								Fnta	0.000494636
								Polr3k	0.00049484
								Aldh1l2	0.000495183
								Mat2b	0.000495183
								Ppp1r8	0.000495183
								Taf1d	0.000495183
								Rims3	0.000495183
								Slc38a1	0.000497666
								Prep	0.000498771
								Ckap4	0.000499623
								Fads6	0.000500963
								Calm2	0.000500963
								Mdm2	0.000503771
								Oas2	0.000503771
								Mcm3	0.000503887
								Slc1a5	0.000504316
								Dus3l	0.000504751
								Ppard	0.000505317
								Nsd2	0.000505317
								Nek1	0.000505532
								Yme1l1	0.000506451
								Tapbpl	0.000511451
								Dhx15	0.000514858
								Ccr1	0.000515406
								Sms	0.000516097
								Ciao1	0.000516483
								Dock2	0.000518231
								Grb7	0.000518495
								Cstb	0.00051881
								Eri2	0.000523317
								Sec22a	0.000525895
								Ttc27	0.00052687
								Ddx21	0.000526954
								Pcsk5	0.000532231
								Plk4	0.000533525
								Uxt	0.000533525
								Dynlt1f	0.000535108
								Ndufa3	0.000536042
								Daxx	0.000536578
								Erc2	0.000538324
								Marcks	0.000538324
								Chpf	0.000539035
								Gm15932	0.000539035
								Pcsk9	0.000539788
								1700071M16Rik	0.000539788
								Cfap418	0.000541497
								Abhd2	0.000542058
								Nrip1	0.000542076
								Gdf3	0.000542264
								Gabarapl1	0.00054244
								Ifngr1	0.00054244
								Zfp1007	0.00054297
								Sema6d	0.000543492
								Stk40	0.000545348
								Pip4k2a	0.000545348
								Gm7008	0.000546723
								Cd52	0.000548982
								Smc6	0.000549908
								Ranbp6	0.00055337
								Arl4c	0.00055337
								Plxdc2	0.00055337
								Dennd3	0.000554399
								Ntn4	0.000554485
								Rassf7	0.000560934
								Cdc45	0.000561699
								Gdf10	0.000561699
								Tnk2	0.000561981
								Cyp4f18	0.000563692
								Iqgap1	0.000564609
								Gns	0.000566088
								Plek	0.000566088
								Cgas	0.000566615
								Eif2ak4	0.000567877
								Coq10a	0.000568652
								Ggt7	0.000569328
								Ctps2	0.000570438
								Mthfsd	0.000574425
								Lamp2	0.000574425
								Rnf150	0.000574883
								Ggnbp2	0.000575259
								Fn3k	0.000576721
								Ypel5	0.000576738
								Pex19	0.000578887
								Syn1	0.000580161
								Foxm1	0.000580161
								Tlr1	0.000580161
								Pitpnm1	0.000580161
								Xpo7	0.000583268
								Col12a1	0.000587031
								BE692007	0.000587031
								Ces2a	0.000587452
								C8g	0.000590533
								Cep43	0.00059188
								Gm38102	0.000592802
								Swi5	0.000592897
								Klhdc7a	0.000592897
								Ube2g2	0.000592897
								Fuca1	0.000593567
								Rrp12	0.000593765
								Cd47	0.000596524
								Ncapg	0.000596682
								Acsm3	0.000599282
								Rfc4	0.00060307
								Prr3	0.000606902
								Ubqln2	0.000612497
								Gm48795	0.000612497
								Zkscan14	0.00061433
								Prkaa1	0.000621459
								Gm34333	0.000623735
								Uap1l1	0.000623981
								Pex12	0.000624931
								Calr3	0.000624931
								B4galt7	0.000624931
								Gna11	0.000626224
								Lgals9	0.000630837
								Fgd2	0.000631893
								Ikzf1	0.000633829
								Crlf2	0.00063427
								Isoc2a	0.00063427
								Hamp	0.00063427
								Lrmda	0.000636617
								Map9	0.00063872
								Farsa	0.000638728
								Sesn2	0.000638841
								Adissp	0.000639427
								Commd3	0.000642075
								Nelfa	0.000647871
								Slfn1	0.000648614
								Fgd3	0.000652791
								Nsl1	0.000652791
								Ablim1	0.000656149
								Vmn2r57	0.000657261
								Slc27a5	0.000657261
								Fblim1	0.000657261
								Atp6v0e2	0.000657261
								Icam1	0.00065767
								Gm20939	0.000659042
								Mad2l1	0.000662642
								Mup12	0.000664112
								Nedd4l	0.000668858
								Dph6	0.000670897
								Fgr	0.000676019
								Tmem26	0.000676952
								Fam107b	0.000678605
								Parva	0.000678648
								Gcat	0.000679755
								Cdo1	0.000682537
								Ctr9	0.000686253
								1110002J07Rik	0.000686966
								Ets2	0.000686966
								Rbm19	0.000686966
								Id3	0.000686966
								Bhlhe41	0.000692171
								Pkm	0.000692765
								Cyp2d26	0.000693509
								Tnfaip8l3	0.000698406
								Fads2	0.00069872
								Atg9a	0.000700433
								Wwc2	0.000700693
								Hdac1	0.000703634
								Ccar1	0.000704074
								Dgkh	0.00070615
								Nol4l	0.000706729
								Klra2	0.000706729
								Stmp1	0.000706729
								Enpp2	0.000706774
								Wwc1	0.000707859
								Marchf5	0.000709706
								Gm15261	0.000710017
								Gtse1	0.000710017
								Ccl2	0.000714379
								Arg1	0.000715797
								Rpl29	0.000716898
								Rarg	0.000716898
								AI480526	0.000716898
								Rps18	0.000721127
								E2f4	0.000723339
								Utp14a	0.000724282
								Rpl18	0.000724849
								Mpdu1	0.000725437
								Armt1	0.000725477
								Phldb2	0.000726583
								Rps10	0.000733886
								Nin	0.000733886
								Slc6a8	0.0007386
								Ears2	0.00073891
								Mthfd2	0.000743722
								Sirt7	0.000745011
								Cdkl2	0.000745939
								Elf4	0.000747028
								2610020C07Rik	0.000753162
								Slc52a2	0.000757732
								Rrp15	0.000759
								Pomp	0.000759722
								Chic1	0.000763841
								Thra	0.000763968
								Ctsd	0.000763968
								E230029C05Rik	0.000768444
								Slpi	0.00076992
								Zfp799	0.00076999
								Zswim6	0.00076999
								Meis3	0.00077052
								Traf3ip1	0.000771843
								Zfx	0.000771843
								Zfp322a	0.000773035
								Pde6h	0.000775414
								Igsf23	0.000776096
								Marchf8	0.000776475
								Abcd4	0.000778014
								Nthl1	0.000780212
								Slc16a3	0.000780276
								Rab3ip	0.000785856
								Anapc16	0.000791355
								Smarcd1	0.000792453
								Rpl13a	0.000795586
								Csf3r	0.000797249
								Arhgap11a	0.000799037
								Rcor1	0.000799037
								Lmo4	0.000800005
								Mtrex	0.000801159
								Tfr2	0.00080162
								Gm45871	0.00080162
								Hamp2	0.000803655
								Bend4	0.000804739
								Tgm2	0.000804739
								Marchf1	0.000810031
								Lyn	0.000814206
								Gm42893	0.000816951
								Fbxl14	0.000819096
								Ebna1bp2	0.000819737
								Dzip3	0.000823304
								Isg20l2	0.000823304
								Glo1	0.000823304
								Sik1	0.000830136
								Tes	0.000830308
								Wbp1l	0.000831228
								Fam136a	0.000834619
								Cct7	0.000835287
								Spart	0.000835287
								Prkcb	0.000838942
								Zfp251	0.00084223
								Slc35a1	0.000843704
								Ripor2	0.000845544
								Uqcr11	0.000850057
								Abcg3	0.000850292
								Vamp5	0.000850852
								Atp8a1	0.000854013
								Ifitm1	0.000855808
								Gapdhrt	0.000865852
								Rcan3	0.000866461
								Mndal	0.000869861
								Atp5me	0.000870934
								Rasl12	0.000874188
								Csf2rb2	0.00087477
								Gm48086	0.000875898
								Gm11837	0.000875898
								Kremen1	0.000875898
								Gm8113	0.000876924
								Bcam	0.000877754
								Cdkn1a	0.000878044
								Gars1	0.000878914
								Usp3	0.000879736
								Tigd2	0.000884528
								Gm42067	0.000885717
								Thap4	0.000886139
								Gm20412	0.000886139
								Hat1	0.000886152
								Kcnc3	0.000886152
								Idi1	0.000888823
								Mcm4	0.000888823
								Rps8	0.000889254
								Plin5	0.000889254
								Pes1	0.000890243
								Ints2	0.000892014
								Il2rg	0.000892824
								Cdca2	0.000893484
								Mcm7	0.000893484
								Slc44a2	0.000901361
								Wdr55	0.000904036
								Entpd1	0.000906405
								Cyrib	0.000906538
								Ptbp3	0.000906739
								Sorbs2os	0.000906739
								Slfn5	0.000907483
								Fbf1	0.000907483
								Osbpl1a	0.000908236
								Airn	0.000910226
								P2ry14	0.000910856
								Cct6b	0.000916325
								S1pr3	0.000916325
								Lilra5	0.0009179
								Cldn12	0.000921039
								Crybg3	0.000929161
								Trim47	0.000938666
								Dgkq	0.000939914
								Zmat3	0.000944525
								Cmc1	0.000947422
								Nlk	0.000947716
								Ppp4r2	0.000952329
								Pmp22	0.000954596
								Nup205	0.000955031
								Epg5	0.000955242
								Shcbp1	0.000958304
								Rapgef4os3	0.000966257
								Atxn2	0.000966257
								Abtb1	0.000966257
								Fth1	0.000966257
								Micos13	0.000972325
								Psrc1	0.000983674
								Pilrb1	0.00098684
								Ifi203	0.000988948
								Smox	0.000990894
								Bub1b	0.000995796
								Mtap	0.000997054
								Bclaf3	0.000997978
								Gm15638	0.00100063
								Plekhm2	0.00100407
								Sipa1	0.00100602
								Adipor2	0.0010068
								Plcg1	0.00100823
								Lig1	0.00101419
								Map3k13	0.00101483
								Arhgap17	0.00101726
								Gm11697	0.00101955
								Rpl8	0.00102156
								Atg13	0.00102156
								Casp1	0.00102296
								Espl1	0.0010254
								Itgb5	0.00102801
								Ribc1	0.00102899
								Batf3	0.00103361
								Mfsd3	0.00103562
								Tpm4	0.00103562
								Cfp	0.00103667
								Tmem86a	0.00103761
								Bltp3a	0.00104147
								Sash3	0.00104173
								Jak1	0.00104401
								Atp5mk	0.00104445
								Atosa	0.00104445
								Kctd7	0.00104448
								Ptrhd1	0.00104594
								Ireb2	0.00104622
								Trp53cor1	0.00104677
								Thtpa	0.00104974
								Tspan12	0.00105106
								Adh5	0.00105344
								Ntf3	0.00106489
								F11	0.00106489
								Wdr76	0.00106528
								Aldh8a1	0.00106659
								Lrrc46	0.00107455
								Ampd3	0.00107709
								Khk	0.00108007
								Atp6v0e	0.00108007
								Ermp1	0.00108109
								Syt12	0.00108125
								Ybx3	0.00108242
								Dhrs9	0.00108242
								Asap3	0.00108305
								Tfb1m	0.00108782
								Ube4bos3	0.0010913
								Ncoa5	0.00109261
								Rusc2	0.001093
								Pik3r4	0.00109465
								Wdr38	0.00109902
								Acp6	0.00110557
								Spns2	0.0011063
								Prmt9	0.00110717
								Pik3r5	0.0011078
								Myo7a	0.00111079
								Nvl	0.00111253
								Gjb2	0.00111391
								Zfp655	0.00111391
								Apex2	0.00111505
								Slc6a6	0.00111667
								Mob1a	0.00111763
[truncated: 3,958 more rows]

## Sheet: EDF4b
	EDF4b		Vhcl								Lani								GLP-1:GIP								GLP-1:GIP:Lani								p-value
	Liver DEGs	Gene Name	Sample_25L001133	Sample_25L001134	Sample_25L001135	Sample_25L001136	Sample_25L001137	Sample_25L001138	Sample_25L001139	Sample_25L001140	Sample_25L001163	Sample_25L001162	Sample_25L001161	Sample_25L001164	Sample_25L001159	Sample_25L001158	Sample_25L001157	Sample_25L001160	Sample_25L001156	Sample_25L001155	Sample_25L001153	Sample_25L001154	Sample_25L001151	Sample_25L001150	Sample_25L001149	Sample_25L001152	Sample_25L001147	Sample_25L001141	Sample_25L001142	Sample_25L001143	Sample_25L001144	Sample_25L001145	Sample_25L001146	Sample_25L001148	p-value
		GLP-1:GIP:Lani Upregulated
		Rrs1	-0.507188	-0.827755	-0.30037	-0.682983	-0.817414	-1	-0.982868	-0.491676	-0.894971	-1	-0.853607	-0.238325	-0.76571	-0.0573596	-0.698494	0.351105	0.164969	1	-0.109064	-0.0315074	-0.326222	0.387298	-0.326222	-0.915652	1	0.320082	1	1	1	0.299401	-0.109064	1	0.00279728
		Mybl1	-0.43309	-0.442643	-0.391692	-0.46175	-0.429905	-0.382138	-0.410798	-0.385323	-0.359847	-0.458566	-0.506333	-0.477673	-0.382138	-0.512702	-0.445828	-0.429905	-0.331186	1	-0.420352	-0.439459	-0.477673	-0.49678	-0.449012	-0.487226	0.904394	-0.343924	1	1	1	0.52544	-0.420352	-0.24839	6.9002e-05
		Mcm3	-0.443309	-0.653661	-0.456188	-0.522728	-0.462627	-0.383208	-0.284472	-0.484092	-0.260861	-0.662247	-0.567803	-0.615025	-0.542046	-0.698736	-0.567803	-0.278032	-0.554924	1	-0.385355	-0.655807	0.136232	-0.215785	-0.29735	-0.518435	1	-0.537753	1	1	1	0.172722	-0.346719	0.146965	0.000503887
		Fam135a	0.268243	-0.552579	-0.130552	-0.978477	-1	-0.889426	-1	-1	-0.591297	-1	-0.873938	0.0901404	-0.870067	-1	-0.742297	-0.703579	1	1	0.221782	-0.502245	-0.250578	-0.0879625	0.632193	-0.819733	1	0.535398	1	1	1	1	1	0.945809	0.00018616
		Prim2	-1	-0.805761	-0.508535	-0.701732	-0.359922	-0.746316	-0.389645	-0.761177	-0.68687	-0.776038	-0.612564	-0.776038	-0.731454	-0.90979	-0.790899	-0.255893	-0.300477	1	-0.672009	0.041333	0.338559	-0.300477	0.516894	-0.166725	1	-0.419367	1	1	1	1	0.145362	0.962733	5.83705e-07
		Ccdc115	-1	-1	-0.0881812	-0.882553	-0.929978	-0.870696	-0.515008	0.220082	-0.85884	-1	-0.609858	-0.491295	-0.53872	-0.420157	-0.2186	-0.0763249	1	1	-0.562433	-0.704708	-0.0170434	-0.277882	-0.100037	-0.716565	1	0.255651	1	1	1	1	0.860322	1	0.00233496
		Gm28306	-0.602588	-1	-0.630096	-0.327512	-0.327512	-0.795141	-0.0249287	0.057594	-1	-0.712618	-1	-0.492558	-1	-0.960187	-1	-0.602588	0.745284	1	-0.107452	0.497715	0.250147	-0.57508	-0.272497	-0.547573	1	-0.35502	1	0.965344	1	1	1	0.910329	0.0427278
		Imp4	-0.606031	-1	-0.114812	-0.873969	-0.480182	-0.50454	-0.585733	-0.780597	-0.886148	-1	-0.683165	-0.837432	-1	-1	-0.520779	0.124708	1	1	-0.131051	-0.366511	0.0313355	-0.26096	-0.232543	-0.366511	1	-0.14729	1	1	1	0.891984	0.664643	1	6.78971e-05
		Ptpn18	-1	-0.826781	-0.853889	-0.745459	-0.826781	-0.365952	-0.664136	-0.420168	-0.962319	-0.149092	-0.664136	1	0.0406614	-0.826781	-0.39306	-1	0.203307	1	0.609921	-0.935212	-0.39306	-0.962319	0.0406614	-0.555706	1	-0.0406614	1	1	1	1	-0.908104	1	0.00156794
		Gm28417	-0.970823	-1	-0.627278	-0.676356	-0.872668	-0.725434	-1	-0.0383422	-0.725434	-0.480044	-0.529122	1	0.108892	-0.676356	0.354282	-1	0.256126	1	0.501515	-0.774512	-0.136498	-0.774512	0.0598138	-0.283732	1	-0.676356	1	1	1	1	-1	1	0.00959851
		Plekhb2	-0.397899	-1	-0.118948	-0.717343	-0.141444	-0.420395	0.191498	-0.708344	-0.61836	-0.978297	-0.739839	-0.44739	-0.537374	-1	-0.951302	-0.0964518	0.317476	0.533438	-0.469886	-0.879314	-0.627359	-0.748837	0.434455	-0.150442	1	0.245488	1	1	1	1	0.0970142	1	7.58283e-05
		Gm33280	-0.967472	-0.595591	-0.781531	-0.967472	-0.595591	-0.270195	-0.0842543	-0.735046	-0.920986	0.0552011	-0.363165	1	-0.270195	-0.456135	-0.31668	-0.781531	0.241142	1	-0.781531	-0.688561	-0.31668	-0.920986	-0.595591	-0.31668	1	-0.363165	0.891933	1	1	1	-0.270195	-0.0377692	0.0035333
		Neurl3	-0.638246	-1	-0.496563	-0.513737	-0.260424	-0.217489	-0.174555	-0.410694	-0.741289	-0.651127	-0.423575	0.366418	-0.25613	-1	-0.711235	-0.586725	-0.127327	1	-0.208903	-0.908733	-0.62966	-0.977428	-0.187435	-0.633953	1	-0.127327	1	1	1	1	-0.204609	1	6.23215e-05
		Cnnm4	-0.631678	-0.188395	-0.773528	-0.879916	-0.613946	-0.0110821	-0.52529	0.0775744	-1	-1	-0.418902	0.822289	-0.791259	-0.755797	-0.188395	0.0775744	-0.0820073	1	-0.986304	-0.418902	-1	-1	-0.596215	-0.613946	1	0.201694	1	1	1	1	1	0.449932	0.0109042
		Ankrd23	0.00173636	-0.2483	-1	-0.776155	-0.359428	-0.942846	-0.498337	-0.442773	-1	-1	-0.359428	-0.164955	-0.498337	0.557373	-0.915064	0.446246	-0.887282	1	-0.526119	-0.414991	-0.2483	-0.665028	-0.0538273	-0.0816092	0.418464	0.3629	1	0.0850819	1	1	0.307337	1	0.0394575
		Sema4c	-0.522419	-1	-0.315835	-0.967369	-0.474746	0.00198638	-0.315835	0.145006	-0.98326	-0.649548	-0.109251	0.415154	-0.474746	-0.967369	0.113224	-0.665439	0.35159	1	-0.0297958	-0.570092	-1	-1	-0.172815	-0.554201	1	-0.744894	1	1	1	1	0.319808	0.860104	0.0127217
		Mgat4a	-0.835973	-0.907453	-0.693015	-1	-0.550056	0.682963	0.325566	-0.15692	-0.514316	-0.621535	-0.889583	0.343436	-0.407097	-1	-0.907453	-0.728754	0.557874	0.182607	0.486395	-0.943192	-0.889583	-1	0.450655	-0.585796	1	0.361306	1	1	1	1	-0.0675703	0.736572	0.00509109
		Tbc1d8	-0.960429	-1	-0.964079	-0.664772	-0.347214	0.149197	-0.339914	0.0725454	-0.960429	-1	0.0798456	0.189348	-1	-1	-1	0.182048	0.382803	1	-0.288813	-0.442117	-0.537019	-0.358165	-0.0953585	0.112696	1	-0.303413	1	-0.215811	1	1	1	1	0.00369413
		Gm15832	-1	-0.458093	-0.159944	-0.408401	-0.656858	-1	-1	-0.159944	-1	-1	-0.0605614	-0.35871	-1	-0.209636	-0.209636	0.883576	-0.458093	0.883576	0.138204	1	0.287279	-0.557476	0.237587	-0.557476	0.784193	0.833884	1	0.734501	1	1	0.287279	0.734501	0.023711
		Map4k4	-0.454248	-0.81847	-0.318437	-0.583886	-0.402804	-0.106489	-0.127066	-0.32461	-0.460421	-0.65385	-0.441902	-0.57154	-0.0571026	-0.871971	-0.42544	-0.314321	-0.145586	1	-0.3884	-0.884318	-0.824643	-0.921357	-0.14147	-0.594175	0.387371	0.107517	1	1	1	0.881231	-0.285513	0.185712	0.00244597
		Il1r1	-1	-1	-0.954833	-0.923442	0.0277126	-0.149648	-0.0962828	-0.063322	-0.775903	-0.840255	-0.662895	1	-0.502799	-1	-1	-0.243822	1	1	-0.67859	-0.626795	0.227047	-0.345843	-0.735094	0.0810777	1	-0.0915741	1	-0.21557	1	1	0.625716	0.561364	0.00912032
		Il1rl2	-0.784013	-1	0.0761612	-0.712332	-0.927375	0.219524	-0.353926	-0.0672011	-0.425607	-0.64065	-0.282245	-0.64065	1	-1	-0.353926	-0.497288	0.362886	0.362886	0.434567	-0.64065	-0.855694	-0.999056	-0.999056	-0.210563	1	0.506248	1	1	1	-0.138882	0.219524	0.792973	0.0132738
		Il18r1	-0.743822	-0.923462	-0.654002	0.154378	-0.923462	0.334018	-0.923462	0.423838	0.154378	-1	-1	0.693298	0.0645581	-0.743822	-0.294722	-1	-0.384542	0.423838	0.154378	-0.384542	-1	-0.0252619	0.423838	-0.923462	0.693298	0.334018	1	1	1	1	-0.115082	-0.294722	0.0397218
		Nck2	-0.611252	-0.730303	-0.432676	-0.992216	-0.551727	0.364966	-0.123143	-0.206479	-0.599347	-0.623158	-0.754114	-0.385056	-0.182669	-0.873165	-0.0993332	-0.432676	0.103054	1	0.245915	-0.730303	-0.682683	-0.98031	0.186389	-0.670778	0.495922	0.043528	0.900695	1	1	0.293535	-0.361245	0.0792433	0.0431429
		Poglut2	-0.717507	-0.831485	-0.236267	-0.920134	-0.223603	-0.780828	-0.451558	-0.236267	-1	-0.894806	-0.527544	-0.438894	-0.628857	-0.350245	-1	-0.0969604	0.422272	1	0.928841	-0.552872	-0.704843	-0.527544	0.510922	-0.7555	1	-0.236267	1	1	1	1	-0.350245	0.485593	0.0297146
		Col3a1	-0.533895	-1	0.0353057	-0.472183	-0.0215799	-0.0274408	0.22458	-0.2736	-0.456324	-0.528724	-0.512175	-0.878657	-0.104667	-0.916235	-0.524931	-0.502867	-0.105357	0.709659	-0.198787	-0.775918	-0.742131	-0.728341	-0.203269	-0.615259	0.634156	0.194585	1	1	1	0.986502	-0.778676	0.189759	0.00869212
		Col5a2	-0.729764	-1	-0.263584	-0.65075	0.0643219	0.0406179	0.443587	-0.176669	-0.366302	-0.611244	-0.465069	-0.777172	-0.255683	-0.879889	-0.563835	-0.615194	-0.0541983	0.593712	-0.105557	-0.725813	-0.587539	-0.994459	-0.0265436	-0.741616	0.87026	0.23025	1	1	1	0.826802	-0.662602	0.198645	0.00581126
		Wdr75	-0.241067	-0.608043	0.424077	-0.30223	-0.944438	-0.0499336	-1	-0.692142	-0.783886	-1	-0.806822	-0.707432	-0.722723	-0.982664	-0.738014	0.607565	1	0.232944	0.187072	-0.623334	-0.623334	0.0571011	-0.340456	-1	1	0.515821	1	1	1	1	-0.0117069	1	0.0130921
		Slc40a1	-0.493878	-0.614762	-0.22518	-0.682386	-0.669818	-0.693157	-0.687771	-1	-0.734449	-0.375986	-0.532178	1	0.175173	-0.605187	-0.560305	-0.96006	-0.562698	0.857391	-0.343671	-0.273055	-1	-1	-0.375388	-0.459169	0.857391	0.257758	0.928006	1	1	1	1	0.424721	0.00425558
		Slc39a10	0.0657602	-1	-0.143761	-0.480818	-0.845204	-0.325954	0.5759	-0.872533	-0.535476	-1	-0.535476	-1	-0.253077	-1	-0.790546	-0.143761	-0.92719	1	0.421036	-1	0.020212	-0.216639	0.776312	-0.571914	1	0.0930891	1	1	1	0.958505	-0.617463	0.758093	0.0370287
		Gls	-0.567785	-0.918539	-0.155647	-1	0.195107	0.580938	0.142494	-0.252105	-0.497634	-0.629167	-0.699318	-0.146879	0.195107	-1	-0.7607	-0.857157	0.0635743	0.940462	0.537093	-1	-0.787006	-1	-0.120572	-1	1	0.212645	1	1	1	1	-0.0679588	0.458174	0.0466849
		Mfsd6	-0.589709	-0.431286	-0.668921	-0.766413	-0.431286	-0.297235	0.409578	-1	-0.614082	-1	-0.985768	-0.17537	-0.614082	-0.87609	-1	0.0378922	1	1	-0.467845	-0.778599	-0.693294	-0.900463	0.580189	0.141477	1	0.159757	1	0.653307	1	0.897036	-0.00476033	0.647214	0.00838201
		Stk17b	-0.748995	-0.817401	-0.355659	-0.748995	-0.47537	-0.355659	0.0547784	-0.637835	-0.535225	-0.663487	-0.894358	0.696087	-0.406964	-1	-0.714792	-0.894358	0.0975323	1	-0.0221786	-0.902909	-0.595081	-0.851604	-0.543776	-0.637835	1	0.525071	1	1	1	1	-0.449718	1	0.000229787
		Hecw2	-0.30282	-0.897619	-0.971968	-0.773702	-0.0797711	-0.253254	0.168061	0.68851	-0.0797711	-0.748919	0.861993	0.465461	-1	-0.971968	-0.600219	-0.476303	0.291978	-0.649786	-0.773702	-1	-0.798485	-1	-0.37717	-0.426737	1	0.366327	1	0.0193619	1	0.589377	1	0.68851	0.0206725
		Hspd1	-0.22171	-0.789787	-0.771115	-0.825716	0.104481	-1	-0.610707	-0.997158	-0.776773	-1	-0.446621	-0.864474	-1	-1	-0.957551	-0.564028	0.872856	0.523749	0.280166	1	0.474523	0.201801	0.284693	-0.392586	1	-0.167958	1	1	1	1	1	0.205762	0.019895
		Mars2	-0.148271	-0.832749	-0.179384	-0.412729	-0.848305	-0.148271	-0.583848	-0.49051	-0.646073	-1	-1	-0.226053	-0.723855	-0.646073	-0.646073	-0.303834	0.365087	0.831777	0.349531	-0.754967	0.116186	-0.319391	-0.941643	-1	1	0.582876	1	1	1	0.971784	0.0695173	0.738439	0.00123291
		Spats2l	-0.568421	-1	-0.334823	-0.677433	-0.179091	-0.0389329	0.599567	-0.132372	-0.817591	-0.490555	-0.677433	-0.677433	0.179091	-0.568421	-0.708579	-0.303677	0.210238	0.677433	-0.00778658	-0.646286	-0.91103	-1	0.116799	-0.677433	1	-0.00778658	1	1	1	0.350396	-0.739725	0.256957	0.0204225
		Orc2	0.0837751	-1	-0.329929	-0.495411	-0.180996	-0.760181	-0.131351	-0.379573	-1	-1	-0.67744	-0.727085	-0.760181	-0.909115	-0.892566	0.315449	0.21616	1	0.0175824	-0.942211	0.0672269	-0.545055	0.414738	0.0672269	1	-0.131351	1	1	1	0.861539	-0.693988	1	0.0407235
		Trak2	-0.612244	-1	0.0325572	-0.761503	0.00270533	-0.0331169	-0.465969	-0.301784	-0.501792	-1	-0.680903	-0.277902	-0.534629	-1	-0.782399	-0.0390873	1	0.662432	0.348987	-0.722696	-0.812251	-0.839118	-0.349547	-0.624184	1	0.572876	1	0.492276	1	1	0.295254	0.725121	0.00202155
		Nop58	-0.630576	-0.633773	-0.0871138	-0.636969	-0.726481	-0.65615	-0.521883	-0.819189	-0.668938	-1	-0.883126	-0.713694	-0.57623	-0.704103	-0.918291	-0.109492	1	1	-0.0263739	-0.879929	-0.14146	0.235767	-0.694512	-0.82878	1	0.0823185	1	1	1	0.628977	0.328475	0.971039	0.000132818
		Abi2	-0.603803	-1	-0.587317	-0.257595	-0.603803	0.616167	-0.043276	-0.521372	-0.950011	-1	-1	0.187529	0.00618228	-0.999469	-0.224623	-0.191651	0.220501	0.879945	0.253474	-1	-0.4884	-0.982983	0.204015	-1	1	0.253474	1	1	1	1	1	0.566709	0.00677942
		Raph1	-0.491118	-0.682699	-0.820672	-0.368963	-0.808369	-0.472663	-0.379509	-1	-0.828581	-1	-0.485845	-0.421692	-1	-0.757398	-1	0.135474	0.929041	1	-0.328538	-0.90328	-0.0754404	0.187324	0.913222	-0.344357	1	0.149535	1	1	1	1	0.085382	0.786673	0.000455806
		Eef1b2	-0.697175	-1	0.0156287	-0.559242	-0.262908	-1	-0.670478	-0.504068	-1	-0.972152	-0.594837	0.120636	-0.274476	-0.769256	-0.814641	-0.201505	0.021858	1	-0.0119579	-0.366135	-0.246	-0.815531	-0.182817	-0.970372	1	-0.450675	1	1	1	1	1	0.157122	0.00666477
		Fastkd2	-0.12581	-1	-0.435497	-1	0.273523	-0.737034	0.322421	-0.753333	-1	-1	-0.761483	0.0290331	-1	-0.859279	-1	-0.36215	0.998841	0.151278	0.371318	-0.671837	-0.647388	-0.345851	0.689155	0.477264	1	0.10238	1	1	1	0.827699	0.852148	1	0.0364098
		Plekhm3	-0.510063	-1	-0.291269	-0.87472	0.365112	0.525561	0.438044	-0.145407	-0.597581	-1	-0.553822	0.277595	-0.189166	-0.87472	-0.597581	-0.772616	0.350526	0.292181	-0.0141304	-1	-0.87472	-1	-0.801788	-0.626753	1	0.671424	1	1	1	1	-0.174579	0.394285	0.0211653
		Acadl	-0.516856	-0.922281	-0.194502	-0.594961	-0.0649279	-0.732661	-0.958399	-0.175991	-0.660877	-1	-0.603991	-1	-0.871716	-0.849142	-0.306919	-0.222493	-0.365611	-0.00172125	-0.00307568	0.856986	-0.17554	-0.491573	-0.00397863	-0.492927	1	-0.410759	1	0.0705149	1	1	1	0.27097	0.0296392
		Lancl1	-0.103171	-1	-0.363384	-1	-0.0218539	-0.826889	-0.704914	-0.273936	-1	-1	-0.550412	-1	-0.436569	-0.745572	-1	-0.241409	0.213965	0.48231	0.490441	0.165175	0.571758	-0.574807	-0.0706439	-0.306462	1	-0.168224	1	1	1	1	1	0.43352	0.0140545
		Bard1	-0.348851	-0.600481	-0.371726	-0.577605	-0.531854	-0.394602	-0.165847	-0.371726	-0.371726	-0.440352	-0.3031	-0.577605	-0.417477	-0.531854	-0.55473	-0.394602	-0.394602	1	-0.325975	-0.55473	-0.325975	-0.394602	-0.371726	-0.3031	1	-0.486103	0.611918	1	1	0.177285	-0.440352	0.177285	0.000138204
		Atic	-0.275032	-0.373566	-0.519396	-0.82288	-0.105554	-0.787407	-0.0779648	-0.361742	-1	-1	-0.720405	-1	-1	-1	-1	0.190047	0.808839	0.903431	0.166399	-0.491806	-0.420862	-0.03461	-0.0740234	-0.259267	1	-0.223795	1	1	1	0.934962	0.647243	0.741836	0.0102954
		Igfbp2	-0.844591	-0.487827	-0.876323	-0.860529	-0.682472	-1	-1	-1	-0.965532	-0.799013	-0.654057	-0.661702	-0.426599	-0.638119	-0.72805	-0.45422	-0.354914	0.702831	0.219356	0.530543	0.599271	0.273012	-0.296211	-0.399339	1	0.0643039	1	0.659993	0.927044	1	1	0.84959	6.48835e-18
		Igfbp5	0.0811265	-0.876478	-0.23992	-0.489008	-0.0295792	-0.992719	-0.516684	-0.73256	0.108803	-1	-0.976113	-0.62739	0.0368442	0.180762	0.169691	-0.566502	-0.937366	1	-0.981648	-0.693813	-0.649531	-0.156891	0.784108	-0.843266	0.62912	1	1	1	1	1	-0.223314	-0.500078	0.00964992
		Arpc2	-0.448082	-1	-0.130395	-0.763258	-0.425479	-0.273542	-0.351394	-0.179366	-0.946587	-1	-0.541002	-0.308701	-0.740655	-0.955377	-0.520911	-0.0939798	0.157156	0.828945	0.261378	-0.50961	-0.333815	-0.848644	0.0906052	-0.578672	1	-0.28861	1	0.955769	1	1	0.388201	0.202361	0.00193547
		Slc11a1	-0.745046	-0.658086	-0.516052	-0.701566	-0.669681	-0.15372	-0.342132	-0.513153	-0.762438	-0.426193	-0.565329	0.686892	-0.446484	-0.858094	-0.678377	-0.826208	0.168032	0.918784	-0.281261	-0.91027	-0.32474	-0.762438	-0.849398	-0.536343	1	0.028896	1	1	1	1	-0.081253	0.437607	8.16272e-06
		Usp37	0.0546364	-0.723306	-0.386465	-0.218044	-0.0255638	-0.659145	-0.338345	-0.875686	-0.811526	-1	-0.442605	-0.739346	-0.867666	-1	-0.987966	0.158897	0.383457	1	-0.202004	-1	-0.635085	-0.362405	-0.0175438	-0.274184	1	0.271177	1	1	1	0.864658	-0.266164	0.824558	0.00520349
		Cnot9	-0.360793	-0.511713	-0.0535632	-0.668024	-0.452423	-0.630294	-0.339233	-0.743484	-0.748874	-1	-0.700364	-0.463203	-0.856674	-0.856674	-0.684194	-0.317673	0.0165069	1	0.000336875	-0.447033	-0.360793	-0.409303	0.199767	-0.657244	1	-0.323063	1	1	1	0.830397	0.172817	0.533947	0.0174006
		Ihh	-1	-0.254662	0.26095	-0.481027	-0.745121	-0.845728	-0.694817	-0.745121	-0.745121	-0.946335	-0.745121	-0.330117	-0.4433	-0.65709	-1	-0.267237	-0.669666	1	-0.242086	0.751409	0.248374	-0.59421	1	-0.179206	0.826864	-0.204358	1	1	1	0.147767	-0.242086	-0.0534475	0.00443266
		Speg	-0.729074	-1	-0.523821	-0.523821	-0.523821	-0.489613	-0.729074	0.126145	-0.421195	-0.660656	-1	-0.489613	0.0235185	-0.421195	-0.318569	0.126145	0.091936	1	0.570858	-0.694865	-0.900117	-0.660656	0.673484	-1	0.912946	0.228771	1	1	1	1	-0.55803	-0.421195	0.00758094
		Chpf	-1	-1	-0.597539	-0.803143	-0.312855	-0.360302	-0.961301	-0.154698	-0.73988	-0.581723	-0.850591	-0.455197	0.588642	-0.312855	-0.581723	0.272327	0.351406	1	-0.217961	-0.724065	-0.850591	-1	0.209064	-0.803143	1	0.414669	1	1	1	0.699353	-0.597539	1	0.000539035
		Obsl1	0.0606364	-1	-0.68317	-0.877206	0.189994	-0.359776	-0.295097	-0.68317	-0.295097	-0.553812	-0.165739	-1	0.0606364	-0.618491	0.0929758	-0.392115	0.38403	0.804443	1	-0.715509	-0.844867	-0.844867	-0.1334	-0.941885	0.578067	0.804443	1	1	1	0.578067	-1	1	0.0199275
		Dock10	-0.903952	-0.74777	-0.295666	-0.640909	-0.558709	0.452361	0.0536874	-0.67379	-0.418967	-0.69023	-0.821751	0.600323	-0.435407	-1	-0.801201	-0.858741	0.37016	0.592103	0.0701276	-0.940942	-0.595699	-0.928612	-0.834081	-0.866962	1	0.493462	1	1	1	1	-0.0408435	0.957896	0.000437797
		Irs1	0.341325	-0.609422	-0.181586	-0.659756	-0.7017	-1	-1	-1	-1	-1	-0.75483	-0.749238	-0.875072	0.240658	-0.693311	0.721624	0.746791	1	-0.642978	0.151176	-0.114474	-0.975739	1	-0.494773	0.377677	0.59579	1	1	1	1	0.240658	0.643327	0.00914768
		Rhbdd1	-0.183964	-0.892191	-0.305761	-0.720773	-0.671152	-0.57191	-0.25614	-0.765883	-0.698218	-1	-0.743328	-0.477179	-1	-1	-0.914746	-0.125321	1	1	0.19496	-0.30125	-0.648597	-0.513267	0.497196	0.122784	1	-0.238096	1	1	1	0.776878	1	0.501707	0.00177725
		Agfg1	-0.388994	-1	-0.14143	-0.578535	-0.392862	0.11387	0.206706	-0.65203	-0.760339	-1	-0.806757	-0.257476	-0.191717	-1	-0.605612	-0.330971	0.64381	1	0.160288	-1	-1	-0.857043	0.206706	-0.412203	1	0.272465	1	1	1	1	0.0249014	0.462006	0.0168869
		Sp140l2	-0.888185	-0.170913	-0.798526	-0.529549	-0.888185	0.815337	-0.43989	-0.708867	-0.260572	-1	0.636019	-0.0812535	-0.43989	-1	-0.350231	-0.170913	0.725678	0.367042	0.367042	-0.888185	-1	-1	-0.529549	-0.170913	1	-0.170913	1	1	1	1	-0.260572	0.456701	0.0195732
		A530040E14Rik	-0.464857	-1	-0.682812	-0.410368	-0.573834	1	-0.246902	-0.791789	-0.846278	-0.7373	-0.410368	0.243496	-0.246902	-1	-0.573834	-0.464857	0.297985	0.95185	0.51594	-0.464857	-0.410368	-1	-1	-0.7373	1	-0.301391	1	1	1	1	-0.410368	0.352474	0.0167012
		Sp110	-0.652444	-0.523783	-0.710926	-0.687533	-0.406818	-0.219674	0.037648	-0.512086	-0.909766	-0.50039	-0.582265	0.29497	-0.535479	-0.86298	-0.921463	-0.4653	0.318363	0.856401	-0.207978	-0.617354	-0.570568	-0.909766	-0.687533	-0.874677	1	0.0727374	1	1	1	1	-0.137799	0.856401	6.6189e-05
		Sp100	-0.667695	-1	-0.643151	-0.364976	-0.324068	0.269098	0.318188	-0.0868017	-0.618606	-0.18089	-0.581789	0.00319594	-0.544971	-0.978596	-0.667695	-0.43452	-0.0581661	1	0.113648	-0.679968	-0.839509	-1	-0.671786	-1	1	-0.0704385	1	1	1	1	0.195464	0.113648	0.0149602
		A630001G21Rik	-0.731456	-0.623193	-0.688151	-0.558234	-0.493276	-0.0602217	-0.168485	-0.623193	-0.774762	-0.449971	-0.904678	0.416138	-0.644845	-0.991289	-0.926331	-0.276749	0.113	1	0.0913474	-0.947984	-0.60154	-0.969636	-0.428318	-0.774762	1	0.372833	1	1	1	1	-0.0169162	0.762582	3.6257e-05
		Itm2c	-0.956505	-1	-0.16511	-0.704012	-0.131193	0.0836147	0.0760776	-0.421371	-0.922588	-0.988538	-0.702128	-0.131193	0.349298	-1	-0.675748	-0.470362	0.483081	1	0.624402	-1	-0.681401	-1	0.290885	-0.327157	0.991836	0.117532	1	1	1	1	-0.428908	0.673393	0.0286925
		Ncl	-0.585656	-1	0.104688	-0.456217	-0.401513	-0.810634	-0.513232	-0.702768	-0.811405	-1	-0.977057	0.107	-0.691981	-1	-0.453135	-0.143404	0.46604	0.795032	0.631692	-0.650376	-0.443119	-0.4462	-0.0031782	-0.755931	1	-0.664244	1	1	1	1	1	0.109311	0.0241036
		Ptma	-0.701872	-0.843574	-0.431047	-0.581358	-0.43502	-0.788615	-0.374763	-0.380723	-0.666777	-0.849534	-0.817088	-0.0416955	-0.280074	-0.580034	-0.192669	-0.0284523	-0.127777	1	0.186088	-1	-0.529709	-0.850858	-0.333709	-1	1	0.0854397	1	1	1	1	0.319845	0.163575	8.88846e-05
		Inpp5d	-0.618453	-0.953001	-0.648866	-0.596729	-0.47073	0.411261	-0.00149352	-0.47942	-0.727072	-0.509833	-0.766176	0.250504	-0.449006	-1	-0.887829	-0.566315	0.53726	0.932635	-0.144871	-0.931277	-0.57935	-1	-0.757486	-0.627142	1	0.102781	1	1	1	1	-0.183974	0.789257	0.000385224
		Dgkd	-0.554607	-1	-0.324813	-0.691151	0.0515163	-0.0417334	0.161418	-0.10501	-0.667839	-0.844348	-0.29484	-0.851008	-0.431384	-1	-0.924276	0.151427	0.441167	0.867452	0.37123	-0.571259	-1	-1	-0.208251	-0.714464	1	0.00489145	1	0.974023	1	1	0.581042	0.75422	0.0312742
		Gm19582	-0.742285	-0.456103	-1	-0.456103	-1	-0.742285	-0.742285	0.259353	0.831717	-0.599194	0.116262	-0.742285	-0.0268296	-0.456103	-0.885377	-1	1	0.831717	-0.313012	-0.313012	-1	-0.599194	0.688626	-0.0268296	-0.742285	0.831717	1	-0.169921	1	0.402444	1	1	0.048625
		Ugt1a9	-0.900573	-0.861629	-0.264493	-0.926535	0.282574	-0.564915	-0.423976	-0.0030135	-0.234821	-1	-0.73738	-0.96177	-0.755925	-0.96177	-0.310854	-0.13468	-0.55008	0.903818	-1	-0.509281	-0.58346	-0.551934	-0.025267	-0.518554	1	0.508818	1	1	0.799968	1	1	1	2.08248e-05
		Mroh2a	-0.338962	-1	-0.444511	-0.754951	-0.487973	-0.618358	-1	0.101863	-0.86671	-0.879127	-0.661819	-0.0285217	-0.624567	-0.643193	0.437138	0.00252233	0.909007	-1	0.368842	0.915216	0.226039	-1	-0.301709	-0.0285217	1	0.548897	1	-0.60594	1	1	0.778622	0.312962	0.0183193
		Arl4c	-0.398521	-1	-0.46872	-0.948408	-0.0943289	0.221563	0.0343679	-0.421921	-0.421921	-0.480419	-0.761212	-0.152827	-0.258125	-1	-0.620816	-0.480419	0.116266	0.923546	-0.000731232	-0.831411	-0.87821	-1	-0.585717	-0.726113	1	0.432158	1	1	1	1	-0.258125	0.911846	0.00055337
		Agap1	-0.577769	-0.706279	-0.32075	-0.667167	-0.326337	-1	-0.331925	-0.55542	-1	-1	-0.801264	-0.225765	-0.482784	-0.968885	-0.700691	-0.114017	0.299448	1	-0.32075	-0.907424	-0.538658	-0.572182	0.115065	-0.141954	1	-0.141954	1	1	1	1	0.332972	0.52853	9.43011e-06
		Hdac4	-0.358041	-1	-0.274411	-1	-0.358041	-0.762253	-0.385918	0.101924	-0.971328	-1	-0.413795	0.157678	-0.971328	-0.985267	-0.650746	-0.845883	0.89641	-0.246534	0.478259	-0.385918	-0.441671	-0.594993	0.770965	-0.511363	1	0.310999	1	1	1	1	1	1	0.0468675
		Gpr35	-0.533094	-0.715404	-0.715404	-0.546116	-0.246607	0.0268582	0.0529024	-0.415895	-0.663315	-0.285673	-0.793537	-0.441939	-0.38985	-0.767492	-0.598204	-0.611227	0.378456	0.534722	-0.520072	-0.780514	-0.75447	-0.75447	-0.858647	-0.598204	1	-0.0903411	1	1	1	1	-0.233585	0.756098	6.39878e-05
		Pask	0.269288	-0.255861	-0.0410272	-0.494565	-0.20812	-0.733269	-0.446824	-0.422954	-0.613917	-0.590046	-0.661658	-0.661658	-0.590046	-0.518435	-0.446824	-0.542306	-0.351342	1	-0.303602	-0.470694	-0.661658	-0.351342	-0.160379	-0.112638	1	-0.518435	0.770566	1	1	0.317029	-0.78101	-0.136509	0.0310185
		Dtymk	-0.280678	-1	-0.19898	-0.903626	-0.270465	-0.867883	-0.633001	-0.597258	-0.99043	-1	-0.760654	-0.730017	-0.587046	-0.709593	-0.694274	-0.387906	-0.193873	1	0.163556	0.0256902	0.643532	0.485242	-0.0100527	-0.775972	1	-0.255147	1	1	1	0.72523	-0.209192	0.326952	0.00171351
		St8sia4	-0.621619	-1	-0.974889	-0.784666	-0.512921	0.927333	0.0849206	-0.56727	-0.703143	-0.0509524	-0.56727	0.112095	0.193619	-1	0.0849206	-0.404222	-0.186825	1	0.49254	-1	-1	-1	-0.730317	-0.86619	1	0.275143	1	1	1	1	-0.322698	-0.0237778	0.0131684
		Ppip5k2	-0.214832	-0.789033	-0.272055	-0.506866	-0.585793	0.187701	-0.153663	-0.672614	-0.465428	-1	-0.719971	-0.0924937	-0.676561	-1	-0.897559	0.023925	0.371208	1	-0.147743	-1	-0.765355	-0.459509	0.138371	-0.329278	1	0.0318178	1	1	1	1	0.164022	0.937516	0.0193262
		Tnfrsf11a	-0.815225	-0.773195	-0.745174	-0.535019	-0.535019	0.221538	0.0253937	-0.57705	-0.492988	-0.521009	-0.955329	-0.0446579	-0.184761	-1	-0.619081	-0.506998	0.207528	0.837992	-0.254813	-0.829236	-0.282833	-0.633091	-0.759184	-0.619081	1	-0.226792	1	1	1	1	-0.254813	0.403672	0.000160674
		Bcl2	-1	-0.888655	-0.157837	-0.596328	-0.125356	0.296895	0.0532889	-0.174077	-0.953617	-1	-0.612568	-0.239039	-0.157837	-1	-0.710011	-0.368962	0.183212	1	0.0695293	-0.888655	-0.791213	-0.67753	0.00456762	-0.67753	0.995233	-0.125356	1	1	1	0.751627	-0.368962	0.524261	0.0178713
		Clasp1	-0.418411	-1	-0.0239049	-0.461711	0.110805	-0.0960707	-0.389545	-0.735941	-0.384734	-1	-0.355868	-0.403978	-0.745563	-1	-0.865839	0.154104	0.77473	1	-0.437655	-0.726319	-0.644531	-0.885083	0.0530719	-0.187481	0.846896	-0.0768265	1	1	1	0.77473	0.178159	0.255136	0.0452425
		Epb41l5	-0.425845	-0.574336	0.162098	-0.620488	-0.961616	-1	-0.670654	-1	-0.857271	-1	-0.885364	-0.453938	-0.995729	-1	-0.863291	-0.054618	0.922612	1	0.938665	-0.183042	-0.417818	0.0657799	1	-0.257288	0.705896	-0.301434	1	1	1	0.81024	0.581484	1	0.00561131
		Steap3	-0.661289	-1	-0.202782	-0.941056	-0.731231	-0.840029	-0.952713	-1	-1	-1	-0.556377	0.0886414	0.317895	-1	-0.533063	-0.72346	0.877428	1	0.516063	0.228525	-0.105641	0.154697	0.652061	0.19744	-0.451464	0.442236	1	1	1	1	0.333437	0.52772	0.00141087
		Marco	-0.560112	0.0789135	-0.016786	-0.455152	-0.873451	-0.878082	-0.899691	-0.827145	-0.243686	-0.802448	-0.544677	1	-0.824058	-0.61568	-0.654268	-0.813253	-0.604875	1	-0.89043	-0.726815	0.291922	-0.394953	-0.3718	0.557411	1	0.108241	1	0.643849	0.435471	1	0.771963	-0.651181	0.0375836
		Ddx18	-0.484828	-0.739291	-0.50025	-0.554227	-0.00674711	-0.322897	0.216871	-0.662181	-1	-1	-1	-0.747002	-1	-1	-0.569649	0.186027	1	0.849172	0.0240968	-1	-0.669892	-0.045302	-0.369163	-0.561938	1	-0.068435	1	1	1	1	0.563866	1	0.014536
		Actr3	-0.601233	-1	-0.21863	-0.622329	-0.658767	-0.383562	-0.412329	-0.664521	-0.713425	-0.998219	-0.671233	0.0527397	-0.365342	-1	-0.885068	-0.175479	0.289589	1	-0.158219	-0.891781	-0.374931	-0.697123	0.0441096	-0.609863	1	-0.000958904	1	1	1	1	0.123699	0.55137	1.12278e-06
		Zranb3	-0.579575	-0.381395	-1	-1	-0.00154829	-0.117154	0.0975421	-0.414425	-0.893362	-0.843816	-0.199729	-0.199729	-0.975937	-0.46397	-0.513515	-0.0510935	-0.414425	-0.0510935	0.295723	-0.315334	-0.315334	-0.909877	-0.0841236	-0.678666	1	-0.497	1	1	1	1	0.626024	0.0975421	0.0051679
		R3hdm1	-0.341924	-0.537134	-0.512733	-0.434649	-0.27848	-0.424888	-0.27848	-0.698183	-0.893394	-1	-0.537134	0.204666	-1	-1	-1	0.150983	0.936706	0.141223	0.380356	-0.44929	-0.698183	-0.610338	0.194906	-0.688423	1	0.194906	1	0.0631385	1	1	1	0.619489	0.0236521
		Mcm6	-0.607752	-0.640462	-0.582937	-0.612263	-0.474654	-0.479166	-0.359603	-0.586321	-0.434048	-0.653997	-0.643846	-0.676556	-0.55925	-0.690092	-0.624671	-0.370883	-0.501725	1	-0.293055	-0.358475	0.162636	-0.101304	-0.288543	-0.466758	1	-0.448711	1	1	1	0.557417	-0.231018	0.0904472	3.04395e-07
		Dyrk3	-0.542759	-0.997426	-0.306332	-0.397265	0.166522	-0.379079	-0.379079	-0.215399	-0.215399	-0.488199	-0.633692	-0.615506	-0.124465	-0.851932	-0.688252	0.0937751	-0.724626	1	-0.615506	-0.488199	-0.906492	-1	0.0574017	-0.142652	0.366575	0.0574017	1	1	1	1	-0.269959	0.257455	0.00320318
		Eif2d	-0.652789	-1	-0.132538	-0.623739	0.120985	-0.65543	-0.726733	-0.301554	-1	-1	-0.734655	-0.357012	-1	-0.755782	-0.879903	0.150034	0.0285543	1	-0.0744394	-0.172151	-0.261941	-0.890466	0.334895	-0.187997	1	-0.277786	1	1	1	1	0.791764	0.340176	0.000183123
		Srgap2	-0.849908	-0.84307	-0.245934	-0.751904	-0.369008	-0.179839	-0.147931	-0.749625	-0.423707	-0.902328	-0.669855	-0.373566	-0.312029	-1	-0.863583	-0.758742	1	1	0.665724	-0.191235	-0.756463	-0.756463	0.166591	-0.717717	0.877685	-0.134256	1	1	1	1	0.501626	0.052634	0.00135856
		Rab7b	-0.697193	-0.768988	-0.472835	-0.652322	-0.329246	0.0835735	-0.248477	-0.499758	-0.804885	-0.481809	-0.60745	-0.374117	-0.113862	-0.858731	-0.553604	-0.490784	0.352803	0.59511	-0.508732	-0.768988	-0.661296	-0.867706	-0.553604	-0.535655	1	-0.0689902	1	1	1	1	-0.203605	0.307932	1.1108e-05
		Klhdc8a	-0.956485	0.27506	0.166394	-0.159603	-0.304491	-0.521822	-0.159603	-0.66671	-0.594266	-0.811598	-0.702932	-0.449378	-0.195825	-0.920263	-0.558044	0.383726	0.818389	0.528614	-0.920263	-0.920263	-0.992707	-0.594266	-1	-0.594266	0.745945	0.745945	1	1	1	0.854611	0.419948	0.27506	0.0192869
		Mdm4	-0.956964	-0.064329	-0.383127	-0.619949	-1	-0.146306	-1	-0.836732	-1	-1	-0.88774	0.465787	-0.752933	-0.971538	-0.762042	-0.913243	0.888423	-0.202779	0.686213	0.0759423	0.38381	0.00307413	0.245361	-0.838554	1	0.75726	1	1	1	1	1	0.0194695	0.0297253
		Ppfia4	-0.832145	-1	-0.844022	-0.689619	-0.0957598	0.0705208	0.189293	-0.713373	-1	-0.392689	-0.630233	-0.107637	-0.404566	-1	-0.606479	-0.463952	0.403082	0.783152	0.569362	-0.64211	-0.630233	-0.701496	-0.760882	-0.998426	1	0.391205	1	1	1	1	-0.357058	1	0.00018981
		Cyb5r1	-0.612662	-0.47626	-0.554953	-0.512983	-0.591677	-0.43429	-0.560199	-0.255918	-0.523476	-0.686109	-0.512983	-0.0460685	-0.649385	-0.680863	-0.75431	-0.0513147	-0.150993	1	-0.413305	-0.612662	-0.528722	-0.827757	-0.0513147	-0.455275	1	-0.418551	1	1	1	0.578233	0.0850873	0.0588562	0.0083834
		Ppp1r12b	-0.439335	-1	-0.795449	-0.927056	0.0561266	0.0174186	-0.493527	-0.431594	-0.80319	-1	-0.230312	-0.687066	-1	-1	-1	-0.0832221	0.70642	0.435465	0.179992	-0.199346	-0.625134	-0.555459	1	-0.0677389	0.234183	0.048385	1	1	1	1	1	0.381274	0.00269422
		Ube2t	-0.652278	-0.623685	-0.738057	-0.423534	-0.680871	-0.652278	-0.595092	-0.0804178	-0.137604	-0.623685	-0.509313	-0.48072	-0.709464	-0.537906	-0.394941	-0.19479	-0.623685	1	-0.566499	-0.337755	0.00536119	-0.452127	-0.223383	-0.137604	1	-0.366348	0.405663	1	1	0.520035	-0.48072	0.434256	0.000286523
		Ptpn7	-0.72481	-0.670428	-0.752001	-0.561664	-0.0722261	0.933841	0.00934691	-0.561664	-0.480091	-0.4529	-0.942338	-0.0994171	0.254066	-1	-0.588855	-0.887956	0.172493	-0.0178441	0.0365379	-0.752001	-0.752001	-0.860765	-0.534473	-1	1	-0.0450351	1	1	1	1	-0.480091	0.961032	0.00698418
		Gm26642	-0.178949	-1	-0.133138	-0.460359	-0.72868	-0.872657	-0.499625	0.0435613	-1	-1	-0.466903	-0.290204	-0.77449	-0.905379	-0.604336	0.27916	0.351149	0.109005	-0.911923	0.0173836	-0.100416	-0.545436	0.573659	-0.55198	1	0.0959166	1	0.913968	1	1	-0.0349717	0.285705	0.00272171
		Rnpep	-0.19234	-0.976561	-0.498439	-0.184751	-0.622397	-0.804538	-0.538915	-0.495909	-0.996799	-1	-0.713468	-0.0279063	-0.933556	-0.781771	-0.703349	0.20736	0.376853	-0.00513855	-0.721057	-0.177161	-0.326416	-0.48832	0.619709	-0.278351	1	-0.204989	1	0.652596	1	1	0.00751018	0.817029	0.000451695
		Csrp1	-0.674874	-1	-0.304325	-0.737327	-0.0378617	0.245255	0.157822	-0.533316	-0.766471	-0.599932	-0.395921	-0.125295	0.57417	-1	-0.92052	-0.649894	0.0121001	1	0.428448	-1	-1	-1	0.19113	-0.570787	1	0.0620619	1	1	1	1	-0.479191	0.374323	0.0220698
		Phlda3	-0.560943	-0.765116	-0.246177	-0.603479	-0.118569	-0.424828	-0.322742	-0.169612	-0.637508	-0.501393	-0.484378	-0.637508	-0.076033	-0.816159	-0.518407	-0.382292	-0.45035	1	-0.365278	-0.680044	-0.322742	-0.773623	-0.467364	-0.560943	1	0.0005317	1	1	1	1	-0.518407	-0.0675258	0.000215408
		Pkp1	-0.765742	-0.781241	-0.440265	-0.254279	-0.486762	-0.254279	-0.51776	-0.285276	-0.424766	-0.703746	-0.533259	-0.486762	-0.533259	-0.79674	-0.564256	-0.486762	-0.0837909	1	-0.424766	-0.362771	-0.579755	-0.843236	-0.424766	-0.564256	1	-0.0372942	1	1	1	0.59816	0.629158	-0.0992897	2.15261e-05
		Kif21b	-0.706501	-0.511684	-0.465299	-0.854933	-0.502407	0.694325	-0.112773	-0.30759	-0.669393	-0.669393	-0.632285	1	-0.418914	-0.882764	-0.632285	-1	0.258306	0.545893	-0.00144953	-1	-1	-1	-0.363252	-0.799271	1	0.211921	1	1	1	1	-0.261205	0.991189	0.00683429
		Gm26781	-0.179863	-1	-0.467645	-0.659499	-0.467645	-0.659499	-0.371718	-1	0.203845	-0.659499	-1	0.299772	-0.851353	-0.563572	-0.467645	0.491627	0.203845	-0.371718	-0.467645	0.203845	-0.851353	0.395699	0.491627	-0.27579	0.683481	0.683481	1	1	0.683481	-0.0839362	1	0.299772	0.0157701
		Gm19705	-0.609147	-0.84414	-0.421152	-0.726643	-0.444651	-0.432902	-0.315405	-0.221408	-0.691394	-0.726643	-0.5034	-0.526899	-0.444651	-0.620896	-0.585647	-0.526899	-0.186159	1	-0.0569125	-0.550398	-0.350654	-0.562148	-0.0921615	-0.397653	1	-0.103911	1	1	1	0.836062	-0.197908	-0.103911	2.90651e-05
		Platr22	-0.958001	-1	-1	-0.789561	-0.284242	-0.536902	-0.115802	0.305297	-0.705341	-0.958001	-0.621121	-0.368462	0.0526374	-0.705341	-0.452682	-0.873781	0.642176	0.136857	0.979056	-0.452682	-0.115802	-0.0315824	-0.284242	-0.200022	0.726396	-0.452682	1	1	1	0.894836	0.642176	-0.115802	0.00124337
		Ptprc	-0.897774	-0.597122	-0.43763	-0.655786	-0.538458	0.25167	-0.0929798	-0.712616	-0.752948	-0.575123	-0.78228	0.781478	-0.444963	-1	-0.718116	-0.718116	0.484492	0.992301	-0.151644	-0.818944	-0.549458	-0.983936	-0.818944	-0.846443	1	0.314	1	1	1	1	-0.157143	0.906138	0.000378508
		Nek7	-0.361448	-1	0.223301	-0.471381	-0.405889	-0.480737	-0.436296	-0.805857	-0.352092	-1	-0.84562	-0.235142	-0.548567	-1	-0.188362	-0.0807684	0.506319	1	0.291132	-0.719314	-0.543889	-0.932163	0.260725	-0.684229	0.978796	0.183538	1	1	1	1	1	0.569472	0.0364483
		Dennd1b	-0.46732	-0.717676	-0.485638	-0.882545	-0.864226	-0.216963	-0.461213	-0.864226	-0.491745	-1	-0.699357	0.143306	0.00896857	-1	0.00286231	-0.485638	1	-0.0215627	0.589063	-0.827589	-0.589445	-0.888651	-0.168113	-0.992458	1	0.47915	1	1	1	1	1	0.924907	0.00036387
		Aspm	-0.66402	-0.522833	-0.216928	-0.499302	-0.522833	0.136039	-0.358115	-0.311052	-0.169865	-0.522833	-0.640488	-0.499302	-0.240459	-0.616957	-0.381646	-0.546364	-0.405177	1	-0.593426	-0.26399	-0.452239	-0.593426	-0.522833	-0.640488	1	-0.26399	0.371351	1	1	0.465476	-0.522833	0.253695	0.00347698
		Rgs2	-0.706918	-0.978737	-0.646514	-0.8493	-0.366066	0.0351909	0.0783367	-0.568851	-0.801839	-0.430785	-0.702604	-0.0252134	-0.154651	-1	-0.521391	-0.724177	0.242291	0.941254	0.0222471	-0.806154	-0.676716	-0.758693	-0.715547	-0.702604	1	0.173258	1	1	1	1	-0.133078	0.596087	2.82359e-05
		Rgs1	-0.667102	-0.761978	-0.600688	-0.458373	-0.325546	0.158325	-0.344521	-0.325546	-0.733515	-0.657614	-0.676589	-0.278107	-0.14528	-0.752491	-0.543762	-0.600688	-0.202206	0.471419	-0.259132	-0.724028	-0.5912	-0.828392	-0.5912	-0.55325	1	-0.0219402	1	1	1	1	0.0349858	0.338591	4.5598e-06
		Pla2g4a	-0.80424	-1	-0.420398	-0.731127	-0.822518	0.0182782	-0.274173	-0.475233	-0.658015	-0.749406	-0.475233	0.932187	-0.0365564	-1	-0.676293	-0.913909	0.182782	0.566624	-0.237616	-0.584902	-0.530067	-1	-0.237616	-0.694571	1	0.164504	1	1	1	1	0.347285	0.566624	2.82209e-05
		Rnf2	-0.493051	-0.837993	0.169237	-0.479254	-0.334378	-0.948375	-0.437861	-0.996667	-1	-1	-0.706915	0.183035	-0.906982	-1	-0.7966	-0.355075	0.769436	1	-0.106716	-0.396468	-0.865589	-0.424063	0.527977	-0.251592	1	0.107148	1	1	1	0.645257	0.438292	1	0.022746
		Niban1	-0.581429	-1	-0.565205	-0.743669	-0.574939	-0.0557701	-0.14338	-0.48733	-0.48084	-0.448392	-0.581429	0.404993	-0.185562	-1	-0.675528	-0.727445	0.45691	0.758677	-0.325089	-0.918889	-0.617122	-0.89942	-0.56845	-0.471106	1	0.093491	1	1	1	1	-0.292641	0.349831	2.88099e-05
		Rgl1	-0.354889	-1	-0.567537	-1	-0.162493	0.0248406	0.115976	-0.451087	-0.365015	-0.724492	-0.116925	0.845056	-0.587789	-0.962456	-0.608042	-0.461213	-0.228312	0.531146	-0.263754	-0.927014	-0.810564	-1	-0.359952	-0.344763	1	-0.0612314	1	1	1	1	0.343813	0.0855973	0.00151804
		Arpc5	-0.758571	-1	0.167915	-0.753554	-0.270242	-0.59468	-0.400686	-0.230106	-0.532802	-1	-0.454202	-0.146488	0.0291095	-1	-0.577956	-0.0327677	0.420441	1	0.54754	-0.720106	-0.230106	-0.9141	-0.290311	-0.982667	1	-0.18328	1	1	1	1	-0.5027	0.177949	0.0471499
		Ncf2	-0.815452	-0.904703	-0.698015	-0.608763	-0.350402	0.0958578	-0.021579	-0.505418	-0.768477	-0.557091	-0.608763	0.241479	-0.331612	-0.820149	-0.693317	-0.702712	0.105253	0.678344	-0.124923	-0.876519	-0.557091	-0.806057	-0.627553	-0.571183	1	-0.00278912	1	1	1	1	-0.190688	0.49984	1.46156e-05
		Smg7	0.12849	-0.813768	-0.238134	-0.601331	-0.543083	-0.457423	-0.495113	-0.728108	-0.926838	-1	-0.748666	-0.543083	-1	-0.710976	-1	0.265545	1	0.255266	0.0462563	-0.145622	-1	-0.645874	-0.125063	-0.419733	1	0.49854	1	1	1	1	1	0.854884	0.00682541
		Npl	-0.498986	-0.770774	-0.702827	-0.566933	0.0445902	0.452272	-0.159251	-0.227198	-0.363092	-0.566933	0.72406	-0.227198	-0.363092	-0.906668	-0.63488	-0.838721	-0.159251	-0.227198	-0.770774	-1	-1	-1	-0.0233568	-0.0913038	1	0.112537	1	1	1	1	0.180484	0.384325	0.0096644
		Ier5	-0.774885	-1	-0.51562	-0.635281	-0.33613	-0.236413	-0.017035	-0.130048	-0.588746	-0.961023	-0.548859	-0.163287	-0.435847	-0.675168	-0.176582	-0.382664	0.36189	1	-0.349425	-0.422551	-0.568803	-1	-0.482381	-0.768237	1	-0.163287	1	1	1	1	-0.462438	0.0627386	0.00566118
		Soat1	-0.734463	-0.898601	-0.716718	-0.72559	-0.375133	-0.281974	-0.122272	-0.468293	-0.707846	-0.481601	-0.685665	0.210441	-0.281974	-0.929654	-0.632431	-0.619122	0.0995365	0.942408	-0.277538	-0.801005	-0.619122	-0.681229	-0.66792	-0.557016	1	0.15277	1	1	1	1	-0.224304	0.503228	7.09036e-07
		Abl2	-0.136465	-0.275912	-0.202519	-0.452055	-0.958467	0.259857	-0.892413	-0.356644	-0.642877	-1	-0.650216	-0.386001	-0.40068	-0.899753	-0.767645	-0.275912	0.736912	0.142428	-0.283251	-1	-1	-0.951128	-0.011697	-0.833699	1	1	1	1	1	1	0.65618	1	0.000227527
		Rasal2	-0.600744	-1	-0.348341	-0.621348	-1	0.0225359	-0.750125	-0.605895	-0.0804855	-1	-0.384399	0.249183	-0.53378	-1	-0.363794	-0.523478	1	0.115255	-0.647103	-1	-0.188658	-0.688312	0.115255	-0.750125	1	0.831254	1	1	1	1	1	1	5.95957e-05
		Mettl13	-0.826614	-1	0.0518083	-0.876102	-0.826614	-0.937963	-0.789497	-0.888474	-0.418333	-1	-0.319356	-0.0347966	-1	-0.146146	-0.0966573	0.497205	0.954975	0.262135	0.0270641	-0.183262	-0.591543	0.286879	-0.393589	-0.665776	1	-0.294612	1	1	1	1	0.707532	1	0.00232835
		Mpzl1	-0.545247	-0.73063	-0.0981444	-0.8833	-0.523437	-0.0872395	-0.250813	-0.534342	-0.643391	-0.665201	-0.479817	-0.632486	0.229004	-0.806965	-0.512532	-0.534342	-0.0218099	1	0.229004	-0.741535	-0.785155	-0.719726	0.141764	-0.501627	0.185384	0.229004	1	1	1	0.381673	-0.152669	0.141764	0.00602238
		Rcsd1	-0.709544	-1	-0.35829	-0.628485	-0.169153	0.560373	-0.0430623	-0.53842	-0.709544	-1	-0.340277	0.173094	-0.133127	-1	-0.700537	-0.241205	-0.250212	0.515341	0.218126	-1	-0.0610753	-1	-0.349283	-0.997752	1	-0.35829	1	1	1	1	0.290178	0.371237	0.0047526
		Sh2d1b1	-0.664189	-1	-0.296835	-0.454272	0.0180397	-0.0869185	-0.0344394	-0.191877	-0.664189	-0.506751	-0.506751	-0.664189	-0.244356	-0.821626	-0.454272	-0.0869185	0.0705188	0.805226	0.332914	-0.769147	-0.821626	-0.716668	-0.716668	-1	1	-0.191877	1	1	1	0.910185	-0.664189	0.542831	0.00973904
		Olfml2b	-0.122295	-1	-0.412178	-0.629591	-0.412178	0.0951181	-0.55712	0.24006	-0.484649	-0.339708	0.0226472	-0.55712	0.24006	-1	-0.919475	-0.629591	-0.194766	0.312531	0.385002	-0.55712	-0.412178	-0.847004	-0.0498238	-0.412178	0.892298	0.167589	1	1	1	0.529944	-1	0.0951181	0.0251449
		Fcgr4	-0.848489	-0.848489	-0.451612	-0.63153	-0.536279	0.416224	0.146348	-0.816739	-0.853781	-0.425154	-0.509821	0.90306	-0.308737	-0.880239	-0.779697	-0.769114	0.231015	0.881893	-0.409279	-0.774405	-0.155278	-0.885531	-1	-0.890823	1	-0.12882	1	1	1	1	-0.139403	0.6861	0.00162627
		Fcgr3	-0.83313	-0.982581	-0.850113	-0.639522	-0.642918	-0.0756812	-0.238719	-0.564796	-0.724437	-0.391568	-0.476483	0.821029	-0.340618	-1	-0.581779	-0.850113	0.0499941	0.742907	-0.228529	-0.887476	-0.364395	-0.921442	-0.707454	-0.401758	1	0.11453	1	1	1	1	-0.0145418	0.953498	2.00871e-06
		Mpz	-0.101114	-1	0.0187248	-1	-0.460629	-0.580467	0.0187248	0.138563	-0.580467	-0.580467	-0.939983	-0.580467	-0.460629	-0.820144	-0.820144	-0.939983	0.138563	-0.460629	1	0.498078	-1	-0.340791	0.617917	-0.580467	1	1	1	0.0187248	0.37824	0.857594	1	-0.460629	0.0373358
		Fcer1g	-0.765656	-1	-0.313456	-0.625401	-0.56011	-0.236075	-0.286856	-0.427111	-0.838201	-0.581874	-0.717292	0.518397	-0.398093	-0.888983	-0.652001	-0.683438	-0.0329477	1	-0.0958203	-0.63991	-0.20222	-0.893819	-0.79951	-0.482729	1	-0.0571295	1	1	1	1	-0.284438	0.576433	1.65455e-05
		B4galt3	-0.736111	-1	0.348036	-1	-0.913517	-0.558705	-1	-0.351732	-1	-0.745967	-0.578417	0.131206	-0.706544	-0.381299	-0.647408	-0.213749	0.860542	1	0.239621	0.0720711	-1	-1	0.84083	-0.292596	0.9591	0.367748	1	1	1	1	0.446595	0.417027	0.00817398
		Nectin4	-0.876481	-1	-0.462497	-0.721237	0.417218	0.468966	0.210226	-0.979977	-0.824733	-0.565993	-1	-0.203758	0.417218	-1	-0.669489	-1	0.831202	0.210226	0.468966	-0.617741	-0.928229	-0.979977	-0.41075	-0.928229	1	1	1	1	1	1	0.10673	0.779454	0.00622559
		Arhgap30	-0.826818	-0.749291	-0.572702	-0.667457	-0.460719	0.155188	-0.193682	-0.684685	-0.624387	-0.654536	-0.572702	0.594507	-0.447798	-0.943108	-0.693299	-0.732063	0.172416	1	-0.219525	-0.792362	-0.495175	-0.943108	-0.80959	-0.447798	1	0.043205	1	1	1	1	-0.40042	0.784017	0.000115786
		Ly9	-0.758403	-0.935309	-0.509424	-0.607705	-0.555289	0.0278463	-0.0573307	-0.68633	-0.699434	-0.594601	-0.666674	0.178544	-0.450455	-0.889445	-0.738747	-0.424247	0.106471	0.905825	-0.234237	-0.784611	-0.417695	-0.869788	-0.647018	-0.679778	1	0.0606067	1	1	1	1	-0.234237	0.663398	4.59177e-06
		Slamf7	-0.662284	-0.631547	-0.677652	-0.769863	0.490349	1	-0.431757	-0.447126	-0.769863	-0.508599	-0.646915	-0.155125	0.060033	-0.985021	-0.769863	-0.693021	0.797718	0.613297	-0.462494	-1	-0.570073	-1	-0.677652	-1	1	0.428876	1	1	1	1	-0.416389	0.628665	0.0183941
		Cd48	-0.807799	-0.782423	-0.418702	-0.689378	-0.697837	0.190319	-0.317198	-0.503288	-0.706295	-0.604792	-0.545581	0.460995	-0.0718983	-0.968513	-0.723213	-0.833175	0.0972742	0.858551	-0.274905	-0.773964	-0.401785	-0.731671	-0.765506	-0.706295	1	-0.207236	1	1	1	1	-0.224154	0.765506	4.09043e-05
		Cd84	-0.72893	-0.873456	-0.668077	-0.824013	-0.500731	-0.0709557	-0.177449	-0.60342	-0.611027	-0.588207	-0.70611	0.134424	-0.0975789	-0.793586	-0.778373	-0.70611	-0.00249593	0.533772	-0.401844	-0.74034	-0.515944	-0.709913	-0.531157	-0.527354	1	0.335999	1	1	1	1	0.0507505	0.461509	4.81361e-09
		Ncstn	-0.292268	-0.903018	-0.378116	-0.532643	-0.25057	-0.336418	-0.402644	-0.557171	-0.787736	-1	-0.50321	-0.513021	-0.87849	-1	-0.947168	0.0413145	0.676593	1	-0.662642	-0.481134	-0.929999	-0.780377	0.465651	-0.135288	1	0.112446	1	1	1	1	1	0.369991	0.0123103
		Igsf8	-1	-0.824769	-0.444734	-0.892836	-1	-0.518472	-0.77372	-0.59221	-0.682965	-0.711326	-0.631916	0.706717	0.0147122	-0.665949	-0.597883	-0.490111	-0.365323	1	0.252943	-0.745359	-0.59221	-1	0.587602	-0.478767	1	-0.274569	1	1	1	1	0.309665	0.621635	2.57765e-05
		Kcnj10	-0.834512	-0.861761	-0.671016	-0.657391	-0.493895	-0.0306555	1	-0.834512	-0.725515	-0.425771	-0.453021	0.405334	-0.248651	-1	-0.562018	-0.957134	0.0783419	0.459833	0.337211	-0.71189	-0.780013	-1	-1	-0.289525	1	0.418959	1	1	1	1	-0.235026	1	0.00314729
		Slamf9	-0.965976	-1	-0.104392	-0.64855	0.0618791	-0.240431	0.0921102	-0.34624	-0.618319	-0.572973	-0.754359	-0.0439295	-0.2102	-0.965976	-0.633435	-0.406702	0.00141708	0.757193	-0.270662	-0.981092	-0.512511	-0.996207	-0.829936	-0.845052	1	0.6665	1	1	1	1	-0.316009	0.681615	0.000351748
		Tagln2	-0.697863	-1	-0.317796	-0.591699	-0.334782	0.0962444	-0.202077	-0.151118	-0.771117	-0.666014	-0.528001	-0.602316	-0.0863579	-0.920808	-0.571528	-0.494028	-0.0725565	1	-0.144748	-0.842246	-0.829507	-0.812521	-0.349645	-0.587453	1	-0.0449539	1	1	1	1	-0.317796	0.29371	0.0016588
		Slamf8	-0.71973	-0.859786	-0.797539	-0.299563	-0.36181	0.462961	-0.221755	-0.688606	-0.844224	-0.252878	-0.641921	0.245097	-0.377372	-0.937594	-0.859786	-0.750853	0.276221	0.431838	-0.36181	-0.470742	-0.501866	-0.922032	-0.797539	-0.735292	1	0.151727	1	1	1	1	-0.143946	1	0.000185844
		Aim2	-0.749072	-0.982359	-0.39914	-0.554665	-0.865715	0.2424	-0.0297685	-0.340819	-0.69075	-0.554665	-0.807394	0.611772	-0.496344	-1	-0.593547	-0.943478	0.261841	0.611772	0.670094	-1	-0.826834	-0.846275	-0.515784	-0.787953	1	0.261841	1	1	1	1	-0.0492091	1	0.000436621
		Ifi206	-0.612097	-1	-0.588441	-0.683064	-0.257258	0.310484	-0.70672	-0.683064	-0.564785	-0.0916666	-0.659408	0.192204	-0.422849	-1	-0.257258	-0.0206989	0.759946	1	-0.730376	-0.493817	-0.801344	-0.895968	-0.872312	-0.872312	1	-0.0916666	1	1	1	1	-0.0206989	0.618011	0.000399977
		Ifi213	-0.702488	-0.746695	-0.647228	-0.127788	-0.868266	0.369549	-0.94563	-0.470397	-0.813007	-0.13884	-0.923526	0.524275	-0.459345	-1	-0.580917	-0.238307	0.645847	1	-0.757747	-0.31567	-0.205151	-0.669332	-0.967734	-1	1	-0.127788	1	1	1	1	0.424808	0.126406	0.00188158
		Ifi209	-0.646762	-0.888518	-0.426029	-0.415517	-0.583695	0.141572	-0.362962	-0.772895	-0.762384	-0.24734	-0.604718	0.278216	-0.394495	-0.983118	-0.478584	-0.457562	0.383327	0.982461	-0.615229	-0.72034	-0.415517	-0.678295	-0.90954	-0.804429	1	0.372816	0.866838	1	1	1	-0.15274	0.22566	8.88846e-05
		Ifi208	-0.425424	-0.459715	-0.699752	-0.699752	-0.425424	0.569017	-0.768334	-0.528297	-0.871208	-0.0825129	-0.63117	0.500435	-0.596879	-1	-1	-0.63117	0.466144	1	-0.116804	-0.459715	-0.459715	-0.699752	-0.871208	-1	1	0.260398	1	1	1	1	0.397562	0.123234	0.00396823
		Ifi207	-0.696274	-1	-0.839677	-0.372592	-0.180022	0.700883	-0.0898831	-0.237383	-0.589746	-0.475023	-0.372592	0.29116	-0.429953	-1	-0.798705	-0.556968	0.282965	0.446855	-0.700371	-0.765927	-0.167731	-0.872455	-0.90933	-0.770024	1	-0.00793839	1	1	1	1	0.086298	-0.0816886	0.00306856
		Ifi204	-0.556121	-1	-0.713182	-0.64774	-0.447051	0.111388	-0.316167	-0.390335	-0.691368	-0.346707	-0.630289	0.381882	-0.141655	-1	-0.534307	-0.656466	0.482226	1	-0.377246	-0.734996	-0.499405	-0.944411	-0.883332	-0.800438	1	-0.093664	1	1	1	1	-0.0980268	0.53458	0.000230568
		Mndal	-0.461103	-0.552185	-0.502504	-0.618427	-0.485944	0.180612	-1	-0.175437	-0.74677	-0.191997	-0.74677	0.805766	-0.278939	-0.76333	-0.523205	-0.74677	0.267554	0.760225	-1	-0.717789	-0.30378	-0.866833	-0.630847	-0.813012	1	0.226153	1	1	1	1	0.805766	0.400037	0.000869861
		Ifi211	-0.669199	-1	-0.448433	-0.548781	-0.528711	0.153659	0.354356	-0.408293	-0.689269	-0.0470384	-0.568851	0.414565	-0.388223	-1	-0.709339	-0.749478	0.73568	1	-0.64913	-0.488572	-0.588921	-0.829757	-0.689269	-1	1	-0.227666	1	1	1	1	-0.60899	0.514914	0.00980478
		Ifi203	-0.42723	-0.977016	-0.533522	-0.599496	-0.408904	0.459759	-0.746106	-0.526191	-0.896381	-0.603161	-0.628818	0.668678	-0.291616	-0.936698	-0.683797	-0.423565	0.48175	1	-0.782758	-0.603161	-0.177993	-1	-0.925703	-0.947694	1	0.023595	1	1	1	1	0.353467	0.437767	0.000988948
		Ifi205	-0.681415	-0.532404	-0.929767	-1	-0.482734	-0.284052	-0.681415	-0.979437	-0.532404	-0.482734	-0.433063	1	-0.383393	-0.929767	-0.929767	-1	1	1	-0.582074	-0.284052	-0.0853709	-0.532404	-0.830426	-0.780756	1	0.610014	1	1	1	1	-0.433063	0.808695	0.000435556
		Chml	-0.601294	0.0400862	-0.329941	-0.946652	-0.354609	-0.255935	0.0894232	-1	-0.724636	-1	-1	-0.107924	-0.255935	-1	-0.107924	-0.231267	0.952819	1	0.434782	-0.946652	-1	-0.946652	-0.00925067	-0.551957	1	0.286771	1	1	1	1	0.385445	0.903482	0.04443
		Cep170	-0.175591	-0.265349	-0.115751	-0.618401	-0.295269	0.0398305	0.0158948	-0.552577	-0.337156	-1	-0.660288	-0.349124	-0.391012	-1	-0.977436	-0.420931	0.470673	1	-0.0319766	-1	-1	-0.714143	-0.265349	-0.911612	1	0.440753	1	1	1	1	-0.301253	0.769868	0.0241596
		Akt3	-0.544331	-1	-0.836973	-0.82425	0.244531	0.384491	0.499003	-0.226241	-0.671567	-0.773356	-0.111729	-0.378924	-0.404372	-0.773356	-0.480713	-0.50616	0.104572	0.219084	0.142743	-1	-0.964209	-1	-0.722461	-0.50616	0.969776	0.180914	1	1	1	1	0.206361	0.219084	0.00611083
		Desi2	-0.476484	-0.828946	-0.384883	-0.552153	-0.605919	-0.498388	-0.538214	-0.534232	-0.735354	-0.836911	-0.701502	-0.384883	-0.528258	-0.860807	-0.51631	-0.464536	0.574929	1	-0.1977	-0.570075	-0.514318	-0.534232	-0.392848	-0.580032	1	0.234415	1	1	1	0.787999	-0.0105166	0.361859	5.31552e-06
		Hnrnpu	-0.13194	-1	-0.569565	-1	-0.738372	-1	-0.865773	-0.723084	-1	-1	-0.524974	0.88982	-0.675945	-1	-0.503953	-0.45554	0.507616	0.34072	0.285937	-0.378462	0.124137	0.33435	0.972631	-0.626895	1	0.0126605	1	0.97072	1	1	1	0.504431	0.0334298
		Ahctf1	-0.669071	-0.646063	-0.0645802	-0.0875885	-1	-0.871963	-0.725546	-1	-0.261197	-1	-0.970271	-0.0101969	-0.69208	-1	-0.744371	-0.67953	1	1	-0.141972	-0.342772	-0.213088	-0.198447	0.435328	-0.606321	1	0.790911	1	1	0.983344	1	1	0.809736	0.00018853
		Lin9	-0.859078	-0.262496	-0.644308	-1	0.167043	-0.692035	-0.524992	-0.763625	-0.405676	-1	-0.954531	-0.14318	-0.882941	-1	-0.548855	0.692035	-1	0.954531	0.0715898	0.477265	0.310223	-0.477265	0.620445	0.0238633	1	-0.381812	1	1	1	0.548855	-0.501129	0.715898	0.0494625
		Pycr2	-0.507475	-0.696502	-0.799608	-0.833977	-0.559028	-0.49029	-0.232525	-0.37	-0.713687	-0.455922	-0.438737	-0.37	-0.524659	-0.696502	-0.576212	-0.524659	0.179898	1	0.540769	-0.954267	-0.0263135	-0.473106	0.0767925	-0.696502	1	-0.318447	0.746981	1	1	0.918825	-0.748055	0.283004	0.0119932
		Nvl	-0.17576	-0.971116	0.0798907	-0.419236	-0.605901	-0.358367	-0.435468	-0.589669	-0.540974	-1	-0.68706	-0.43141	-1	-1	-0.853436	-0.0661951	0.887421	0.944232	0.104238	-1	-0.484163	-0.41112	0.0149637	-0.463873	1	0.0555431	1	1	1	1	0.0920645	0.712929	0.00111253
		Fbxo28	-0.290426	-1	0.200516	-0.701448	-0.23334	-0.587275	-0.370347	-0.564441	-0.81562	-1	-1	-0.210506	-0.747117	-0.210506	-0.884124	0.463112	1	0.47453	-0.0278296	-0.598692	-0.701448	-0.701448	0.00642221	-0.279009	1	0.166264	1	1	1	1	0.725709	0.577285	0.0162321
		Disp1	-0.244813	-0.405511	-0.00376635	-1	-0.405511	-1	0.397978	-0.646557	-1	-1	-0.485859	-0.526034	-0.284987	0.277455	-0.526034	-0.0841152	0.197106	0.357803	-0.76708	-0.927778	-0.686731	-0.164464	0.759548	0.719373	1	0.23728	1	1	1	0.357803	1	0.357803	0.0287549
		Brox	-0.42917	-1	-0.210794	-0.88048	-0.0457983	-0.390347	0.410365	-0.822246	-0.341819	-1	-0.841658	-0.283586	-0.788277	-1	-0.783424	-0.341819	1	0.473451	0.497715	-0.696074	-1	-0.836805	0.148314	-0.569901	1	0.274487	1	1	1	1	0.221106	0.905351	0.0336946
		Dusp10	-0.286873	-0.75321	-0.0018891	-0.416411	-0.666851	-0.286873	-0.20915	-0.226422	-0.330052	-0.468226	-0.494134	-0.779117	-0.35596	-0.779117	-0.31278	-0.31278	0.136285	1	-0.701395	-0.917291	-0.701395	-1	-0.20915	-0.684123	0.766703	-0.157335	1	1	1	1	-0.658215	0.239915	0.0179644
		Rrp15	-0.327216	-0.826396	0.338358	-0.624347	-0.588691	-0.826396	-0.0657403	-1	-0.957134	-1	-0.838282	-0.695659	-0.648118	-1	-0.755085	-0.255904	1	0.754342	0.041227	-0.695659	-0.481724	0.0293417	0.219506	-0.410413	1	-0.279675	1	1	1	0.65926	1	1	0.000759
		Kctd3	-0.845239	-0.880822	-0.291171	-0.535165	-0.403002	-0.585997	-0.545331	-0.47925	-0.550414	-1	-0.697827	-0.555497	-0.631745	-0.819823	-0.611412	-0.306421	0.36456	1	-0.296255	-0.377586	-0.530081	-0.428418	0.0646518	-0.601246	1	0.161232	1	1	1	1	-0.0624279	0.557721	5.60738e-06
		Cenpf	-0.430129	-0.354813	-0.298325	-0.430129	-0.317154	0.0782588	-0.4113	-0.335983	-0.298325	-0.430129	-0.448958	-0.317154	-0.335983	-0.524275	-0.467788	-0.279496	-0.524275	1	-0.373642	-0.543104	-0.448958	-0.486617	-0.354813	-0.467788	1	-0.486617	-0.0158871	1	1	0.0217712	-0.486617	-0.0347163	0.00961406
		Flvcr1	0.0532427	-1	-0.508226	-0.450143	-0.469504	0.40174	0.0145207	-0.19845	-0.566309	-0.99225	-0.663114	-0.0242012	-0.411421	-1	-0.934167	-0.275894	0.692155	0.459823	0.343657	-0.701836	-0.934167	-1	-0.121006	-1	1	0.440462	1	1	1	1	-0.353338	1	0.0188305
		Nsl1	-0.531528	-0.785393	-0.499795	-0.372863	-0.436329	-0.245931	-0.245931	-0.468062	-0.277664	-0.277664	-0.563261	-0.182465	-0.0872659	-0.848859	-0.436329	-0.404596	-0.404596	1	-0.468062	-0.499795	-0.468062	-0.372863	-0.531528	-0.75366	1	-0.372863	0.515662	1	1	0.38873	-0.404596	0.261798	0.000652791
		Batf3	-0.823604	-0.786432	-0.451879	-0.154498	-0.786432	-0.674914	-0.637742	-0.377534	-0.600569	-0.712087	-0.451879	1	-0.600569	-1	-0.749259	-0.860777	-0.266016	1	0.0685369	-0.637742	0.328745	-0.526224	-1	-0.563397	1	0.180055	0.997851	1	1	1	-0.191671	0.365917	0.00103361
		Atf3	-0.697985	-0.834132	-0.157075	-0.569197	-0.469846	-0.410972	-0.388894	-0.311621	-0.576556	-0.64647	-0.624392	-0.572876	-0.458807	-0.723742	-0.5324	-0.392573	0.32496	1	-0.330019	-0.716383	-0.554478	-0.624392	-0.738461	-0.697985	1	-0.21595	1	1	1	1	-0.0466856	0.0305871	0.000160168
		Nenf	-0.986517	-1	-0.338668	-0.944266	-0.437254	-0.627383	-0.176706	-0.0640367	-0.902015	-0.747095	-0.965392	-0.416128	0.238762	-1	-0.592174	-0.310501	0.0979255	1	0.471143	-0.486547	-0.0781204	-0.549923	0.0275072	-0.606258	1	0.0697582	1	1	1	1	0.555645	0.224679	4.3061e-05
		Pacc1	-0.710776	-0.805415	-0.442633	-0.347994	-0.206036	-0.489952	-0.0956245	-0.332221	-0.489952	-0.584591	-0.852734	-0.0956245	-0.395314	-0.915827	-0.710776	-0.206036	-0.347994	0.866536	0.0463335	-0.663457	-0.663457	-1	-0.537272	-0.67923	1	-0.111398	1	1	1	1	-0.0956245	0.834989	2.15006e-05
		Dtl	-0.470752	-0.520656	-0.549173	-0.39233	-0.356684	-0.29965	-0.285392	-0.556302	-0.235487	-0.563432	-0.556302	-0.57769	-0.527785	-0.563432	-0.477881	-0.48501	-0.48501	1	-0.399459	-0.620465	0.00690644	-0.335296	-0.335296	-0.591948	1	-0.427976	1	1	1	0.113845	-0.349555	0.199395	0.00031649
		Ints7	-0.302063	-0.118425	-0.531609	-0.773677	-0.523262	-1	-0.715247	-0.811239	-0.7069	-1	-1	-0.385534	-0.71942	-0.635949	-0.610907	-0.0892102	1	1	-0.469006	-0.523262	-0.502394	-0.051648	-0.122599	-0.498221	1	-0.498221	1	1	1	0.724637	0.803935	0.958358	0.00271975
		1700034H15Rik	-1	-0.791995	0.0662625	-1	-1	-1	-1	-1	0.0662625	-1	-1	1	0.823549	0.470149	-0.993938	0.773063	1	0.975006	-0.640538	0.167234	-0.287138	0.520634	1	-0.539566	1	-0.438595	0.722577	0.470149	0.672092	0.116748	-0.489081	0.975006	0.0267629
		Traf5	-0.52352	-1	-0.579177	-0.85746	-0.838907	-0.85746	-0.579177	0.181464	-1	-1	-0.375102	0.255673	-0.597729	-0.968773	-0.115372	-0.838907	0.459747	0.57106	0.366986	-0.35655	-0.133924	0.218568	0.144359	-0.746146	1	-0.597729	1	1	1	1	-0.35655	1	0.0015555
		Cd34	-0.829902	-1	-0.363744	-0.829902	0.271925	0.300177	0.229547	0.257799	-0.603886	-0.773398	-0.759272	-0.533256	0.0317835	-1	-0.844028	-0.321366	-0.0953504	1	-0.0247205	-0.94291	-0.886406	-0.844028	0.427311	-0.745146	0.879343	0.907595	1	1	1	0.752209	-0.575634	-0.0388465	0.0303632
		Frmd4a	-0.531549	-1	-0.446599	-1	-0.342045	0.0827035	0.344087	-0.479272	-0.596895	-0.603429	-0.51848	-0.0414539	-0.211353	-1	-0.714518	-0.492341	0.768836	0.886459	0.21993	-1	-1	-0.962832	-0.50541	-0.701448	1	-0.00878087	1	1	1	1	0.0500305	0.566264	0.00139857
		Sephs1	-0.0400936	-0.718041	-0.44832	-0.699816	-0.681592	-0.685237	-0.809162	-1	-0.615984	-1	-0.951313	-0.488413	-1	-1	-0.692526	0.546731	0.579535	1	0.386357	-0.42645	-0.200468	-0.338973	0.7472	-0.200468	1	0.0656078	1	1	1	1	0.769069	1	0.0035669
		Nudt5	-0.793342	-0.704527	-0.274478	-0.484828	-0.363292	-0.564294	-0.260455	-0.489503	-1	-1	-0.671806	-0.106198	-0.933575	-0.737248	-1	0.136874	0.244386	1	-0.335246	-0.905529	-0.218384	-0.723225	0.361247	-0.639085	1	0.104153	1	1	1	1	0.730529	0.744552	8.67993e-05
		Gm13199	-0.403618	-0.581358	-0.0777612	-0.759098	-0.255501	-0.403618	0.0703554	-0.818345	-0.996085	-1	-0.225878	-0.433241	-1	-0.433241	-1	-0.522111	0.781315	1	-0.551735	-0.877591	-0.610981	-0.522111	0.0999787	-1	1	0.218472	1	1	1	1	1	0.0703554	0.00205029
		Kin	-0.780897	-0.868304	0.326259	-0.654642	-0.878015	-1	-0.897439	-0.596371	-1	-1	0.413666	-0.217607	-1	-0.275878	-0.343862	-0.207895	-0.246743	1	0.00576643	0.627327	-0.0136573	-0.470116	0.403954	-0.139912	1	-0.557523	1	1	1	1	1	0.559344	0.01174
		Itih5	-0.784961	-1	-0.415118	-0.971273	-0.234367	-0.345598	0.193872	-0.695976	-1	-1	-0.879507	-0.89063	-0.426241	-1	-0.659826	-0.723784	0.68885	-0.00634364	0.344034	-0.593087	-0.45961	-0.38731	1	0.241145	1	1	1	1	1	0.991955	0.494196	0.833451	3.69674e-07
		Mrc1	-0.141747	-0.955396	-0.807618	-0.861513	-0.226937	0.1399	-0.0982832	-0.173042	-0.299957	-0.656363	0.105129	1	-0.640715	-0.750245	-0.675487	-0.750245	-0.621591	0.112083	-1	-1	-0.658101	-1	-0.451212	-0.0304792	1	-0.0374335	1	1	1	1	0.312018	0.388515	0.00497114
		Plxdc2	-0.525359	-1	-0.542357	-0.695343	-0.202388	-0.0154049	0.15458	-0.168391	-0.780336	-0.321377	-0.593352	-0.423368	0.69853	-0.678345	-0.610351	-0.72934	-0.151393	0.00159361	-0.491362	-0.474363	-0.916323	-0.712342	-0.304379	-0.967319	1	0.545544	1	1	1	1	-0.542357	0.0865859	0.00055337
		Commd3	-0.642971	-1	-0.408545	-1	-0.0983437	-1	-0.294883	-0.586141	-0.399073	-1	-0.737689	-0.503262	-0.221477	-0.912917	-0.865558	0.0413651	0.226065	1	-0.10308	-0.185958	0.112403	-0.185958	0.304207	-0.226213	1	0.0484689	1	1	1	1	0.088724	0.384717	0.000642075
		Bmi1	-0.109516	-0.766609	-0.348016	-1	-0.250669	-1	-0.0462399	-0.664394	-1	-1	-0.902895	0.596251	-0.89316	-1	-0.975905	-0.143587	1	1	0.367486	-0.523241	-0.829885	-0.868823	0.435629	-0.4697	1	-0.0219031	1	1	1	1	0.790946	0.805548	0.00961537
		Pip4k2a	-0.719326	-1	-0.384904	-0.79868	-0.107164	0.0742175	-0.00513678	-0.322554	-0.724994	-0.690985	-0.605962	0.0402086	-0.401908	-1	-0.832689	-0.509604	0.102558	1	0.0402086	-0.985729	-0.600294	-0.878034	-0.447254	-0.747666	1	0.108227	1	1	1	1	-0.192186	0.351958	0.000545348
		Otud1	-0.661857	-0.914687	-0.415509	-0.370129	-0.551649	-0.409026	-0.480338	-0.240473	-0.642408	-0.87579	-0.551649	-0.603511	0.0447721	-1	-0.584063	-0.460889	-0.447923	1	0.232774	-0.558132	-0.240473	-0.739651	-0.0459876	-0.363646	0.751401	0.00587507	1	1	1	1	-0.195093	0.161463	0.000330334
		Apbb1ip	-0.840166	-0.642104	-0.552656	-0.699606	-0.66766	-0.0990309	-0.0926418	-0.750718	-0.539878	-0.559046	-0.725162	0.725162	-0.360984	-1	-0.539878	-0.520711	0.233202	0.94878	-0.31626	-0.725162	-0.533489	-0.820998	-0.629326	-0.380151	1	-0.0798636	1	1	1	1	-0.399318	0.469598	3.81877e-05
		Pdss1	-0.0777938	-1	-0.463747	-0.656724	-0.44445	-1	-0.425152	-1	-1	-1	-0.540938	-1	-0.849701	0.0765877	-1	-0.174282	0.964281	0.983579	0.250267	-0.540938	0.829197	0.501137	-0.251473	-0.753213	1	0.153778	1	1	1	1	-0.154985	0.597625	0.00448291
		Mastl	-0.27746	-0.570626	-0.444983	-0.78003	-0.905672	-0.507805	-0.717209	-0.424043	-0.486864	-0.591566	-0.361222	-0.214639	-0.444983	-0.842851	-0.130877	-0.27746	-0.214639	1	0.24605	-0.675328	-0.235579	-0.654387	0.0157053	-0.27746	1	-0.151818	1	1	1	0.371692	-0.235579	-0.172758	0.000109913
		Il1rn	-0.805961	-0.833534	-0.792174	-0.631326	0.23725	0.324567	0.232654	-0.176358	-0.73243	-0.217718	-0.305036	-0.130401	-0.0247016	-0.815152	-0.392353	-0.580774	-0.22691	0.476223	-0.645113	-0.810556	-0.824343	-1	-0.966808	-0.805961	1	-0.180953	1	1	1	1	0.912809	0.0672113	0.00167918
		Zmynd19	-0.455742	-0.617784	0.00723401	-0.247403	-0.694947	-0.83384	-0.602352	-0.656366	-0.664082	-1	-0.89557	-0.463459	-0.702663	-0.934151	-0.733528	0.0149503	0.609103	1	-0.216538	-0.841556	-0.077645	-0.409445	0.269587	-0.332282	1	-0.0930776	1	1	1	0.670834	-0.679514	0.493359	0.00496159
		Tor4a	-0.447466	-1	-0.911925	-0.515436	-0.16426	0.186916	-0.0396489	-0.311527	-0.402153	-0.583406	-0.719345	0.35684	0.243558	-1	-0.764658	-1	0.175588	0.832627	-0.220901	-1	-0.968567	-1	-0.16426	-0.198245	1	0.209573	1	1	1	1	0.00566413	0.61739	0.0038979
		Tubb4b	-0.011029	-0.810325	-0.0338806	-0.182162	-0.535599	-0.973841	-0.729075	-0.76513	-0.209584	-1	-0.690989	-1	-0.849427	-0.610755	-0.801185	0.187525	0.654205	1	-0.784935	-0.420326	0.383541	0.23526	0.772017	-0.320794	1	-0.586888	1	1	1	0.831431	-0.853997	0.404869	0.047457
		Dpp7	-0.802821	-1	0.154285	-0.443163	0.175092	-0.514501	-0.261848	-0.0894501	-1	-0.85038	-0.2886	0.0621413	-0.591782	-1	-0.817683	0.234539	-0.134036	0.395048	-0.793904	-0.556114	-0.559086	-0.814711	-0.0626987	-0.737429	1	-0.208345	1	0.0859204	1	1	1	1	0.00297131
		Uap1l1	-1	-1	0.126037	-0.639801	-0.0528974	0.102775	-0.348139	-0.029636	-0.471603	-0.901045	-0.770423	-0.258672	-0.0332146	-1	-0.42687	-0.187098	0.301392	0.267395	-0.170994	-0.493075	-0.815157	-1	-0.476971	-0.741794	1	0.19761	1	0.421278	1	1	1	0.38728	0.000623981
		Npdc1	-0.790252	-1	-0.524452	-0.82734	-0.0175783	-0.122662	-0.320466	-0.326648	-0.709894	-0.610992	-0.666624	-0.38228	0.050417	-0.833522	-0.586266	-0.462638	0.427482	1	0.0689611	-0.716075	-0.444094	-0.796433	-0.0979364	-0.920061	1	0.625286	1	1	1	0.588198	-0.51209	0.106049	0.000463122
		Abca2	-0.175169	-1	-0.499711	-0.677857	-0.631997	-1	-0.572028	-1	-0.593193	-1	-0.480309	0.260494	-0.570264	-1	-0.723716	-0.102853	1	0.403363	-0.289817	0.0294337	-0.485601	-0.404465	1	0.593855	0.128207	0.480971	1	1	1	1	-0.928318	1	0.00777405
		Paxx	-0.546165	-0.897326	-0.474689	-0.642501	-0.73573	-0.909757	-0.804098	-0.87868	-0.91908	-0.741945	-0.661147	-0.00233072	-0.29134	-0.956371	-0.757483	-0.465367	0.612979	0.45449	0.811867	0.675131	0.942387	0.504212	0.727961	0.187234	-0.250941	-0.0862365	-0.0209765	1	1	1	-1	0.547719	0.000313458
		Clic3	-0.617406	-0.724664	-0.617406	-0.638857	-0.724664	-0.660309	-0.638857	-0.73539	-0.703212	-0.671035	-0.638857	-0.402889	-0.595954	-0.649583	-0.660309	-0.542325	0.830581	0.305016	0.101225	0.326467	0.948566	0.369371	0.0475959	-0.263453	0.0154184	0.315742	0.111951	1	1	1	-0.746115	0.369371	6.65068e-12
		Ptgds	-0.368316	-1	-0.873694	-0.873694	-0.675153	-0.927842	0.15511	-0.909792	-1	-0.458562	-0.151726	0.317553	0.407799	-1	-0.621005	-0.494661	0.443898	-0.00733249	0.534144	0.804882	0.84098	-0.422464	1	1	-0.51271	0.0107167	-0.404415	1	0.895128	1	-1	0.317553	0.0441338
		Fbxw5	-0.313308	-1	0.0768415	-0.759194	-0.0838084	-0.955908	-0.703458	-0.336258	-0.769029	-1	-0.529694	-0.818208	-0.595265	-0.939515	-0.267408	0.224377	1	0.21782	-0.129708	-0.175608	-0.47068	-0.477237	0.201427	-0.365765	1	0.168641	1	0.775177	1	0.932548	0.450598	0.771898	0.00754453
		Traf2	-0.544295	-1	0.303122	-0.29461	-0.400537	-0.491332	-0.642656	-0.69562	-0.960438	-1	-0.945305	-0.786414	-0.491332	-0.892342	-0.150852	-0.0449245	0.590638	1	-0.317309	-0.582126	-0.536729	-0.680487	0.280423	-0.937739	1	0.499844	1	1	1	1	-0.529163	0.688999	0.014788
		Rabl6	-0.695523	-1	-0.497149	-0.819993	-0.936683	-0.917234	-1	-0.602171	-1	-1	-0.72664	-0.24821	-0.97169	0.0240674	-0.827772	-0.0965126	1	0.634747	0.343021	0.11742	-0.0848436	-0.119851	-0.271548	-0.466032	1	0.23411	1	0.642526	1	1	0.498608	1	6.48281e-07
		Fcnaos	0.109602	0.268083	-1	-1	-1	-1	-1	-0.159127	-0.379622	-0.979094	-0.296937	1	-0.724146	0.116492	0.185397	-0.620789	-0.517432	0.295645	-0.710365	-0.979094	0.336987	-0.0488793	0.22674	1	0.895116	-0.365841	0.798649	0.323206	1	1	0.771087	-0.276265	0.035219
		Tmem141	-0.788698	-1	-0.0256342	-0.108299	-0.960387	-0.954028	-0.61065	-0.489831	-0.890439	-0.985822	-0.61065	0.0824665	0.0379545	-1	-0.33086	-0.458037	-0.521625	1	0.463998	-0.566137	-0.337218	-0.508908	1	0.432204	-0.178247	-0.031993	0.718353	1	1	1	-0.222759	1	0.00658729
		Fcna	-0.0376925	0.428377	-1	-0.880834	-1	-1	-1	-0.492052	-0.550603	-1	-0.199295	1	-0.721574	0.112199	0.0536478	-0.71689	-0.67239	0.564217	-0.822282	-1	0.805449	-0.27424	0.222276	0.786712	0.849948	-0.372607	0.997497	0.372168	1	1	0.714108	-0.321082	0.0363493
		Camsap1	-0.307346	-0.905545	0.457996	-0.219376	-0.289752	-0.685619	-1	-1	-0.79998	-1	-0.817574	-0.632837	-0.843965	-0.456896	-1	0.633936	0.387619	1	-0.00824722	-0.192985	-0.94953	-0.404114	0.0357379	-0.360129	1	0.41401	1	1	1	0.704312	0.0797231	1	0.0279056
		Qsox2	-0.0439821	-1	-0.623512	-0.996066	0.0802027	-0.292352	-0.14057	0.0250095	-0.789091	-1	-0.678705	-0.63731	0.190589	-0.63731	-0.692503	-0.126772	0.866707	0.0112111	-0.0715788	-0.0715788	-0.830486	-1	-0.871881	-0.775293	1	0.411362	1	0.811514	1	1	1	1	0.00473251
		Dnlz	-0.622785	-1	-0.246898	-0.99158	0.178635	-0.899382	-0.941935	-0.502218	-0.729168	-0.899382	-0.523494	-0.133422	-0.303635	-0.76463	-0.842644	0.313387	1	0.667998	0.25665	0.072252	0.462324	-0.488033	-0.693707	-0.828459	1	-0.147607	1	1	1	1	-0.332004	0.171543	0.0263275
		Card9	-0.891966	-0.778925	-0.863706	-0.468061	-0.807185	-0.157198	-0.468061	-0.298499	-0.722404	-0.157198	-0.552842	0.238446	0.408008	-0.920226	-0.891966	-0.665883	0.153665	1	-0.609363	-0.863706	-0.241979	-0.270239	-0.637623	-0.807185	1	-0.0441567	1	1	1	1	-0.270239	0.408008	0.000238931
		Pmpca	-0.161377	-1	-0.0330891	-0.387316	-0.431355	-0.718566	-0.571131	-0.479223	-0.919613	-1	-0.877489	-1	-1	-1	-0.864086	-0.0732986	0.508782	0.56048	0.280928	-0.00819748	0.225401	-0.084787	-0.0598954	-0.525177	1	-0.0464923	1	1	1	1	1	0.631325	0.0129222
		Rexo4	-0.510471	-1	0.295766	-0.714952	-0.411152	-1	-0.726636	-0.545525	-0.983697	-1	-0.896063	-0.335202	-1	-0.311833	-0.91359	0.675516	0.86247	1	0.289924	-0.25341	-0.235883	-0.270937	0.400928	-0.487102	1	-0.358571	1	1	1	1	0.494405	0.459351	0.0146551
		Slc2a6	-0.874072	-0.80992	-0.296703	-0.617464	-0.681616	0.152361	-0.296703	-0.617464	-0.80992	-0.745768	-1	1	0.0882091	0.024057	-0.938224	-0.360856	0.0882091	0.793882	-0.425008	-1	-0.360856	-1	-0.296703	-0.617464	0.986338	0.40897	1	1	1	1	-0.232551	1	0.00817398
		Vav2	-0.665603	-0.0720661	-0.492	-0.822785	-0.428658	-0.764135	-0.801671	-0.787595	-1	-1	-0.628067	0.420593	-0.954161	-1	-1	-0.137754	1	0.584813	0.479243	-0.219864	-0.219864	-0.789941	-0.118986	-0.487308	1	0.0733857	1	0.964865	1	1	1	0.465167	0.0138127
		Col5a1	-0.626061	-1	0.12137	-0.566686	-0.406023	-0.283779	-0.294257	-0.203448	-0.608598	-0.430471	-0.126609	-1	0.0654875	-0.76926	-0.238375	-0.283779	0.323945	0.872294	0.0864436	-0.947387	-0.790216	-0.933416	0.0130975	-0.765768	0.701153	0.27854	1	1	1	0.777992	-0.577164	0.313467	0.0054293
		Gbgt1	-0.629482	-0.920362	-0.193162	-0.774922	-1	0.606757	-0.0477225	-0.556762	-0.920362	-0.338602	-0.338602	0.752197	-0.847642	-0.702202	-0.993082	-1	0.0977174	0.606757	-0.265882	-0.411322	0.315877	-1	-0.847642	-0.0477225	1	0.0977174	1	0.679477	1	1	0.170437	0.824917	0.00571554
		Gm10134	-0.774792	-0.774792	-0.640046	-1	-0.864623	0.303179	-0.864623	-0.460384	-1	-0.59513	-0.59513	1	-0.729877	-0.729877	-0.819707	-0.460384	0.258264	1	-0.145975	-0.550215	0.887081	-0.819707	-0.10106	-0.10106	1	-0.505299	0.976912	1	1	1	-0.505299	1	0.00394644
		Cercam	-0.40394	-1	0.079278	-0.64555	-0.0415266	0.441692	0.260485	-0.705952	-0.40394	-0.162331	-0.40394	-1	0.079278	-0.64555	-0.887159	-0.464343	0.200083	-0.464343	0.200083	-0.524745	-0.766354	-1	0.0188757	-0.283136	0.622899	-0.0415266	1	1	1	1	-0.826757	0.079278	0.0401611
		Pkn3	-0.374618	-0.787101	-0.374618	-0.477739	-0.6582	-0.503519	-0.271498	-0.400398	-0.374618	-0.63242	-0.709761	0.579248	-1	-0.323058	-0.761321	-0.374618	-0.6582	1	-1	-0.348838	-0.709761	-1	1	-0.477739	0.78549	-0.168377	1	1	1	1	-0.194157	0.398787	0.0411212
		Lrrc8a	-0.680579	-1	0.0100085	-0.690587	-0.43537	-0.0350298	-0.930792	-0.820698	-0.815694	-1	-0.685583	-0.370315	-0.545464	-0.915779	-0.190162	0.4704	1	1	-0.130111	-0.395336	-1	-0.875745	-0.225191	-0.645549	1	0.0150128	1	1	1	0.925787	0.450383	0.755643	0.030009
		Nup188	-0.468409	-0.585879	-0.922624	-0.938287	-0.178651	-0.405759	-0.41359	-0.985274	-0.687685	-1	-0.444915	-0.609372	-0.875636	-0.625035	-1	-0.0298568	0.776766	1	-0.280458	-0.358771	-0.797323	-0.83648	0.541828	-0.296121	1	0.424358	1	1	1	0.894236	0.283395	0.706285	9.5366e-06
		Fnbp1	-0.224153	0.0767352	-0.94006	-0.760219	-0.25528	-0.310615	-0.172276	-0.590753	-0.684132	-1	-0.217236	0.0629012	-0.832847	-0.653005	-0.80172	-0.282947	0.692346	0.612801	-0.476623	-0.929684	-1	-1	1	-0.480081	0.733848	0.0283164	1	0.86527	1	1	0.266952	1	0.0491381
		Hmcn2	-0.490967	-0.210692	-0.802383	-0.724529	-0.288547	-0.428684	-0.506538	0.240861	-0.895808	-0.880237	-0.459825	-0.786812	-0.724529	-0.0238428	-0.490967	-0.708958	-0.179551	1	-0.55325	-0.413113	-0.179551	-0.148409	0.474423	-0.475396	0.427711	-0.35083	1	1	1	1	-0.397542	-0.475396	0.0254384
		Fubp3	-0.29043	-0.489094	-0.284221	-0.923671	-0.768465	-0.905046	-0.439428	-0.85538	-1	-1	-0.725007	-0.389762	-0.631883	-1	-0.675341	0.00135805	0.827055	1	-0.215931	-0.780881	-1	-0.215931	1	0.603558	1	-0.0296832	1	1	1	0.814639	0.882929	0.796014	0.0131591
		Exosc2	-0.077692	-0.801271	-0.467311	-0.365268	-0.485865	-0.958974	-0.931144	-0.606461	-0.829101	-1	-1	-0.829101	-0.931144	-0.791994	-0.662121	0.0707345	0.77576	0.849973	0.0150746	-0.467311	-0.309608	0.441801	-0.0405854	-0.365268	1	-0.643568	1	1	1	0.69227	0.66444	1	0.00177946
		Fam78a	-1	-1	-0.470158	-0.363456	0.241192	-0.399023	0.170057	-0.185618	-0.434591	-0.327888	-0.576861	0.668003	-0.256753	-0.576861	-0.399023	-0.932536	-0.541293	0.84584	-0.505726	-0.825833	-0.719131	-1	-0.363456	-1	1	0.347895	1	1	1	1	-0.825833	1	0.0112154
		St6galnac4	-0.620923	-0.862645	-1	-0.717612	-0.765956	-0.185824	0.877753	-0.790128	-1	-0.282512	-0.137479	0.321792	-0.0166184	-0.645095	-0.862645	-0.790128	0.708547	1	-0.306685	-0.935162	-0.355029	-0.741784	-0.403373	-0.669268	1	-0.137479	1	1	1	1	-0.765956	0.708547	0.00648914
		Ptrh1	-0.374939	-1	-0.815684	-0.864656	-0.423911	-1	-0.619797	-0.0811093	-0.815684	-1	-0.472882	-0.228024	-0.717741	-0.815684	-0.374939	-0.423911	0.702437	1	-0.228024	-0.0321376	0.016834	-0.374939	0.163749	-0.766712	1	-0.374939	1	1	1	0.653465	0.947295	0.016834	0.000373756
		Rpl12	-0.851365	-0.806867	-0.14453	-0.644277	-0.935227	-0.979725	-0.912978	-0.711025	-0.837673	-0.831968	-0.594645	0.215449	-0.262621	-0.566691	-0.554711	-0.566121	0.26337	1	-0.0384188	-0.687635	-0.265473	-0.526757	0.45106	-0.706461	1	-0.540449	1	1	1	1	0.576568	0.323271	0.000141272
		Zbtb34	-0.147066	-1	-0.341286	-0.953828	-0.296466	-0.356226	-0.296466	0.0471545	-0.655027	-1	-0.311406	0.241375	-0.669967	-0.909008	-0.610207	-0.251646	0.211495	0.271255	-0.415987	-0.610207	-1	-1	0.614876	-0.386106	1	0.510296	1	1	1	0.913676	0.734396	0.271255	0.00216184
		Mvb12b	-0.693303	-1	-0.468827	-0.899072	0.260719	0.335544	0.129775	-0.805541	-0.65589	-0.973897	-0.730715	-0.132113	0.391663	-1	-0.562359	-0.786834	0.56002	0.41037	0.653552	-0.973897	-0.842953	-0.992604	-0.00116914	-0.412708	1	0.391663	1	1	1	0.747083	0.0175372	0.391663	0.00731745
		Ggta1	-0.561293	-1	-0.652007	-0.553046	-0.412852	0.189159	0.0077313	-0.280904	-0.74272	-0.437592	-0.346878	-0.247917	-0.206683	-0.882915	-0.816941	-0.676747	0.0819518	0.461301	-0.198437	-0.792201	-0.676747	-0.899408	-0.69324	-0.783954	1	0.106692	1	1	1	1	-0.124216	0.873637	1.52541e-05
		Gm13431	-0.491609	-0.954299	-1	0.711387	-0.954299	-0.954299	-0.213994	-0.491609	-0.861761	-0.584147	-0.121456	1	-1	0.526311	-0.491609	-1	-0.491609	0.06362	-0.399071	-0.306533	0.06362	-0.399071	-0.306533	0.433772	1	-0.213994	1	-0.121456	1	1	0.156158	1	0.0180631
		Ptgs1	-0.501369	-0.719065	-0.624593	-0.554766	-1	-0.176878	-0.38636	-0.583519	-0.636916	-0.583519	-0.616378	1	-0.817645	-0.932654	-0.653346	-1	0.139398	1	-0.460294	-0.542444	-0.550659	-0.821752	-0.439757	-0.111159	1	0.0202807	1	1	1	1	0.0777854	0.562468	0.000197237
		Wdr38	-1	-1	-0.0450037	-0.251616	-0.70493	-1	-0.643255	-0.273202	-1	-1	-0.381134	0.679682	-0.319459	-0.439726	-0.683344	-0.646338	0.269541	1	-0.149852	-0.711097	-0.384218	-0.732684	0.0598444	-0.584663	1	-0.495234	1	1	1	1	0.759859	0.772195	0.00109902
		Rpl35	-0.89414	-1	0.119373	-0.279386	-0.632832	-0.883567	-0.767262	-0.394181	-1	-1	-0.519548	0.30969	-0.35944	-0.448557	-0.587518	-0.42439	0.052913	1	-0.137404	-0.69476	-0.309595	-0.844295	-0.0150573	-0.508975	1	-0.551267	1	1	1	1	0.738658	0.513601	0.00236785
		Zeb2	-0.643379	-1	-0.502118	-0.673435	-0.490095	0.0629291	0.273319	-0.598296	-0.414956	-0.685457	-0.706496	0.318402	-0.270689	-1	-0.35785	-0.766608	0.411575	0.658032	-0.0512825	-1	-0.505123	-1	-0.748574	-0.721524	1	0.30638	1	1	1	1	-0.0723215	0.366491	0.000260069
		Zeb2os	-0.653002	-1	-0.681432	-0.681432	-0.567712	0.484199	0.171468	-0.340272	-0.653002	-1	-0.852012	0.370478	-0.198122	-0.965732	-0.766722	-0.908872	0.740069	0.768499	0.427339	-0.937302	-0.283412	-0.766722	-0.795152	-0.539282	1	0.114608	1	1	1	1	-0.510852	0.512629	0.00379785
		Epc2	0.0855432	-1	-0.680924	-0.708297	-1	-0.644425	-0.306815	-1	-0.452809	-1	-0.598802	-0.0786997	-0.443684	-1	-0.598802	-0.0969489	0.97063	0.943256	0.213288	-0.863416	-0.99116	-0.808668	1	-0.379812	1	0.751639	1	1	1	1	1	1	0.00985191
		Rif1	-0.520945	0.248729	-0.158745	-0.910309	-0.720155	-0.1678	-0.792595	-1	-0.357955	-1	-0.846925	0.565654	-0.104415	-1	-0.991804	-0.49378	0.891634	0.638094	1	-1	-0.47567	-0.13158	-0.54811	-1	1	0.819194	1	1	0.438884	1	0.801084	0.855414	0.0303393
		Fmnl2	-0.413464	-0.71829	-0.544104	-0.906991	-0.478784	-0.195732	-0.246536	-0.340887	-0.210248	-0.645712	-0.631197	0.486495	-0.391691	-1	-0.471526	-0.711032	-0.500557	1	-0.507815	-1	-1	-1	0.827609	-0.26831	0.994537	-0.0941238	1	1	1	1	0.276021	0.929218	0.0016636
		Prpf40a	-0.195251	-1	-0.344845	-0.848477	-0.798612	-0.875902	-0.324899	-1	-0.357311	-1	-0.726309	-0.377257	-0.788639	-1	-0.84349	-0.202731	1	0.435536	0.535265	-0.437094	-0.180292	0.537758	0.221118	-0.85097	1	0.532772	1	1	1	0.929195	0.772122	0.936675	0.00212739
		Cytip	-1	-0.669093	-0.897243	-0.335643	-0.142594	0.208406	0.155756	-0.300543	-0.721743	-0.405843	-0.827043	0.576956	0.419006	-1	-0.528693	-0.440943	0.0680062	1	-0.195244	-0.932343	-0.669093	-1	-0.844593	-0.844593	1	0.173306	1	1	1	1	-0.282993	0.208406	0.0138291
		Pkp4	-0.433391	-0.827985	-0.450182	-0.522595	-0.468023	-0.769216	-0.468023	-0.535188	-0.325297	-1	-0.890952	-0.406105	-0.68526	-1	-0.494259	0.103929	0.170044	1	0.153253	-0.148989	-0.565622	-0.636985	-0.529941	-0.599205	1	-0.176275	1	0.722056	1	1	0.853238	0.0776923	0.00882573
		Galnt3	-0.673658	-1	-0.526762	-0.673658	-0.379865	0.391342	-0.0493481	-0.60021	-0.820555	-0.747107	-0.490038	-0.269693	-0.269693	-1	-0.710382	-0.857279	0.391342	1	0.0975485	-0.747107	-0.894003	-0.967451	-0.526762	-0.710382	1	-0.0860722	1	1	1	1	0.134273	1	0.00031649
		Cers6	-1	-0.985695	-0.274359	-0.00549115	-0.17274	-0.134633	-0.581335	0.426391	-0.71471	-0.50512	-1	0.805347	-0.392915	-1	-0.898895	-1	0.682557	0.413689	0.163875	-0.0414814	-0.979344	-0.38233	-1	-0.926417	1	0.525894	1	0.841337	1	1	1	0.801113	0.0138592
		Spc25	-0.647942	-1	-0.0557259	0.16142	-0.5953	-0.279452	-0.338673	0.108779	-0.292612	-0.57556	-0.562399	-0.496598	-0.990111	-0.726904	-0.167589	-0.0425655	-0.674262	1	-0.726904	-0.733484	-0.878248	-1	0.312764	-0.424216	1	-0.312353	1	1	1	0.720735	-0.180749	0.444368	0.0102994
		Dhrs9	-0.5576	-0.738512	-0.289149	-0.534256	-0.569271	-0.347508	-0.394195	-0.566353	-0.487569	-0.723922	-0.537174	-0.510913	-0.198693	-0.718086	-0.356262	-0.45839	0.510366	1	-0.324165	-0.604287	-0.586779	-0.470061	0.250669	-0.280396	0.0755928	0.0522493	1	1	1	0.670852	-0.516748	0.355715	0.00108242
		Hat1	-0.769983	-0.689307	-0.513717	-0.755746	-0.452024	-0.452024	-0.00593207	-0.5327	-0.561174	-0.902861	-0.338128	-0.845913	-0.5327	-0.760491	-0.822185	-0.0628799	-0.338128	1	-0.0676256	-0.376093	0.0272875	-0.224232	0.0415245	-0.357111	1	-0.603885	1	1	1	0.463888	-0.100845	0.0177962	0.000886152
		Itga6	-0.580476	-0.938996	-0.270404	-0.687063	-0.309163	0.175324	0.398188	-0.309163	-0.280094	-0.677373	-0.851788	-0.502958	-0.0475403	-0.880858	-0.522337	-0.735512	0.31098	1	0.214083	-0.774271	-0.938996	-0.861478	-0.0766095	-0.648304	0.727639	-0.0378505	1	1	1	0.398188	-0.522337	0.330359	0.0238272
		Rapgef4	-0.940088	-1	-0.0669929	-0.816541	-0.579142	-0.82121	-0.590994	-1	-0.746506	-1	-1	-0.487199	-0.845991	-1	-0.878315	0.103245	0.739301	0.741456	0.19411	-0.213167	0.146702	0.370812	-0.624395	-0.667493	1	0.087442	1	0.99358	1	1	1	1	1.59986e-10
		Rapgef4os2	-0.971736	-0.898103	-0.200637	-0.734474	-0.544256	-0.846969	-0.482896	-1	-0.579027	-1	-1	-0.458351	-0.746746	-1	-0.930828	0.0898039	0.799542	0.717728	0.0898039	-0.25177	-0.0410989	0.194117	-0.542211	-0.65266	1	0.0775318	1	0.979533	1	1	1	1	3.1629e-10
		Rapgef4os3	-0.817189	0.0399799	-0.599698	-0.235082	-0.567714	-0.190304	-0.535731	-0.996299	-0.810792	-1	-0.970712	-0.29905	-0.618889	-1	-0.861967	-0.625286	-0.132733	-0.228685	-0.503747	-0.791602	0.481358	1	-0.439779	-0.235082	0.686055	0.807594	0.359819	1	1	1	1	0.519739	0.000966257
		Cdca7	-0.467083	-0.865023	-0.339742	-0.371577	-0.483	-0.451165	-0.276071	-0.658094	-0.610341	-0.833188	-0.642176	-0.339742	-0.689929	-0.212401	-0.658094	0.0422812	-0.132813	1	-0.578506	-0.658094	-0.467083	-0.467083	-0.212401	-0.355659	1	-0.387495	1	1	1	0.121869	-0.705847	0.981421	0.00142375
		Wipf1	-0.694312	-1	-0.735418	-1	-0.331206	0.367602	-0.0503124	-0.338057	-0.81078	-0.529886	-0.564142	0.340198	-0.159929	-1	-0.701163	-0.406567	0.210028	0.901984	-0.180483	-1	-0.495631	-0.968354	-0.639503	-0.372312	1	0.0319002	1	1	1	1	-0.139376	0.943091	0.000350591
		Gm13657	-0.749532	-0.973796	-0.132806	-0.222512	-0.177659	-0.39071	-0.00946113	-0.155233	-0.312217	-0.715892	-0.693466	-0.715892	0.158737	-0.659826	-0.570121	-0.525268	0.0129653	1	-0.614973	-0.828024	-0.446776	-0.91773	-0.334644	-0.682253	0.539985	-0.233725	1	1	1	1	-0.132806	0.16995	0.00830208
		Agps	-0.378234	-0.982235	-0.419282	-0.753535	0.102622	-0.284408	-0.0967574	-0.612797	-0.325457	-0.941186	-0.677302	-0.806312	-0.37237	-1	-0.94705	-0.565884	0.935322	0.65971	0.237496	-0.958778	-0.548292	-0.888409	-0.231631	-0.741807	1	0.425146	1	1	1	1	-0.0850293	0.65971	0.000414475
		Sestd1	-0.557915	-0.797878	-0.593909	-0.629904	-0.641902	0.293955	-0.0419936	-0.749886	-0.557915	-0.821875	-1	-0.19797	0.173973	-1	-0.52192	-0.989849	0.32995	1	1	-0.869867	-0.689895	-0.641902	0.533919	-0.78588	1	-0.00599909	1	1	1	0.965853	-0.209968	0.377942	0.014612
		Nup35	0.231379	-0.806581	-0.714318	0.600431	-0.714318	-0.3222	-0.483661	-0.229937	-0.737384	-1	-0.76045	-0.229937	-0.944976	-1	-1	-0.483661	0.231379	0.992549	-0.368332	-0.714318	-0.16074	0.162181	-0.529792	-0.783516	1	0.346707	1	1	1	0.692694	-0.137674	0.139115	0.0412204
		Zc3h15	-0.215824	-0.741146	0.303563	-0.405771	-0.73521	-0.845023	-0.586814	-0.90735	-0.960772	-1	-0.60759	0.030514	-1	-1	-0.931093	0.196718	0.437119	1	-0.536359	-0.732242	-0.533391	-0.598686	0.502414	-0.411707	1	0.256076	1	1	1	1	0.633002	1	0.00491136
		Itgav	-0.422216	-0.654636	-0.492554	-0.608763	-0.507844	-0.0919357	-0.122517	-0.593473	-0.688275	-1	-0.825892	-0.351879	-0.269309	-1	-0.556775	-0.510903	0.807161	0.99065	-0.0215982	-1	-1	-0.932928	0.112961	-0.565949	1	0.782696	1	1	1	1	-0.036889	0.843859	0.00016439
		Ypel4	-0.230748	-0.735407	-0.655724	-0.735407	-0.708846	0.0614222	-0.655724	-0.177626	-1	-0.788529	-0.894773	-0.151065	-0.0979436	-0.602602	-0.443236	-0.443236	0.698885	1	0.194227	-0.761968	-0.602602	-0.894773	-0.230748	-0.655724	1	-0.0713826	1	0.911373	1	1	0.194227	-0.602602	0.00241233
		P2rx3	-0.931054	-1	-0.931054	-1	-0.807939	-1	-1	-1	-0.0692519	-0.479634	0.259054	1	0.135939	-0.0692519	-0.56171	-0.233405	1	1	0.135939	1	-0.11029	0.382168	1	-0.520672	0.505283	-0.931054	0.587359	0.0128244	0.382168	0.0949008	0.546321	0.874626	0.0162583
		Ssrp1	-0.372248	-0.716954	-0.540684	-0.61315	-0.509347	-0.859928	-0.137221	-0.883431	-1	-1	-0.875597	-0.319367	-0.732622	-1	-0.969608	-0.213605	0.513019	1	0.0723442	-0.767876	-0.474093	-0.585731	0.577652	-0.346787	1	-0.00991519	1	1	1	0.830305	0.726502	0.716709	1.66867e-05
		Or5m3b	-0.812757	-0.44871	-0.6265	-0.668831	-0.194723	-0.457176	-1	-0.999014	-0.31325	-1	-0.728095	1	-0.330183	-0.186257	-0.634966	-0.186257	1	1	0.914352	-0.888953	-0.24552	-0.778892	-0.965149	-1	1	0.69423	1	1	1	1	0.897419	-0.31325	0.041284
		Or5m9	-0.671901	-0.319153	-0.218368	-0.335951	-0.873472	-0.621509	-1	-0.772686	-0.873472	-0.789484	-0.739091	1	-0.352748	0.268761	0.319153	0.184773	1	1	0.369546	-0.722294	-0.302356	-0.772686	-1	-1	1	0.369546	1	0.655104	1	1	0.352748	-0.789484	0.0488305
		Nup160	-0.385586	-0.546877	-0.663365	-0.905301	-1	-0.313901	-0.287019	-0.73505	-0.833616	-1	-0.770892	-0.708168	-0.905301	-1	-0.555838	-0.394547	1	1	0.205814	-0.815695	-0.663365	0.331262	0.232696	-0.717129	1	0.286459	1	1	1	0.644884	0.609041	1	4.27637e-05
		Slc39a13	-0.732786	-1	0.117656	-1	-0.112672	-0.263272	-0.582187	0.0822205	-1	-0.971973	-1	0.5163	-0.405012	-0.626481	-0.316424	0.179667	0.37456	0.631464	-0.360718	-0.0595199	-0.405012	-1	-0.413871	-0.529035	0.976956	-0.192401	1	1	1	1	0.897227	-0.00636724	0.0128944
		Spi1	-0.724505	-0.796971	-0.450167	-0.698624	-0.77109	-0.300057	-0.455343	-0.605452	-0.631333	-0.512281	-0.589924	1	-0.408757	-0.817676	-0.652038	-0.7038	0.1658	0.937052	-0.434638	-0.750386	-0.212062	-0.802147	-0.8125	-0.5951	1	-0.0774811	1	1	1	1	-0.113714	0.636833	2.6351e-06
		Ckap5	-0.112213	-0.256511	-0.811503	-0.534007	-0.32311	-0.162162	-0.0511634	-1	-0.811503	-1	-0.556206	-0.29536	-0.706054	-1	-1	-0.717154	0.770225	0.648127	0.131984	-0.633905	-0.633905	-0.395259	-0.0900128	-0.622805	1	0.45388	1	1	1	1	0.548228	0.498279	0.00135496
		Arhgap1	-0.189355	-1	-0.0173402	-0.672107	-0.2171	0.0104041	0.0492462	-0.638814	-0.760889	-1	-0.988393	-0.566678	-0.56113	-0.633265	-1	0.337788	0.72066	1	0.104735	-0.932904	-0.894062	-0.572227	-0.111671	-0.488994	1	0.17687	1	1	1	1	-0.244844	0.665171	0.0139898
		Dgkz	-0.569818	-0.989391	-0.0303668	-0.522593	-0.657002	0.176695	-0.313715	0.134919	-0.604328	-0.591614	-0.600695	0.0241232	-0.53894	-0.698777	-0.275572	-0.159326	0.0368375	0.910494	-0.181122	-1	-1	-1	0.00595984	-0.548022	1	-0.10302	1	1	1	1	-0.344592	0.616248	0.0214271
		Slc35c1	-0.297095	-1	-0.337041	-0.501817	-0.421926	-0.591694	-0.362007	-0.686565	-0.976171	-1	-0.74149	-0.272129	-0.936225	-1	-0.961191	0.0524286	0.546756	1	-0.531776	-0.486837	-0.571722	-0.536769	0.721518	0.112347	1	-0.0024966	1	1	1	1	-0.312075	0.846348	0.00501369
		Gm13889	-0.304212	-0.50702	-0.50702	-0.825718	-0.420102	-0.651883	-1	-0.883664	-0.535993	-0.449075	-0.564965	-0.217294	0.535993	-0.275239	-0.246267	0.130377	-0.101404	1	-0.39113	0.159349	0.217294	-0.680856	0.680856	-0.651883	0.333185	-0.159349	1	0.680856	1	-0.0434589	-0.535993	0.101404	0.0315374
		Alkbh3	-0.882352	-0.825622	-0.623015	-0.930977	-0.104342	-0.469034	-1	0.106368	-1	-1	-0.46093	-0.428513	-1	-0.858039	-0.744579	-0.590598	0.406226	-0.0476125	-0.0476125	0.00101303	0.179307	-0.550077	0.0739514	-0.031404	1	0.0901599	1	1	1	1	1	0.973525	0.00883696
		Cd44	-0.813473	-0.867937	-0.400045	-0.593143	-0.553533	0.0430913	-0.192093	-0.575814	-0.766437	-0.504021	-0.778815	0.61496	-0.283691	-1	-0.716924	-0.771388	0.0455669	1	-0.112873	-0.672363	-0.563436	-1	-0.404996	-0.734253	1	0.0678475	1	1	1	1	-0.0311773	0.572874	9.03056e-05
		Abtb2	-0.26702	-0.483446	-0.550038	-0.662413	-0.599982	-1	-0.18378	-1	-0.849704	-1	-0.437663	-0.117187	-0.928783	-1	-0.899649	-0.637441	1	1	-0.362747	-0.733167	-0.279506	0.0201598	0.557062	-0.329451	0.0825903	0.373932	1	1	1	1	-0.154645	1	0.000165642
		Nat10	0.118744	-1	0.0104162	-0.518725	-0.41873	-0.877041	-0.522892	-0.56039	-0.906207	-1	-0.672885	-0.847876	-1	-0.727049	-1	0.0770797	1	0.677051	-0.202074	-0.597888	-0.231239	-0.293736	0.102078	-0.606221	1	0.139577	1	1	1	1	0.0062497	0.927039	0.00146841
		Caprin1	-0.032209	-0.68882	-0.322177	-0.574505	-0.381193	-0.701366	-0.336583	-1	-0.799881	-1	-0.694396	-0.598669	-0.709266	-1	-0.789658	-0.334724	1	1	-0.288719	-0.749694	-0.592164	-0.413722	-0.0986601	-0.574505	1	0.941322	1	1	1	1	0.386944	0.658324	5.73864e-05
		Lmo2	-0.589875	-0.844098	-0.589875	-1	-0.378023	-0.187357	0.00331019	-0.642838	-0.780542	-0.335653	-0.441579	0.0774584	-0.293283	-0.85469	-0.664024	-0.536912	-0.483949	0.691829	-0.515727	-0.505135	-0.483949	-0.85469	-0.24032	-0.515727	1	0.236347	1	1	1	1	-0.272097	0.310496	4.78362e-06
		Cstf3	-0.463817	-1	-0.0628528	-0.179262	-0.606095	-0.677234	-0.463817	-0.774241	-0.606095	-1	-0.347408	-0.625496	-0.599628	-0.657832	-0.955322	0.0406219	1	1	0.0406219	-1	-0.263335	-0.140459	-0.276269	-0.612562	1	-0.237466	1	1	1	1	-0.586693	0.590331	0.0140776
		Prrg4	-1	-1	-0.034824	-0.889172	-0.369134	-0.0719695	-0.201979	-0.443425	-0.220552	-0.852027	-0.759163	-0.461998	-0.257697	-1	-0.480571	-0.499144	0.819524	1	-0.0719695	-0.833454	-0.982036	-0.722017	-0.424852	-0.814881	1	0.132331	1	1	1	1	0.689515	0.540932	0.000337444
		Rcn1	-0.752357	-1	-0.870374	-0.941184	-0.0363885	0.128835	0.286191	0.246852	-0.657944	-0.799564	-0.398307	-0.233083	-0.0521241	-0.941184	-0.807432	-0.343232	-0.650076	0.585167	-0.170141	-0.933316	-0.429778	-1	-0.28029	-0.335364	1	0.018686	1	1	1	1	0.231116	0.624506	0.00134417
		Kif18a	0.00935433	-0.768926	-0.709058	-0.828793	-0.529455	-0.289984	-0.170249	-0.469587	-0.589323	-1	-0.529455	-0.469587	0.12909	-0.469587	-0.469587	0.00935433	-1	1	-0.110381	-0.768926	0.308693	-0.349852	0.368561	-0.349852	1	-0.170249	1	1	1	0.12909	-0.768926	-0.0505134	0.0291015
		Ccdc34	-0.977899	-0.532534	-0.813817	-0.931018	-0.485653	-0.040288	-0.274691	-0.20437	-0.485653	-0.837257	-0.555974	-0.321571	-0.298131	-0.673175	-0.649735	-0.743496	-0.766936	1	0.147234	-0.20437	-0.22781	-0.626295	-0.157489	-0.345011	1	-0.368452	1	1	1	1	-0.040288	0.00659258	0.000131312
		Lpcat4	-1	-1	-0.354835	-0.715303	-0.174601	-0.309777	-0.399894	0.636451	-0.264718	-0.715303	-1	0.3661	-0.309777	-0.670244	-0.444952	-0.715303	0.275983	0.861743	0.411158	-0.444952	-0.625186	-0.490011	1	-1	0.636451	-0.309777	1	1	1	0.411158	-0.535069	0.95186	0.0454948
		Arhgap11a	-0.592612	-0.692351	-0.326643	-0.459628	-0.319994	-0.113868	-0.18701	-0.246853	-0.167062	-0.546068	-0.532769	-0.585963	-0.579314	-0.712299	-0.552717	-0.532769	-0.413083	1	-0.512822	-0.632508	-0.625859	-0.532769	-0.113868	-0.399785	1	-0.346591	1	1	1	0.557704	-0.433031	0.24519	0.000799037
		Aqr	-0.0653728	-0.680361	-0.113797	-0.7191	-0.336549	-0.486664	0.0121061	-0.820791	-0.506034	-1	-0.709416	-0.849846	-1	-1	-0.651306	0.389815	1	0.331706	-0.384973	-0.966064	-0.835319	-0.535088	-0.196118	-0.171906	1	-0.0750576	1	1	1	0.907955	0.414028	0.73847	0.0398889
		Dph6	-0.205162	-1	-0.247247	-1	-0.45767	-0.499755	0.00526058	-0.878516	-0.752262	-1	-0.569896	-1	-0.724206	-0.934629	-0.794347	-0.920601	1	0.748755	0.720699	-0.30336	-0.191134	-0.0789086	0.033317	-0.289332	1	-0.106965	1	1	1	0.355966	0.748755	0.384022	0.000670897
		Spred1	-0.528886	-1	-0.871921	-0.618373	-0.5177	-0.472956	-0.0367039	-0.894293	-1	-1	-0.577358	0.0937988	-0.204493	-1	-0.663117	-0.342453	0.481578	0.656825	-0.469227	-1	-0.566172	0.216844	0.902916	-0.215679	1	0.653096	1	0.738855	1	1	1	1	2.52251e-05
		Rasgrp1	-0.65217	-0.726971	-0.68957	-0.68957	-0.913973	0.24544	0.0584382	-1	-0.577369	-0.65217	-0.596069	1	-0.222065	-1	-0.857872	-0.932673	0.376342	0.918648	0.731646	-1	-0.820472	-0.970074	-0.483868	-0.296866	0.974749	-0.128564	1	1	1	1	-0.278166	0.881248	0.00596195
		Bub1b	-0.296295	-0.63231	-0.456998	-0.354733	-0.354733	-0.398561	-0.120983	-0.6177	-0.252467	-0.398561	-0.398561	-0.310905	-0.500826	-0.6177	-0.456998	-0.544654	-0.486216	1	-0.0771555	-0.661528	-0.559263	-0.6177	-0.41317	-0.456998	1	-0.325514	0.66792	1	1	0.346515	-0.456998	0.0397191	0.000995796
		Plcb2	-0.694169	-0.758525	-0.769251	-0.726347	-0.554732	-0.0827908	-0.147146	-0.458198	-0.82288	-0.490376	-0.715621	0.893269	-0.501102	-0.82288	-0.715621	-0.490376	0.571491	0.818188	-0.0935167	-0.82288	-0.779976	-0.715621	-0.940865	-0.511828	0.775284	0.271165	1	1	1	1	-0.286584	1	9.7834e-05
		Inafm2	-0.423619	-1	0.307331	-0.250849	-0.543229	-1	-0.397039	-0.397039	-1	-1	-1	0.613002	-0.782449	-1	-0.0514988	0.121271	0.613002	0.586422	-0.0514988	-0.423619	-1	-1	0.945252	-0.131239	1	0.307331	1	1	1	1	0.0415313	1	0.0337027
		Disp2	-0.798079	-0.470662	-0.369918	-0.898823	0.486403	-1	-1	-0.269175	-0.621777	-0.596592	-1	1	-1	-1	0.990122	0.713076	-0.0928731	0.1338	-0.621777	0.335288	-0.193617	-0.319546	0.360474	-0.0173153	0.0834284	-0.445476	1	0.410845	1	0.587147	1	-0.0425012	0.0487678
		Knstrn	-0.494772	-0.538957	-0.376948	-0.494772	-0.303307	-0.141298	-0.170754	-0.244395	-0.303307	-0.391676	-0.406404	-0.509501	-0.303307	-0.67151	-0.450588	-0.406404	-0.421132	1	-0.318035	-0.627325	-0.347491	-0.391676	-0.450588	-0.597869	1	-0.538957	0.226905	1	1	0.433098	-0.244395	0.0354395	0.00154019
		Oip5	-0.661705	-0.606919	-0.278207	-0.579527	-0.0864582	-0.387778	-0.250814	-0.360385	-0.360385	-0.606919	-0.606919	-0.661705	-0.223422	-0.524741	-0.634312	-0.606919	-0.442563	1	-0.360385	-0.332992	-0.278207	-0.223422	-0.524741	-0.606919	1	-0.387778	0.954464	1	1	0.0505053	-0.41517	-0.00428011	0.00142923
		Nusap1	-0.518573	-0.375854	-0.375854	-0.388829	-0.427752	-0.272058	-0.323956	-0.310982	-0.375854	-0.349905	-0.36288	-0.259084	-0.285033	-0.505599	-0.570471	-0.220161	-0.401803	1	-0.349905	-0.492624	-0.518573	-0.518573	-0.285033	-0.401803	1	-0.233135	0.13015	1	1	0.0523033	-0.518573	-0.207186	0.00153369
		Rpap1	-0.0709079	-0.468987	-1	-0.419227	-0.518747	-0.78745	-0.707835	-0.817306	-0.916826	-1	-0.359515	-0.150524	-0.827258	-0.0808598	-0.906874	-0.0709079	1	-0.0908118	-0.677979	-0.727739	-0.98649	0.0485159	-0.001244	0.187844	1	0.197796	1	0.715299	1	0.755107	0.187844	1	0.0427599
		Tyro3	-0.56471	-1	0.104576	-0.815693	0.271898	0.104576	-0.397389	-0.56471	-0.56471	-0.899353	-0.815693	0.104576	-0.56471	-0.815693	-0.648371	0.439219	0.0209152	1	-0.56471	-0.732032	-0.732032	-0.899353	1	-1	0.355558	0.0209152	1	1	1	0.355558	0.355558	0.271898	0.029608
		Pla2g4b	-0.280275	-0.150668	-0.56541	-0.876467	-0.669096	-0.824624	-0.332118	-0.695017	-1	-1	-0.772781	-0.332118	-1	0.523288	-1	-0.0988252	0.523288	0.445524	-0.280275	0.704737	0.264074	1	-0.435803	-0.824624	1	0.652895	1	-0.487646	1	1	0.134467	1	0.0401567
		Sptbn5	-0.488573	-0.416192	-0.271429	-0.778097	-0.199048	-1	-0.633335	-0.488573	-1	-1	-1	-0.271429	-1	0.0180953	-0.633335	0.597144	1	0.524763	-0.560954	0.162858	0.30762	0.30762	-0.271429	-0.778097	1	1	1	0.0904764	1	1	0.30762	0.162858	0.0101854
		Ehd4	-0.538021	-0.987965	-0.674804	-0.635209	-0.124072	-0.196063	0.135096	-0.394038	-0.682003	-0.735996	-0.610012	-0.311249	-0.167267	-0.977166	-0.664005	-0.530821	0.549044	1	-0.358043	-0.739596	-0.588414	-0.646007	-0.404837	-0.638808	1	-0.318448	1	1	1	1	-0.559618	0.804612	0.000331082
		Tmem87a	-0.732104	-0.610635	-0.66732	-0.497264	-0.375795	-0.270522	-0.327207	-0.351501	-1	-1	-0.740202	-0.0842691	-0.740202	-1	-0.732104	0.0695916	0.490684	0.247746	-0.0437794	-0.335305	-0.586341	-0.23813	-0.213836	-0.975042	1	0.0129061	1	1	1	1	0.871287	0.523076	0.000362934
		Capn3	-1	-1	0.217084	0.352629	-0.731733	-1	-1	-0.867278	-0.528415	-1	-0.731733	1	-1	0.352629	-0.223438	0.0137663	-0.223438	0.555947	-0.66396	-0.460642	-1	-0.02012	1	0.284857	0.454288	-0.121779	1	0.759265	1	1	0.25097	1	0.00377748
		Wdr76	-0.161448	-0.664581	-0.676853	-0.370064	-0.492779	-0.284163	-0.25962	-0.640038	-0.799568	-0.824111	-0.615495	-0.603223	-0.443693	-0.640038	-0.750482	-0.173719	0.120798	1	-0.173719	-0.725939	-0.713667	-0.333249	-0.308706	-0.333249	1	-0.284163	1	1	1	0.574845	-0.210534	0.574845	0.00106528
		Ctdspl2	-0.492915	-0.0853367	-0.84615	-1	-0.954837	-0.0853367	-0.615189	-1	-0.0853367	-1	-1	0.593961	0.0233508	-1	-0.588017	-1	1	0.86568	0.335828	-0.0853367	-0.818978	-0.370642	0.947195	-1	1	0.526031	1	1	0.702648	1	1	0.322242	0.0244902
		Slc28a2	-0.914466	-0.600935	-0.600935	-0.522552	-0.757701	0.287404	-0.287404	-0.65319	-0.783828	-0.444169	-1	1	-0.65319	-0.836084	-1	-1	0.10451	0.444169	-0.10451	-0.339659	-0.522552	-1	0.54868	-0.888339	1	0.313531	1	1	1	1	-0.261276	1	0.00339043
		Gatm	-0.642081	-0.860434	-0.672051	-0.684895	-0.380913	-0.316692	-0.205375	-0.620674	-0.483668	-0.586422	-0.432291	0.0472295	-0.770524	-0.599266	-0.877559	-0.423728	-0.273878	0.685163	-0.693458	-0.526482	-0.565015	-0.997439	-0.338099	-0.607829	1	0.31696	1	1	1	1	0.128577	0.91636	1.91973e-10
		Sema6d	-0.485267	-1	-0.347916	-0.759969	-0.634391	0.65671	-0.0496672	-0.481342	-0.567677	-0.862001	-0.363613	-0.285126	-0.422478	-0.909093	-0.681483	-0.520586	0.170095	0.507586	-0.120305	-1	-0.52451	-0.807061	-0.563753	-0.49704	1	0.1387	1	1	1	1	0.225035	0.232884	0.000543492
		Slc24a5	-0.744948	-0.0707022	0.184013	-0.535183	-0.610099	-0.774915	-0.47525	-0.370367	-0.879797	-1	-1	-0.640066	-0.714982	-0.610099	-0.610099	-0.0257525	-0.100669	1	-0.340401	-0.729965	-0.550166	-0.535183	0.663477	-0.819864	1	0.303879	1	1	1	1	-0.295451	0.288896	0.00553475
		Myef2	-0.387968	0.0101074	0.215365	-0.356869	-0.599446	-0.524807	-0.431508	-0.804704	-0.568346	-1	-0.929102	-0.624326	-0.580786	-0.879343	-0.698965	-0.524807	-0.120511	1	-0.300889	-0.935322	-0.580786	-0.282229	0.576121	-0.854463	1	0.271345	1	1	1	1	-0.338209	0.470382	0.0140612
		Dut	-0.419589	-0.992751	-0.377133	-0.918453	-0.196693	-0.865382	-0.313448	-0.133008	-0.663714	-0.621257	-0.483274	-0.727398	-0.875996	-0.684942	-0.600029	-0.600029	-1	0.684279	-0.29222	-0.101166	0.631208	-0.249763	0.185415	-0.239149	1	-0.515116	1	1	1	1	-0.0480952	0.270328	0.00607699
		Fbn1	-0.608828	-0.946366	-0.425254	-0.525923	0.0899362	0.166919	0.699874	-0.419332	-0.401567	-0.555532	-0.413411	-0.916757	-0.24168	-0.916757	-0.591062	-0.679888	0.107701	0.545909	-0.123246	-0.798323	-0.638436	-0.792401	-0.312741	-0.543689	0.463005	0.107701	1	1	1	0.711718	-0.602906	0.498535	0.0118902
		Cep152	-1	-0.88278	0.31887	-0.719845	-0.964248	-0.760578	-1	-0.719845	-1	-1	-0.231038	1	-0.434707	-0.903147	-0.638377	0.746576	0.278136	0.563274	-0.251405	0.665108	-0.231038	-0.943881	1	-0.312505	1	-0.455074	0.624374	1	0.78731	1	0.400338	0.807677	0.0226644
		Shc4	-0.756473	-1	-0.545793	-0.840745	-0.482589	-0.482589	-0.587929	-0.819677	-0.250841	-0.672201	-0.819677	0.107315	0.00197512	-1	-0.482589	-0.377249	0.612947	1	-0.208705	0.0651791	-0.356181	-0.229773	0.149451	-0.651133	0.591879	-0.229773	1	1	1	0.570811	-0.608997	0.844695	0.000215354
		Eid1	-0.756191	-1	-0.400824	-0.917291	0.101428	-0.542971	-0.415039	-0.685118	-0.907815	-0.741977	-0.860432	-0.486112	-0.0691485	-1	-0.741977	-0.234986	0.452056	1	-0.102316	0.0635218	-0.43873	-0.481374	-0.0691485	-0.7325	1	0.319386	1	1	1	0.887973	-0.130745	0.480486	6.78459e-05
		Galk2	-0.318645	-1	0.140345	-1	0.359248	-0.14211	-0.170356	0.0414856	-0.940046	-1	-0.156233	-0.869432	-0.714082	-1	-0.382197	-0.586977	0.26745	-0.304522	0.274511	-0.459872	-0.495179	-0.572854	-0.339829	-0.509302	0.47223	0.860606	1	1	1	1	0.846483	0.825299	0.0207017
		Atp8b4	0.111458	-0.281477	-0.6593	-0.175687	-0.145462	-0.281477	-0.236139	-0.326816	-0.281477	-0.432606	-0.387268	-0.326816	-0.583735	-1	-0.76509	0.0661189	-0.08501	0.776425	-0.734864	-1	-0.97667	-1	-0.523284	-0.447719	1	-0.145462	1	1	1	1	-0.477945	0.307925	0.0102081
		Ap4e1	-0.234514	-0.740131	-0.607074	-0.859883	-0.167985	-0.0748448	-0.886495	-0.354265	-0.394182	-1	-0.580463	0.390856	-1	-1	-0.766743	-0.207902	1	0.56383	0.430773	-0.141373	-1	-0.71352	0.430773	-0.553851	1	0.337633	1	0.271104	1	1	1	1	0.0443915
		Blvra	-0.676563	-0.492699	-0.699546	-0.596122	-0.527173	-0.986834	-0.136462	-0.262868	-1	-1	-0.136462	-0.251377	-0.929376	-1	-0.446733	-0.239885	-0.101987	-0.0100551	-0.412258	-0.0215466	-0.182428	-0.837444	0.748385	0.25425	1	-0.50419	1	1	1	1	0.667944	0.667944	0.0420453
		Ncaph	-0.521811	-0.511605	-0.450365	-0.429952	-0.440159	-0.378919	-0.542225	-0.440159	-0.399332	-0.532018	-0.603464	-0.552431	-0.460572	-0.593258	-0.593258	-0.327886	-0.603464	1	-0.460572	-0.613671	-0.338093	-0.480985	-0.0829285	-0.399332	1	-0.338093	1	1	1	0.233476	-0.368713	0.151823	3.60367e-05
		Dusp2	-0.729256	-1	-0.311472	-0.550206	-0.192106	0.643461	0.345044	-0.430839	-0.430839	-0.490522	-0.848622	-0.311472	-0.192106	-1	-0.251789	-0.371156	0.345044	1	0.225678	-0.848622	-0.192106	-1	-1	-1	0.464411	-0.0130557	1	1	1	1	-0.490522	0.643461	0.0378042
		Nphp1	-1	-1	-0.179927	-1	0.855364	-0.161764	0.564756	-0.56135	-1	-0.870121	-1	-0.270742	0.16517	-1	-1	-0.579513	1	-0.252579	1	-0.143601	-0.37972	-0.397883	-0.779306	-0.0709492	1	1	1	1	1	1	0.419452	0.237822	0.0496168
		Bcl2l11	-0.561161	-0.899715	-0.360793	-0.657891	-0.457523	0.0192164	0.0192164	-0.29861	-0.38843	-0.809895	-0.809895	0.288677	-0.319337	-1	-0.505887	-0.47825	-0.0360577	0.0813997	1	-0.250245	-0.878987	-1	-0.236426	-1	1	-0.098241	1	0.571957	1	0.951966	1	0.0952182	0.00380565
		Morrbid	-0.264735	-0.985716	-0.985716	0.00563266	-0.715348	-0.264735	-0.264735	-0.625226	-0.354858	-0.354858	-0.264735	0.276	-0.805471	-0.985716	-0.895593	-0.174613	-0.264735	1	-0.895593	-0.354858	-0.985716	-0.715348	-0.174613	-1	0.636491	0.366123	1	1	1	1	0.366123	1	0.00661945
		Gm39929	-0.467002	-0.622265	-0.195292	-0.661081	-0.467002	-0.195292	-0.0400288	0.425761	-0.350555	-0.272923	-0.622265	-0.738713	-0.350555	-0.58345	-0.195292	-0.467002	0.15405	-0.699897	-0.11766	-0.428187	-0.00121299	-0.661081	-0.58345	-0.85516	1	0.0376028	0.852734	-0.58345	1	0.619839	1	0.0376028	0.00556185
		Mertk	-0.821647	-0.709798	-0.821647	-0.674333	-0.494284	-0.246034	-0.393347	-0.150553	-0.701614	-0.649781	-0.521564	0.970665	-0.832559	-0.892575	-0.739806	-0.510652	0.00767257	0.326851	-0.737078	-0.311506	-0.709798	-0.884391	-0.376979	-0.445179	1	0.00767257	1	0.790615	1	1	0.976121	0.711503	5.59837e-06
		Ckap2l	-0.344388	-0.427797	-0.323536	-0.375666	-0.354814	-0.250553	-0.354814	-0.375666	-0.375666	-0.417371	-0.406945	-0.417371	-0.31311	-0.521632	-0.396519	-0.333962	-0.396519	1	-0.323536	-0.50078	-0.448649	-0.469502	-0.406945	-0.479928	1	-0.396519	0.0726571	1	1	0.0518048	-0.427797	-0.0628826	0.0004675
		Il1b	-0.919146	-0.401387	-0.281904	-0.222163	-0.739922	-0.341646	-0.162422	-0.580611	-0.341646	-0.779749	-0.859404	1	-0.261991	-0.958973	-0.819577	-0.978887	0.235854	0.574388	-0.222163	-0.68018	-0.560697	-1	-0.899232	-0.799663	1	0.116371	1	1	1	1	0.0566298	0.912923	0.00453428
		Sirpa	-0.819856	-1	-0.421322	-0.661357	-0.354265	0.0717008	-0.0174549	-0.469329	-0.740606	-0.519622	-0.691837	0.142568	-0.164524	-1	-0.563819	-0.624018	0.032838	0.803234	-0.0707959	-0.874721	-0.671263	-0.93492	-0.71927	-0.574487	1	0.146378	1	1	1	1	-0.146235	0.612731	3.96505e-05
		Snrpb	-0.846487	-1	-0.203603	-1	-0.94373	-1	-1	-0.795164	-0.592575	-1	-0.549356	-0.0118177	-0.40079	-0.362973	-0.673611	0.61486	0.425776	1	-0.322455	0.0557121	-0.0658416	-0.308949	0.974118	-0.525045	1	-0.246822	1	1	1	0.817449	0.196174	1	1.14264e-06
		Nop56	-0.483731	-0.737938	-0.144788	-0.332417	-0.580571	-0.846883	-0.707675	-0.474652	-0.777279	-1	-1	-0.810568	-0.980039	-0.504915	-0.852936	-0.00255342	0.536123	1	-0.235576	-0.175051	-0.253734	0.14876	-0.423205	-0.69557	1	-0.120578	1	1	1	0.760067	-0.156893	0.953749	0.000189864
		Ebf4	-1	-1	-0.851852	-0.337526	-0.723271	0.305381	-0.208945	0.1768	-0.0803634	-0.723271	-1	-1	0.1768	-0.337526	0.691125	0.691125	-0.980434	-0.851852	1	0.305381	-0.337526	0.1768	0.1768	-0.594689	-0.0803634	1	0.948288	1	1	-0.208945	0.691125	0.819707	0.0390355
		Dnaaf9	-0.416833	-1	0.0286873	-0.121933	-0.102908	-0.248772	0.475793	-0.605506	-0.442201	-1	-0.686365	-0.771981	-0.808447	-1	-0.524646	-0.359756	0.591533	1	-0.0997367	-1	-1	-1	0.505917	-0.483423	1	0.379079	1	0.721543	1	1	0.76118	0.477379	0.0327357
		Siglec1	-0.50559	-0.753903	-0.667282	-0.61531	-0.694231	-0.301549	-0.347747	-0.530614	-0.559487	-0.480566	-0.467092	0.766776	-0.39972	-0.8155	-0.503665	-0.751978	0.285548	0.556961	-0.572962	-0.646108	-0.463242	-0.61531	-0.703855	-0.424743	1	-0.0108878	1	1	1	1	-0.0994336	-0.0821095	1.07266e-06
		Spef1	-0.295678	-1	-0.387987	-0.987997	-0.757224	-0.664915	0.0274043	0.0274043	-1	-1	-0.203369	-0.0649049	-0.71107	-0.0187503	-0.480297	0.904342	-0.941843	1	-0.0649049	-0.11106	-0.387987	-1	0.258177	-0.526451	1	0.0274043	1	1	1	1	-0.0187503	1	0.00882573
		Smox	-0.683499	-0.814911	-0.198915	-0.642432	-0.198915	-0.387821	-0.190702	-0.305688	-0.593153	-0.634219	-0.724565	-0.46174	-0.149636	-0.806698	-0.650646	-0.124996	0.0885494	1	-0.133209	-0.946324	-0.790272	-0.782058	-0.543873	-0.708139	1	0.261028	1	1	1	1	-0.190702	0.203535	0.000990894
		Rassf2	-1	-0.552979	-0.434694	-0.813204	-0.0916703	0.665349	0.0739276	-0.647606	-0.966973	-0.706748	-0.943316	0.251354	-0.24544	-0.730405	-0.813204	-0.517493	0.452437	0.972887	-0.115327	-1	-0.76589	-0.943316	-0.742233	-0.69492	1	0.310496	1	1	1	1	-0.115327	0.511579	0.00328161
		Pcna	-0.522227	-0.492909	-0.404955	-0.685308	-0.436105	-0.469088	-0.43244	-0.360978	-0.659655	-0.808077	-0.33166	-0.569869	-0.538718	-0.621175	-0.590025	-0.142925	-0.575366	1	-0.298677	-0.588192	-0.0311504	-0.379302	0.058636	-0.452597	1	-0.533221	1	1	1	0.522227	-0.317001	-0.157584	0.00378687
		Plcb1	-0.563772	-0.755075	0.0933122	-0.580407	-0.613677	-0.846568	-0.530502	-1	-0.131261	-1	-1	0.426013	-1	-1	-0.414057	0.209758	0.700491	1	0.900112	-0.57209	-0.680217	0.193122	0.683856	-0.57209	1	-0.680217	1	1	0.991605	0.675539	1	0.392743	0.0319174
		Snx5	-0.649127	-0.87751	-0.402352	-0.829994	-0.27973	-0.302722	-0.233747	-0.454466	-0.679783	-0.863715	-0.724233	0.209223	-0.37936	-0.934222	-0.682848	-0.439138	0.103462	1	-0.0590116	-0.992467	-0.627669	-0.790142	-0.56176	-0.627669	1	-0.0130285	1	1	1	1	0.376295	0.367098	8.137e-06
		Mgme1	-0.0594648	-0.184654	-0.935788	-0.860675	-0.372437	-1	-0.272286	-0.760523	-0.960826	-1	-0.672891	-0.810599	-0.91075	-0.359918	-0.973345	0.266027	-0.409994	0.929529	-0.647853	-0.359918	0.253508	0.0532053	0.00312973	-0.10954	1	-0.372437	1	1	1	1	0.967085	0.466329	0.0349317
		Slc24a3	-0.679752	-1	-0.142435	-0.642696	-0.0497944	-0.142435	-0.383301	-0.0683226	-0.420358	-0.753865	-0.679752	-0.568583	0.00579005	-0.735336	-0.420358	-0.512999	0.116959	1	-0.290661	-0.69828	-0.883562	-0.790921	0.00579005	-0.846505	0.932198	0.116959	1	1	1	0.950726	-0.0312663	-0.179492	0.00246353
		Rin2	-0.616414	-1	-0.346759	-0.922023	-0.0860929	-0.0591274	-0.0366562	-0.683828	-0.868092	-1	-0.0815986	-0.36923	-0.234403	-1	-0.755735	-0.859103	0.493665	0.102665	0.691412	-0.872586	-0.773712	-0.679333	-0.113058	-0.540012	1	0.385803	1	1	1	1	1	-0.0321619	5.01246e-05
		Xrn2	-0.0950959	-1	-0.501748	-0.714626	0.0577398	-0.490831	0.109595	-0.684605	-0.206993	-1	-0.706439	-0.695522	-0.676418	-1	-0.569978	-0.228827	1	-0.0841791	0.701833	-0.780127	-0.984818	-0.769211	-0.0132196	-0.327079	1	0.153262	1	1	1	0.974754	1	0.74823	0.0279022
		Thbd	-0.649016	-1	-0.505372	-0.44552	-0.0385295	-0.277936	-0.732808	0.500135	-0.397639	-0.972215	-0.194144	0.0572331	-0.768719	-0.768719	-0.672957	-0.182173	-0.505372	-0.194144	-0.996155	-0.481431	-0.409609	-0.756749	0.152996	0.0931441	1	-0.0864108	1	0.404372	1	1	0.164966	0.332551	0.000378252
		Cd93	-0.382942	-1	-0.540282	-0.569554	-0.126809	-0.057287	0.10737	-0.251217	-0.404897	-0.613463	-0.207308	-0.463442	-0.43051	-0.862278	-0.628099	-0.251217	0.089075	0.370822	-0.247558	-0.953754	-0.9318	-0.858619	-0.386601	-0.631758	1	-0.12315	1	1	1	1	-0.262194	0.374481	0.000205519
		Acss1	-0.647759	-1	-0.751574	-0.336316	-0.0940819	0.321176	0.0789423	-0.855388	-0.820783	-0.578549	-0.751574	-0.682364	-0.474735	-0.993807	-0.474735	-0.301711	0.459595	0.390386	-0.197896	-0.682364	-0.44013	-0.889993	1	-0.889993	0.459595	0.667224	1	1	1	1	-0.716969	0.286571	0.00624938
		Pygb	-0.59131	-0.983107	-0.300261	-0.774149	-0.162199	0.203478	0.15497	-0.303992	-0.878628	-0.766686	-0.744297	-0.262947	-0.132348	-1	-0.524145	-0.692058	0.509453	1	0.815427	-0.893553	-0.975644	-1	0.34154	-0.632355	0.893787	0.117656	1	1	1	0.468407	-0.40474	0.390048	0.0208109
		Abhd12	-0.417313	-1	-0.340413	-1	0.0618345	-0.500129	-0.506045	-0.384779	-1	-1	-0.677591	0.112115	-0.671676	-0.964489	-1	-0.157036	0.641544	0.499575	0.109158	-0.219147	0.0145112	-0.429144	-0.778153	-0.429144	1	-0.0091504	1	1	1	1	0.126904	0.22155	0.00013834
		Gins1	-0.257818	-0.337453	-0.799335	-1	-0.417088	-0.87897	-0.640065	-0.831189	-0.385234	-0.671919	-0.576357	-0.225964	-1	-0.401161	-0.847116	0.140356	-0.257818	1	-0.0348403	-0.210037	0.888924	0.0288676	-0.19411	-0.289672	1	-0.831189	0.761508	1	1	0.872997	-0.0348403	-0.114475	0.00210001
		Fkbp1a	-0.825747	-1	0.153026	-0.445168	-0.113279	0.125203	0.0606144	-0.0695575	-0.74824	-0.820778	-0.662783	-0.787987	-0.252394	-1	-0.618068	-0.113279	-0.0208672	1	0.030804	-0.872449	-0.384553	-0.926108	-0.535593	-0.697562	1	-0.0596207	1	1	1	1	-0.104336	0.0745259	0.0168228
		Id1	-0.717567	-0.953682	-0.548352	-0.776596	-0.906459	-0.737243	-0.674279	-0.316172	-0.540481	-0.406683	-0.713632	1	-0.371266	-0.548352	-0.446035	-0.796272	-0.221726	1	0.104899	-0.11154	-0.390942	-0.666409	-0.398812	-0.745114	1	-0.406683	1	1	0.9313	0.380366	1	0.108834	1.8776e-05
		Tpx2	-0.505592	-0.482836	-0.391816	-0.331135	-0.414571	-0.315965	-0.300795	-0.475251	-0.384231	-0.391816	-0.429741	-0.384231	-0.414571	-0.505592	-0.482836	-0.399401	-0.444911	1	-0.26287	-0.482836	-0.437326	-0.444911	-0.376646	-0.437326	1	-0.270455	0.29084	1	1	0.0405327	-0.35389	0.0177775	6.88286e-05
		Hck	-0.836528	-0.831377	-0.362651	-0.512025	-0.692304	-0.0690534	-0.383254	-0.702606	-0.712908	-0.651098	-0.774718	1	-0.372953	-0.9756	-0.795321	-0.918941	0.621158	1	-0.141165	-0.764416	-0.367802	-0.748964	-0.805623	-0.548081	1	-0.146316	1	1	1	1	-0.0639025	0.487237	0.00018245
		Tm9sf4	-0.23126	-1	-0.464591	-0.793712	-0.0028399	-0.479328	-0.0912604	-0.565293	-0.965641	-1	-0.567749	-0.656169	-1	-1	-0.801081	0.19365	1	1	-0.0912604	-0.0347695	-0.459679	-0.634064	-0.223891	-0.523538	1	-0.346697	1	1	1	1	0.500666	0.409789	0.0456607
		Pofut1	-0.182075	-1	-0.312516	-0.567188	-0.0951137	-0.554765	0.103655	-0.834283	-1	-1	-0.467804	-0.536131	-0.716264	-1	-0.691418	-0.188286	1	0.880093	0.190616	-0.809437	-0.828071	-0.641726	0.060174	-0.480227	1	0.302423	1	1	1	1	0.575729	0.557094	0.00328455
		Nol4l	-0.591632	-1	-0.405761	-0.936819	-0.804055	-0.0605738	0.0456378	-0.0340209	-0.963372	-0.910266	-0.565079	0.151849	-0.326103	-0.724396	-0.565079	-0.166785	-0.11368	1	0.231508	-0.591632	-0.804055	-0.883713	0.204955	-0.910266	0.33772	0.258061	1	1	1	0.921883	0.178402	0.52359	0.000706729
		Mapre1	-0.535037	-1	-0.14717	-0.479985	-0.535037	-0.172194	0.00297156	-0.48499	-0.545047	-1	-0.66516	-0.615113	-0.535037	-1	-0.745236	-0.179701	0.18064	1	0.0780425	-0.89788	-0.627625	-0.830316	-0.0670947	-0.587587	1	0.158118	1	1	1	1	0.0505165	0.621056	9.7834e-05
		Snta1	-0.837838	-1	-0.305023	-1	-0.905857	-1	-1	-0.197326	-1	-1	-0.0556197	0.0974231	-0.327696	-0.407051	-0.577099	0.176779	0.244798	1	0.10876	0.0804183	0.318485	-0.594104	0.573556	-0.265345	1	-0.73581	1	1	1	0.907983	-0.15198	0.584893	0.0107744
		E2f1	-0.635915	-0.879797	-0.344446	-0.362291	-0.142203	-0.350395	-0.451516	-0.0232357	-0.165996	-0.463413	-0.47531	-0.54669	-0.635915	-0.552638	-0.457465	0.161163	-0.951177	1	-0.737037	-0.707295	0.107628	-0.47531	-0.273066	-0.65376	1	-0.493155	1	1	1	0.369355	-0.415826	-0.0827191	0.0145501
		Zfp341	-0.335507	-1	0.348873	-1	-0.806018	-0.763244	-1	-0.806018	-0.934339	-0.207185	-1	0.519968	-0.506602	-0.72047	-0.335507	0.177778	0.733837	1	0.263326	-1	0.348873	-0.806018	-0.977113	-0.0788641	1	0.605516	1	1	1	1	-0.549375	1	0.013505
		Gss	-1	-1	0.224232	-0.448293	-0.590288	-0.268069	-0.403822	0.0299642	-0.637879	-0.904705	-1	-0.643341	-0.429568	-0.875057	-0.19317	-0.129195	0.118906	1	-0.019968	-0.736964	-0.278211	-0.632418	-0.329704	-0.914847	1	-0.410844	1	1	1	1	0.185222	0.412258	0.00991719
		Procr	-0.502799	-0.278293	-0.876975	-0.989228	-0.95181	-0.0163702	0.507476	-0.166041	-0.465382	-0.65247	-0.465382	1	-0.0163702	-0.727305	-0.727305	-0.689887	-0.465382	1	-0.65247	-0.689887	-0.502799	-0.989228	-0.65247	-0.65247	0.245553	-0.0163702	1	1	1	1	-0.0537878	0.544894	0.00937707
		Fam83c	-1	-0.692206	0.0908958	-0.804078	0.426511	-0.692206	-1	0.0908958	-0.244719	-1	-0.0209759	-0.0209759	-0.468463	-0.468463	-0.692206	-0.91595	1	0.314639	-0.244719	-0.0209759	-0.580334	-1	1	-0.804078	0.873998	0.762126	1	1	1	0.873998	-0.356591	-0.468463	0.0438182
		Nfs1	-0.500384	-1	-0.739801	-0.908954	0.246492	-0.93758	-0.698163	-0.505589	-0.388483	-1	-0.851702	-0.570648	-0.92717	-1	-0.888135	-0.0579837	0.8086	-0.721584	0.105965	0.485908	0.241287	-0.26357	0.340177	-0.0709955	1	0.694097	1	0.316755	1	1	1	0.988163	0.0360774
		Epb41l1	-0.722844	-0.976346	-0.558289	-0.91853	-0.175812	-0.0423894	-0.286997	-0.429314	-0.860713	-0.527157	-0.589421	-0.749528	0.23335	-0.989688	-0.473788	-0.358156	-0.166917	1	0.108823	-0.789555	-0.722844	-0.865161	0.758145	-0.455999	0.406799	0.0287692	1	1	1	0.74925	0.0954804	0.224455	0.00178958
		Dsn1	-0.742374	-0.778865	-0.359213	-0.249739	-0.304476	-0.122018	-0.322722	-0.468688	-0.377459	-0.523425	-0.468688	-0.815357	-0.505179	-0.797111	-0.687637	-0.122018	-0.541671	1	-0.28623	-0.596408	-0.377459	-0.486933	-0.505179	-0.359213	1	-0.231493	1	1	1	0.57132	0.0239475	0.188159	0.000472524
		Mtcl2	-0.0504273	-1	-0.39933	-0.617394	-0.224879	0.472926	0.625571	-0.39933	-0.355717	-1	-0.508362	-0.333911	0.0367983	-1	-0.39933	-0.617394	0.843635	0.14583	-0.203072	-1	-1	-1	-0.355717	-0.6392	1	0.472926	1	1	1	0.974474	-0.203072	0.14583	0.0398353
		Samhd1	-0.501911	-0.695699	-0.965064	-0.662755	-0.203477	0.156968	0.112397	-0.784841	-0.945685	-0.722829	-0.866232	0.406955	-0.761587	-0.926307	-0.854605	-0.583302	0.42052	1	-0.0658879	-0.610432	-0.213167	-0.755773	-0.641438	-0.808096	1	-0.0600743	1	1	1	1	-0.350756	1	0.00207869
		Rbl1	-0.797359	-0.685863	-0.4886	-0.574366	-0.505753	0.00884465	-0.00830861	-0.64298	-0.4886	-0.763052	-0.703016	-0.677286	-0.46287	-0.771629	-0.865972	-0.61725	0.00884465	1	-0.214148	-0.711593	-0.00830861	-0.0769217	-0.136958	-0.61725	1	-0.359951	1	1	1	0.634939	-0.471447	0.45483	0.000252174
		Tti1	-0.148895	-0.738656	-0.172175	-0.117855	-0.296335	-0.785216	-0.125615	-0.723136	-0.855056	-1	-0.0945751	-0.637776	-0.909376	-0.777456	-0.792976	-0.0868151	1	0.681426	-0.358415	-0.862816	-1	-0.738656	0.308945	0.0451051	1	-0.273055	1	1	1	1	0.526226	0.479666	0.0423735
		Rprd1b	-0.186409	-1	-0.154229	-0.935338	-0.300504	-0.388269	-0.16008	-0.941189	-0.45263	-1	-0.496512	-0.634011	-0.598905	-0.911934	-0.941189	-0.0430597	1	0.773155	-0.0167302	-0.791988	-0.809541	-0.476034	-0.364865	-0.613532	1	-0.124974	1	1	1	0.925281	0.386989	0.577146	0.00285612
		Tgm2	-0.67191	-0.962768	-0.269183	-0.621215	-0.289858	-0.132676	-0.0689531	-0.404558	-0.441659	-0.665679	-0.660865	-0.614701	-0.342252	-0.816348	-0.614135	-0.422967	0.7365	1	-0.37822	-0.713825	-0.719489	-0.63396	-0.6957	-0.781796	1	-0.290707	1	1	1	1	-0.158448	0.375972	0.000804739
		Gm20412	-0.598311	-0.955549	-0.328398	-0.581442	-0.30359	-0.119017	-0.0277231	-0.393892	-0.557626	-0.642966	-0.552664	-0.611212	-0.385953	-0.844409	-0.660828	-0.391907	0.676829	1	-0.281759	-0.746168	-0.709452	-0.639989	-0.781892	-0.76403	1	-0.354199	1	1	1	1	-0.18848	0.39997	0.000886139
		Gm14221	-0.664121	-0.542384	-0.64673	-0.664121	-1	-0.107607	0.0141302	-0.455429	-0.872814	-0.385864	-0.385864	1	-0.281518	-0.994552	-0.751077	-0.733686	0.588035	1	-0.211954	-1	-0.246736	-1	-0.820641	-0.542384	1	0.17065	1	1	1	1	-0.211954	0.327169	0.00209564
		Srsf6	-0.511639	-0.856269	-0.0825586	-0.65495	-0.769258	-0.935602	-0.986784	-0.632771	-1	-1	-0.951809	-0.699309	-0.796556	-0.428041	-0.711251	-0.143125	0.609259	1	0.241598	-0.443396	-0.123505	0.0752544	-0.0595264	-0.738549	1	0.161412	1	1	1	1	0.884792	0.649352	1.06968e-07
		Ttpal	-0.805421	-1	-0.229581	-0.39676	-0.229581	-0.666105	-0.447843	-0.675392	-0.805421	-1	-0.88901	0.0397631	-0.847215	-0.76827	-0.963312	0.15586	0.85244	1	-0.197074	-0.851859	-0.568583	-0.271376	-0.424624	-0.387473	1	0.248737	1	1	1	1	0.434492	1	5.68061e-06
		Ada	-0.0241732	-0.189932	-1	-1	-1	0.749368	-1	-0.134679	-0.300438	-0.576703	0.252092	0.0863327	-1	-0.0241732	-0.687209	-0.631956	-1	-0.852967	-0.687209	0.141586	-0.410944	-0.0241732	0.252092	0.528356	0.41785	-0.0794261	1	0.0863327	1	1	1	0.694115	0.0335237
		Ywhab	-0.39452	-1	0.145458	-0.348198	-0.104679	-0.504368	-0.139089	-0.0371814	-1	-1	-0.58907	-0.514956	-0.777004	-1	-0.688331	0.136194	0.050168	0.449857	0.224867	-0.593041	-0.574512	-0.739946	0.251336	-0.725388	1	-0.227762	1	0.746316	1	1	0.325451	0.600733	0.0428828
		Slpi	-0.610144	-0.583176	-0.522499	-0.414628	-0.441596	-0.178661	-0.259564	-0.360693	-0.434854	-0.704531	-0.610144	-0.495531	-0.273048	-0.576434	-0.151693	-0.266306	-0.509015	1	-0.542725	-0.475306	-0.522499	-0.556209	-0.320241	-0.664079	0.657337	-0.252822	1	1	1	0.933756	-0.347209	-0.0640483	0.00076992
		Dbndd2	-0.944229	-1	-0.367957	-0.819629	-0.39132	-0.251145	-0.188846	-0.336807	-0.881929	-0.920866	-0.476981	0.0525653	-0.0408841	-0.967591	-0.804055	-0.508131	0.309551	1	-0.212208	-0.648305	-0.578218	-0.944229	0.013628	-0.290083	1	-0.212208	1	1	1	1	0.0681402	0.449725	0.000396037
		Pigt	-0.372597	-1	-0.334325	-1	-0.187126	-0.929008	-0.92312	-0.864241	-0.0840873	-1	-0.861297	-0.148855	-0.310773	-0.934896	-0.487412	-0.0605355	1	1	-0.561011	-0.178295	-0.0575915	-0.455028	0.319237	-0.413813	0.993408	-0.0664235	1	1	1	0.784386	0.0277838	0.278022	0.00752194
		Ube2c	-0.480964	-0.423428	-0.337124	-0.385071	-0.40425	-0.433018	-0.279589	-0.413839	-0.356303	-0.365892	-0.490554	-0.433018	-0.375482	-0.471375	-0.423428	-0.308357	-0.471375	1	-0.375482	-0.356303	-0.308357	-0.346714	-0.241231	-0.433018	0.794415	-0.461786	-0.020677	1	1	0.267003	-0.452196	-0.135749	0.000138128
		Zfp335	-0.579105	-0.855455	-0.0582925	-0.658822	-1	-0.855455	-1	-0.701337	-0.393101	-1	-0.621621	-0.286812	-1	-0.557848	-0.377158	0.616638	1	0.877045	-0.0529781	-0.520647	-0.839512	-0.690708	0.584752	-0.281498	1	0.706984	1	0.542237	1	0.717612	0.037367	1	0.00634547
		Zfp335os	-1	-1	-0.261168	-1	-1	-0.38407	-1	-0.0153628	-0.0153628	-1	-0.998583	1	-0.691327	0.537698	-0.752778	0.230442	1	0.967857	-0.0153628	-1	-0.322619	-0.0153628	0.59915	-0.445522	0.353345	1	1	0.168991	1	0.291893	0.59915	1	0.00809181
		Ncoa5	-0.393767	-0.719168	-0.108415	-0.724174	-0.313668	-0.568983	-0.328687	-0.498896	-1	-1	-0.468859	-0.403779	-0.659094	-0.654088	-0.754211	-0.278625	0.562412	1	-0.253594	-0.719168	-0.343705	-0.473866	-0.724174	-0.744199	0.947888	0.111857	1	1	1	1	0.00172087	0.777678	0.00109261
		Cd40	-0.173021	-0.080743	-0.634409	-0.58827	-0.495992	0.934311	-0.080743	-0.495992	-0.772825	-0.542131	-1	0.519062	-0.818964	-0.680548	-0.772825	-0.865103	-0.0346041	0.426784	0.242229	-0.634409	-0.818964	-0.772825	-1	-0.58827	1	-0.357576	1	1	1	1	-0.726687	1	0.0491066
		Elmo2	-0.417742	-0.699169	-0.493962	-0.171494	-0.880923	-0.107001	-0.118727	-0.177357	-0.505688	-1	-0.734347	-0.411879	-0.546729	-0.816429	-0.505688	-0.107001	0.180289	1	-0.353249	-1	-1	-0.927827	-0.030781	-0.699169	1	-0.118727	1	1	1	1	-0.0894115	0.455852	0.00922582
		Prex1	-0.292449	0.0609191	-0.616369	-0.745937	-0.581032	-0.0568701	-0.71649	-0.645816	-0.109875	-0.616369	-0.38079	1	-0.963847	0.0844769	-0.810721	-0.5987	-0.186438	0.643976	-1	-0.769495	-0.38668	-1	-0.869616	-0.333675	1	0.0491402	1	1	1	1	-0.38079	0.614528	0.0227295
		Trp53rkb	-0.611309	-0.416664	0.167274	-0.611309	-1	-1	0.167274	-0.222018	-1	-1	-1	0.36192	-0.416664	0.848534	-1	-0.513987	-0.513987	0.0699508	0.167274	0.167274	-0.319341	-0.319341	-0.222018	-0.805955	1	0.167274	1	1	1	1	0.556565	0.0699508	0.0417996
		Ddx27	-0.561724	-0.795291	0.324879	-0.113656	-0.676124	-1	-0.952592	-1	-0.790525	-1	-0.842958	-0.49499	-0.928758	-0.833425	-0.795291	0.448813	0.796781	1	-0.342456	-0.761924	-0.318623	-0.280489	0.315346	-0.261423	1	0.0150448	1	1	1	0.873048	0.148512	0.768181	0.00332214
		Ptgis	-0.959905	-1	-0.810975	-1	-0.0663207	0.529402	0.00814465	0.343239	-0.848207	-0.699277	-0.773742	-0.401415	-0.103553	-0.513113	-0.178019	-0.88544	-0.699277	0.603868	0.417704	-0.922673	-0.773742	-1	1	-0.178019	0.6411	1	1	1	1	1	-0.252484	0.231541	0.0475815
		B4galt5	-0.815681	-1	-0.292669	-0.735602	-0.795661	-0.544165	-0.251379	-0.660529	-0.89701	-0.810676	-0.512885	-0.45658	-0.529151	-0.658027	-0.6818	-0.995857	-0.208837	1	1	-0.112493	0.116481	-0.265142	-0.0299121	-0.338964	0.715818	-0.0599415	0.817167	1	1	1	0.170284	-0.39527	0.000193733
		Slc9a8	-0.295643	-1	-0.335494	-0.617106	-0.4763	-0.734002	-0.340807	-0.625077	-0.909346	-1	-0.516151	-0.986391	-0.686181	-1	-0.848241	-0.489584	1	1	1	-0.473643	-0.0751354	-0.526778	0.53591	-0.30627	1	-0.441763	1	1	1	1	0.49606	0.474806	0.0056211
		Ptpn1	-0.684787	-0.838814	-0.14569	-0.467498	-0.888323	-0.14294	-0.745297	-0.574767	-0.632527	-1	-0.852567	0.574939	-0.64903	-0.739796	-0.830563	-0.14569	1	0.880243	0.225626	-0.693038	-0.522508	-0.657282	-0.742547	-0.767301	1	-0.0384209	1	1	1	1	-0.376731	1	0.00201363
		Pard6b	-0.540903	-0.942102	0.31881	-0.913445	-0.0680606	-0.512245	-0.899116	-0.669859	-0.856131	-1	-1	-0.899116	-0.483588	-0.813145	-0.36896	0.462096	1	1	0.476424	-0.36896	-0.770159	-0.669859	-0.240003	-0.240003	1	0.777324	1	1	1	1	-0.297317	0.648367	0.0308047
		Zfp217	-0.424429	-0.714499	-1	-0.701607	-0.540457	-0.353523	-0.334185	-0.417983	-0.888542	-1	-0.424429	0.56181	-0.94011	-1	-0.727391	-0.592025	1	1	-0.115021	-1	-0.882096	-0.791851	0.0976973	-0.276171	1	0.394214	1	1	1	1	1	0.652054	0.000195119
		Aurka	-0.266289	-0.630446	-0.401548	-0.45357	-0.15184	-0.463974	-0.287098	-0.391143	-0.45357	-0.515997	-0.432761	-0.349525	-0.588828	-0.484783	-0.536806	-0.172649	-0.54721	1	-0.401548	-0.422357	-0.45357	-0.599233	-0.443165	-0.370334	1	-0.297503	0.753349	1	1	0.305957	-0.536806	0.0354402	0.0021591
		Rbm38	-0.850069	-0.2129	-0.0658612	-1	-0.727537	-0.580498	-1	-0.2129	-0.114874	-0.531485	-0.972601	0.154697	-0.28642	-0.261913	-0.506978	0.20371	-0.555991	1	-0.654017	-0.408952	-0.335433	-0.874575	0.840879	-0.629511	0.0811778	-0.0658612	1	0.76736	1	0.840879	0.154697	0.669334	0.022778
		Gm14453	-0.817636	-0.389881	-0.104711	-0.603758	-1	-0.603758	-1	-0.603758	-0.675051	-0.318588	-1	0.679506	0.394337	-0.0334183	-0.603758	-0.318588	-0.318588	1	-1	0.394337	0.0378741	-0.461173	1	-0.318588	-0.532466	0.0378741	1	0.394337	1	0.465629	0.109167	1	0.0410322
		Pck1	-0.829541	-1	0.231128	0.0745404	-0.887985	0.159367	-1	0.261811	-1	-0.811131	-0.287518	0.106225	-1	-0.382197	-0.92852	0.100172	-0.181234	0.70498	-0.194676	-0.34137	1	-0.558488	-0.473703	-0.518287	1	-0.143663	1	1	-0.315571	1	1	0.549938	0.0302876
		Zbp1	-0.838891	-0.139459	-1	-0.983339	-0.166068	-0.0292222	-0.325721	-0.89591	-0.800878	-0.675437	-1	-0.055831	-0.724853	-0.922519	-0.979538	-1	1	1	0.343302	0.632197	0.210257	0.0772131	-1	-1	0.616992	-0.0140172	1	1	1	1	0.271078	1	0.010616
		Pmepa1	-0.754503	-0.944091	-0.346888	-0.896694	-0.166779	-0.0340667	-0.0435461	0.070207	-0.953571	-0.887215	-0.498558	-0.944091	0.383028	-0.991488	-0.422723	-0.356367	0.18396	0.695849	1	-1	-1	-0.811379	0.0512481	-1	0.83804	0.743246	1	1	1	1	-0.621791	0.942314	0.00681196
		Prelid3b	-0.464803	-1	0.0317805	-0.338957	-0.614459	-1	-0.410383	-0.29474	-0.91377	-1	-0.675682	-0.69949	-1	-0.682484	-0.583848	0.201844	0.671217	1	0.133818	-0.566841	0.130417	-0.284537	0.21885	-0.318549	1	-0.0124359	1	1	1	0.854885	-0.733503	0.684822	0.048745
		Lama5	-0.761473	-0.930376	-0.502488	-0.862815	-0.316694	0.454632	-0.446186	0.0098527	-0.64887	-0.840294	-0.992307	-0.63198	0.178756	-1	-0.451817	-0.665761	0.674206	0.161866	0.308249	-0.541898	-1	-0.907856	0.662946	-0.60946	0.826219	0.533453	1	1	1	0.144975	0.550344	0.662946	0.00114705
		Helz2	0.171248	-0.333426	-0.38812	-0.504344	-1	-0.684585	-0.649159	-0.653509	-0.834993	-1	-0.887822	-0.115273	-1	-0.760411	-0.766004	-0.37569	1	0.941312	-0.246413	0.144523	-0.798323	-0.120245	-0.745494	-1	1	0.68711	1	1	1	1	0.206053	0.504383	0.00562857
		Zfp512b	0.105624	0.0136039	-0.237682	-0.609301	-0.963225	-1	-1	-0.853509	-0.93845	-1	-1	-0.304927	-1	-0.630537	-0.602223	-0.697782	1	1	0.254272	0.565725	-0.66239	-0.212907	0.67898	-0.510203	0.565725	0.657745	1	1	1	0.353371	0.930266	0.919648	0.0476146
		Samd10	-0.712691	-0.869704	-0.457545	-0.693065	-0.359412	-0.14352	-0.379039	-0.555678	-0.928584	-0.928584	-1	-0.359412	-0.418292	-0.850078	-1	-0.359412	0.464905	1	-0.222026	-0.359412	-0.241653	-0.477172	-0.0453865	-0.123893	1	0.347146	1	1	1	0.798558	-0.0257599	0.935944	1.83363e-06
		Rgs19	-0.9874	-0.777355	-0.5223	-0.61232	-0.417278	0.0478228	-0.462287	-0.747349	-0.642326	-0.597316	-0.702339	0.512923	-0.177226	-0.837368	-0.747349	-0.672333	0.272871	0.993027	-0.117213	-0.732345	-0.47729	-0.717342	-0.747349	-0.582313	1	0.167849	1	1	1	1	-0.267245	0.272871	2.04549e-05
		Hey1	-0.335322	-1	-0.654043	-0.866524	-0.583216	0.514603	0.479189	-0.335322	-1	-0.0874271	-0.335322	0.0542269	0.372949	-1	-0.831111	-0.370735	0.479189	0.443776	0.797911	-0.583216	-0.689457	-1	-0.61863	-0.760284	1	0.0188134	0.762497	1	1	0.372949	-0.299908	0.58543	0.0308047
		Tpd52	-0.739604	-0.769105	-0.32167	-0.407715	-0.415091	-0.40034	-0.243001	-0.405257	-0.641266	-0.864984	-0.850233	-0.129913	-0.533095	-0.997739	-0.77648	-0.289711	0.442902	1	-0.245459	-0.77648	-0.592098	-0.810898	-0.257751	-0.628974	1	-0.011908	1	1	1	1	-0.144663	0.347023	2.42341e-05
		Myef2l	-0.859338	-0.668374	0.286446	-0.286446	-0.381928	-0.668374	-0.47741	-0.095482	-0.859338	-1	-1	-0.668374	0.190964	-0.95482	-0.47741	-0.095482	0.47741	1	-0.95482	-0.95482	-0.381928	-1	0.572892	-0.381928	1	0.095482	0.381928	1	1	1	-0.095482	1	0.0242498
		Chmp4c	-0.727818	-1	-0.330014	-0.802407	-0.255426	0.0740056	0.192104	-0.528916	-0.945368	-0.883211	-0.914289	-0.771328	0.0180643	-1	-0.671877	-0.833485	0.565045	1	0.795026	-0.647015	-1	-0.920505	0.173457	-0.323799	1	0.291555	1	1	1	0.801241	0.490457	0.291555	0.00124825
		Car13	-0.838193	-1	-0.321478	-0.556349	0.00733969	-0.0396343	0.618002	-0.462401	-0.697271	-0.133582	-0.509375	-0.321478	-0.0396343	-1	-1	-0.650297	0.148262	1	0.148262	-0.556349	-0.979115	-0.979115	-0.415427	-0.603323	1	0.336158	1	1	1	0.758924	-0.321478	0.289184	0.0154676
		Car2	-0.985327	-1	-0.136514	-1	0.0976409	0.163497	-0.502382	0.0317848	-0.363352	-1	-1	-0.546286	-0.290179	-1	-0.202371	-0.465795	0.726933	-0.663364	0.65376	0.639125	-0.195053	-0.904836	1	-0.795076	1	0.887915	0.968406	0.975723	1	0.997675	0.887915	0.361066	0.0149737
		Sirpb1a	-0.734892	-1	-0.697386	-0.322321	-0.734892	-0.284815	0.390302	-0.54736	-0.734892	-0.359828	-0.697386	0.277782	-0.134789	-0.959931	-0.697386	-0.397334	1	0.952898	0.240276	-0.584866	-0.622373	-1	-0.734892	-1	1	0.352795	1	1	1	1	-0.622373	0.540327	0.00536755
		Sirpb1b	-0.690497	-1	-0.753448	-0.312789	-0.37574	0.0649185	0.0649185	-0.249838	-0.501643	-0.249838	-0.501643	0.190821	0.12787	-1	-0.690497	-0.816399	0.379675	0.820334	-0.0609841	-0.438692	-1	-0.879351	-0.627546	-0.753448	1	-0.37574	0.505577	1	1	1	-0.753448	0.946236	0.00816345
		Sirpb1c	-1	-0.935833	-0.836672	-0.192125	-0.539188	0.0557781	0.2541	-0.787091	-0.886252	-0.440027	-0.539188	-0.043383	0.00619757	-0.73751	-0.985413	-0.489608	0.700325	1	0.700325	-0.935833	-1	-0.836672	-0.588769	-0.73751	1	0.00619757	1	1	1	0.997808	-0.291286	0.898647	0.00434369
		Gm5150	-0.629663	-0.858395	-0.484106	-0.525694	-0.837601	-0.567281	0.0357394	-0.712838	-0.5049	-0.213786	-0.525694	0.805111	-0.629663	-0.920776	-0.588075	-0.796013	0.181296	0.763523	-0.213786	-0.77522	-0.463312	-0.77522	-0.858395	-0.567281	1	0.0149456	1	1	1	1	-0.172199	0.47241	1.32255e-05
		Cp	-0.644756	-0.806783	-0.704724	-0.446465	-0.636326	-0.412747	-0.109569	-0.824151	-0.717962	-1	-0.855323	0.45283	-0.674683	-1	-0.762825	-0.518314	1	1	-0.0238034	-0.673608	-0.692334	-0.583204	0.243564	-0.107872	0.619383	0.112087	1	1	1	1	-0.0681571	0.370741	0.0193969
		Gyg1	-0.692237	-1	-0.125434	-0.865748	0.30256	0.0365096	0.325695	-0.148569	-1	-0.738507	-0.564995	-0.206406	-0.0560296	-1	-1	-0.241108	-0.0444622	0.210021	0.233156	-0.912018	-0.541861	-0.958287	0.0133748	-0.287378	1	0.0249422	1	1	1	1	-0.148569	0.117481	0.0222654
		Ect2	-0.443915	-0.436641	-0.312991	-0.480282	-0.465735	-0.407547	-0.407547	-0.509377	-0.320264	-0.582112	-0.458462	-0.49483	-0.502103	-0.451188	-0.465735	-0.334811	-0.378453	1	-0.283896	-0.553018	-0.422094	-0.254802	-0.327538	-0.502103	1	-0.232981	0.472554	1	1	0.0361405	-0.247528	0.0434141	1.17518e-05
		Pld1	-0.376327	-0.926009	-0.578509	-1	-0.129918	0.249173	0.185992	-0.452145	-1	-1	-0.768054	0.40081	-0.256281	-1	-1	-1	1	1	0.552446	-0.8881	-0.477418	-0.869145	0.135446	-0.793327	1	0.236537	1	1	1	0.362901	0.318673	0.634583	0.0441358
		Rpl22l1	-0.824296	-0.629408	-0.261288	-0.818882	-0.67001	-0.799935	-0.632115	-0.873018	-1	-1	-0.540085	-0.163844	-0.399333	-1	-1	-0.458882	0.255705	1	0.0120959	-0.174671	0.0012688	-0.456175	1	-0.144897	1	-0.385799	0.983826	1	1	1	0.472247	0.526382	1.60793e-05
		Gm33051	-0.737053	-0.430237	-0.162588	-0.710941	-0.723997	-1	-0.554269	-0.900253	-1	-1	-0.678301	-0.0711961	-0.247452	-0.854557	-1	-0.750109	0.307428	1	0.0854761	-0.169116	-0.280092	-0.227868	1	-0.482461	1	-0.391069	0.810085	1	1	1	0.261732	0.744805	0.000154477
		Prkci	-0.0839427	-0.93913	-0.122316	-0.538946	-0.489609	-0.341595	-0.621176	-0.369005	-0.473163	-1	-0.88431	-0.390933	-0.736297	-1	-0.813045	-0.259366	1	0.414917	0.338169	-0.681477	-0.626658	-0.54991	0.749317	-1	1	0.804137	1	0.930222	1	0.793173	0.261421	0.371061	0.00969378
		Skil	-0.546994	-0.871864	-0.151671	-0.62919	-0.605706	-0.292578	-0.280836	-0.605706	-0.942318	-1	-1	0.21234	-0.151671	-1	-0.637019	-0.668331	0.689859	1	0.255395	-1	-0.770098	-0.742699	-0.4374	-1	1	0.783797	1	1	1	1	0.854251	1	1.13011e-05
		Zmat3	-0.250268	-0.878801	-0.241943	-0.433417	-0.229456	-0.466717	-0.204481	-0.32103	-0.221131	-0.9787	-0.475042	-0.616565	-0.612403	-0.67484	-0.541641	0.020292	-0.216969	1	-0.520829	-0.741439	-0.612403	-0.816364	-0.391792	-0.420929	1	0.132679	1	1	1	1	-0.695652	0.157653	0.000944525
		Actl6a	-0.104027	-0.971953	-0.224878	-0.389674	-0.867582	-0.807157	-0.664334	-0.779691	-0.708279	-1	-0.614895	-0.911528	-0.845609	-1	-0.708279	0.527691	0.588116	1	0.615582	-0.862089	0.236551	0.187112	0.582623	-0.136987	1	-0.565456	1	1	1	0.42332	0.154153	0.813337	0.0206387
		Exosc9	-0.228274	-0.944036	0.0928148	-0.669772	0.13964	-0.736666	0.0794361	-0.509227	-0.9039	-1	-0.863763	-0.783491	-0.469091	-1	-0.977482	-0.16807	0.922295	0.949053	-0.181449	-0.756734	-0.148002	0.0393	-0.0409723	-0.830317	1	-0.0744191	1	1	1	0.614585	-0.121245	0.748372	0.0238399
		Ccna2	-0.382149	-0.544162	-0.135889	-0.505279	-0.233097	-0.557124	-0.187733	-0.336785	-0.796903	-0.680254	-0.544162	-0.576565	-0.375669	-0.647851	-0.621929	-0.433993	-0.129408	1	-0.14885	-0.544162	-0.291422	-0.459916	-0.401591	-0.745059	1	-0.330305	0.45384	1	1	0.551048	-0.14885	0.0585273	0.00140523
		Gm5148	-0.743672	-0.50084	-0.695105	-1	0.42192	-0.209442	0.130522	-0.015177	-1	-0.452274	-1	0.664751	0.276221	-1	-0.50084	-0.646539	-0.0637433	0.42192	-0.209442	-0.743672	-0.743672	-0.792238	0.567619	-0.209442	1	0.470486	1	1	1	1	-0.258009	0.373353	0.0361369
		Plk4	-0.387843	-0.549025	-0.468434	-0.532907	-0.484552	-0.307253	-0.323371	-0.532907	-0.387843	-0.758561	-0.403962	-0.323371	-0.194425	-0.565143	-0.565143	-0.452316	-0.452316	1	-0.629616	-0.59738	-0.339489	-0.468434	-0.226662	-0.67797	1	-0.42008	0.982201	1	1	0.353592	-0.129953	0.176292	0.000533525
		Pcdh18	-0.237995	-0.930346	0.507613	-0.0249646	0.347839	-0.717315	-0.664057	-0.664057	-0.13148	-1	-0.451026	-1	-1	-0.504284	0.0282932	0.134809	-0.877088	-0.0249646	-0.184738	-0.557542	-0.397769	-0.930346	0.347839	-0.610799	0.56087	0.614128	1	1	1	0.454355	0.720643	1	0.0146861
		Noct	-0.566453	-0.817071	-0.0565398	-0.43536	-0.471989	-0.521148	-0.819963	-0.33222	-0.922139	-0.897077	-0.498014	-0.434396	-1	1	-1	0.115038	-0.276313	1	-0.434396	0.104435	0.590249	-0.650314	-0.334148	-0.751525	0.77243	0.249986	1	1	0.0996149	0.722306	-0.420901	0.997987	0.0119029
		Naa15	-0.136018	-0.659162	-0.279509	-0.437947	-0.617311	-0.844505	-0.644215	-0.892335	-0.993975	-1	-0.871409	-0.6203	-0.835537	-1	-0.922229	0.0762296	1	0.835537	0.103134	-0.901303	-0.109113	-0.130039	0.00747349	-0.677098	1	0.330328	1	1	1	1	0.402074	1	0.00011125
		Postn	-0.557491	-1	0.377694	-0.411874	-0.508952	0.0994039	0.0411571	0.283852	-0.450705	-0.110932	-0.528368	-0.628682	0.0120336	-1	-0.20801	-0.819602	-0.405402	0.096168	-0.330976	-0.754883	-0.732232	-1	0.50066	-0.664277	0.733647	-0.185358	1	1	1	1	-0.246841	-0.628682	0.0407235
		Smad9	-0.194263	-0.579579	-0.531415	-0.663064	-0.91673	-0.797925	-0.207107	-1	-0.903887	-0.871777	-0.402976	0.431875	-0.621322	-0.846089	-0.759393	-0.541048	0.0401371	0.123622	1	-0.367655	-0.492883	0.364445	0.454352	-0.364445	0.386921	0.643798	0.557102	0.496094	1	0.300225	1	0.804347	2.6993e-05
		Tsc22d2	-0.465167	-0.728043	0.14508	-0.953365	-0.9252	-0.71396	-1	-0.859481	-0.286787	-1	-0.986224	-0.206985	-0.310258	-0.408836	-0.437002	0.497146	0.0981383	1	-0.469861	-0.540274	-1	-0.596605	0.853906	-0.399448	1	0.248353	1	0.5347	1	0.985344	1	0.130998	0.00297427
		Siah2	-0.792112	-1	1	-0.632239	-0.910727	-1	-1	-0.580667	-0.652868	-1	-0.890098	-0.585824	-0.730226	-0.235136	-0.219664	0.270269	1	1	0.337312	-0.214507	0.296055	-0.420794	-0.147463	-1	1	-0.188721	1	1	1	1	0.141339	0.476556	0.0149602
		P2ry14	-0.740168	-0.942391	-0.462111	-0.84128	-0.411556	0.220392	-0.108221	-0.436834	-0.462111	-0.436834	-0.0576652	-0.133499	-0.487389	-1	-0.740168	-0.84128	-0.0576652	1	0.574282	-1	-0.613779	-1	-0.462111	-0.816002	1	-0.00710941	1	1	1	1	0.422615	0.852339	0.000910856
		P2ry13	-0.770052	-0.808454	-0.910861	-0.782853	-0.59084	-0.00200013	0.0364024	-0.718848	-0.45003	-0.603641	-0.834056	1	-0.821255	-1	-0.616441	-0.974866	0.689246	1	0.074805	-0.74445	-0.194013	-0.910861	-0.974866	0.0364024	1	-0.0916062	0.932463	1	1	1	0.0108007	1	0.0052907
		P2ry12	-0.739202	-0.766021	-0.605106	-0.766021	-0.953755	0.199467	-0.390553	-0.900116	-0.658744	-0.20282	-0.578287	1	-0.819659	-0.900116	-0.551468	-0.390553	0.494477	1	0.172648	-0.578287	-0.605106	-1	-1	-0.336915	1	0.0653716	0.440839	1	1	1	-0.310096	1	0.00493914
		Rap2b	-0.760999	-0.899271	-0.411255	-0.850469	-0.370587	-0.297385	-0.183514	-0.460056	-0.67153	-0.533259	-0.712198	0.296368	-0.427522	-0.850469	-0.826068	-0.500724	0.133696	0.906387	-0.248583	-0.638996	-0.370587	-0.866736	-0.720331	-0.500724	1	0.182498	1	1	1	1	-0.321785	0.629845	2.08766e-06
		Lxn	-1	-0.682873	-0.0724837	-1	-0.0724837	0.232711	-1	-0.499756	-0.621834	-0.682873	-0.438717	0.110633	0.659983	-0.377678	0.415828	-0.194562	-0.0724837	0.721022	-0.377678	-0.743912	-0.438717	-0.804951	-0.988068	-1	0.415828	0.29375	1	1	1	1	0.110633	-0.0114448	0.00415323
		Smc4	-0.565525	-0.685418	-0.325739	-0.477369	-0.495	-0.339844	-0.121215	-0.357475	-0.177636	-0.632524	-0.572578	-0.643103	-0.417422	-0.868784	-0.487947	-0.502052	-0.463263	1	-0.181162	-0.812364	-0.350423	-0.639577	-0.128268	-0.491474	1	-0.332792	1	1	1	0.555828	-0.131794	-0.145899	0.00338694
		Trim59	-0.776701	-0.503146	0.00488491	-0.659463	-0.385908	0.161202	-0.346829	-0.385908	-0.229591	-0.346829	-0.698542	0.00488491	0.0439642	-0.776701	-0.26867	-0.464067	-0.307749	1	-0.0732737	-0.737622	-0.85486	-0.542225	-0.385908	-0.581304	0.747391	-0.190512	0.200281	1	1	0.317519	-0.0341944	-0.503146	0.0298059
		B3galnt1	-0.618133	-0.882878	-0.580312	-1	-0.920699	-0.239925	-0.0130009	-0.542491	-0.807237	-0.353388	-0.807237	0.213924	-0.0886424	-0.920699	-0.807237	-0.769416	-0.202105	1	-0.164284	-0.315567	0.0248199	-0.920699	-0.655954	-0.277746	1	0.819056	1	1	1	1	0.365207	-0.46685	2.01238e-05
		Pdgfc	-0.518694	-1	-0.186371	-1	-0.473785	-0.0516449	-0.114517	-0.590548	-0.716292	-0.734255	-0.913889	-0.374987	0.478276	-1	-0.383968	-0.437859	1	1	0.217807	-1	-0.851017	-1	0.127989	-0.590548	0.49624	0.891435	1	1	1	1	-0.0426631	0.469295	0.00200314
		Tlr2	-0.877727	-1	-0.251504	-0.576212	-0.00410717	0.189172	0.212365	-0.576212	-0.56075	-0.467976	-0.947307	0.359257	-0.112343	-1	-0.305622	-0.576212	0.127322	1	-0.42932	-0.924114	-0.823609	-0.985963	-0.382933	-0.645792	0.490686	0.0268174	1	1	1	1	-0.321084	0.977748	0.00743081
		Tmem154	-0.777306	-0.663206	-0.549106	-0.777306	-0.511072	0.363693	-0.473039	-0.358939	-0.435006	-0.739272	-0.739272	1	-0.435006	-0.739272	-0.549106	-0.853372	0.858126	0.287627	-0.0927062	-0.587139	-0.739272	-0.777306	-0.549106	-0.777306	1	-0.206806	1	0.78206	1	1	0.135494	0.43976	0.00153131
		Rps3a1	-0.608003	-1	-0.0239573	-0.470477	-0.141	-0.959132	-0.507346	-0.471062	-1	-1	-0.793516	0.243486	-0.0959389	-0.996001	-0.851453	-0.189573	-0.0707746	1	0.302593	-0.487448	-0.421319	-0.849697	-0.228783	-0.929286	1	-0.250436	1	1	1	1	1	0.299667	0.00762583
		Cd5l	-0.686961	-0.717824	-0.564065	-0.637469	-0.932752	-0.30326	-0.402799	-0.783164	-0.634688	-0.437833	-0.586309	1	-0.529588	-0.919128	-0.699751	-0.973069	-0.0316102	1	-0.455072	-0.79512	-0.257938	-0.690853	-0.8093	-0.207056	1	0.00536973	1	1	1	1	0.137441	0.585648	9.80863e-06
		Isg20l2	-0.296822	-0.524722	0.114869	-0.69381	-0.855546	-0.973172	-1	-1	-1	-1	-0.92171	-0.355635	-0.811436	-0.510019	-0.796733	0.320715	0.548615	1	0.283957	-0.487964	-0.135086	-0.385042	0.482451	-0.612942	1	0.489802	1	1	1	1	0.916197	1	0.000823304
		Nes	-0.53588	-0.699641	0.0840739	-0.290238	0.0255877	-0.325329	-0.0796874	0.35311	-0.453999	-0.758127	0.212743	-0.769824	-0.652852	-0.559274	-0.489091	-0.220054	-0.489091	0.165955	-0.769824	-1	-1	-1	0.282927	-0.40721	1	-0.0445957	1	1	1	1	-0.524182	-0.103082	0.023711
		Gpatch4	-0.238926	-0.714027	-0.441284	-0.397293	-0.775614	-0.969174	-0.626045	-0.714027	-1	-1	-0.960376	-0.309311	-0.661238	-0.819605	-1	0.0162216	1	1	0.0426162	-0.643642	-0.300513	-0.159742	-0.599651	-0.65244	1	-0.0101729	1	1	1	1	1	0.790461	1.13875e-05
		Mef2d	-0.137436	-0.364643	-0.5227	-0.779543	-1	-0.629389	-0.811155	-0.649146	-0.957357	-1	-0.498992	-0.68866	-1	-0.410084	-0.95143	-0.0445771	0.297222	1	-0.228319	-0.277711	-0.609632	-0.423914	1	-0.489113	0.933402	0.145092	1	1	1	1	0.739782	0.700268	0.000146328
		Cct3	-0.361167	-0.765575	-0.308265	-0.616273	-0.342358	-0.958373	-0.638609	-0.800843	-0.983061	-1	-0.772628	-1	-1	-0.645663	-0.952495	0.0796838	0.889674	1	-0.144856	-0.113115	0.512306	0.260727	0.0549962	-0.515171	1	-0.474025	1	1	1	0.980195	0.758007	0.272483	0.00297075
		Smg5	-0.1588	-1	0.302774	-0.328402	-0.903759	-0.946696	-1	-0.7728	-0.631108	-1	-0.91664	-0.474388	-0.811444	-0.824325	-0.948842	0.240515	1	0.751466	-0.261849	-0.375632	-0.178122	-0.137332	0.139613	-0.341283	1	0.216899	1	0.622655	1	0.925361	0.648417	1	0.000158836
		Lmna	-0.939464	-0.884012	0.0174772	-0.67171	-0.495849	-0.735084	-1	-0.1568	-0.248692	-0.866584	-0.706566	-0.300975	-0.147294	-0.440397	-0.411879	0.00321819	0.156899	1	-0.438813	-0.321571	-0.527536	-0.723994	0.0412423	-0.690723	1	-0.426138	1	1	1	0.899954	-0.286716	0.285231	0.00904051
		Arhgef2	-0.693307	-0.785089	-0.404362	-0.701805	-0.576029	-0.154511	-0.402663	-0.57433	-0.683109	-0.650815	-0.703505	-0.205501	-0.465551	-0.754495	-0.664412	-0.569231	0.66983	1	-0.00493967	-0.688208	-0.684808	-0.739198	-0.451953	-0.661013	1	-0.0899232	1	1	1	0.629038	0.127635	0.448873	0.000147123
		Gm43713	-0.321	-0.620185	-0.819641	-1	0.0779126	-0.321	-1	-1	-0.321	-1	-1	0.377097	0.177641	0.277369	-0.819641	-0.819641	-0.420728	-0.719913	0.277369	0.576553	-0.919369	1	0.277369	-1	1	0.875738	1	1	0.77601	-1	1	1	0.0278185
		Entrep3	-0.537895	-1	-0.807686	-1	0.163561	0.865016	-0.376021	-0.537895	-0.483937	-0.591853	-1	-0.322063	0.595226	-0.052272	-0.429979	-0.429979	0.00168619	0.865016	0.217519	-0.807686	-0.322063	-1	0.649184	-1	1	-0.160188	1	0.972933	1	1	-0.052272	0.811058	0.035219
		Slc50a1	-0.59627	-1	-0.842075	-1	0.048969	-0.237804	-0.749898	0.356226	-1	-1	-1	-0.70893	-0.145627	-1	-0.340223	-0.135385	-0.114901	0.141146	0.632756	0.438161	0.827352	-0.391432	0.509854	-0.452883	1	-0.0841755	1	1	1	1	0.940013	0.11042	0.00630961
		4731419I09Rik	-0.334836	-0.717507	-0.508777	-0.334836	-0.0565308	0.569657	0.430504	-0.439201	-0.926236	-0.578354	-0.439201	-0.613142	-0.369625	-0.821871	-0.473989	-0.404413	0.256563	0.813174	-0.543566	-0.543566	-0.995812	-1	-0.230472	-0.717507	0.917539	0.0130456	1	0.778386	1	0.952327	-0.439201	0.465292	0.0477881
		Adam15	-0.792493	-0.921828	-0.663157	-0.673106	-0.195558	-0.145814	-0.185609	-0.245303	-0.523872	-0.673106	-0.752697	-0.45423	-0.205507	-0.911879	-0.72285	-0.334843	-0.185609	0.948566	-0.195558	-0.573617	-0.623361	-0.792493	0.311836	-0.683055	1	0.00341994	1	1	1	0.948566	-0.0463246	0.490916	2.10274e-05
		Pbxip1	-0.680524	-1	-0.46452	-1	0.408315	0.0776955	-0.182392	-0.451295	-1	-0.936203	-0.958245	-0.407213	0.240801	-1	-0.927387	-0.314639	1	0.289292	0.708076	-0.310231	-0.764281	-0.84363	0.240801	-0.56591	0.959347	0.412723	1	0.897631	1	1	0.364232	0.492072	0.0078659
		Tpm3	-0.624411	-1	-0.440918	-0.964594	-0.145061	-0.27598	0.0497712	-0.762546	-0.949132	-1	-0.680077	-0.440918	-0.454319	-1	-1	-0.0821788	0.869304	1	0.218832	-0.567714	-0.696571	-0.59967	-0.249178	-0.344017	1	-0.0491913	1	1	1	1	0.243573	0.380677	7.27036e-05
		S100a8	-0.336064	-0.210509	-0.276016	-0.25418	-0.341522	-0.243262	-0.20505	-0.297851	-0.276016	-0.183214	-0.325146	1	-0.166838	-0.336064	-0.276016	-0.270557	0.117025	0.0460595	-0.161379	-0.259639	-0.237803	-0.319687	-0.210509	-0.292392	-0.0249062	-0.292392	0.117025	0.220744	0.0569773	-0.0194473	-0.0740363	-0.172297	0.00238375
		S100a9	-0.268644	-0.171969	-0.324418	-0.197997	-0.250053	-0.268644	-0.250053	-0.290954	-0.279799	-0.227743	-0.350446	1	-0.0864495	-0.380192	-0.276081	-0.328136	0.177547	0.140364	-0.112477	-0.276081	-0.287235	-0.294672	-0.216588	-0.302108	-0.0864495	-0.264926	0.147801	0.0808721	0.0771538	-0.0195209	-0.138505	-0.175688	0.0451842
		Sprr1a	-0.70411	-0.839971	-0.196418	-0.632604	-0.289375	-0.0391048	-0.189267	0.790364	-0.5897	-0.646905	-0.518194	-0.818519	0.0538529	-0.661206	-0.511044	-0.160665	-0.310827	0.919074	-0.482441	-0.675507	-0.611152	-0.71126	-0.768465	-0.503893	0.776063	0.0538529	1	1	1	1	-0.353731	-0.275074	0.0459132
		S100a11	-0.79342	-1	0.0338377	-0.508385	-0.303618	0.256624	-0.133252	-0.0382402	-0.609949	-0.526404	-0.65254	-0.654178	0.012542	-0.975253	-0.590291	-0.388801	0.138678	1	-0.000563108	-0.795058	-0.654178	-0.955595	-0.519851	-0.668922	1	-0.139804	1	1	1	1	-0.338019	-0.1611	0.00662222
		Tdrkh	0.276107	-1	-0.60429	-1	-0.321306	-1	0.181778	-1	-0.918718	-1	-0.25842	-0.541405	-0.415634	-1	-0.950161	0.621977	0.338992	1	0.967847	-0.541405	-0.0697636	-0.101206	1	-0.289863	1	-0.415634	0.873519	1	1	0.590534	1	0.464763	0.0176164
		Tuft1	-0.21205	-0.562077	-0.328726	-0.869117	-0.347148	-0.445401	-0.046248	-0.242754	-0.991934	-1	-0.611203	-0.801568	-0.537513	-0.96737	-0.832272	-0.261177	-0.119938	1	0.254652	-1	-0.402415	0.273074	-0.371711	-0.519091	1	0.930142	0.788903	1	1	0.414313	-0.126079	0.930142	0.000403049
		Selenbp2	-0.441527	-0.20207	-0.760104	-0.713052	-0.274297	-0.810753	-0.571295	-0.794269	-0.565601	-0.853909	-0.752611	-0.732532	-0.617449	-0.446023	-0.781682	-0.165207	-0.0842895	0.437181	-0.340829	-0.50806	1	0.441977	-0.873089	-0.730434	1	0.846866	0.893918	1	1	1	-0.598568	0.474344	7.29058e-05
		Pip5k1a	0.0673345	-1	0.107989	-0.857561	-0.664451	-1	-1	-0.542487	-0.837234	-1	-0.491669	-0.745761	-0.52216	-0.644124	-0.532323	0.301099	0.473882	1	0.168971	-0.938871	-0.623797	-0.369704	0.585683	-0.410359	1	-0.329049	1	1	1	1	0.0774981	1	0.0044335
		Tnfaip8l2	-0.853464	-0.710368	-0.403734	-0.587715	-0.751253	-0.137985	-0.321965	-0.240196	-0.792137	-0.567272	-0.649041	0.761474	-0.0562162	-0.751253	-0.73081	-0.73081	-0.240196	1	-0.260639	-0.976117	-0.608157	-1	-0.833022	-0.342408	1	0.148206	1	1	1	1	-0.0562162	0.679705	0.000154395
		Gabpb2	-0.0176342	-0.596937	-0.680981	-0.882086	-0.861075	-0.617948	-0.521898	-1	-0.747015	-1	-0.777031	-0.221741	-0.822054	-1	-0.707995	-0.509891	1	0.435603	0.843816	-0.437854	-0.915103	-0.422846	0.873832	-0.0416468	1	0.687734	1	1	1	1	1	1	0.00771833
		Cdc42se1	-0.858323	-1	-0.0271512	-0.64488	-0.223016	0.176247	-0.253149	-0.00455135	-0.845767	-0.597169	-0.546947	-0.559503	-0.0924396	-0.798056	-0.534392	-0.336016	0.331935	1	0.0758036	-0.858323	-0.747835	-1	-0.725235	-0.752857	1	0.324402	1	1	1	1	-0.393771	0.254091	0.00465246
		Arnt	-0.420636	-1	-0.842251	-1	-0.32093	-0.474762	-0.266803	-0.426333	-0.990386	-1	-0.54883	-0.164248	-0.816612	-1	-0.665628	-0.545981	1	0.445384	1	-0.218375	-0.677023	-0.409241	0.405502	-0.790974	1	0.411199	1	1	1	1	1	0.542242	0.0158125
		Ctss	-0.745518	-0.927558	-0.612091	-0.691733	-0.372129	-0.0675216	-0.0323548	-0.626054	-0.822575	-0.513313	-0.685527	0.256737	-0.315758	-0.966862	-0.718625	-0.679321	0.177095	0.901635	-0.124926	-0.807577	-0.436256	-0.867567	-0.750689	-0.671564	1	0.0684913	1	1	1	1	-0.176125	1	6.6432e-06
		Tars2	-0.243832	-1	-0.239729	-0.982249	-0.301264	-1	-0.781236	-0.498176	-1	-1	-0.567915	-0.57612	-0.953533	-0.543301	-1	0.203321	1	0.859693	-0.141274	0.125377	0.264856	0.178707	0.23614	-0.29306	1	-0.297162	1	1	1	1	-0.0592273	0.57253	0.00182863
		C920021L13Rik	-0.724597	-1	0.469766	-1	0.305026	0.140286	-0.148008	0.140286	-0.477488	-1	-0.683412	-0.395118	-0.642227	0.222656	-0.395118	-1	-0.642227	-0.230378	0.387396	-1	-0.765782	-0.848152	0.0579163	-0.971707	1	0.346211	1	1	1	1	1	0.305026	0.0122173
		BC028528	-0.745555	-1	0.254072	-0.445667	0.154109	0.320714	-0.0791371	-0.379025	-0.412346	-0.94548	-0.778876	-0.312383	-0.445667	-0.445667	-0.578951	-0.91216	-0.778876	0.620602	0.320714	-0.878839	-0.478988	-0.91216	-0.612272	-1	1	0.0874674	1	1	1	1	0.354035	0.154109	0.00413101
		Plekho1	-0.844166	-1	-0.671715	-0.807212	-0.228267	-0.178996	-0.308334	-0.148201	-0.616284	-0.437673	-0.339129	0.560083	-0.191314	-0.862643	-0.764099	-0.369924	-0.129724	1	-0.178996	-0.727145	-0.351447	-1	-0.794894	-0.647079	1	-0.142042	1	1	1	1	-0.111247	0.449221	0.000168979
		Vps45	0.0506607	-1	-0.897084	-0.448152	-0.173805	-0.74744	0.312538	-0.74744	-0.547915	-1	-1	-0.335919	-1	-1	-0.560385	-0.111454	1	0.113012	-0.0989832	-0.685088	-0.111454	-0.0740426	0.262656	-0.410741	1	0.225245	1	1	1	1	-0.0989832	0.823821	0.0259088
		H2bc21	-0.582134	-0.276251	-1	-0.888017	0.488457	-1	-0.612723	-0.398604	-1	-1	0.488457	-0.153898	-0.0927209	-0.520958	-1	-0.459781	0.855517	-0.245663	0.304927	-0.643311	0.0296324	-0.306839	1	-0.153898	1	0.916694	0.947282	0.886106	1	1	0.274339	0.151986	0.0262848
		Fcgr1	-0.778846	-0.829451	-0.505578	-0.520759	-0.657393	-0.0653124	-0.13616	-0.475215	-0.728241	-0.424609	-0.500517	0.455921	-0.52582	-0.950904	-0.707999	-0.758604	0.329408	0.759553	-0.328459	-0.72318	-0.495457	-0.728241	-0.839572	-0.743422	1	0.258561	1	1	1	1	-0.242431	0.471103	1.65849e-05
		Fmo5	-0.497283	-1	-0.545432	-0.406941	-0.114472	-0.00228957	-0.143362	0.2188	-0.848524	-1	-0.535207	-0.997538	-0.587526	-0.800772	-1	-0.154779	-0.4401	1	0.168764	-0.825095	0.556936	-0.708048	-0.445659	0.154071	1	-0.435732	1	1	1	1	0.17899	0.828557	0.0411425
		Wdr3	-0.603168	-0.951374	0.0812354	-0.819296	-0.591161	-0.170913	-0.471091	-0.891339	-0.807289	-1	-0.765264	-0.729243	-0.795282	-1	-0.771268	0.00318938	1	0.375409	0.333384	-0.621179	-0.405052	-0.627183	0.159282	-0.651197	1	0.177292	1	1	1	1	1	0.765639	0.000157043
		Vtcn1	-0.825282	-0.95968	-0.0860982	-0.892481	0.585888	0.182696	-0.623687	-1	-0.0188996	-0.690885	-1	-0.825282	0.182696	-1	-0.95968	-0.758084	-0.0188996	-1	0.115498	0.249895	0.653086	-0.825282	1	-0.153297	1	0.048299	0.653086	0.115498	1	0.92188	0.854682	1	0.0339917
		Nras	-0.551906	-0.752089	0.0244836	-0.493232	0.259181	-0.375883	-0.0134822	-0.293048	-0.48978	-1	-0.786604	-0.859084	-0.372431	-1	-0.665804	0.0555465	0.176347	1	0.0486437	-0.845278	-0.721026	-1	-0.113574	-0.545003	1	0.197055	1	1	1	1	0.27989	0.0762552	0.0477818
		Magi3	-0.330477	-1	-0.41818	-0.836891	-0.590757	-0.539832	-0.570953	-1	-0.64451	-1	-0.41818	-0.299357	-0.715238	-1	-0.706751	-0.174875	1	0.764394	0.224031	-0.955714	-0.686947	-0.681289	0.45602	-0.454959	1	0.603134	1	1	1	1	1	1	4.2621e-10
		Slc16a1	-0.336299	-0.646318	0.261463	-0.340012	-0.495021	-0.532149	-0.29453	-0.572062	-0.323304	-1	-0.772553	-0.756774	-0.379924	-1	-0.451396	-0.300099	0.335719	1	-0.605477	-0.951696	-0.792974	-0.62961	0.40719	-0.606405	0.865722	0.256822	1	1	1	0.847157	-0.364145	0.349642	0.0063964
		Ppm1j	-0.886793	-1	-0.886793	-0.491565	-0.886793	0.773165	0.1408	0.1408	-0.965838	-0.965838	-0.649656	-0.0172912	-0.254428	-0.649656	-0.412519	-0.175382	0.298891	1	0.694119	-0.491565	-0.254428	-0.965838	-0.0963368	-0.886793	1	-0.491565	1	1	1	0.615074	-0.491565	0.219846	0.0442893
		Rhoc	-0.822781	-0.943764	-0.261343	-0.628073	-0.431475	-0.0817582	-0.387997	-0.412572	-0.773631	-0.688565	-0.658319	-0.416353	-0.215974	-0.796316	-0.561911	-0.425804	-0.134688	1	-0.293479	-0.628073	-0.837904	-0.858698	-0.380436	-0.580814	1	-0.191399	1	1	1	1	0.42675	0.3776	3.96676e-05
		Capza1	-0.452998	-0.87707	-0.553316	-1	-0.179404	0.0577113	0.272027	-1	-0.576116	-1	-0.425639	-0.0380467	-0.535077	-1	-1	-0.0334868	1	0.873935	-0.142925	-0.991067	-1	-0.635395	-0.206763	-0.475798	1	0.10787	1	1	1	1	0.0212321	1	0.00144941
		St7l	-0.516905	-1	0.00210849	-0.413102	-0.381961	-0.947686	-0.71413	-1	-1	-1	-0.859454	-0.31968	-0.963256	-0.854264	-1	0.318707	1	0.0903408	0.131862	-0.402722	0.303136	0.323897	0.427699	-0.221067	1	0.0280592	1	0.339467	1	1	1	1	0.00212767
		Cttnbp2nl	-0.603713	-0.97221	-0.815257	-0.849377	-0.187447	0.508603	0.174226	-0.262512	-0.569593	-0.289808	-0.41264	-0.228391	-0.126031	-0.951738	-0.665129	-0.624185	-0.0987351	0.454011	-0.419464	-0.985858	-0.835729	-1	-0.474056	-0.392168	1	0.324354	1	1	1	1	-0.105559	0.488131	0.000389605
		I830077J02Rik	-1	-0.945432	-0.678374	-0.411317	-0.640223	0.00834555	-0.144259	-0.640223	-0.449468	-0.0679567	-0.487619	0.923972	-0.754677	-1	-0.86913	-0.373165	1	1	0.351706	-1	-0.602072	-0.52577	-0.678374	-1	1	-0.296863	0.771368	1	1	1	-0.373165	0.733217	0.0155801
		Wdr77	-0.3387	-0.727004	-0.244824	-0.436842	-0.291762	-1	-0.667265	-0.846482	-1	-1	-0.662998	-0.756873	-1	-0.855016	-0.808078	0.309897	1	1	0.373903	-0.662998	-0.227755	0.288561	0.271493	-0.334432	1	0.00693401	1	1	1	0.326965	-0.108277	0.826213	0.037741
		Ovgp1	-0.624113	-0.265341	-0.265341	-1	-1	-0.624113	-0.384932	-1	0.21302	-1	-0.624113	-0.384932	0.452201	0.21302	1	-0.145751	-0.504522	-0.145751	0.332611	-0.982884	-0.265341	-0.145751	-0.384932	-1	0.332611	-0.384932	1	1	1	1	1	1	0.00384298
		Chil3	-0.831474	-0.75409	-0.638014	-0.341376	-0.470349	-0.0705322	-0.147916	-0.547733	-0.586425	-0.638014	-0.857269	1	-0.109224	-0.883064	-0.818577	-0.457452	0.961254	1	-0.0576349	-0.80568	-0.638014	-0.779885	-0.689604	-0.792782	0.251901	-0.534836	1	1	1	1	-0.0189429	-0.0576349	0.0203966
		Cd53	-0.81364	-0.732781	-0.564326	-0.594648	-0.665399	0.0353756	-0.180247	-0.685614	-0.594648	-0.399239	-0.591279	0.864176	-0.163402	-1	-0.695721	-0.729412	0.0488521	0.96525	-0.190355	-0.982095	-0.517158	-0.823747	-0.803532	-0.692352	1	0.0353756	1	1	1	1	-0.237522	0.490205	8.38043e-05
		Strip1	0.337708	-1	0.442388	-0.265741	-0.665988	-0.499731	-0.721406	-0.388894	-1	-1	-0.758352	-0.604411	-0.78914	-0.561308	-0.629042	0.140664	0.861108	0.386969	-0.0440656	-0.567465	-0.592096	-0.76451	-0.284214	-0.665988	1	0.467019	1	1	1	1	-0.579781	0.978103	0.0330273
		Csf1	-0.791907	-0.875184	-0.283921	-0.646174	-0.10904	-0.225627	-0.350542	-0.354706	-0.875184	-0.908495	-0.929314	-0.504604	-0.621191	-0.437982	-0.829382	-0.213136	0.877786	0.494714	0.382291	-0.0590743	-0.646174	-1	-0.800235	-0.991771	1	0.0158746	1	1	1	1	0.0200384	0.923588	6.80708e-05
		Gnat2	-0.792947	-0.578365	-1	-0.52472	-0.52472	-1	-0.417429	-0.900238	-0.846592	-0.739301	-0.953883	0.601835	-0.685656	-0.739301	-0.256492	-0.417429	1	1	0.0653804	0.172671	0.333608	0.0117349	0.333608	-0.256492	0.709126	-0.792947	0.387253	1	0.333608	0.333608	0.279962	0.494544	0.00509096
		Amigo1	-0.355944	-0.527565	-0.843709	-0.663056	-0.590794	-0.897905	-0.9792	-0.970167	-0.943069	-1	-0.708219	0.782174	-0.74435	-0.87984	-0.626925	0.899599	-0.545631	1	-0.554663	-0.211421	-0.961134	-0.997265	1	0.583455	0.312474	0.104723	1	0.176984	1	1	1	1	0.00502855
		Psrc1	-0.438594	-0.459924	-0.545243	-0.545243	-0.0759874	-0.395934	-0.374604	-0.225296	-0.502583	-0.374604	-0.417264	-0.651892	-0.0973172	-0.587902	-0.459924	-0.459924	-0.438594	1	-0.438594	-0.545243	-0.331945	-0.523913	-0.438594	-0.481253	1	-0.246626	0.478587	1	1	0.862523	-0.438594	-0.161307	0.000983674
		Eeig2	-0.512846	-1	-0.255013	-0.628871	-0.577304	-0.0229632	0.196195	0.0286033	-0.809354	-0.732004	-0.551521	-0.164771	-0.409713	-0.551521	-0.757787	-0.744895	0.00282005	1	-0.551521	-0.925378	-0.770679	-1	0.0157117	-0.680437	1	0.170411	1	1	1	1	-0.0229632	0.31222	0.000464773
		Slc25a24	-0.626727	-1	-0.130961	-0.797146	-0.0844835	-0.0534981	0.116921	-0.107722	-0.665459	-0.688698	-0.804893	-0.549264	-0.0225128	-0.843624	-0.4718	-0.587995	-0.138708	1	0.101429	-0.680951	-0.735176	-0.820385	-0.0844835	-0.711937	1	0.0239652	1	1	1	1	-0.169693	-0.0225128	0.00215707
		Vav3	-0.591814	-1	-0.459611	-0.724016	-0.39351	0.234453	-0.0299522	0.135301	-0.261307	-0.525712	-0.360459	0.267504	-0.591814	-1	-0.690966	-0.42656	0.234453	0.399707	-0.39351	-0.360459	-0.88927	-1	-0.228256	-1	1	-0.525712	1	1	1	0.895467	0.333605	0.267504	0.00345103
		Vcam1	-0.883918	-0.97058	-0.912374	-0.732583	-0.318676	0.749721	0.439291	-0.308328	-0.784321	-0.534684	-0.552792	0.0111561	-0.081973	-1	-0.704127	-0.647215	-0.194504	1	0.030558	-1	-0.590303	-1	-0.736463	-0.572194	1	-0.0250608	1	1	1	1	-0.0716253	0.947621	0.00343587
		Gm43109	-0.605338	-0.859215	-1	-0.605338	-0.529175	0.74021	0.917924	-0.300685	-0.57995	-0.605338	-0.656113	-0.326073	0.0801299	-0.935378	-0.57995	-0.757664	-0.0721962	0.994087	0.232456	-1	-0.783052	-1	-1	-0.630725	1	0.0801299	1	1	1	1	-0.0975839	1	0.0203565
		Sass6	-0.712275	-0.763726	-0.283516	-0.677974	-0.746575	-0.575072	-0.575072	-0.712275	-0.00911111	-0.695124	-0.815177	-0.266366	-0.575072	-0.695124	-0.918079	-0.48932	0.385347	1	-0.437869	-0.746575	0.0423399	-0.300667	-0.369268	-0.849477	1	0.0937909	1	1	1	1	-0.112013	0.402497	3.2105e-05
		Gm42893	-0.95255	-0.172304	-0.640451	-0.848517	-0.848517	-0.536419	-0.484402	-0.484402	-0.276337	-0.640451	-0.484402	-0.484402	-0.588435	-0.432386	-1	-0.38037	0.399876	1	-0.848517	-0.796501	0.711974	-0.224321	-0.692468	-0.484402	1	-0.0682715	1	1	1	1	-0.276337	0.19181	0.000816951
		Frrs1	-0.483545	-0.794917	0.0462193	-0.358132	-0.373268	-0.518142	0.0267585	-0.701938	-0.714912	-1	-0.717074	-0.829514	-0.513818	-0.84465	-0.537603	-0.360294	0.37489	1	-0.453273	-0.797079	-0.678153	-0.663017	-0.180823	-0.0510844	0.991146	-0.0164876	1	1	1	1	-0.0575714	0.0462193	0.0293194
		Palmd	-0.632184	-1	-0.150491	-0.592144	-0.175971	-0.214798	-0.571518	-0.343411	-0.886984	-1	-1	-1	-0.172331	-0.950077	-0.00367791	0.101882	0.663655	0.818962	0.707335	-0.556958	-0.169904	-0.544824	-0.885771	-0.855437	1	-0.116518	1	1	1	1	0.784988	0.257189	0.00211421
		4930455H04Rik	-0.687599	-0.983689	-0.335992	-0.169442	0.219176	-0.26197	-0.428521	-0.502543	-0.410015	-1	-0.928172	-1	-0.354498	-0.891161	0.0896366	-0.0584083	1	0.885378	0.293198	-0.983689	-1	-0.465532	-0.55806	-0.891161	1	0.145153	1	0.903883	1	1	0.811355	-0.0399027	0.0151719
		1700061I17Rik	-0.745067	-1	-1	-0.842781	-0.451926	-0.256498	-0.0610711	1	-0.745067	-0.354212	-0.0610711	0.329784	-0.745067	0.525211	-0.354212	0.0366426	0.134356	-1	-0.451926	-0.0610711	-0.647353	-0.549639	0.329784	-0.451926	1	0.818352	0.23207	-0.0610711	1	-0.354212	1	0.23207	0.0482924
		Fnbp1l	-0.133517	-0.834354	-0.297474	-0.545018	-0.361771	-0.258896	-0.178525	-0.776487	-0.725049	-1	-0.840784	-0.364986	-0.551447	-1	-0.991882	-0.0306416	0.621973	1	0.0754485	-1	-1	-0.9308	0.830939	-0.319978	1	0.348711	1	1	1	0.91774	-0.242822	0.866302	0.0243779
		1810037I17Rik	-0.52387	-1	0.16112	-0.435484	-0.413388	-1	-0.870048	0.345257	-1	-1	-0.656449	-0.406022	-0.317637	-1	-0.803759	0.271602	-0.619622	1	-0.516505	-0.0598446	0.102196	0.0138103	0.610415	-0.487043	1	-0.170327	1	1	1	1	0.0285413	0.374719	0.0421357
		Larp7	-0.335336	-0.770247	-0.450721	-0.752496	-0.282082	-0.734744	0.152829	-0.592733	-0.938886	-1	-1	-0.814626	-0.512851	-1	-0.521727	-0.521727	0.019693	1	0.188332	-0.983265	-0.175573	-0.282082	0.00194157	-0.326461	1	-0.290958	1	1	1	1	0.791882	0.348095	0.00183308
		Zgrf1	-0.258731	-0.565376	-0.541788	-0.494612	-0.872021	-0.28232	-0.0936151	-0.070027	-0.565376	-0.494612	-0.40026	-0.447436	-0.494612	-0.612552	-0.471024	-0.423848	-0.588964	1	-0.164379	-0.706904	-0.235143	-0.164379	-0.0936151	-0.706904	1	-0.28232	0.920671	1	1	-0.117203	-0.211555	0.33097	0.00199077
		Gar1	-1	-0.602571	-0.30185	-0.710831	-0.446196	-0.638658	-0.410109	-0.542427	-0.770976	-1	-0.963438	-0.554456	-0.963438	-0.915322	-0.891264	0.0951033	0.997269	1	0.299594	-0.638658	-0.0733009	0.0590167	-0.374023	-0.819091	1	0.0830744	1	1	1	0.23945	0.311623	0.997269	0.00027373
		Npnt	-0.422341	-0.675548	0.305629	-0.264087	-0.833803	-0.485643	-0.264087	-0.295738	-0.422341	-0.453992	-0.264087	-0.422341	-0.580596	-1	-0.548945	-0.548945	0.432232	-0.548945	-0.960406	-0.517294	-1	-0.73885	1	-0.169134	0.115723	0.685439	1	0.147374	1	0.71709	0.115723	1	0.00762583
		Gstcd	-0.39265	-0.534465	-0.406832	-0.137383	-0.534465	-0.747188	-0.0381128	-0.690462	0.00443172	-0.874822	-0.633736	-0.619555	-0.945729	-1	-0.832277	-0.236654	0.670962	1	-0.378469	-1	-0.179928	-0.520284	0.245517	-0.350106	1	-0.265017	1	1	1	0.45824	-0.265017	-0.137383	0.0380598
		Tet2	-0.846413	-0.636825	-0.174657	-0.362748	-1	-0.0349313	-0.781924	-0.561588	-0.74968	-1	-0.959268	0.636825	-0.319756	-1	-0.335878	-1	1	-0.228397	1	-0.319756	-0.335878	0.131664	0.335878	-1	1	1	0.147786	1	0.894779	1	0.545466	0.599206	0.0148231
		Cenpe	-0.547101	-0.352576	-0.511733	-0.317208	-0.511733	-0.228788	-0.28184	-0.476365	-0.228788	-0.37026	-0.494049	-0.387944	-0.458681	-0.529417	-0.37026	-0.458681	-0.387944	1	-0.246472	-0.635521	-0.511733	-0.582469	-0.494049	-0.582469	1	-0.299524	0.337103	1	1	0.354787	-0.334892	0.0187893	0.000361801
		Nfkb1	-0.373201	-0.648521	-0.428265	-0.72302	-0.243638	-0.00394761	0.025204	-0.392635	-0.75541	-1	-0.693868	-0.0298601	-0.700346	-0.952993	-0.96271	-0.136749	0.634148	0.841448	-0.0492945	-0.82667	-0.852582	-1	0.0381602	-0.493046	1	0.222787	1	1	1	1	-0.243638	0.685973	0.0056118
		Bank1	-0.824913	-0.297408	-0.649078	-0.165532	-1	0.142179	-0.341367	-0.736995	-0.802933	-0.23147	-0.473243	-0.121573	-0.121573	-1	-0.0336559	-1	0.252076	0.44989	-0.385326	-0.868871	-0.23147	-0.802933	-1	-0.451264	1	0.186138	1	1	1	1	0.186138	0.339993	0.000486407
		H2az1	-0.728778	-0.899753	-0.278984	-0.473632	-0.818211	-0.9471	-1	-0.334222	-0.31844	-0.799798	-0.442067	0.147137	-0.584108	-0.534131	-0.381569	0.10242	-0.626194	1	-0.526239	-0.697214	-0.257941	-0.563065	0.886272	-0.468371	1	-0.407873	1	1	1	0.636386	-0.649867	0.862599	0.00511385
		Dapp1	-0.548864	-1	-0.682792	-0.835852	-0.587129	-0.0705512	0.312099	-0.587129	-0.587129	-0.606262	-0.567997	-0.242744	0.00597892	-0.988913	-1	-0.281009	0.120774	1	0.197304	-0.759322	-0.721057	-0.701925	-0.338407	-0.701925	1	-0.0896837	1	1	1	1	-0.300142	0.790413	0.000115026
		Trmt10a	0.211921	-1	-0.772486	-0.717797	-0.535499	-0.51727	-0.426121	0.30307	-1	-0.991243	-0.954784	-0.881865	-0.918324	-0.772486	-0.681337	-0.298512	0.576516	1	-0.48081	-0.717797	-0.0615254	-0.626648	-0.426121	-0.644878	1	0.849963	1	1	1	0.740584	0.995801	0.540057	0.00634547
		Rap1gds1	-0.433444	-1	-0.260847	-0.389377	-0.0221485	0.0953647	-0.110283	-0.0331653	-0.932875	-1	-0.029493	-0.029493	-0.998976	-1	-0.760278	0.348752	0.161466	0.0770032	-0.337965	-0.936548	-0.778639	-1	0.198189	-0.348982	1	0.0623141	1	0.462593	1	1	0.873889	0.82615	0.0366537
		Gbp3	-0.487652	-0.918929	-1	-0.918929	0.0488145	0.564243	0.259193	-0.692771	-1	-0.4035	-0.655955	0.274972	-0.719069	-1	-1	-0.882113	0.900849	1	0.232896	0.632616	-0.0248181	-0.440317	-1	-1	1	-0.124748	1	1	1	1	-0.229938	1	0.0373146
		Gtf2b	-0.522801	-0.830945	0.60064	-0.253175	-0.92082	-0.773168	-0.246756	-0.779588	-0.997856	-1	-1	-0.599837	-0.606257	-1	-0.888722	-0.144041	0.806069	1	0.0100307	-1	-0.580578	-0.201818	0.709774	-0.561319	1	0.02287	1	1	1	1	1	1	0.0214316
		Lmo4	-0.474688	-1	0.0470139	-0.480755	-0.814401	-0.674876	-0.856866	-0.468622	-0.753738	-0.89933	-0.759805	-0.329097	-0.238102	-0.790136	-0.547484	-0.316964	0.0834117	1	-0.0985774	-0.310898	-0.310898	-0.602081	0.259335	-0.656677	1	-0.141042	1	1	1	0.750705	0.144075	0.872031	0.000800005
		Bcl10	-0.620352	-0.97557	0.0832544	-0.845779	-0.176328	-0.435911	-0.435911	-0.340276	-0.210484	-1	-0.388093	-0.476898	0.0900855	-0.961908	-0.333444	-0.210484	-0.101186	1	0.0695921	-0.797961	-1	-1	-0.224146	-0.715988	0.882496	-0.0875238	1	1	1	1	0.0422676	-0.0806927	0.0245076
		Mcoln2	-0.435644	-0.134225	-0.963126	-0.284935	-1	-0.435644	-0.360289	-0.20958	-0.963126	-0.284935	-0.435644	0.393257	-0.360289	-0.737063	-0.20958	-1	-0.661708	1	-0.134225	-0.284935	0.0918385	-0.887772	-0.887772	-0.360289	0.619321	-0.586353	1	1	1	1	0.393257	0.393257	0.00550121
		Adgrl2	-0.224318	-0.796558	0.443294	-0.663395	-0.134344	-0.706583	-0.596814	-0.956713	-0.267506	-1	-0.866738	0.0887939	-0.843345	-1	-1	0.248949	1	-0.0335718	-0.0875567	-0.54103	-0.998101	-0.195526	-0.478047	-0.607611	1	1	0.95975	1	1	1	0.274142	1	0.0293122
		Ifi44	-0.631169	-0.920409	-0.863972	-0.779316	-0.109126	-0.102072	0.194223	-0.673497	-1	-0.363093	-0.758152	-0.567677	-0.123236	-1	-0.652333	-0.736988	0.977287	1	0.102513	-0.0809078	-0.334874	-0.222	-1	-1	1	-0.0103615	1	1	1	1	0.271824	-0.0103615	0.00491505
		Fubp1	-0.735984	0.104353	-0.637986	-0.919731	-1	-0.155343	-0.944231	-0.971181	-1	-1	-0.971181	0.28565	-0.268041	-0.520387	-0.515487	-0.664935	0.775643	0.97654	0.822192	-1	0.354249	0.675194	-0.0818441	-1	1	0.457148	1	0.98879	1	1	1	0.0553538	0.0424435
		Miga1	-1	-1	-0.323938	-0.645256	-0.0864416	-0.0864416	-0.212175	-0.435701	-0.896722	-0.994515	-1	-0.114382	-0.128353	-1	-0.980544	-0.589374	1	1	-0.0864416	-0.547463	-1	-0.631286	0.36061	-0.393789	0.76575	0.514284	1	1	1	1	0.821632	0.933395	0.000295954
		B230334C09Rik	-0.748591	-1	-0.892464	-0.388907	-0.316971	-0.820527	-1	-0.388907	-1	-0.820527	-0.245034	1	-0.892464	-0.388907	-1	-0.173098	-0.316971	-0.532781	0.762079	0.0427124	0.618205	-0.173098	0.618205	0.618205	1	0.114649	1	-0.0292243	1	1	1	0.690142	0.00443779
		Tmem68	-0.979855	-0.765582	0.448635	-0.879861	-0.794152	-0.579878	-0.579878	-0.20847	-1	-1	-0.365604	-0.0513364	-0.622733	-0.979855	-0.651302	0.00580324	1	0.5772	0.691479	-1	-0.622733	-0.865576	-0.00848166	-1	1	0.562915	1	1	1	0.877183	0.662909	0.977177	0.0110696
		Lyn	-0.724802	-0.822079	-0.802623	-0.633083	-0.68867	-0.0438616	-0.00773006	-0.788727	-0.955487	-0.849872	-0.441308	1	-0.624745	-1	-0.788727	-0.332914	0.245191	0.809398	-0.0132888	-0.927694	-0.624745	-0.810961	-0.444088	-0.360707	1	0.159031	1	1	1	1	0.0756504	0.695445	0.000814206
		Rps20	-0.894333	-0.971923	-0.120172	-0.560433	-0.683357	-1	-0.964077	-0.478483	-1	-0.980641	-0.634536	0.381114	-0.131506	-0.460175	-0.737408	-0.458432	0.0193159	1	-0.0547873	-0.00771	0.0167005	-0.461919	-0.0704798	-0.914384	1	-0.538637	1	1	1	1	0.803938	0.308754	0.00167552
		Sdcbp	-0.594074	-1	-0.283919	-0.802627	-0.242209	-0.0946174	0.0347922	-0.236861	-0.982303	-0.936315	-0.558781	-0.164135	-0.329908	-1	-0.68819	-0.370549	0.0444177	0.855099	0.118213	-0.889257	-0.636854	-0.908508	-0.252904	-0.609047	1	-0.0379339	1	1	1	1	0.0369312	0.51072	6.27278e-05
		Ccne2	-0.918384	-0.610162	-0.596761	-0.30194	-0.462752	-0.86478	-0.342143	0.287702	-0.878181	-0.891582	-0.663766	-0.328742	-0.476153	-0.677167	-0.837979	-0.181332	-0.0339212	1	0.341306	-0.275138	-0.422549	-0.610162	-0.382346	-0.596761	1	-0.127728	0.421711	1	1	0.837141	0.0464846	0.207296	0.00723245
		Ints8	-0.612481	-0.629689	-0.595274	-0.285538	-0.72433	-1	-0.732934	-0.818972	-1	-1	-0.526443	0.531821	-0.638292	-1	-1	-0.010217	0.437179	0.746915	0.230689	0.11884	-0.689915	-0.0274245	0.970613	-0.0704434	1	0.359745	1	0.0241981	1	1	1	0.342538	0.0407235
		Rad54b	-0.540731	-0.672566	-0.260581	-0.55721	-0.326498	-0.507772	-0.656087	-0.27706	-0.474813	-0.771443	-0.672566	-0.672566	-0.145225	-0.639607	-0.0463484	-0.507772	-0.656087	1	-0.0628278	-0.722004	0.151405	-0.359457	0.151405	-0.540731	1	-0.57369	1	1	1	0.250281	-0.0957866	-0.244101	0.00199118
		Pdp1	-0.738194	-0.653222	-0.115066	-1	-0.341658	-0.228362	-0.0584182	-0.85149	-0.624898	-0.823166	-0.908138	-0.653222	-0.00177025	-0.823166	-0.511602	-0.256686	0.196498	1	0.479738	-0.879814	-0.70987	-0.908138	-0.256686	-0.70987	1	-0.00177025	1	1	1	0.791302	-0.0300942	0.508062	0.00225816
		Rbm12b2	-0.606554	-0.86535	-0.462778	-1	0.19859	-1	-1	-1	-1	-1	-0.347757	-0.405268	-0.434023	0.572407	-1	0.946224	-0.319002	1	-0.146471	0.19859	-0.0314509	-0.175227	0.14108	-1	1	0.0835696	1	1	1	1	0.831203	0.572407	0.00195427
		Pip4p2	-0.847548	-1	-0.233012	-0.806579	0.524916	-0.61539	-0.431029	-0.280809	-0.76561	-1	-0.833891	-0.096448	-0.171558	-0.758781	-0.61539	0.367868	-0.273981	0.934607	-0.0691353	-0.94997	-0.61539	-0.786094	0.456634	-0.792922	1	-0.369575	1	0.709277	1	1	1	0.572713	0.00247945
		Atp6v0d2	-0.315435	0.0927496	-0.737457	-1	-0.0871284	-0.460721	-0.882743	-0.446885	-1	-0.730538	-0.640599	-0.813559	0.0512393	-0.488395	-0.363864	-0.412293	0.13426	1	1	0.106586	-0.190904	-0.68211	-1	-1	1	0.155015	1	1	1	1	-0.0110262	-0.578334	0.0118843
		Ggh	-1	-1	0.0943828	-1	0.183214	-0.505226	-0.105487	0.28685	-1	-1	-0.867952	-0.320161	0.131396	-1	-0.964185	-0.364577	0.272045	0.54594	0.782822	0.0203571	-0.631069	-0.779121	-0.127694	-0.875354	1	0.198019	1	0.360875	1	1	1	0.77542	0.00550898
		Mms22l	-0.457893	-0.697796	-0.504028	-0.605526	-0.522482	-0.568618	-0.264125	-0.430212	-0.384076	-0.485574	-0.651661	-0.356395	-0.430212	-0.670115	-0.485574	-0.420985	-0.688569	1	-0.282579	-0.577845	0.0403684	-0.430212	-0.116492	-0.347168	1	-0.494801	1	1	1	0.47404	-0.291806	0.0403684	0.000189138
		Bach2os	-0.7276	-0.336614	-0.825346	-0.356163	-1	-0.356163	-0.258417	-0.590755	-1	-0.70805	-0.786247	-0.0042764	-0.512558	-0.688501	-0.551656	-0.512558	1	1	-0.532107	-0.962191	-0.786247	-0.375713	-0.375713	-0.844895	1	0.406258	1	1	1	1	0.504005	0.934089	1.11398e-05
		Casp8ap2	-0.208324	-0.344373	-0.317163	-0.494026	-0.725309	-0.466817	0.131797	-0.711704	-0.412397	-1	-1	-0.303558	-0.398792	-1	-0.548446	-0.834148	0.485523	1	-0.521236	-0.534841	-0.385188	-0.289954	-0.317163	-1	1	0.771225	1	1	1	1	0.417499	1	0.00381937
		Mdn1	-0.54949	-0.553533	-0.145174	-0.124959	-0.978064	-0.120916	-0.351375	-0.893158	-0.383721	-1	-1	0.12976	-0.711216	-1	-0.581835	-0.403936	1	0.627068	0.226796	-1	-0.116872	-0.347332	-0.707173	-1	1	0.432996	1	1	1	1	0.344047	1	0.0152558
		Rngtt	-0.470463	-1	-0.946148	-0.933292	-0.316186	-0.753303	0.185212	-0.894723	-0.0847716	-1	-0.483319	-1	-0.58617	-1	-1	0.12093	1	0.570903	0.815174	-0.521888	-0.0204898	0.352345	0.930881	-0.663308	1	0.943737	1	1	1	1	0.0952174	0.480908	0.0293851
		Rigi	-0.260675	-0.714553	-0.848172	-0.911799	-0.197047	-0.585177	-0.222498	-0.712432	-1	-1	-0.563968	-0.419745	-0.633958	-1	-0.8206	-0.434591	1	0.636477	-0.105847	-0.309456	-0.725158	-0.324303	0.146543	-0.66153	1	0.358635	1	1	1	1	0.282282	0.388328	2.6351e-06
		B4galt1	-0.259772	-0.50796	0.015462	-0.484096	-0.60819	-1	-0.445913	-1	-1	-1	-1	0.429109	-0.716374	-0.902515	-0.918425	-0.584325	1	1	0.319333	0.0281896	-0.530233	1	-0.418867	-0.986835	0.651841	1	0.623204	1	1	0.896847	0.634341	0.970031	0.0200792
		Ubap2	-0.388257	-0.744083	-0.0620841	-0.529105	-0.517986	-0.888637	-0.799681	-0.473507	-0.599529	-1	-0.551344	-0.343779	-0.89605	-0.818213	-0.89605	0.612502	0.757056	1	-0.0138994	-0.421616	-0.436442	-0.899757	0.0268722	-0.458681	1	-0.262236	1	1	1	0.634741	-0.0064864	0.293741	0.00233314
		Enho	-0.660962	1	-1	-0.874799	-0.989354	-0.985536	-1	-1	-1	-0.882436	-0.920621	1	-0.966443	-0.359299	-1	-0.286747	1	1	0.190568	-0.0270876	0.0836494	0.484594	-0.729695	-0.725876	1	0.286031	1	0.755709	0.255483	0.606786	1	0.88172	0.0244956
		Pigo	-0.174972	-1	-0.44011	-0.99378	-0.369926	-1	-0.486899	-0.213962	-0.908	-1	-0.518091	0.0199828	-0.728642	-1	-0.791027	-0.338733	1	0.830993	-0.0424026	0.129157	-0.861211	-0.323137	0.207139	-0.0657971	1	-0.0190081	1	1	1	0.534662	1	0.58925	0.0121723
		Atp8b5	-0.42639	-1	-0.602827	-0.544015	-0.455796	-0.396984	0.0441093	-0.367578	-0.485202	-0.720452	-0.808671	-0.485202	-0.161734	-0.926295	-0.544015	-0.749858	-0.249953	1	-0.308765	-0.42639	-0.308765	-0.220547	0.279359	-0.632233	1	0.0735155	0.485202	1	1	0.955702	-0.396984	0.132328	0.000187979
		Rusc2	-0.70085	-1	-0.892791	-1	-0.312703	-0.304173	-1	0.0626473	-0.845872	-1	-0.0610478	-0.210335	-0.658197	-0.653931	-0.781892	-0.167682	0.975432	-0.146355	-0.410806	0.489182	1	-0.45346	-0.807484	-0.555828	1	0.267384	1	0.33563	1	1	0.655531	0.442263	0.001093
		Tesk1	-0.713207	-1	0.676284	-0.0988063	-0.80773	-0.37765	-1	-0.306757	-0.231139	-1	-0.448542	-0.127163	-0.547792	-1	-0.03264	0.378536	0.37381	1	-0.25477	-0.557244	-0.873897	-1	-0.476899	-0.665946	1	0.789712	1	1	1	1	-0.448542	0.439976	0.0191062
		Cd72	-0.836256	-1	0.2373	-0.46791	-0.681991	-0.279014	-0.619026	-0.430131	-0.471058	-0.86459	-0.571802	-0.0491915	-0.364017	-0.921259	-0.483651	-0.159381	0.196373	1	-0.285311	-0.603285	-0.634768	-1	-0.694584	-0.839404	1	0.533236	1	1	1	1	-0.263273	0.486012	1.5363e-05
		Arhgef39	-0.511079	-0.645795	-0.403306	-0.591909	-0.753568	-0.538022	-0.34942	-0.430249	-0.672738	-0.457193	-0.295533	-0.241647	-0.672738	-0.484136	-0.457193	-0.484136	-0.34942	1	-0.187761	-0.0530445	-0.591909	-0.618852	0.0816716	-0.322477	1	-0.403306	0.324161	1	1	0.56665	-0.376363	0.270274	8.6399e-05
		Polr1e	0.0559392	-1	-0.17039	-0.47902	-0.417294	-0.520171	-0.725924	-0.561321	-1	-1	-0.725924	-0.47902	-0.952253	-0.890527	-0.21154	0.40572	1	1	0.220542	-0.78765	-0.17039	-0.623047	-0.396718	-0.417294	1	0.0559392	1	0.302843	1	0.776076	-0.00578682	1	0.00480289
		Anp32b	-0.476478	-0.596266	-0.39662	-0.496443	0.0853846	-0.989856	0.0112301	-0.647604	-0.661864	-0.758836	-0.835842	0.3107	-0.547781	-1	-0.610527	-0.0315513	-0.485035	1	0.096793	-0.932814	-0.718906	-0.761688	-0.325317	-0.704646	1	-0.39662	1	1	1	1	0.989499	-0.268275	0.0482359
		Coro2a	-0.563595	-1	-0.668987	-0.840247	0.0160557	-0.221074	-0.5109	-0.44503	-0.879769	-0.550422	-0.827073	0.187316	-0.471378	-1	-0.563595	-0.74803	-0.023466	0.766967	-0.181553	-0.484552	-0.379161	-0.734856	1	-0.734856	0.793315	-0.0761615	1	1	1	1	-0.339639	0.463968	0.000106238
		Galnt12	-0.843891	-1	-0.602779	-1	0.602779	-0.0401853	0.281297	-0.0401853	-0.843891	-0.602779	-0.76352	-0.281297	-0.522409	-0.843891	-0.76352	-0.361668	0.200926	0.442038	1	-0.843891	-0.843891	-0.602779	0.602779	-0.924261	1	0.0401853	0.843891	1	1	1	-0.522409	0.442038	0.0252051
		Tgfbr1	-0.220065	-1	-0.0926944	-0.364706	-0.455376	-0.181206	0.071376	-0.809423	-0.602176	-1	-0.856917	-0.520141	-0.328006	-1	-0.781359	-0.4489	0.621876	0.917634	0.220335	-0.954064	-1	-0.768406	-0.0214533	-0.638876	1	0.328276	1	1	1	1	0.0562643	0.770834	0.000269404
		Acnat1	0.0889171	-0.7723	0.0246827	-0.465402	-0.308385	-1	-0.410684	-1	-0.443991	-1	-0.957866	-0.137093	-0.562943	-1	-0.367861	-0.113302	1	0.674164	-0.00386596	-0.467781	-0.558185	-0.560564	-0.096649	-0.465402	1	1	1	0.129361	1	0.474324	0.191216	0.831182	0.0416554
		Rnf20	-0.521553	-0.731431	-0.281067	-0.504063	-0.276695	-0.560905	-0.167383	-0.504063	-0.678962	-1	-1	-0.132404	-0.884468	-1	-0.770783	0.160551	1	0.720227	-0.00122976	-0.661472	-0.748921	-0.635237	-0.28544	-0.543415	1	0.0468674	1	1	1	1	0.768324	0.847028	0.00139609
		Smc2	-0.348065	-0.56302	-0.489482	-0.478169	-0.387662	-0.325438	-0.314124	-0.472512	-0.21796	-0.636557	-0.529079	-0.382005	-0.432915	-0.891109	-0.61393	-0.506453	-0.365035	1	-0.466856	-0.755348	-0.16705	-0.472512	-0.308468	-0.506453	1	-0.342408	1	1	1	0.602263	-0.393318	0.206293	0.000283022
		Elp1	-0.10697	-1	-0.284407	-0.617101	-0.387912	-0.0108588	-0.247441	-0.439664	-0.654067	-1	-0.809324	-0.794538	-0.668853	-1	-1	-0.0773975	1	0.477092	-0.12915	-0.853683	-0.520989	-0.180902	-0.247441	-0.609708	1	0.0630732	1	1	1	0.802393	0.358801	1	0.00411147
		Pakap-1	-0.43675	-1	-0.0906242	-0.36659	-0.350219	0.264857	0.178325	-0.00175402	-0.219252	-0.904488	-0.560701	-0.789892	-0.315138	-0.946584	-0.66828	-0.296429	-0.11635	1	-0.527959	-1	-0.759489	-0.902149	-0.291751	-0.565378	1	-0.135059	1	1	1	0.84719	-0.357235	0.337356	0.0174564
		Ptgr1	-0.659187	-0.981881	-0.642203	-0.701647	-0.480856	-0.361969	-0.319509	-0.319509	-0.837518	-0.812042	-0.795058	-0.633711	-0.446888	-1	-0.786566	-0.684663	-0.166654	1	0.0116764	-0.107211	-0.361969	-0.412921	1	-0.0987188	0.920314	0.139056	1	1	1	0.657064	-0.548792	0.801427	2.37327e-05
		Ugcg	-0.960961	-1	0.241442	-0.807082	-0.724774	-0.771296	-0.352602	-0.871496	-0.771296	-1	-0.86076	-0.248823	-0.0484227	-0.989589	-0.663939	-0.653203	0.610036	1	1	-0.78561	-0.327552	-0.531531	0.0696705	-0.742667	1	0.262914	1	1	1	1	0.917794	0.105456	0.000253264
		Ptbp3	-0.495029	-0.686844	-0.337352	-0.966438	-0.605567	-0.426757	-0.431633	-1	-0.581183	-1	-0.597439	0.712751	-0.035	-1	-0.592562	-0.746989	1	0.325871	0.722504	-0.485276	-1	-0.849398	0.233215	-0.984319	1	0.886684	1	1	1	1	1	0.683491	0.000906739
		Hsdl2	-0.530009	-0.93722	0.0385495	-0.595743	-0.38915	-0.551351	-0.72209	-0.375491	-0.414761	-1	-0.681966	-0.521472	-0.732334	-1	-0.397687	-0.281585	0.939194	0.150383	-0.0613324	0.000133389	-0.394272	-0.4122	-0.642696	-1	1	-0.00925722	1	0.376611	1	1	1	0.589181	0.000232223
		Inip	-0.455181	-1	-0.779667	-0.923883	0.139709	0.0676012	-0.112669	-0.58137	-0.491235	-1	-1	0.229844	-0.16675	-0.599397	-0.563343	-0.202804	0.392087	0.319979	0.392087	-0.4011	-0.635451	-0.545316	-0.527289	-0.94191	1	0.211817	1	1	1	1	-0.256884	0.157736	0.015932
		Akna	-0.906832	-0.525008	-0.424528	-0.46472	-0.394384	1	-0.042704	-0.846544	-0.736016	-0.826448	-0.484816	0.459696	0.057776	-0.906832	-0.786256	-0.806352	-0.042704	1	0.027632	-0.896784	-0.555152	-1	-0.746064	-0.635536	1	0.097968	1	1	1	1	-0.776208	1	0.0325074
		Tmem268	-0.445684	-0.741301	-0.465392	-0.74787	-1	-0.340576	-0.150067	-0.990933	-0.813563	-0.688747	-0.846409	1	-0.30116	-1	-1	-1	1	1	0.395183	-0.708455	0.316351	-0.327437	-0.590208	-0.47853	1	0.0798577	0.68423	1	1	1	-0.577069	0.605399	0.00838201
		Tlr4	-0.890491	-0.853266	-0.704366	-0.611304	-0.145992	0.24487	-0.201829	-0.704366	-0.667141	-0.722979	-0.294892	0.821857	-0.294892	-1	-0.369341	-0.722979	0.0587456	0.654345	-0.387954	-0.816041	-0.462404	-1	-0.425179	-0.741591	1	0.114583	1	1	1	1	-0.294892	0.524058	0.000288649
		Cdk5rap2	0.102582	-0.791784	-0.683673	-1	-0.0546693	-0.359343	-0.00552836	-0.850753	-0.664017	-1	-0.0448411	-0.536251	-0.437969	-0.781955	-0.546079	-0.231577	0.525194	0.456397	-0.231577	-0.890065	-0.634532	-0.81144	0.00429983	-0.546079	1	-0.21192	1	1	1	0.702101	0.525194	0.141894	0.00166649
		Tle1	-0.559633	-0.914198	-0.457561	-0.575749	-0.366233	-0.726171	-1	-1	-0.938373	-1	-0.54083	-0.250731	-1	-0.111054	-1	1	-0.213125	0.138754	-1	-0.269534	1	0.915038	-0.207753	0.536297	1	0.482575	1	0.367073	1	0.700149	1	0.705522	0.0182372
		Psip1	-0.331528	-0.165949	-0.292104	-0.256623	-0.469511	-0.765188	-0.5523	-0.930767	-0.875574	-1	-1	0.129728	-0.615378	-1	-0.930767	0.318962	-0.146237	1	-0.0358509	-0.859805	-0.729707	-0.682398	0.409636	-0.465568	1	-0.0752745	1	1	1	1	0.661947	0.910316	0.0271861
		Cntln	-0.553907	-0.959261	-0.111703	-1	0.0356988	1	-0.0748523	-0.627607	-0.259104	-1	-0.443356	-0.0748523	-0.148553	-1	-1	-0.259104	0.0725491	1	0.0725491	-1	-0.553907	-0.775009	-0.959261	-0.664458	1	0.21995	1	1	1	1	0.330502	0.772706	0.0341188
		Haus6	-0.525188	-0.233754	-0.773447	-0.69789	-0.535982	-0.384868	-0.406456	-0.622333	-0.374074	-1	-0.535982	-0.719477	-0.633127	-0.913767	-0.471219	-0.352487	-0.287724	1	-0.41725	-0.449631	0.0900612	-0.492807	0.0792673	-0.27693	1	-0.406456	1	1	1	0.457052	-0.190579	0.349114	0.0014379
		Rps6	-0.673968	-1	-0.0608955	-0.392558	-0.675085	-1	-0.525446	-0.448393	-1	-1	-0.775589	0.0920935	-0.189317	-0.494178	-0.577931	-0.355706	-0.134598	1	0.0630591	-0.676202	-0.131248	-0.749904	0.0183908	-0.721987	1	-0.378041	1	1	1	1	1	0.00945712	0.014468
		Hacd4	-0.631736	-1	-0.416199	-0.434161	-0.326392	-0.586833	-0.497026	-0.245566	-0.766447	-0.93708	-0.532949	0.230411	-0.353335	-0.820331	-0.793389	-0.775428	-0.0210485	0.921925	-0.0479906	-0.703582	-0.353335	-0.721543	-0.407219	-0.335373	1	0.176527	1	1	1	1	-0.308431	0.275315	2.42341e-05
		Mtap	-0.225582	-1	-0.527502	-0.75806	-0.565929	-0.972148	0.120253	-0.302435	-1	-1	-0.478097	-0.390266	-1	-1	-0.75257	0.0159537	0.416684	1	-0.45614	-0.538481	-0.25303	0.0324221	0.45511	-0.516524	1	-0.137751	1	1	1	1	0.488047	0.844862	0.000997054
		Usp1	-0.394353	-0.543989	-0.344475	-0.843262	-0.403422	-0.525852	-0.439698	-0.829658	-0.435163	-1	-0.553058	-0.140426	-0.784314	-1	-0.920347	-0.57573	0.557876	1	0.181519	-0.543989	-0.661885	-0.344475	0.394637	-0.534921	1	-0.42156	1	1	1	0.566945	0.222329	0.680306	0.00279728
		Cachd1	-0.350763	-1	-0.322632	-1	0.296259	0.465047	-0.0975807	-0.266369	-0.547683	-0.885259	-0.632077	-0.969654	-0.519551	-0.266369	-0.603946	-0.2945	-0.2945	0.774492	-0.181975	-0.885259	-0.463289	-0.660208	-0.632077	-0.322632	1	-0.0975807	1	1	1	1	0.268127	0.0149448	0.00598106
		Jak1	-0.261976	-0.621094	-0.586934	-1	-0.178765	-0.317157	0.024443	-0.707807	-0.601824	-1	-0.519489	0.00604917	-0.579926	-1	-0.93992	-0.452921	0.934501	1	-0.185772	-0.863717	-0.801529	-0.692917	-0.313654	-0.75423	1	0.150572	1	1	1	1	0.785598	0.700636	0.00104401
		Leprot	-0.610261	-0.91087	-0.118013	-0.929658	-0.381046	0.0435649	0.00974632	0.00974632	-0.835718	-0.925901	-0.565169	-0.148074	-0.257045	-1	-0.572685	-0.512563	-0.226984	1	-0.0616484	-1	-0.722989	-1	-0.0353451	-0.452441	1	0.00223109	1	1	1	1	0.468176	0.314113	0.00135856
		Lepr	-0.405734	-0.498949	-0.396856	-0.474535	-0.478974	-0.27257	-0.30808	-0.38132	-0.454561	-0.439025	-0.407953	-0.368004	-0.254815	-0.507826	-0.443464	-0.483413	0.153555	0.242331	-0.174916	-0.27257	-0.470096	-0.423489	-0.232621	-0.41905	1	0.189065	1	-0.163819	0.255647	0.308913	1	0.262305	1.17293e-09
		Mier1	-0.275962	-0.972101	-0.522349	-0.729626	-0.87824	-0.917349	-0.268141	-1	-0.843042	-1	-0.373735	0.647008	-0.3972	-1	-0.823487	-0.142992	0.310672	1	0.0721071	-0.663141	-1	-0.487151	1	-0.186012	1	0.13077	1	0.936414	1	1	0.377157	0.877751	0.0184614
		Dab1	-0.412597	-0.714958	-0.31181	-0.664564	-0.362203	0.645667	-0.31181	-0.31181	-0.563777	-0.563777	-0.765351	-0.513384	0.0913382	-0.966926	-0.261416	-0.412597	0.0409447	1	-0.211023	-0.714958	-0.614171	-0.815745	0.343306	-0.362203	0.393699	-0.412597	0.444093	1	1	0.192125	-0.412597	0.595273	0.0299012
		Fyb2	-0.700724	-1	-0.0672792	-0.385945	-0.31988	-0.195523	-0.300449	-0.121686	-0.770675	-0.933894	-0.611342	-0.828967	-0.199409	-1	-0.413148	-0.689065	0.912034	0.690523	0.585596	-0.673521	-0.518074	-0.366514	0.0842812	-0.708496	1	-0.541391	1	1	1	1	-0.148889	0.270817	0.00527922
		Ndc1	-0.154673	-0.829242	-0.382239	-0.617932	-0.276583	-0.83737	-0.187183	-0.268456	-0.496022	-1	-0.666696	-0.211565	-0.853624	-1	-0.447258	0.211057	-0.105909	1	-0.300965	-0.365984	-0.211565	-0.83737	-0.203437	-0.300965	1	-0.341602	1	1	1	0.316712	-0.520404	0.479259	0.0155426
		Gpx7	-0.907912	-1	-0.562498	-0.773584	-0.370601	-0.504929	-0.274652	-0.504929	-0.677636	-0.600877	-0.965481	-0.600877	-0.00599678	-0.811964	-0.159514	-0.600877	1	1	0.1859	-0.236273	0.0131929	-0.639256	-0.524118	-0.869533	0.972677	0.224279	0.81916	1	1	1	-0.217083	0.492935	1.89827e-05
		Tut4	-1	-0.675143	-0.398841	-1	-0.0241292	0.255958	-0.546454	-0.777337	-0.879531	-1	-0.875746	-0.164173	0.138624	-1	-0.357206	-0.758412	0.782068	0.259743	1	0.0515701	-0.9628	-0.720563	-0.379916	-0.784907	1	-0.0468389	1	1	1	1	1	0.324088	0.0138685
		Prpf38a	0.231649	-1	-0.573572	-1	-0.088071	-0.111754	-0.0999125	-0.691986	-1	-1	-0.869608	-0.230169	-0.384108	-0.691986	-0.774877	-0.395949	0.752674	0.693466	1	-0.632779	-0.845926	-0.597254	-0.0525466	-0.123595	1	-0.443315	1	1	1	0.788198	0.219807	1	0.0410167
		Eps15	-0.293067	-0.755644	-0.0767367	-1	-0.258546	-0.511698	-0.104353	-0.820083	-0.442656	-1	-0.967372	0.0820587	-0.405834	-1	-1	-0.0997505	0.487102	1	0.491705	-0.985783	-0.799371	-0.74874	0.374334	-0.808576	1	0.148799	1	1	1	1	1	0.970392	0.00254144
		Stil	-0.387723	-0.640414	-0.438261	-0.337185	-0.412992	-0.387723	-0.362454	-0.337185	-0.109763	-0.640414	-0.46353	-0.564607	-0.46353	-0.640414	-0.564607	-0.46353	-0.665683	1	-0.261377	-0.817298	-0.236108	-0.387723	-0.18557	-0.514069	1	-0.539338	1	1	1	0.39562	-0.438261	0.345081	0.0015363
		Cyp4a14	-0.515242	-0.447651	-0.204416	-0.591018	-0.383596	-0.765394	-0.873408	-0.120802	-0.562929	-0.954218	-0.569922	-1	-0.602622	-0.299828	-0.212332	-0.555858	-0.149045	-0.0530191	-0.01321	1	-0.37933	-0.317965	-0.169219	-0.7257	1	-0.50114	1	0.300267	1	0.811521	1	0.343381	0.000387364
		Cyp4a31	-0.717747	-0.689847	-0.531747	-0.721881	-0.463547	-0.677447	-0.649547	-0.533814	-0.678481	-0.808681	-0.733247	-0.715681	-0.568947	-0.707414	-0.639214	-0.490414	0.151287	1	-0.456314	-0.0254136	-0.316814	-0.404647	-0.538981	-0.718781	1	-0.0336802	1	1	1	0.910787	1	0.221553	1.54918e-15
		Mast2	-0.312561	-0.999146	-0.117679	-0.64536	-0.327552	-0.501447	-0.333548	-0.432488	-0.681338	-1	-0.666347	-0.77728	-0.819254	-0.894209	-0.606383	0.368027	0.44598	1	-0.207624	-0.882216	-0.642361	-0.87622	0.844739	-0.390514	1	-0.180641	1	1	1	1	-0.0906951	0.724812	0.00172319
		Nasp	-0.534867	-0.261925	-0.176631	-0.739574	-0.716829	-1	-0.551926	-0.603103	-0.802123	-1	-0.671338	-0.375651	-1	-0.54624	-0.711142	-0.404082	-0.313102	1	-0.267611	-0.523495	0.0280761	0.17592	0.232783	-0.529181	1	-0.0685909	1	1	1	0.500039	0.454548	0.72749	0.00467888
		Prdx1	-0.51516	-1	-0.104942	-0.378862	0.0976851	-1	-0.532859	-0.324442	-0.772373	-1	-0.558663	-0.535836	-1	-0.983601	-0.790898	-0.030177	0.535691	0.189322	-0.131408	0.0846176	-0.107093	-0.690329	0.487061	-0.482408	1	-0.481912	1	0.420566	1	1	0.955006	0.798363	0.0114669
		Ccdc163	0.149689	-0.434924	-1	-0.73666	-0.208622	-1	-0.849811	-1	-1	-1	0.111972	0.338274	-0.566934	-0.340632	-1	0.451425	0.0931138	0.319416	-0.11433	0.413708	-0.00117866	-0.585792	0.0742553	-0.0200372	1	0.375991	1	0.111972	1	1	1	0.0365383	0.0183132
		Rps8	-0.67647	-0.91628	-0.0237097	-0.423738	-0.574137	-1	-0.826868	-0.459917	-1	-1	-0.77105	0.297244	-0.272306	-0.460433	-0.68939	-0.38756	0.0321082	1	0.152013	-0.506948	-0.209253	-0.688357	-0.17876	-0.844957	1	-0.517285	1	1	1	1	1	0.17372	0.000889254
		Dph2	-0.712977	-0.606612	0.0493045	-1	-0.535702	-0.978889	-0.872524	-0.26979	-0.766159	-1	-1	-0.26979	-0.712977	-0.571157	-1	0.722948	1	0.811586	0.0315771	-0.3407	0.0315771	0.457036	-0.890251	-0.624339	1	0.137942	1	1	1	0.776131	-0.0570603	1	0.00146545
		Ipo13	-0.200203	-1	0.231623	-0.915615	-0.00684798	-0.574021	-0.651363	-0.574021	-1	-1	-0.818937	-0.451564	-0.754486	-0.367777	-0.818937	0.547435	0.889028	0.470093	-0.432228	-0.586912	-0.612692	-0.387112	0.55388	-0.335551	1	0.424977	1	0.354081	1	1	-0.516015	1	0.00923991
		Cdc20	-0.428584	-0.415178	-0.361552	-0.381662	-0.381662	-0.381662	-0.395068	-0.388365	-0.341443	-0.401771	-0.44199	-0.381662	-0.388365	-0.468803	-0.415178	-0.368255	-0.408474	1	-0.381662	-0.488912	-0.381662	-0.408474	-0.29452	-0.368255	0.992488	-0.401771	0.328874	1	1	-0.0330969	-0.415178	-0.133644	4.77104e-05
		Ebna1bp2	-0.808157	-0.98009	0.0574344	-0.908945	-0.695512	-0.93266	-1	-0.470221	-1	-1	-0.523579	-0.493936	-0.837801	-0.618438	-1	0.0218621	0.679949	1	0.12265	-0.594724	0.0218621	0.0100047	0.946741	-0.535436	1	-0.464292	1	1	1	0.869667	1	0.591018	0.000819737
		Slc2a1	-1	-1	-0.225185	-0.484331	-0.392376	-0.893948	-0.793633	0.0590392	-0.919026	-0.66824	-0.158309	0.552252	-0.534488	-1	-0.292061	-0.643162	1	0.58569	0.00888201	0.184432	-0.191747	-0.450892	-0.50105	-1	1	-0.175028	0.669285	1	1	1	0.451937	1	0.00564415
		Rims3	-0.575844	-0.547625	-0.42064	-0.759268	-0.68872	0.016755	-0.533516	-0.434749	-0.801596	-0.886253	-0.716939	1	-0.434749	-0.674611	-0.491187	-1	-0.223107	1	-0.660501	-0.914472	-0.477078	-0.68872	-0.491187	-0.448859	1	0.17196	1	1	1	1	-0.0255735	0.679902	0.000495183
		Cap1	-0.571063	-1	-0.318874	-0.589385	-0.212179	0.179038	-0.0311195	-0.302708	-0.730568	-1	-0.46329	-0.33504	-0.450357	-1	-0.821097	-0.136737	0.419373	0.730837	-0.0677624	-0.698236	-0.759667	-1	0.0173784	-0.465446	1	-0.329651	1	0.95285	1	1	0.341776	0.250169	0.00867925
		Bmp8b	-1	-1	-0.168074	-0.337109	-0.229541	-0.506144	-0.352476	-0.598344	-0.752012	-0.982514	-0.306375	-0.306375	-0.121974	-0.736645	-0.982514	0.185362	-0.260275	1	-0.106607	-0.337109	-0.398576	-0.705912	-0.828846	-0.690545	1	-0.398576	1	1	1	1	0.523431	0.108528	0.000252974
		Ppie	-0.869163	-1	-0.121187	-0.53545	-0.857655	-0.777104	-0.650524	-0.685046	-1	-1	-0.443392	-0.477914	-0.132694	-1	-1	0.224033	0.822414	0.131975	0.477194	0.154989	0.28157	-0.0866646	0.40815	-0.523943	1	0.120467	1	1	1	1	1	0.258555	0.00465392
		Pabpc4	-0.802872	-0.828403	-0.157292	-0.839345	-0.886761	-0.974297	-0.678862	-0.649683	-0.708041	-1	-0.759104	0.160027	-0.73722	-0.536616	-0.84664	0.356984	0.780076	1	0.0396649	-0.445432	-1	-0.303186	0.739955	-0.361543	1	-0.445432	1	1	1	0.3351	0.929617	0.663361	0.00627467
		Fhl3	-0.909969	-0.982858	-0.0353054	-0.654859	-0.217527	0.219805	-0.399749	-0.0717498	-0.727747	-0.618415	-0.691303	-0.509082	0.438471	-1	0.292693	-0.32686	-0.0717498	0.292693	0.438471	-0.727747	-1	-1	-0.290416	-0.83708	1	-0.108194	1	1	1	1	-0.509082	0.219805	0.00663742
		Sf3a3	-0.259101	-0.507265	-0.15729	-0.564534	-0.373638	-0.59635	-0.201832	-0.685434	-1	-1	-0.895419	-0.488176	-0.43727	-0.329096	-1	0.205412	0.689014	0.930814	0.256317	-0.850877	-0.526355	-0.348185	-0.240011	-0.844514	1	-0.303643	1	1	1	0.930814	0.084511	1	0.0310817
		Yrdc	-0.773263	-0.709177	0.2806	-0.153763	-0.709177	-1	-0.858712	-0.63797	-0.865832	-1	-0.994005	-0.865832	-1	-0.865832	-0.965522	0.330445	0.99979	1	0.202272	-0.516918	0.657997	0.643756	0.00289278	-0.474194	1	-0.22497	1	1	1	1	0.0100135	1	0.0126711
		Cdca8	-0.530061	-0.670242	-0.358728	-0.389879	-0.202971	-0.498909	-0.218547	-0.187395	-0.530061	-0.607939	-0.249698	-0.498909	-0.343152	-0.421031	-0.607939	-0.093941	-0.592364	1	-0.483334	-0.498909	-0.607939	-0.639091	-0.312001	-0.218547	1	-0.296425	0.669269	1	1	0.015089	-0.545636	0.124119	0.00455717
		Csf3r	-0.756265	-0.731612	-0.444001	-0.468653	-0.682307	-0.0495617	-0.156389	-0.830222	-0.73983	-0.665872	-0.616568	1	-0.690525	-0.846657	-0.682307	-0.67409	0.681794	1	-0.427566	-0.789135	-0.665872	-0.871309	-0.559045	-0.54261	0.911883	-0.263216	1	1	1	1	-0.0577791	0.731099	0.000797249
		Mrps15	-0.864535	-1	-0.591897	-0.652483	-0.152648	-1	-1	-0.546458	-1	-1	-0.349553	-0.326833	-0.258674	-0.448006	-0.682776	-0.235954	0.241161	1	0.127562	0.892461	1	0.256307	-0.357126	-0.788802	1	-0.357126	1	1	1	1	0.271454	0.612251	0.0321973
		Stk40	-0.435218	-0.995782	0.326344	-0.448618	-1	-0.79925	-1	-0.980149	-0.794783	-1	-0.797016	-0.868483	-0.524551	-0.694284	-0.549118	-0.0153541	1	1	-0.441918	-0.591551	-0.517851	-0.314619	0.750675	-0.361519	1	0.0561122	1	1	1	0.900307	0.538509	0.947207	0.000545348
		Map7d1	-0.935399	-0.567529	0.0424237	-0.868945	-1	-0.880812	-1	-0.429874	0.246532	-1	-0.885558	0.334346	-0.194912	-0.30646	0.0566639	0.0637839	0.868352	1	-0.536675	-0.562782	-0.470221	-0.37766	0.196692	-0.897425	0.75443	-0.346807	1	1	1	0.960912	-0.68145	0.327226	0.0368074
		Clspn	-0.516893	-0.346664	-0.474336	-0.474336	-0.403407	-0.375036	-0.26155	-0.516893	-0.247364	-0.531079	-0.474336	-0.488521	-0.502707	-0.616193	-0.545264	-0.332478	-0.417593	1	-0.247364	-0.488521	-0.26155	-0.474336	-0.36085	-0.346664	1	-0.218992	0.646338	1	1	0.0505367	-0.431778	0.164023	2.9254e-05
		AU040320	-0.454919	-1	-0.470092	-0.509543	0.0882905	-0.227317	-0.348705	-0.457953	-0.709832	-1	-0.379051	-0.136276	-1	-1	-0.670382	-0.00881956	0.965315	1	-0.664312	-0.403329	-1	-1	0.0154579	-0.172693	1	0.164158	1	0.980489	1	0.938003	0.692193	1	0.00307101
		Zmym1	-0.375407	-0.478819	-0.840761	-0.720114	0.158888	-0.496055	-0.358172	-0.392643	-0.720114	-1	-0.444349	-1	-1	0.0899469	-0.582231	0.314006	-0.168583	1	-0.0479358	-0.978644	-0.358172	-0.323701	-0.0824065	-0.823526	1	0.451889	1	1	1	0.710419	-0.220289	1	0.026908
		Gja4	-0.598386	-0.991278	-1	-0.1021	0.414863	-0.494993	-0.908564	0.228756	-0.122779	-0.557028	0.0426495	-0.24685	-1	-0.577707	-0.619064	0.0840066	-1	-0.288207	-1	0.311471	0.146042	-0.743135	0.0840066	-0.24685	0.559613	0.228756	1	0.187399	1	1	0.931827	1	0.0203966
		Phc2	-0.346217	-0.650203	0.0932086	-0.469617	-0.424471	-0.18068	-0.740496	-0.490686	-0.605057	-1	-0.785642	-0.593017	-0.150582	-0.764574	-0.583988	0.0811696	-0.234856	1	-0.0753381	-0.623115	-0.644183	-0.890984	-0.346217	-0.776613	0.875747	0.0149548	1	1	1	1	-0.418451	0.370107	0.0180435
		Zbtb8a	-0.975166	-1	-0.0676944	-0.0384212	-0.214061	-0.214061	-0.56534	-0.243334	-1	-1	-1	-0.00914789	-0.740979	-0.56534	-0.916619	-0.711706	-0.214061	1	0.69341	-0.448247	-0.184787	-0.506793	-0.56534	-0.0969677	1	-0.0676944	1	1	1	1	0.225038	0.517771	0.0169122
		Marcksl1	-0.781911	-1	-0.329419	-0.709289	-0.709289	0.268318	-0.105966	-0.703703	-0.742807	-0.659012	-0.787498	0.245973	0.106315	-0.955088	-0.374109	-0.195347	-0.195347	0.849296	0.139833	-0.971847	-0.564045	-1	-0.245624	-0.703703	1	0.0113472	1	1	1	1	-0.323832	0.581153	0.000255194
		Hdac1	-0.219073	-1	-0.375978	-0.706601	-0.409601	-0.717809	-0.241488	-0.325544	-1	-1	-0.700998	0.0723238	-0.779451	-1	-0.925149	0.145173	0.279664	-0.0733745	0.0723238	-0.14062	-0.510469	-0.622545	0.475796	-0.179846	1	0.22923	1	1	1	1	0.52623	0.817626	0.000703634
		Txlna	-0.446544	-0.922164	-0.318721	-0.363311	-0.71408	-0.844876	-0.410873	-0.803259	-0.809204	-1	-1	-0.764615	-1	-0.690299	-0.678409	0.344174	1	1	-0.288995	-0.461407	-0.398982	-0.244406	0.314448	-0.262241	1	0.115282	1	1	1	1	-0.404927	0.968426	0.00358365
		Khdrbs1	-0.295424	-0.0710317	-0.45333	-0.98938	-0.64448	-0.428398	0.0162321	-0.814852	-0.976913	-1	-0.681878	-0.129208	-0.415932	-0.769142	-0.827318	-0.228938	0.722654	0.764208	0.381909	-0.511506	-1	-0.873028	-0.349445	-0.752521	1	-0.0211667	1	1	1	1	0.53566	0.527349	0.00860503
		Serinc2	-1	-1	-0.0322121	-0.683071	-0.0322121	-0.153664	-0.561619	0.0736693	-0.683071	-0.745354	-0.61456	-0.474422	-0.356084	-1	-0.527363	-0.468194	0.768126	-0.3374	0.151523	0.0176145	-0.611445	-0.636359	-0.349856	-0.736012	1	0.0145003	1	0.266747	1	0.858437	1	0.51588	9.96607e-05
		Snrnp40	-0.718207	-0.880584	-0.281037	-0.605792	-0.281037	-0.605792	-0.630773	-0.518358	-1	-1	-0.705716	-0.943037	-0.868093	-0.830622	-0.530848	0.0562075	0.80564	1	0.156132	-0.680735	0.10617	-0.430924	0.0437169	-0.131151	1	-0.193604	1	1	1	0.755678	-0.243566	0.605792	0.00499136
		Sdc3	-0.671049	-0.863893	-0.585753	-0.738421	-0.798375	-0.188941	-0.34779	-0.653125	-0.648798	-0.520854	-0.535688	1	-0.398473	-0.904068	-0.679703	-0.818772	0.108358	1	-0.385493	-0.891706	-0.441121	-0.816918	-0.659924	-0.30267	1	-0.0399825	1	1	1	1	-0.0195856	0.530512	9.78042e-06
		Gm26716	-0.669194	-0.653439	-0.521097	-0.615627	-0.795234	-0.448624	-0.360396	-0.587268	-0.864556	-0.609325	-0.662892	0.934665	-0.508493	-0.681798	-0.788932	-0.87716	-0.130373	1	-0.297376	-0.833046	-0.187091	-0.647137	-0.710157	-0.325735	1	-0.193393	1	1	1	1	0.0870464	0.525035	3.4699e-05
		Laptm5	-0.678574	-0.827949	-0.679672	-0.655508	-0.479772	0.117729	-0.128301	-0.670885	-0.730196	-0.535788	-0.697246	0.223171	-0.28866	-0.952062	-0.733491	-0.66759	0.192417	1	-0.176628	-0.842228	-0.531395	-0.818064	-0.764245	-0.562149	1	0.0617135	1	1	1	1	-0.177727	0.527413	3.14977e-05
		Tmem200b	-0.227028	-0.929301	-0.784003	-0.759787	-0.105946	-0.54184	-0.154379	0.160433	-0.711354	-0.469191	-0.178595	-0.444975	-0.275461	-0.977734	-0.493407	-0.517624	-0.0332974	0.983788	-0.348109	-1	-0.372326	-0.880868	0.136217	-0.590273	1	0.136217	1	0.451029	1	0.644759	-0.348109	0.475245	0.00129768
		Gmeb1	0.59439	-0.53004	-0.706156	-0.895819	-0.110072	-0.773893	-0.597777	-0.800988	-1	-1	-0.977103	-0.814535	-0.719704	-0.651967	-0.624872	-0.164262	0.743411	0.59439	0.0254013	-1	-0.0287881	0.201517	-0.0558829	-0.475851	1	0.418275	1	1	1	1	0.85179	0.255706	0.0030883
		Trnau1ap	-1	-1	0.130787	-0.851898	-0.23772	-0.74661	-0.579905	-0.606226	-1	-1	-1	-0.176302	0.0693692	-0.895767	-1	-0.28159	0.200979	0.420328	0.823931	0.104465	0.341362	-0.343007	0.0869171	-0.457069	1	-0.0359184	1	1	1	1	1	0.165883	0.00567089
		Rcc1	-0.307733	-0.461759	-0.379612	-0.400149	-0.287196	-0.800618	-0.513102	-0.338538	-0.821155	-1	-0.841692	-0.584981	-0.615786	-0.728739	-0.626055	0.236495	0.503475	1	-0.461759	-0.554176	-0.287196	-0.533639	-0.461759	-0.708202	1	0.318643	1	1	1	0.708844	-0.831424	1	0.00861756
		Med18	-1	-0.814793	-1	-0.200645	-0.423971	-1	0.134345	-0.36814	0.0226816	-0.982288	-0.423971	-0.591466	0.469335	-1	-0.70313	0.0226816	-0.256477	0.0226816	-1	-1	0.580998	0.692661	0.469335	-0.591466	1	0.860156	1	1	1	0.971819	0.860156	0.413503	0.0186931
		Sesn2	-0.24484	-1	-0.395927	-0.662126	-0.309592	0.0501372	-0.770045	0.0717209	-0.66932	-1	-0.323981	-0.0865597	-0.66932	-1	-0.100949	-0.216062	0.424255	1	-0.561402	-0.964298	-0.798823	-0.964298	0.0717209	-0.705293	1	0.100499	1	0.812762	1	1	1	0.647287	0.000638841
		Atp5if1	-0.671247	-0.95231	-0.271089	-1	-0.0186085	-0.132939	-0.437822	-0.0424275	-1	-0.771286	-0.623609	-0.623609	0.0671396	-0.971365	-0.614082	0.014738	-0.28538	0.538754	0.524463	-0.352073	-0.304436	-0.928491	0.2434	-0.718885	1	-0.232979	1	1	1	1	-0.0948291	0.0195017	0.00465392
		Gm12999	-0.591087	-0.750286	-0.28264	-1	-0.20304	-0.481638	-0.740336	0.224806	-0.929384	-0.879635	-0.421939	-0.392089	-0.22294	-0.800035	-0.441838	-0.441838	-0.123441	0.642702	0.304405	-0.153291	-0.461738	-0.859735	0.344205	-0.740336	1	-0.431888	1	1	1	1	-0.28264	0.294455	0.00329386
		Ptafr	-0.808741	-0.866924	-0.669102	-0.680739	-0.354915	-0.13382	-0.13382	-0.587646	-0.506191	-0.5411	-0.459644	-0.331642	-0.296732	-1	-0.738922	-0.5411	0.645829	0.0290914	-0.00581828	-0.704012	-0.622556	-0.57601	-0.587646	-0.436371	1	0.0523645	1	0.994926	1	1	-0.0290914	0.785468	1.45893e-07
		Eya3	-0.308578	-0.834356	-0.276293	-0.53457	-0.2025	-0.414656	-0.428492	-0.760563	-0.779011	-1	-0.728278	-0.659097	-1	-1	-1	0.314055	0.839833	1	-0.0226281	-0.386983	-0.719054	-0.949658	0.383236	-0.124094	1	-0.317802	1	1	1	1	0.56772	0.530823	0.00620616
		Themis2	-0.646353	-0.717293	-0.863606	-0.398065	-0.686257	0.0497408	-0.149777	-0.633052	-0.757196	-0.304957	-0.72616	0.745835	-0.602016	-0.859172	-0.717293	-0.757196	0.262559	1	-0.304957	-0.912377	-0.282788	-0.890208	-0.845871	-0.664088	1	0.0985117	1	1	1	1	-0.216282	0.541884	0.00021036
		Ppp1r8	-0.523802	-1	-0.0503601	-0.651267	-0.314395	-0.205139	-0.496488	-0.787837	-1	-1	-0.660372	-0.414546	-0.350814	-0.915302	-0.83336	0.131733	0.678012	1	0.186361	-0.742314	-0.651267	-0.623953	0.259198	-0.514697	1	-0.159616	1	1	1	0.778163	0.0497911	1	0.000495183
		Fgr	-0.95247	-0.910343	-0.432901	-0.699707	-0.552261	0.177944	0.114753	-0.643537	-0.840131	-0.446943	-0.783961	1	-0.552261	-0.826088	-0.664601	-0.622473	0.444749	1	-0.496092	-0.72077	-0.664601	-1	-0.854173	-0.54524	1	-0.187159	1	1	1	1	0.0164559	0.957297	0.000676019
		Wasf2	-0.355148	-1	-0.671207	-0.858699	-0.296222	-0.0337319	-0.108729	-0.357826	-0.740847	-1	-0.489071	-0.381933	-0.280151	-1	-0.681921	-0.221225	0.38143	1	0.118941	-0.732812	-0.976552	-0.724776	0.550174	-0.26408	1	-0.0578381	1	1	1	0.989442	0.105548	0.528746	0.00228014
		Nudc	-0.884857	-1	-0.0817663	-1	-0.59989	-1	-1	-0.835636	-0.866723	-1	-0.444453	0.402679	-0.159485	-0.162075	-0.491084	-0.136169	0.74464	1	-0.320103	0.389726	0.187658	0.0348114	0.135845	-0.947032	1	-0.773461	1	0.755003	1	1	0.998521	0.210973	0.00744792
		Gpatch3	0.183056	-1	-0.041285	-1	-0.240699	-0.290553	-1	-0.664455	-0.764162	-0.564747	-0.440114	-0.838942	-0.564747	-0.689381	-0.240699	-0.440114	0.93086	1	0.0833489	-1	-1	-0.290553	0.133202	-0.639528	0.581885	0.00856858	1	0.606811	1	1	0.357544	1	0.0497654
		Sfn	-0.343654	-0.785137	-0.704867	-0.464059	-0.985811	-0.584463	-0.664733	-0.263385	-0.785137	-1	-0.704867	-0.22325	-0.303519	-0.102845	-0.704867	0.0978286	-0.343654	1	-0.0225758	-0.303519	-0.303519	-0.985811	-0.303519	-0.825272	1	0.459042	1	1	1	0.900525	0.298503	-0.0225758	3.10512e-05
		Cd52	-0.870343	-0.64636	-0.477455	-0.635344	-0.492142	0.348711	-0.102926	-0.598626	-0.921749	-0.628001	-0.716125	0.194493	-0.0808954	-0.804249	-0.642688	-0.763859	-0.0551925	1	0.157775	-0.796906	-0.437065	-0.921749	-0.958467	-0.793234	1	-0.0515206	1	1	1	1	-0.246129	0.624099	0.000548982
		Ubxn11	-0.843356	-1	-0.454794	-0.57254	-0.0544575	0.216358	-0.13688	-0.160429	-1	-0.784483	-0.784483	-0.113331	-0.172204	-0.961102	-0.831581	-0.395921	-0.172204	1	0.0515139	-0.596089	-0.278175	-0.87868	-0.325273	-0.619638	1	-0.13688	1	1	1	1	0.0632885	0.145711	0.00203941
		Sh3bgrl3	-0.958709	-1	-0.428315	-0.567228	-0.373591	0.245202	-0.268354	-0.30203	-1	-0.689303	-0.739816	-0.146279	-0.0494614	-0.693512	-0.853472	-0.356754	-0.167327	1	-0.019995	-0.63037	-0.0957657	-0.882939	-0.54618	-0.727188	1	-0.129442	1	1	1	1	-0.0915562	0.333601	0.000258915
		Zfp593	-0.802984	-1	-0.323814	-0.713139	-0.443606	-1	-0.204021	-0.952724	-0.293866	-1	-0.563399	-0.114177	-0.743087	-0.593347	-1	-0.144125	0.574629	1	0.514733	-0.114177	0.125408	0.484785	-0.952724	-0.413658	1	0.0655115	1	0.934007	1	1	0.305096	0.993903	0.0220258
		Zfp593os	-0.771717	-1	-0.180035	-0.802858	-0.398023	-1	-0.148894	-0.927422	-0.616011	-1	-0.366882	-0.0866113	-0.647152	-0.522587	-1	-0.211176	0.598494	1	0.691917	0.0379533	0.162518	0.567353	-0.958564	-0.429164	1	0.100236	1	0.878764	1	1	0.442788	1	0.0213928
		Stmn1	-0.518047	-0.673926	-0.423795	-0.507172	-0.249791	-0.351293	-0.41292	-0.333168	-0.347668	-0.518047	-0.6413	-0.391169	-0.467296	-0.536172	-0.525297	-0.257041	-0.583299	1	-0.478171	-0.605049	-0.354918	-0.565173	-0.568798	-0.539798	1	-0.322293	0.881235	1	1	0.805108	-0.354918	0.181594	0.000151094
		Selenon	-0.500877	-1	-0.552848	-0.739946	0.0916	-0.22023	0.382641	-0.407328	-0.791918	-0.573637	-0.521665	-0.542454	-0.00194894	-0.927044	-0.584031	-0.563243	-0.14747	0.590528	0.00844539	-0.791918	-0.469694	-0.854284	-0.781524	-0.615214	1	0.372247	1	1	1	1	-0.324173	0.413824	0.000283685
		Man1c1	-0.92005	-1	-0.602335	-0.672938	-0.0728097	0.397879	-0.0139736	-0.614102	-0.390525	-0.567033	-0.590568	-0.555266	0.0919315	-0.978886	-0.602335	-0.36699	0.327276	0.433181	-0.249318	-0.955352	-0.755309	-0.649404	-0.225784	-0.402292	1	0.068397	1	1	1	1	-0.272853	0.386112	0.000283536
		Clic4	-0.35628	-0.971784	-0.679184	-0.62171	-0.505715	-0.440925	-0.0803997	-0.773234	-0.636339	-1	-0.539155	-0.516165	-0.709489	-1	-0.987459	-0.0845797	0.415975	1	-0.451375	-0.603945	-0.639474	-0.650969	-0.00306969	-0.325975	1	0.44628	1	1	1	1	0.21847	0.74933	9.19671e-08
		Rcan3	-1	-0.983174	-0.621057	-0.855368	0.316186	-0.152435	-0.0246293	-0.0672312	-0.770164	-0.876669	-0.727562	-0.195037	-0.00332828	-0.983174	-0.535853	-0.748863	0.465293	0.742206	0.145779	-0.642358	-0.514552	-0.940572	-0.0459302	-0.791465	1	0.103177	1	1	1	1	-0.173736	0.507895	0.000866461
		Il22ra1	-0.263268	-0.737247	-0.40852	-0.721957	-0.699023	-0.59964	-0.439099	-1	-0.431454	-0.897788	-0.943657	-0.469678	-0.385585	-1	-0.729602	-0.339717	0.921678	1	-0.339717	-0.263268	-0.920723	-1	0.424765	-0.0339239	0.63882	0.65411	1	0.784072	1	0.814651	0.684689	0.600596	3.96585e-05
		Srsf10	-0.299135	-0.63217	-0.239782	-0.724497	-0.500275	-0.92234	-0.635468	-0.70801	-0.826716	-1	-0.77066	-0.391461	-0.915745	-1	-0.694821	-0.470598	0.686783	1	0.357045	-0.622278	-0.404651	-0.539844	0.0108195	-0.843203	1	0.36364	1	1	1	1	0.419695	1	0.000101925
		Id3	-0.804601	-0.652029	-0.459041	-0.651019	-1	-1	-0.860173	-0.397406	-0.670217	-0.33173	-0.927871	1	-0.713664	-0.931912	-0.641925	-0.880381	0.338171	1	-0.0740756	0.865604	-0.399427	-0.0296176	-0.895538	-0.92585	1	0.0663712	1	1	1	1	0.43517	0.393744	0.000686966
		E2f2	-0.0647708	-0.582937	-0.519746	-0.191153	-0.595575	-0.63349	-0.380726	-0.734595	-0.241706	-0.696681	-0.936807	-0.49447	-0.721957	-0.835701	-0.759872	-0.330173	-0.229067	1	-0.684043	-0.507108	-0.443917	-0.27962	0.314375	0.162717	1	-0.0647708	1	1	1	0.503948	-0.949445	1	0.00198239
		Asap3	-0.504021	-0.618847	-0.411277	-0.632096	-1	-0.874998	-0.879415	-1	-0.879415	-0.521687	-0.998657	0.472002	-0.605598	-0.62768	-0.322949	-0.78667	0.661907	1	1	0.392507	-0.0402996	-0.640929	-0.614431	-1	0.308596	-0.375946	1	1	1	1	0.895976	0.273264	0.00108305
		Kdm1a	-0.0362503	-0.945263	0.29615	-1	-0.307598	0.207962	-0.341516	-0.375434	-0.660349	-1	-0.29403	-0.524675	-0.55181	-1	-0.850292	0.00445179	0.302934	0.513228	0.180827	-0.775671	-0.952047	-0.565377	0.146909	-0.863859	1	0.085856	1	1	1	1	-0.138005	0.55393	0.035543
		C1qb	-0.781001	-0.873001	-0.594247	-0.756211	-0.619037	-0.0896242	-0.182726	-0.647133	-0.831684	-0.443301	-0.601408	0.908603	-0.285744	-0.922582	-0.673025	-0.863636	0.033226	0.905848	-0.146918	-0.783205	-0.270319	-0.853169	-0.795324	-0.47966	1	0.0525075	1	1	1	1	-0.155732	0.648579	1.3051e-05
		C1qc	-0.851765	-0.919548	-0.563057	-0.864945	-0.781471	-0.199035	-0.495902	-0.69172	-0.714315	-0.445692	-0.56243	1	-0.312008	-0.907623	-0.639628	-0.810341	0.114777	1	-0.283137	-0.767035	-0.103009	-0.829798	-0.736282	-0.360335	1	0.0840232	1	1	1	1	-0.215981	0.744912	2.09502e-06
		C1qa	-0.801052	-0.81698	-0.49014	-0.794043	-0.802326	-0.230197	-0.456373	-0.667258	-0.809334	-0.550666	-0.545569	0.949738	-0.225738	-0.897256	-0.608006	-0.825262	0.00617204	1	-0.2869	-0.783212	-0.125711	-0.808697	-0.78385	-0.436622	1	0.0826258	1	1	1	1	-0.184325	0.71082	5.262e-06
		Zbtb40	-0.847928	-1	-0.282378	-0.174351	-1	-0.644584	-0.828864	-0.898764	-0.593748	-1	-0.288732	-0.371341	-1	-1	-1	0.225982	0.645378	1	-0.326859	-0.790737	0.0861828	-0.326859	0.397553	-0.0853885	1	0.613606	1	0.225982	1	1	1	1	1.66112e-06
		Alpl	-1	-0.972496	-0.0668701	-0.533308	-0.488427	-0.579791	-0.623069	-0.124574	-0.677567	-0.687184	-0.700007	-0.69039	-0.482015	-0.677567	-0.687184	-0.323331	0.157533	1	0.309806	-0.401872	-0.438738	-0.71283	-0.591011	-0.950056	1	-0.398666	1	1	1	0.925311	1	0.699306	1.80912e-06
		Capzb	-0.327711	-1	0.0231828	-0.688276	-0.360867	-0.319423	-0.371919	-0.28903	-1	-1	-0.450662	-0.177131	-0.631635	-0.889971	-0.554273	-0.18542	0.30224	1	0.0922565	-0.883064	-0.304226	-0.802938	-0.0320761	-0.663409	1	-0.577758	1	1	1	1	-0.156409	0.226259	0.0384077
		Iffo2	-0.116941	-1	0.822265	-1	-0.696952	-0.814721	-0.85594	-0.782334	-0.614514	-1	-1	-0.888326	-0.947211	0.304083	-0.679287	0.742771	0.10682	1	-0.0992754	-0.066889	-0.876549	-1	0.842875	-0.0462795	1	-0.0080046	1	1	1	1	-0.496745	0.362967	0.0306666
		Rcc2	-0.619321	-0.68739	-0.202895	-0.361057	-0.717421	-0.637339	-0.785491	-0.645347	-0.595296	-1	-0.869577	-0.172864	-0.817523	-0.875583	-0.567268	0.209527	0.141457	1	-0.389085	-0.955665	-0.471169	-0.709413	0.0733875	-0.212905	1	-0.120811	1	1	1	0.844176	0.0593732	1	0.000182422
		Atp13a2	-1	-1	-0.613977	-1	-1	-0.407581	-1	-0.776711	-0.542532	-0.482995	-0.494902	1	-0.260723	-0.566347	-0.308353	-0.5981	0.759346	0.596612	-0.530625	-0.391705	-0.55444	-0.68939	0.0488701	-0.522686	1	-0.0265436	1	0.600581	1	1	0.156037	1	2.38552e-06
		Necap2	-0.888986	-1	-0.621716	-0.939099	-0.838873	-0.463024	-0.880634	-0.170698	-0.270924	-0.78876	-0.613364	0.297025	0.0631634	-0.588307	-0.337742	-0.412911	0.0965722	1	-0.145641	-0.329389	-0.346094	-1	0.28032	-0.738647	1	-0.304333	1	1	1	1	-0.295981	1	1.21745e-05
		Arhgef19	-0.12764	-0.195527	-0.360999	-1	-0.898432	-1	-1	-0.775388	-1	-1	-0.482629	-0.256341	-0.536372	-0.146026	-0.600016	0.324935	1	1	-0.148855	0.262706	-0.0286395	0.172191	-0.365242	-0.915404	1	0.926011	1	1	1	0.869439	-0.481215	1	0.00201277
		Fam131c	-0.862754	-0.898597	0.0422836	-0.710421	-0.387833	-0.217579	-0.360951	0.284224	-0.46848	-0.719382	-0.674578	-0.782107	-0.244461	-0.988205	-0.307186	0.167734	0.526165	0.46344	-0.387833	-0.602892	-0.593931	-0.862754	-0.0742064	-0.862754	1	0.311107	1	-0.145893	1	1	0.149813	-0.0473241	0.00225376
		Zbtb17	-0.682859	-0.823202	-0.514446	-0.823202	-0.823202	-1	-1	-0.486378	-1	-0.823202	-0.570584	0.341649	-0.486378	0.173236	-0.289897	0.00482431	1	0.594267	0.63637	-0.191657	-0.598652	-0.43024	0.720576	-0.121485	1	0.453923	1	0.187271	1	1	-0.514446	1	0.0367672
		Fblim1	-0.6976	-1	-0.321282	-0.855653	-0.133123	0.363617	0.0174047	-0.36644	-0.8406	-0.373966	-0.945969	-0.577178	0.0550365	-1	-0.742758	-0.464282	-0.0503325	0.807673	0.0700892	-0.961022	-0.772863	-0.787916	-0.125596	-0.690073	1	0.310933	1	1	1	1	-0.208386	0.642093	0.000657261
		Tmem82	-1	-0.779499	-0.155573	-0.548254	-0.631153	-1	-1	0.189114	-0.775136	-1	-0.570069	-0.356276	-0.936572	-0.0508576	-0.901667	0.136757	0.158572	1	-0.522075	-0.164299	-0.186114	0.0451311	0.180388	-0.818767	1	-0.360639	1	1	1	0.839219	0.751957	0.538164	0.0212532
		AI507597	-1	-0.857652	-0.00573757	-0.696082	-0.439039	-0.960469	-1	0.221929	-1	-1	-0.527168	-0.497792	-0.747491	-0.042458	-0.776867	0.177865	0.0897356	1	-0.519824	-0.505136	-0.0791785	-0.424351	0.119112	-0.534512	1	-0.453727	1	1	1	0.882897	0.596478	0.288026	0.0299109
		Plekhm2	-0.675392	-1	-0.214493	-0.833543	-0.729615	-0.368126	-0.413312	-0.264198	-0.64828	-0.996213	-0.919397	0.52656	0.020475	-0.64828	-0.282272	-0.291309	0.341297	1	-0.530796	-0.94199	-0.887767	-1	-0.264198	-0.494647	1	0.259962	1	1	1	1	-0.169307	0.842863	0.00100407
		Efhd2	-1	-0.85779	-0.145157	-0.529167	-0.039924	-0.431318	-0.75071	-0.37224	-0.979639	-0.889175	-0.887329	-0.0325392	-0.41101	-0.35747	-0.841174	0.643169	-0.274391	1	-0.111926	-0.0602322	-0.532859	-0.964869	-0.471934	-0.399933	1	-0.525474	1	0.643169	1	1	0.222236	0.549013	0.00329386
		Pramel12	0.452203	-1	-1	-0.396178	-0.0920412	-0.844378	0.228102	-0.684307	-0.8924	-1	-0.108048	-0.684307	-0.556249	-1	-1	-0.476213	0.676303	1	0.148066	-0.844378	-0.476213	0.0680305	-0.620278	-0.396178	1	0.116052	1	0.868389	1	1	1	0.484217	0.0242339
		Zfp268	-0.411908	-0.69038	-0.783204	-0.968853	-0.411908	-0.783204	-0.0406106	-0.783204	-1	-0.226259	-0.226259	1	0.701983	-1	-0.319083	-0.411908	0.609159	-0.226259	-0.0406106	-1	0.145038	-0.783204	-1	-0.968853	1	0.516335	1	0.980456	1	1	0.330686	0.423511	0.00114879
		Mthfr	-0.176405	-0.83019	-0.157726	-0.437919	-0.456599	-0.0942151	-0.23618	0.0103905	-0.445391	-0.673282	-0.579884	-0.561204	-0.340785	-0.949739	-0.295954	-0.40056	0.391454	1	-0.467806	-1	-1	-0.871285	-0.41924	-0.889965	0.428813	0.675383	1	1	1	0.847235	-0.281011	0.283112	0.0146984
		Agtrap	-0.869948	-1	-0.732305	-0.789656	-0.376726	-0.399667	-0.399667	-0.468489	-0.778186	-0.640542	-0.250554	0.609716	-0.594661	-0.904359	-0.216143	-0.583191	-0.284964	-0.10144	0.0476733	-0.743775	-0.858477	-0.812596	-0.0211483	-0.434078	1	0.403251	1	1	1	1	1	0.907943	1.87372e-11
		Exosc10	-0.0636611	-0.742713	-0.424261	-0.82701	-0.45236	-0.920672	-0.822326	-0.52729	-1	-1	-0.297817	-0.747397	-0.972186	-0.471092	-0.986236	0.0112688	1	0.919794	-0.0496118	-0.288451	-0.0402456	0.0346843	-0.0121468	-0.780178	1	-0.391479	1	1	1	0.872963	0.858913	0.71842	0.00543279
		Srm	-0.635085	-0.804643	-0.26771	-0.219265	-0.675456	-0.905571	-1	-0.320192	-0.921719	-1	-1	-0.675456	-1	0.140037	-0.493787	0.370151	0.378225	1	-0.102189	-0.433231	1	0.418596	-0.26771	-0.840977	1	-0.687568	1	1	1	0.834417	-0.199079	0.584117	0.0470545
		Pik3cd	-0.853291	-0.747251	-0.477732	-0.548426	-0.663302	0.00386604	-0.106592	-0.592609	-0.822362	-0.473314	-0.853291	0.944971	-0.437967	-0.999096	-0.645629	-0.689812	0.454536	1	-0.133102	-0.738414	-0.579354	-0.999096	-0.769342	-0.658884	1	-0.0270623	1	1	1	1	-0.155194	0.9759	0.000247429
		Spsb1	-0.77499	-1	-0.555524	-0.618229	0.134227	0.196932	-0.242001	0.0715225	-0.900399	-0.837695	-0.712286	-0.869047	0.0401702	-1	-0.680933	-0.492819	-0.0225345	0.918035	0.918035	-0.743638	-0.492819	-0.806342	0.00881784	-0.398762	0.792626	0.823978	1	1	1	0.886683	-0.304705	0.479103	0.00778195
		Rere	-0.72917	-1	-0.640151	-1	-0.428076	-0.299784	-0.645387	-0.388803	-0.420222	-1	-0.299784	0.155783	-0.493532	-0.721315	-0.67157	0.619205	0.658479	0.166256	0.0013091	-0.286693	-0.713461	-0.959572	1	-0.0562914	1	-0.0824735	1	-0.0693824	1	0.826044	0.412367	1	0.00567089
		Vamp3	-0.889129	-0.838712	-0.527805	-0.418568	-0.553014	-0.141273	0.446928	-0.090856	-0.620237	-0.947949	-0.502597	0.631791	-0.737877	-1	-0.763086	-0.98156	-0.19169	0.0183813	0.270467	-0.704266	-0.729474	-1	0.463733	-0.494194	1	-0.233705	1	1	1	1	0.203244	0.530956	0.037774
		Espn	-0.817545	-0.890015	-0.382729	-0.672606	-0.286103	0.873407	-0.503511	-0.479355	-1	-0.382729	-0.98664	-0.23779	-0.600137	-0.696763	-0.865858	-0.406885	1	-0.261947	0.873407	-0.575981	-0.914171	-0.914171	0.462747	-0.696763	1	0.970033	1	-0.261947	1	0.221183	0.221183	1	0.00746987
		Kcnab2	-0.751091	-0.775174	-0.775174	-0.654759	0.188149	-0.245346	0.0436506	-0.462094	-0.51026	-0.486177	-0.678842	0.477146	-0.221263	-1	-0.702925	-0.558427	0.236315	0.453063	-0.486177	-0.847424	-0.654759	-0.727008	-0.847424	-0.558427	1	0.236315	1	1	1	1	-0.19718	0.380814	0.000175751
		Prxl2b	-0.732272	-0.859365	-0.0491491	-0.742863	-0.621066	-1	-0.790523	-0.541633	-0.583997	-0.679317	-0.785227	0.332129	-0.817001	-0.695203	-0.642248	-0.721681	0.851091	0.411562	-0.435723	1	-0.626362	0.321538	0.00910169	-0.531042	0.803431	-0.0491491	0.983479	0.723998	1	0.819317	1	0.628678	0.000235034
		Ski	-0.340766	-0.751773	0.0445525	-0.82113	-0.836543	-0.687553	-1	-1	-0.525719	-1	-0.916176	-0.361317	-0.212327	-0.808286	-0.815993	-0.327922	1	1	0.062534	-0.410124	-0.898194	-0.137832	0.0856531	-0.584801	1	0.486385	1	1	1	1	-0.271409	0.73042	0.000304886
		Faap20	-1	-0.953184	-0.122642	-1	-0.21391	-0.305178	-0.223037	-0.140895	-0.907549	-0.58811	-0.825408	-0.195656	-0.268671	-1	-0.442081	-0.58811	0.0325143	1	-0.0405003	-0.597237	-0.688505	-1	0.735281	-0.58811	1	-0.131769	1	1	1	1	-0.0770077	0.452349	0.0100979
		Gnb1	-0.579529	-1	-0.0153565	-0.514739	-0.229662	-0.0761595	0.0255111	-0.11005	-0.640332	-1	-0.647309	-0.761938	-0.330336	-1	-0.620396	0.154095	-0.118024	1	-0.065195	-0.872579	-0.660267	-1	-0.23664	-0.624383	1	-0.201753	1	1	1	1	0.138146	0.185991	0.015815
		Fndc10	-0.552111	-0.927637	-0.194468	-0.552111	0.00223527	0.610228	-0.212351	0.234703	-0.695169	-0.677287	-0.391172	-0.552111	0.359878	-0.748815	-0.677287	-0.337526	-0.0871755	0.252585	-0.0514112	-0.748815	-0.605758	-0.784579	-0.62364	-0.641522	1	0.216821	0.645993	1	1	1	-0.62364	-0.12294	0.0292082
		Dvl1	-0.778217	-1	0.0781379	-0.810737	-1	-1	-1	-0.489152	-0.893843	-1	-0.341006	0.213637	-0.794477	0.0149049	-0.516252	0.159437	1	1	-0.183827	0.365396	0.141371	-0.404239	1	-0.0429081	1	-0.133241	1	0.31481	1	0.434049	1	0.990499	0.00583145
		Ints11	-0.431323	-0.617407	-0.585324	-0.784242	-0.142571	-0.662324	-0.322239	-0.213155	-1	-1	-0.187488	-0.829159	-1	-0.668741	-0.694408	-0.251655	-0.0399039	1	-0.0912375	-0.797075	-0.681574	-0.700825	0.492683	-0.617407	1	-0.00140365	1	1	1	1	0.524766	0.980352	0.00207246
		Isg15	-0.219816	-0.811178	-0.70002	-0.695574	0.0247327	-0.491042	-0.411008	-0.531059	-1	-0.611093	-0.686681	-0.642218	-0.464364	-0.771161	-0.877873	-0.353206	1	1	0.14923	0.0558571	0.460474	0.126998	-1	-1	1	-0.286511	1	1	1	1	-0.344313	-0.0152843	0.0203565
		Noc2l	-0.563231	-0.762327	-0.255855	-0.685483	-0.507345	-0.800749	-0.563231	-0.151068	-1	-1	-0.16504	-0.486387	-0.971902	-0.678497	-0.727398	0.229659	0.156308	1	0.271574	-0.566724	-0.458444	-0.552753	0.229659	-0.528302	1	-0.252363	1	1	1	1	0.676751	0.634836	0.00243771
		Krit1	-0.188966	-0.454959	-0.230343	-0.95739	-0.715041	-0.319007	-0.785973	-0.555445	-1	-1	-0.295363	0.0415614	-0.720952	-0.862815	-0.726863	-0.159411	1	0.360753	-0.449048	-0.886459	-0.395849	-0.21261	0.360753	-0.531801	1	1	1	0.443507	1	1	0.15387	1	0.00824789
		Cdk14	-0.272884	-0.934005	-0.520805	-0.989098	-0.0249642	0.250503	0.36069	-0.217791	-0.741178	-0.878912	-0.327978	-0.520805	0.470876	-1	-0.934005	-0.355525	0.553516	0.44333	0.636156	-1	-1	-0.878912	-0.217791	-0.796272	1	0.470876	1	1	1	1	-0.0249642	0.415783	0.0250495
		Dbf4	-0.568602	-0.818812	-0.138241	-0.198291	-0.818812	-0.178275	-0.388451	-0.568602	-0.298376	-1	-0.278359	-0.408468	-0.858846	-0.638661	-0.468518	-0.0181402	-0.728737	1	-0.608636	-0.598628	-0.448502	-0.818812	0.662431	-0.308384	1	-0.288367	1	1	1	0.712473	-0.788787	0.692456	0.00990841
		Abcb1a	-1	-1	-0.704299	-0.907976	-0.122362	0.4762	0.334873	-0.134833	-0.970326	-0.417487	-0.729239	-0.899663	0.38891	-1	-0.533874	-1	0.526081	1	1	0.206016	-0.716769	-1	0.322403	-0.679358	1	-0.442427	0.646625	1	1	1	0.181076	0.32656	0.0497412
		Abcb1b	-0.218413	-1	-0.320694	-0.320694	0.531649	-0.354788	-0.184319	-0.354788	-0.2866	-1	-0.866193	-0.763912	0.292993	-0.900287	-0.55935	0.156618	-0.388881	1	-0.55935	-0.491162	-0.900287	-0.388881	-0.695725	-0.93438	1	-0.0138506	1	1	1	1	-0.320694	-0.184319	0.0486462
		Abcb4	-0.791444	-1	-0.00842115	-0.410136	-0.0264263	-0.652405	-0.485957	-0.374725	-0.487558	-1	-0.981298	-0.631399	-0.219481	-1	-0.197675	0.27746	0.504725	1	-0.120253	-0.368524	-0.245289	-1	-0.398732	-0.749632	1	-0.135257	1	0.527531	1	1	1	0.612356	0.00136116
		Gm15611	-0.584725	0.14636	-0.242029	-0.67611	-0.287722	-0.653264	-0.858881	-0.92742	-0.0592578	-0.67611	-0.790342	0.534748	-0.310568	-0.813188	-0.287722	-0.493339	1	0.14636	-0.104951	-0.310568	-0.653264	-0.287722	-0.881728	-0.630417	0.123513	-0.013565	1	0.603287	0.671826	-0.0592578	1	0.580441	0.00649935
		Sema3d	-0.131094	-0.771997	-0.422413	-0.36415	-0.014566	-0.276754	-0.480677	-0.276754	-0.160226	-1	-0.713733	-0.568073	-0.160226	-1	-0.160226	0.335018	-0.422413	0.393282	0.101962	-0.801129	-1	-1	0.742865	-0.742865	0.859393	0.0728299	1	1	1	1	-0.0436979	0.422413	0.0164324
		Hgf	-0.260545	-1	-0.429318	-0.623408	0.051687	1	0.0938804	-0.344932	0.0601257	-0.893446	-0.775305	-0.513705	0.414551	-1	-0.733111	-0.496828	-0.108648	-0.0242612	0.28797	-1	-1	-1	-0.479951	-1	1	0.99682	1	1	1	1	0.802731	0.794292	0.0244956
		Fgl2	-0.713362	-0.824671	-0.360884	-0.574226	-0.490745	0.334796	0.121454	-0.731914	-0.611329	-0.750465	-1	0.817135	-0.0640606	-0.731914	-0.67626	-1	0.733653	1	0.167833	-0.80612	-0.537123	-1	-0.268127	-1	0.798583	-0.156818	1	1	1	1	-0.861774	1	0.0298141
		Armc10	-0.733556	-0.993798	-0.174037	-1	0.0341567	-0.356206	-0.421266	-0.187049	-0.746568	-1	-0.759581	0.125241	-0.551387	-1	-0.69452	-0.06994	0.0601809	0.749822	0.320423	-0.278133	-0.785605	-1	0.723797	-0.395242	1	0.0601809	1	1	1	1	1	0.645725	0.00151144
		AI506816	-0.678907	-0.733645	-0.405215	-0.557266	-0.444748	-0.313985	-0.368723	-0.472118	-0.523815	-0.639373	-0.660661	-0.417379	-0.554225	-0.815752	-0.624168	-0.32919	0.257726	1	-0.26837	-0.724522	-0.608963	-0.639373	-0.326149	-0.566389	1	-0.0737446	1	1	1	0.51013	-0.161934	0.455392	2.74052e-05
		Pus7	-0.677996	-1	-0.320764	-0.308856	-0.39221	-0.630365	-0.154056	-0.713719	-0.832796	-1	-1	-0.39221	-1	-1	-0.308856	-0.273133	1	1	0.310345	-0.689903	-0.844704	0.357976	-0.463657	-0.701811	1	0.584222	1	0.941454	1	1	1	1	0.00924871
		Slc4a2	-0.806812	-1	0.121721	-0.673677	-0.666849	-0.779502	-1	-0.718055	-0.451785	-1	-0.564438	0.179754	-0.919465	-0.967257	-0.543955	0.265097	1	0.374336	0.0397912	0.37775	-0.933119	-0.741951	1	-0.0182421	0.893222	0.258269	1	0.189995	1	1	0.787396	0.44261	0.0241574
		Xrcc2	-0.140195	-0.281124	-0.234148	-0.46903	-0.187172	-0.46903	-0.234148	-0.445542	-0.609959	-1	-0.234148	-1	-0.445542	-0.445542	-0.656936	-0.774377	-0.915306	1	-0.257636	-0.633448	-0.0227542	-0.257636	-0.281124	-0.328101	1	-0.633448	1	1	1	0.259104	-0.445542	0.493986	0.030712
		Tyms	-0.708332	-0.587033	-0.538514	-0.433389	-0.441475	-0.603206	-0.675985	-0.215052	-0.457648	-0.975188	-0.417216	-0.587033	-0.659812	-0.522341	-0.764938	-0.150359	-0.80537	1	-0.36061	-0.31209	0.0437179	-0.33635	0.528911	-0.247398	1	-0.781111	0.674469	1	1	0.634036	0.205449	-0.0209745	0.00588422
		Hadha	-0.398539	-0.861874	0.105487	-0.489171	0.0536973	-0.494489	-0.528245	-0.4716	-0.480617	-1	-0.634137	-1	-0.968459	-0.847076	-0.346981	-0.0628299	0.34409	-0.354842	-0.130804	0.282128	-0.333108	-0.399002	-0.325016	-0.822569	1	-0.294728	1	0.0902277	1	1	1	0.351951	0.0464756
		Hadhb	-0.59151	-0.918067	-0.246344	-0.795107	-0.064274	-0.645145	-0.532036	-0.45213	-0.677619	-1	-0.696957	-1	-0.713376	-1	-0.582388	-0.453224	0.305338	-0.0299763	0.0977279	0.465516	-0.0901797	-0.279547	-0.442643	-0.799485	1	0.252432	1	0.421732	1	1	1	0.581544	1.07266e-06
		Slc35f6	-0.0465948	-1	0.370253	-0.1802	-0.436722	-0.532917	-0.570327	-0.436722	-0.9177	-1	-0.741341	0.0442567	-0.858914	-0.901667	-0.581015	0.129764	0.974148	0.503858	-0.682555	-0.907011	-1	-0.821504	0.18855	-0.474131	1	0.0282241	1	1	1	1	0.375597	1	0.0113592
		Cenpa	-0.411079	-0.768967	-0.332519	-0.428537	-0.74278	-0.664219	-0.463453	-0.15794	-0.437266	-0.550743	-0.271416	-0.358706	-0.664219	-0.830069	-0.699135	-0.463453	-0.40235	1	-0.620574	-0.384892	-0.515827	-0.638032	0.688769	-0.332519	1	-0.428537	0.662582	1	1	0.627667	0.147574	0.156303	0.00402027
		Emilin1	-0.697438	-1	-0.426636	-0.992458	-0.323159	0.0665308	-0.492686	-0.221884	-0.409023	-0.642397	-0.442048	-0.827335	0.172209	-0.732664	-0.596163	-0.0655676	0.130378	1	0.26688	-1	-0.818528	-1	0.0995554	-0.743673	1	0.0841439	1	1	1	0.760047	-0.239497	1	0.000253264
		Slc30a3	-0.850104	-0.554416	-0.258727	-0.110883	-0.924027	-0.480494	-0.258727	-1	-0.997949	-0.554416	-0.480494	0.480494	-0.554416	-0.33265	-0.33265	0.628338	-0.184805	1	-0.924027	-1	0.0369611	-0.554416	0.406572	-0.997949	1	-0.406572	1	1	1	0.924027	0.33265	-0.184805	0.0100083
		Mpv17	-0.742123	-1	-0.217504	-0.846497	-0.091156	-0.330119	-0.0691824	0.114846	-0.783323	-0.923405	-0.525134	-0.448226	-0.585561	-1	-0.755856	-0.135103	0.826241	0.559811	0.205487	-0.365826	-0.126863	-0.755856	-0.898685	-0.887698	1	-0.12961	1	0.763066	1	1	1	-0.297158	0.0241574
		Snx17	-0.293265	-0.944965	-0.0479191	-0.883628	-0.59228	-0.46194	-0.77629	-0.109256	-0.937298	-1	-0.661284	-0.891295	-0.308599	-0.661284	-0.12459	0.00575029	0.757122	0.159091	0.0670867	-0.46194	-0.484941	-0.630615	-0.0709203	-0.906629	0.956465	-0.25493	1	1	1	1	0.235762	0.680451	0.0222653
		Ppm1g	-0.407676	-0.833667	0.248091	-0.32506	-0.818177	-0.985991	-0.510947	-0.766542	-1	-1	-0.893048	0.0234779	-0.882721	-0.936938	-0.567746	0.21711	0.550158	1	-0.214044	-0.854321	-0.505783	-0.144337	0.139657	-0.441239	1	-0.32506	1	1	1	1	0.12933	1	0.0015999
		Fosl2	-0.856727	-1	-0.831822	-0.72224	-0.453268	-0.468211	-0.278934	-0.363611	-0.692355	-1	-0.612659	0.124524	-0.388516	-0.996194	-0.503078	-0.293877	1	1	-0.488135	-0.144448	-0.443306	-0.602697	-0.239086	-1	1	0.0199239	1	1	1	1	0.383535	0.41342	2.24817e-05
		Ywhah	-0.756192	-1	-0.248864	-0.625132	-0.298187	-0.298187	-0.174174	-0.160081	-0.626542	-0.828064	-0.642043	-0.474343	-0.402472	-0.922483	-0.658954	-0.175583	-0.130487	1	-0.0628435	-0.702641	-0.501119	-0.935166	-0.21786	-0.799879	1	-0.184039	1	1	1	1	-0.153035	0.272557	0.000278521
		Spon2	-0.35179	-0.598367	0.109847	-0.381453	-0.409263	-0.194203	-0.201619	-0.262799	-0.409263	-0.579827	-0.372183	-0.874607	-0.077403	-0.84309	-0.381453	-0.270215	-0.0848188	1	-0.364767	-0.926518	-0.666964	-0.793033	-0.303587	-0.587243	0.371256	-0.290609	1	1	1	0.871827	-0.518646	-0.242406	0.0467897
		Ctbp1	-0.998162	-0.955847	-0.158542	-0.799949	-0.791041	-0.628462	-1	-0.579465	-0.73759	-1	-0.428022	-0.0650037	-0.205311	-0.777678	-0.595055	0.333648	0.304696	1	-0.58392	-0.305531	-0.263216	-0.472564	0.398235	-0.695275	1	0.0619414	1	1	1	1	-0.0471868	0.672169	0.00017799
		Maea	-0.76374	-0.863592	-0.0785475	-0.777513	-0.61224	-0.615683	-0.360888	-0.701763	-0.626013	-0.980661	-0.350559	-0.68799	-0.467627	-1	-0.498615	-0.119866	0.424157	1	-0.0372294	-0.68799	-0.643229	-0.894581	0.816679	-0.116423	1	-0.157741	1	1	1	1	0.107384	0.258884	0.00390205
		Slbp	-0.437522	-0.519508	-0.532121	-0.702399	-0.412295	-0.551041	-0.191563	-0.355536	-0.721319	-0.796999	-0.513201	-0.0780444	-0.66456	-0.923131	-0.576267	-0.380762	-0.443828	1	-0.25463	-0.431215	-0.639333	-0.809612	0.792269	-0.0969642	1	-0.544734	0.874255	1	1	0.703976	-0.702399	0.628297	0.0346665
		Tacc3	-0.397782	-0.513764	-0.571755	-0.417112	-0.252804	-0.504099	-0.359121	-0.223809	-0.436442	-0.58142	-0.552424	-0.484768	-0.494433	-0.455773	-0.475103	-0.349456	-0.475103	1	-0.368786	-0.687737	-0.310795	-0.417112	-0.359121	-0.436442	1	-0.552424	0.810363	1	1	0.394761	-0.291465	0.133802	0.00116677
		Nsd2	-0.481062	-0.330169	-0.365673	-0.191112	-0.546153	-0.540235	-0.386384	-0.904152	-0.353839	-1	-0.992912	-0.377508	-0.637871	-1	-0.522483	-0.537277	0.158012	1	-0.0668475	-0.969243	-0.522483	-0.543194	-0.10531	-0.590533	1	0.119549	1	1	1	1	-0.158566	0.595895	0.000505317
		Nelfa	-0.724669	-1	-0.535858	-0.450035	-0.158236	-0.587352	-0.518693	-0.922062	-0.827656	-1	-0.664593	-0.613099	-0.741833	-0.578769	-0.87915	0.253715	1	1	-0.149654	-0.819074	-0.0466663	-0.381376	-0.166819	-0.535858	1	0.150727	1	1	1	1	0.227968	0.425361	0.000647871
		Haus3	-0.478252	-0.995087	-0.550035	-0.564391	-0.435182	-0.837165	-0.449539	-0.420826	-1	-1	-0.0906256	-0.478252	-0.966374	-0.535678	-0.550035	0.311357	-0.679243	1	-0.277261	-0.3634	0.454923	-0.449539	0.569775	-0.679243	1	-0.191121	1	1	1	0.885619	-0.535678	0.526705	0.003484
		Man2b2	-0.779975	-0.908873	-0.918704	-0.840054	-0.485039	-0.690402	-0.323371	-0.574612	-0.776698	-0.749389	-0.617214	-0.0524671	-0.853163	-1	-0.965675	-0.774513	0.859648	1	-0.328833	-0.0338971	-0.376896	-0.706787	0.0884465	-0.374712	1	0.0665995	1	1	1	1	0.797384	0.573452	1.33492e-08
		Cd38	-0.403833	-0.790075	-0.61339	-0.740767	-0.785966	0.0645876	-0.210712	-0.407942	-0.65037	-0.777748	-0.288782	0.726129	-0.699678	-0.810619	-0.896907	-0.5723	-0.444923	1	-0.765421	-0.896907	-0.785966	-0.946215	-0.116206	-0.112097	1	-0.124424	1	1	1	1	0.307016	0.709693	0.00012212
		Prom1	-0.388257	-0.665267	-0.299849	-0.582753	-0.11714	-0.111246	-0.11714	-0.341106	-0.341106	-0.441301	-0.541496	-0.494346	-0.0994585	-0.594541	-0.364681	-0.464876	0.0243121	1	-0.046414	-0.046414	-0.535602	-0.494346	1	-0.435407	-0.176078	-0.152503	-0.0523078	1	0.584227	-0.335212	-0.382363	-0.111246	0.0428893
		Ncapg	-0.374251	-0.681672	-0.0133661	-0.48118	-0.668306	-0.187126	-0.294055	-0.588109	-0.360885	-0.641574	-0.628208	-0.160393	-0.614842	-0.828699	-0.360885	-0.628208	-0.307421	1	-0.334153	-0.775235	-0.494546	-0.534645	-0.334153	-0.614842	1	-0.454448	1	1	1	0.41435	0	0.441082	0.000596682
		Dhx15	-0.145674	-0.841831	-0.445675	-0.443752	-0.632214	-0.574522	-0.25529	-1	-0.541829	-1	-1	-0.336059	-0.9226	-1	-0.972601	0.125481	0.912023	1	0.0293271	-0.737984	-0.720676	-0.164905	0.463944	-0.516829	1	0.240866	1	1	1	0.862023	1	1	0.000514858
		9230114K14Rik	-0.785816	-0.93159	-0.494267	-0.712929	-0.202718	-0.42138	0.161719	-0.0569432	0.671929	-0.567154	0.890591	-0.202718	-0.858703	-1	-1	-0.42138	0.890591	-0.202718	-0.858703	-0.640041	-0.785816	0.234606	-1	-1	1	-0.202718	1	1	1	0.890591	0.526155	1	0.0226644
		Slc34a2	0.123708	-1	-0.144675	-1	-0.278866	0.593377	-0.413058	-0.681441	-0.815632	-0.949823	-1	-0.144675	0.123708	-0.681441	0.324995	-0.345962	1	0.190803	-0.345962	-0.681441	-0.882728	-0.0775794	-0.815632	-0.815632	0.39209	1	1	1	1	0.056612	-0.144675	0.056612	0.0380787
		Stim2	-0.458803	-1	-0.239855	-0.519622	-0.349329	-0.9413	-0.661533	-0.742625	-1	-1	-0.718297	0.279134	-1	-1	-0.823716	-0.162817	0.222369	0.206151	0.165605	0.0399124	0.733248	-0.179036	-0.187145	-0.0452341	1	-0.260128	1	1	1	1	0.530518	0.558901	5.33254e-05
		Rell1	-0.428398	-0.681076	0.105032	-0.769312	-0.584818	-0.243904	-0.0594092	-0.604871	-0.636957	-0.853538	-0.765301	-0.657011	0.000752016	-1	-0.685086	-0.568775	0.153161	1	-0.0834737	-0.873592	-1	-0.576796	0.301558	-0.49257	0.782848	0.41787	1	1	1	0.502096	0.141128	0.277494	0.00632776
		Gm15819	-0.448406	-0.594452	0.0262426	-0.923055	-0.265849	-0.30236	0.281823	-1	-0.30236	-1	-0.740498	-0.959566	0.062754	-1	-0.667475	-0.777009	0.792983	1	0.245311	-0.521429	-0.850032	-0.338872	-0.411895	-0.484918	0.683448	0.281823	1	1	1	0.829494	0.354846	0.0262426	0.00871563
		Pgm2	-0.799175	-1	-0.274328	-0.756848	-0.528286	0.0727485	-0.0880918	-0.570612	-0.96848	-0.883828	-0.714522	-0.172745	-0.282793	-1	-0.629869	-0.66373	0.995463	1	0.716109	-0.849966	-0.6468	-0.629869	0.242054	-0.612939	1	-0.18121	1	1	1	0.394429	-0.096557	0.5722	0.00466739
		Tbc1d1	-0.487841	-1	-0.373514	-0.789251	-0.586579	-0.0824978	-0.0669077	-0.259186	-0.274776	-0.799644	-0.212416	-0.0409241	-0.373514	-1	-0.628153	-0.420284	0.104584	0.946451	-0.394301	-1	-0.810038	-1	-0.37871	-0.498235	1	0.0578134	1	1	1	0.852911	0.125371	0.780157	3.13751e-05
		Klf3	0.317492	-1	-0.00529257	-0.644884	-0.473529	-0.407777	-0.523342	-0.431687	-0.951729	-1	-0.489469	-0.702667	-1	-0.756464	-0.624959	0.540652	0.550614	1	-0.120857	-0.907894	-0.690712	-0.901916	-0.0889774	-0.786351	1	0.0684298	1	1	1	1	0.556592	0.771781	0.0074802
		Tlr1	-0.877236	-0.877236	-0.226837	-0.628318	-0.620288	0.198733	0.0220815	-0.58014	-0.676495	-0.266985	-0.885266	0.447651	-0.250926	-1	-0.668466	-0.652407	0.279029	0.857162	-0.0903332	-0.885266	-0.499844	-1	-0.957532	-0.692555	1	0.110407	1	1	1	0.784895	0.166615	1	0.000580161
		Tlr6	-0.784948	-0.508489	-0.784948	-0.863937	-0.232029	0.12342	0.320891	-0.942925	-0.468994	-0.745454	-0.232029	0.676339	-0.0345575	-0.942925	-0.903431	-0.4295	-0.350512	1	-0.113546	-1	-0.587477	-0.784948	-0.232029	-0.626971	1	0.0839253	1	1	1	1	-0.745454	0.241902	0.0100676
		Rpl9	-0.749143	-1	-0.000451467	-0.466153	-0.212057	-0.807781	-0.495897	-0.348878	-1	-0.913159	-0.534139	0.303784	-0.369274	-1	-0.987943	-0.204408	0.306334	1	0.172062	-0.495897	-0.554534	-0.888514	-0.131324	-1	1	-0.523941	1	1	1	1	1	0.187359	0.0228872
		Pds5a	-0.0260367	-0.275459	-0.498347	-0.564682	-0.87248	-0.516921	-0.418744	-1	-0.599177	-1	-0.607137	0.138476	-0.641632	-1	-0.808798	-0.432011	0.93981	0.690388	-0.166668	-0.87248	-0.511614	-0.660206	1	-0.48508	1	0.815099	1	1	1	1	1	0.836327	0.0476852
		Rhoh	-0.629078	-0.382294	-0.734842	-0.734842	-0.558568	0.851624	-0.170765	-0.347039	-0.981626	-0.382294	-0.946371	0.745859	-0.065001	-0.911116	-0.875861	-0.840607	0.851624	0.886879	0.252292	-1	-0.911116	-1	-0.770097	-0.840607	1	0.00550856	1	1	1	1	-0.100256	1	0.0224357
		Bend4	-0.890688	-0.489251	0.198926	-1	-0.890688	0.370971	-0.718644	-0.431903	-0.202511	-0.718644	-0.317207	0.313623	-0.775992	-0.546599	-0.718644	-0.890688	-0.489251	1	-0.83334	-0.661296	-1	-1	0.198926	-0.374555	0.428319	0.370971	1	1	1	1	0.370971	0.887104	0.000804739
		Atp8a1	-0.878001	-0.776346	-1	-0.846722	-0.737247	0.451341	-0.0725762	-0.596493	-0.494838	-0.760706	-0.463559	0.92834	-0.0491172	-1	-0.807624	-1	0.560816	0.623373	0.404423	-0.705969	-0.471379	-0.784165	-0.502657	-0.979657	1	-0.21333	1	1	1	1	0.122915	1	0.000854013
		Nfxl1	-0.903194	-1	0.377709	-0.180849	-1	-0.319438	-0.575619	-0.852798	-0.647013	-0.949391	-1	-0.323638	-0.802402	-1	-0.936792	-0.147251	1	1	0.205522	-0.798202	-0.176649	-0.189248	-0.340437	-0.403432	1	-0.126253	1	1	1	1	-0.0674574	0.869072	0.00138929
		Slain2	-0.224178	-1	-0.204746	-0.641968	-0.305145	-0.88487	-0.373157	-0.41526	-0.622536	-1	-0.457363	-0.44117	-0.739129	-1	-0.865438	0.203329	1	1	-0.0784369	-0.901063	-0.690549	-0.739129	0.235716	-0.51566	1	0.329638	1	1	1	0.825157	0.232477	0.935272	0.00186506
		Gm10135	-0.363164	-1	0.573258	-0.219099	-0.459207	-0.459207	-1	-0.675304	-0.867391	-1	-0.771348	-0.291131	-0.84338	-1	-0.531239	-0.459207	1	1	-0.339153	-0.939423	-0.675304	-0.147066	-0.0750338	-0.147066	1	0.285128	1	0.837377	1	1	0.717323	0.837377	0.00902922
		Sgcb	-0.72083	-1	-0.12201	-0.744782	0.141471	-0.457349	-0.433396	-0.696877	-0.744782	-0.529207	-0.217821	0.261235	-0.289679	-1	-0.696877	-0.577113	0.357046	1	-0.0980568	-0.648971	-0.433396	-0.98431	-0.265726	-0.840594	1	0.285188	1	1	1	0.692386	0.141471	0.117518	0.00421234
		Chic2	-0.985079	-1	-0.412328	-0.719917	-1	-0.582032	-0.454754	0.128604	-1	-1	-0.327476	0.775601	-0.147165	-1	0.0437518	-0.539606	0.669536	-0.0304937	0.637716	-0.507787	0.255882	-0.995686	0.62711	-0.815375	1	-0.327476	1	0.62711	1	1	1	0.521045	0.0479869
		Kit	-0.439166	-0.613381	-0.913418	-0.594024	0.0157277	-0.361738	-0.710167	0.218978	-0.197201	-0.835989	-0.20688	0.335122	-1	-0.0810583	-0.468202	0.41255	-0.777918	-0.748882	-1	-0.177844	-0.69081	-0.62306	-0.0133081	0.257693	0.499658	-0.0907369	1	-0.371416	1	1	0.790016	0.819052	0.004913
		Tmem165	-0.228326	-0.664531	-0.287046	-0.798747	-0.354154	0.0149421	-0.0353892	-0.152829	-0.832302	-0.765193	-0.714862	-0.815524	-0.287046	-0.924576	-0.49676	-0.0521663	-0.0857205	1	-0.077332	-0.924576	-0.857467	-1	-0.110886	-0.714862	1	-0.001835	1	1	1	1	-0.387708	0.43437	0.0163275
		Ythdc1	-0.556505	-0.656447	-0.452861	-1	-0.586117	-0.800807	-0.737881	-0.59352	-1	-1	-0.660148	0.198611	-0.730477	-0.286292	-0.704567	-0.112319	0.539154	-0.190051	0.48363	-0.0641987	-0.0567956	0.202313	0.00983224	-1	1	0.616886	1	1	1	1	1	0.694619	0.00218034
		Dck	-0.388783	-0.577707	-0.759635	-0.892582	0.108019	-0.346799	0.443886	-0.381785	-0.451757	-0.906576	-0.493741	-0.115891	-0.591702	-0.969551	-0.773629	-0.255836	-0.514732	1	-0.241841	-0.710654	-0.192861	-0.605696	0.157	-0.69666	1	-0.325808	1	1	1	0.464877	-0.661674	-0.0179304	0.0475667
		Cxcl2	-0.7503	-1	-0.901621	-0.195456	-0.548538	-0.397218	-0.0945756	-0.447658	-0.447658	-0.699859	-0.598979	-0.0945756	-0.346777	0.157626	0.00630504	-0.699859	0.107186	1	-0.346777	-0.901621	0.157626	-0.699859	-0.85118	-0.80074	0.460268	-0.296337	1	1	1	1	-0.498098	0.157626	0.00157678
		Sdad1	-0.288545	-0.881775	0.130205	-0.41417	-0.511879	-0.532816	-0.637504	-0.770108	-0.686358	-1	-1	-0.993441	-0.658441	-0.993441	-0.658441	0.486143	1	1	0.220934	-0.930629	-0.895733	-0.00937826	-0.288545	-0.686358	1	-0.00239909	1	1	1	1	0.493122	1	0.0367108
		Art3	-0.0472244	-1	-0.256465	0.0922692	-0.58195	-0.256465	-0.395959	-0.163469	-0.256465	-0.535452	-0.605199	-0.837689	-0.558701	-0.977182	-0.58195	-0.0239755	-0.14022	1	0.324759	-0.81444	-0.721444	-1	-0.442456	-0.558701	0.138767	0.417754	1	1	1	1	-0.209967	0.998978	0.0126778
		Cxcl10	-0.560082	-0.822343	-0.0088902	-0.351163	-0.297822	-0.120018	-0.0977921	-0.426729	-0.448955	-0.47118	-0.724551	-0.457845	-0.124463	-0.849014	-0.422284	-0.204474	0.0311157	1	-0.0133353	-0.568972	-0.360053	-0.711216	-0.871239	-0.880129	-0.0711216	-0.44451	1	1	0.951251	1	-0.528967	0.862349	0.0199056
		Sowahb	-0.560397	-1	0.0644657	-0.971265	-0.312164	-0.945586	-0.611755	-0.731592	-0.586076	-1	-1	-0.140969	-0.500478	-1	-0.329283	-0.209447	0.946121	1	-0.45768	-0.0296917	-1	-0.774391	0.663649	-0.252245	1	0.655089	1	1	1	0.817724	0.0216669	0.826284	0.000430385
		Septin11	-0.178541	-0.746324	-0.530871	-0.530871	-0.277396	-0.229236	0.115489	-0.617052	-0.599309	-0.913617	-0.452294	-0.807158	-0.307813	-1	-0.617052	-0.102499	0.45261	1	-0.325556	-1	-0.753928	-0.842644	0.490632	-0.505523	0.698481	-0.107568	1	1	1	0.693411	-0.5841	0.429798	0.0321497
		Anxa3	-0.700807	-1	-0.482432	-0.794397	-0.580478	0.0523656	-0.197206	-0.295253	-0.611674	-0.669611	-0.531455	-0.0144841	-0.197206	-1	-0.584934	-0.767657	-0.295253	0.711949	0.0167124	-0.879073	-0.526998	-0.691894	-0.406669	-0.589391	1	0.0523656	1	1	1	1	-0.0724204	0.355417	1.90329e-06
		Rasgef1b	-0.633361	-1	-0.381635	-0.493114	-0.654938	0.506599	-0.140697	-0.543459	-0.838339	-0.586612	-0.712475	0.39512	-0.399616	-0.611785	-0.74484	-0.525479	-0.0723713	1	-0.298925	-1	0.172163	-0.89228	-0.651342	-0.755628	1	-0.356462	1	1	1	1	-0.0867557	0.254873	0.00270505
		Hnrnpdl	-0.971944	-0.917784	0.221651	-0.759471	-0.940698	-1	-0.696979	-0.355357	-1	-1	-0.701146	0.229983	-0.946947	-0.694896	-0.728225	-0.0616456	0.682007	0.748665	0.298724	-0.0824762	-0.407434	-0.796966	1	-0.322028	1	-0.43868	1	1	1	1	0.76533	0.694506	0.0246501
		Hpse	-0.329452	-1	-0.511009	-0.498905	-0.00264772	0.275741	0.711479	-0.305244	-0.498905	-0.632048	-0.329452	-0.789398	0.0699754	-1	-0.76519	-0.220517	-0.147894	0.723583	-0.426282	-0.92254	-0.692567	-1	-0.849917	-0.462594	1	0.191014	1	1	1	1	-0.0873746	0.626752	0.0314156
		Cds1	-0.835195	-0.935293	-0.634999	-0.434802	-0.634999	0.115739	-0.685048	-0.885244	-1	-0.584949	0.265886	1	-0.284655	-0.584949	-0.835195	-1	-0.0844579	0.716328	0.265886	-0.484851	-0.5349	-0.935293	-0.0844579	-1	1	0.315935	1	1	1	1	-0.284655	0.466083	0.000201525
		Hsd17b11	-0.52962	-1	-0.314065	-0.595672	0.0751843	-0.597575	-0.476342	-0.139555	-0.705488	-0.780239	-0.398873	-1	-0.406212	-0.630737	-0.386913	-0.210229	-0.433395	-1	-0.0463202	0.167604	0.284487	-0.307269	-0.616874	-0.578276	1	0.475578	1	-0.747077	1	1	1	0.561746	0.00153131
		Abcg3	-0.825057	-1	-0.635555	-0.513296	-0.684459	0.360855	0.421984	-0.586652	-0.690572	-0.5622	-0.696685	0.519792	-0.45828	-1	-0.825057	-0.83117	0.22637	1	0.00019103	-0.721137	-0.745588	-0.763927	-0.818944	-0.45828	1	0.0368687	1	1	1	1	-0.0120349	0.794874	0.000850292
		Gbp8	-1	-0.63109	-0.63931	-0.491362	-0.458484	0.412764	-0.0392987	-0.688626	-0.894109	-0.335195	-0.853012	1	-0.573555	-0.984522	-1	-1	0.33879	1	0.71688	-0.721503	-0.0639567	-0.87767	-0.935206	-0.770819	1	-0.433826	0.733318	1	1	1	-0.0557373	1	0.0277571
		Gbp9	-0.69657	-0.631129	-0.86269	-0.369365	-0.605959	0.828711	0.274978	-0.772079	-0.661332	-0.374398	-0.792215	0.280012	-0.470043	-1	-0.741875	-0.933165	0.561912	1	0.506539	-0.756977	-0.616027	-0.993572	-0.887859	-1	1	-0.24855	1	1	1	1	-0.0572609	1	0.0176611
		Cdc7	-0.821742	-0.575065	-0.575065	0.2143	-0.131047	-0.229718	-0.328388	-0.377724	-0.229718	-0.920412	-0.180382	-0.52573	-0.673736	-0.6244	-0.427059	0.016959	-0.0817116	1	0.11563	-0.920412	-0.920412	-0.6244	-0.6244	-0.328388	1	-0.131047	0.904995	1	1	0.658318	-0.476394	-0.131047	0.013505
		Rpl5	-0.557707	-1	0.0883976	-0.472561	-0.528768	-0.573845	-0.423589	-0.928897	-0.997347	-1	-0.902184	0.0833891	-0.0562941	-1	-0.821491	-0.04739	0.321574	0.999956	0.318235	-0.702955	-0.522647	-0.850986	0.0594593	-0.658991	1	-0.238828	1	1	1	1	1	0.318235	0.000350928
		Dipk1a	-0.700062	-0.997882	-0.360548	-0.527327	-0.485632	-1	-0.330766	-0.807277	-1	-1	-0.545196	0.890294	-0.598804	-0.777495	-0.735801	0.0504432	0.306568	0.211266	-0.146118	-0.0448591	-0.569022	-1	0.55078	0.0861815	1	-0.0865538	1	-0.45585	1	1	1	1	0.00194633
		Mtf2	-0.231314	-0.782275	0.223828	-0.926004	-0.818208	-0.842162	-0.626569	-0.458885	-1	-1	-1	-0.626569	-0.0276978	-0.638546	-0.866117	-0.303178	0.559196	1	0.0561442	-0.398998	-0.255269	0.223828	-0.0396752	-1	1	-0.0875849	1	1	1	1	-0.0157204	0.619083	0.0227561
		Slc49a3	-0.535668	-0.862454	-1	-0.951577	-0.11976	-0.639646	-0.164321	0.370419	-1	-1	-0.179175	-0.342568	-0.327714	-0.595084	-0.877308	-0.11976	0.385273	0.207026	0.934867	0.147611	-0.416837	-1	0.0733411	-0.327714	0.682351	-0.728769	1	0.459542	1	1	1	0.177318	0.0455987
		Pcgf3	-0.80137	-0.504885	-0.612307	-1	-0.556447	-1	-0.766995	-1	-1	-1	-0.255665	0.238477	-1	-1	-0.728323	-0.552151	0.728323	0.388869	1	0.247071	-0.350197	-0.363087	0.814261	-0.135352	1	0.393166	1	0.878714	1	1	1	0.0408205	0.00194633
		Crlf2	-1	-0.426907	-0.721484	-0.942417	-0.856499	-0.696936	-1	-0.672388	0.0640552	-0.537373	-0.64784	0.837321	0.1377	-0.451455	-0.1937	-0.402359	-0.0464113	1	-0.402359	-0.279618	-0.218248	-0.328715	0.579566	-0.598744	1	-0.304166	0.996883	1	1	0.370907	-0.439181	0.32181	0.00063427
		Pole	-0.41981	-0.5351	-0.655879	-0.644899	-0.4253	-0.579019	-0.260602	-0.47471	-0.255112	-0.568039	-0.41432	-0.666859	-0.710778	-0.600979	-0.584509	-0.194722	-0.600979	1	-0.277071	-0.47471	0.189575	-0.0355132	-0.00257342	-0.47471	1	-0.699798	1	1	1	-0.0300232	-0.44726	0.0303663	0.000253264
		Noc4l	-0.440412	-1	0.184774	-0.228484	-0.440412	-0.758303	-0.938441	-0.292063	-1	-1	-0.588761	-0.292063	-0.917249	-0.885459	-0.705321	1	0.566244	0.852346	-0.175502	-0.800688	-0.419219	0.142389	-0.0695387	-0.50399	1	-0.0695387	1	1	1	0.894731	0.0576178	0.937117	0.0195896
		Ep400	-0.079852	-0.890608	-0.0472209	-0.509076	-0.792715	-0.62956	-0.574338	-0.835386	-0.398632	-1	-0.499035	-0.571828	-1	-1	-0.672231	0.123465	1	0.92418	-0.32584	-0.825346	-1	-0.534177	0.728394	-0.150134	1	0.492447	1	0.90912	1	0.750985	0.635521	1	0.00969209
		Cmklr1	-0.9281	-1	-0.623004	-0.746949	-0.689744	0.244613	-0.0223459	-0.365579	-0.746949	-0.403716	-0.699278	1	-0.499059	-0.851826	-0.785086	-0.909032	0.273216	0.778532	-0.251168	-1	-0.708812	-0.880429	-0.508593	-0.356045	1	0.168339	1	1	1	1	0.00625686	0.826203	0.000151388
		Sart3	-0.289881	-0.375376	0.0378493	-0.603363	-0.524992	-0.845598	-0.97384	-0.710231	-0.795726	-1	-0.446622	-0.510743	-0.767228	-0.539241	-1	0.00222643	0.379829	1	-0.467996	-0.638985	-0.425248	-0.546366	0.728933	-0.596238	1	-0.382501	1	1	1	1	-0.14739	0.643438	0.0308094
		Selplg	-0.668811	-0.771953	-0.786688	-0.639342	-0.123632	0.148957	-0.270978	-0.720382	-0.676179	-0.550935	-0.388855	0.119488	-0.108898	-0.911932	-0.64671	-0.469895	0.090019	1	-0.21204	-0.97087	-0.639342	-0.794055	-0.904565	-0.676179	1	-0.0720613	1	1	1	1	-0.352018	0.753075	0.000189316
		Coro1c	-0.61783	-0.927503	-0.160253	-0.585476	-0.0770572	-0.206473	-0.185674	-0.224961	-0.562366	-0.883594	-0.881283	-0.694093	-0.47917	-0.892838	-0.474548	0.0592914	-0.377486	1	-0.449127	-1	-0.721824	-0.922881	0.281147	-0.271181	1	-0.442194	1	1	1	1	-0.164875	0.736413	0.00348783
		Gm17122	-0.751818	-0.949016	-0.088515	-0.58151	-0.124369	-0.402239	-0.680109	0.162464	-0.957979	-0.715963	-0.877307	-0.724927	-0.45602	-0.626328	-0.348458	0.198318	-0.563583	1	-0.402239	-0.957979	-0.187114	-1	0.171428	-0.491875	1	-0.680109	1	1	1	1	-0.0436973	0.709241	0.00650524
		Ung	-0.985575	-0.126379	-0.210324	-0.531288	-0.388088	-0.891754	-0.590542	-0.585604	-0.432529	-0.921382	-0.99545	-0.180696	-0.644859	-0.200448	-0.38315	0.0118818	0.20446	1	-0.422654	-0.19551	0.0464472	-0.10169	-0.546101	-0.625108	1	-0.669549	1	1	0.5353	0.174833	0.179771	0.293342	0.0147923
		Trpv4	-1	-0.807208	-0.949918	-1	-0.593142	-0.0936539	0.833966	0.905321	-0.664497	-0.949918	-1	0.0490568	0.477189	-1	-0.878563	-0.593142	0.120412	1	-0.165009	-0.521786	-0.450431	-0.735852	0.691255	-0.521786	0.905321	0.548544	0.905321	1	1	1	0.191768	0.405834	0.0453916
		Gltp	-0.755387	-0.858646	-0.568538	-0.799641	-0.489865	-0.126	-0.189922	-0.425943	-0.765222	-0.573455	-0.553787	-0.00307318	-0.170254	-0.907817	-0.696382	-0.543953	-0.155503	1	-0.19484	-0.760304	-0.455445	-0.858646	-0.39644	-0.593124	1	-0.0817466	1	1	1	1	-0.0817466	0.488635	1.08092e-06
		Oasl2	-0.653805	-1	-0.847675	-0.577065	-0.560909	0.267076	0.355932	-0.40339	-1	-0.136819	-0.75074	-0.233754	-0.484169	-1	-0.653805	-0.278183	0.747711	1	0.214569	-0.322611	-0.774974	-0.795168	-0.819402	-1	1	-0.161053	1	1	1	1	-0.136819	0.339777	0.00323064
		Dynll1	-0.792178	-0.832162	-0.563382	-0.747752	-0.621136	-0.658899	-0.678891	-0.596702	-0.907687	-0.923236	-0.698883	0.0963497	-0.530062	-0.572267	-0.756637	-0.356799	0.987099	1	-0.265725	-0.445652	-0.494521	-0.401226	-0.061364	-0.736645	1	-0.192422	1	1	1	0.909353	0.120784	0.616139	2.99499e-08
		Srsf9	-0.752263	-0.411916	0.226233	-0.574999	-0.752263	-1	-0.957888	-0.752263	-1	-0.986251	-0.426097	0.169508	0.0489691	-0.504093	-0.879892	-0.248834	-0.220472	1	0.105693	-0.702629	-0.128295	-0.71681	0.885653	-0.560818	1	-0.801896	1	1	1	1	0.212052	0.616213	0.0375836
		Pxn	-0.213567	-0.686386	-0.674783	-1	-1	-0.93875	-1	-0.631272	-0.837224	-1	-0.634173	0.72047	-0.715393	-0.642875	-0.259978	-0.436923	0.584135	0.714668	-0.213567	0.262154	-0.590662	-0.886537	1	-0.129445	0.769782	-0.196162	1	0.787187	1	1	1	0.415893	0.0151923
		Rplp0	-0.734945	-1	-0.36414	-0.672014	-0.559717	-0.987801	-0.799007	-0.877766	-0.911681	-1	-0.796746	0.687982	-0.380344	-0.752657	-0.690856	-0.00237877	0.654821	1	-0.0977179	-0.350951	-0.131633	-0.604561	-0.102617	-0.563109	1	-0.265409	1	1	1	1	0.504464	0.164936	0.000153371
		Rab35	-0.134449	-1	-0.032282	-0.452303	-0.480683	-0.719073	-0.401219	-0.514739	-0.588526	-1	-0.446627	-0.565822	-0.463655	-1	-1	0.450175	0.166377	1	-0.202561	-0.826917	-0.946112	-1	0.370711	0.177729	1	0.177729	1	1	1	1	-0.140125	0.77938	0.0268149
		Prkab1	-0.154866	-1	-0.278469	-1	-0.657003	-0.834682	-0.803782	-0.579751	-1	-1	-0.853995	-0.170316	-0.823095	-0.363446	-0.664728	-0.189629	0.980737	1	0.366584	0.134829	-0.463873	-0.201217	0.803057	-0.301644	1	-0.556576	1	1	1	1	0.293195	0.40521	0.00257414
		Ksr2	-0.650478	-0.491177	-0.544277	-0.677028	-0.677028	-0.225676	-0.411527	-0.703578	-0.756678	-0.464627	-0.358426	0.278776	-0.252226	-0.650478	-0.650478	-0.942529	-0.172576	1	-0.331876	-0.783228	-0.252226	-0.756678	-0.942529	-0.411527	1	-0.305326	1	1	1	1	0.119475	0.146026	5.558e-05
		Rbm19	-0.158567	-1	-0.548263	-0.32094	-0.134211	-0.994789	-0.775585	-0.361534	-0.881128	-1	-0.629449	-0.0773809	-1	-0.467076	-0.515788	-0.101737	1	0.0119243	-0.653805	-0.304703	-0.361534	-0.199161	-0.0611436	-0.458958	1	0.141823	1	0.82379	1	1	0.198653	1	0.000686966
		Gm10390	-0.555926	-1	-0.614734	0.032161	-0.232478	-1	-0.732351	-0.3795	-0.644139	-1	0.2968	0.208587	-0.908777	-0.291287	-0.732351	-0.702947	1	0.208587	-0.497117	-0.291287	-0.555926	-0.350095	-0.144265	-0.0266477	1	0.032161	1	0.855482	1	0.50263	0.208587	1	0.00797494
		Oas2	-0.802979	-0.985054	-0.734701	-0.388758	-0.525315	-0.306825	-0.19758	-0.32048	-1	-0.220339	-0.6118	0.353197	-0.689182	-0.912224	-0.752908	-0.475244	0.74921	1	0.134707	-0.411518	-0.365999	-0.561729	-0.97595	-1	1	0.130155	1	1	1	1	-0.111094	0.230296	0.000503771
		Oas3	-0.685741	-1	-0.725222	-0.456749	-0.630467	-0.314617	-0.24355	-0.401475	-0.788392	-0.464646	-0.448853	0.301292	-0.575193	-0.796288	-0.598882	-0.338305	0.553972	0.948785	-0.535712	-0.211965	-0.504127	-0.780496	-0.843666	-0.590986	1	-0.133003	1	1	1	1	-0.290928	0.174952	1.78811e-05
		Oas1g	-0.644097	-0.950731	-0.884071	-0.884071	-0.59077	-0.270804	-0.270804	-0.444119	-0.724088	-0.350795	-0.790748	0.302467	-0.364127	-0.80408	-0.777416	-0.550774	0.609101	1	-0.0441619	-0.484114	-0.257472	-0.617433	-0.964063	-0.790748	1	0.0624933	1	1	1	1	0.00916568	-0.0174981	3.32603e-05
		Oas1a	-0.612273	-0.987029	-0.782084	-0.577139	-0.465884	-0.237516	-0.424895	-0.448317	-0.793795	-0.460028	-0.582995	-0.202383	-0.612273	-0.828929	-0.758662	-0.518584	0.289485	1	-0.337061	-0.465884	-0.313639	-0.454173	-0.846496	-0.852351	1	0.219218	1	1	1	1	0.18994	0.0786842	1.75392e-06
		Rpl6	-0.655585	-0.893317	0.0415404	-0.330795	-0.529017	-1	-0.689738	-0.467408	-1	-1	-0.658933	0.182841	-0.675675	-0.648888	-0.593975	-0.332804	0.140651	1	-0.125207	-0.670987	-0.247087	-0.652906	0.14266	-0.731257	1	-0.592636	1	1	1	1	0.985773	0.194895	0.00245241
		Naa25	0.215501	-0.488358	-0.390352	-0.403716	-0.639821	-0.835832	-0.639821	-0.884835	-0.541815	-1	-0.786829	-0.572999	-1	-1	-0.813558	-0.0918803	1	0.438241	0.00612535	-0.31462	-0.88929	-0.662095	0.398148	-0.256708	1	0.527337	1	0.963908	1	0.745623	1	1	0.00602648
		Hvcn1	-1	-0.810918	-0.79486	-0.570051	-0.0883178	0.345242	-0.120433	-0.152549	-1	-0.473705	-0.3613	-0.00802889	0.0883178	-0.586109	-0.602167	-0.104376	-0.65034	0.184665	0.345242	-0.618225	-0.762745	-1	-0.281011	-0.682456	0.441589	0.07226	1	1	1	1	-0.07226	0.553994	0.00634547
		Arpc3	-0.680937	-1	0.299053	-0.696283	-0.0626881	-0.621743	-0.37839	-0.0451491	-1	-1	-0.431007	-0.382774	-0.691899	-0.551587	-0.854134	-0.200808	-0.00787883	0.702449	-0.152575	-0.599819	-0.121882	-0.906751	-0.0758423	-0.41566	1	-0.211769	1	1	1	1	0.261783	0.255206	0.0361369
		Atp2a2	0.0862098	-0.833521	0.272557	0.0256948	-0.856575	-0.755717	-0.578974	-1	-0.578974	-1	-0.925735	-0.931498	-1	-1	-0.761	-0.134238	1	1	0.0280962	-0.798941	-0.297532	0.216845	0.466109	-0.617877	0.884431	-0.0703606	1	1	1	1	0.2423	0.337395	0.0303393
		P2rx7	-0.59293	-0.677966	-0.720484	-0.794891	-0.731114	-0.1146	-0.157118	-0.327191	-0.486634	-0.677966	-0.0720817	1	-0.837409	-0.667337	-0.805521	-0.571671	-0.465375	1	-0.369709	-0.763003	-0.35908	-1	-0.539782	-0.677966	1	0.151139	1	1	1	1	-0.199636	0.11925	0.000218664
		Zcchc8	-0.392162	-0.562086	-0.44251	-1	-0.694249	-0.914521	-1	-0.782358	-1	-1	-0.360695	-0.0334341	-0.73201	0.00432676	-1	-0.272586	0.57074	0.992402	0.539272	0.71549	0.0169137	-0.247412	0.375642	-0.241119	1	-0.203358	1	1	1	1	0.482631	0.432283	0.00587411
		Kntc1	-0.56754	-0.518693	-0.499154	-0.460077	-0.469846	-0.469846	-0.420999	-0.538232	-0.264689	-0.528462	-0.518693	-0.548001	-0.469846	-0.55777	-0.528462	-0.333075	-0.518693	1	-0.420999	-0.499154	-0.147457	-0.352613	-0.342844	-0.460077	1	-0.352613	0.907636	1	1	0.262857	-0.333075	0.0283922	9.9365e-08
		Hip1r	-0.796959	-0.909454	0.0439435	-0.271043	-0.915079	-0.856019	-1	-1	-0.358227	-1	-0.844769	0.657043	-0.690088	-0.504471	-0.493221	0.977654	1	1	-0.695713	0.0805044	-0.23167	-0.614154	-0.34979	-0.57478	0.879221	-0.0769889	1	0.90172	1	0.808911	-0.330103	1	0.0189027
		Vps37b	-0.843435	-0.867486	-0.554824	-0.97331	-1	-1	-1	-0.930018	-0.545204	-1	-0.934828	0.91228	-0.17001	-0.246973	-0.251783	-0.271023	1	1	0.0416381	0.383161	0.320628	0.200374	-0.550014	-1	1	0.503415	1	1	1	0.488985	0.277337	1	2.81527e-05
		Rilpl1	0.643199	-1	-0.30901	-0.858362	-0.894985	0.313588	-0.894985	-0.30901	-1	-0.638621	-0.0160228	-0.0526462	-0.418881	-1	-0.162517	-0.162517	-1	0.606576	0.240341	-0.638621	-1	-0.858362	0.423459	-0.19914	0.569952	0.350212	1	0.533329	1	1	0.130471	1	0.0458786
		Ddx55	-0.442102	-1	-0.27728	-0.922834	-0.359691	-1	-0.497043	-0.0163106	-1	-1	-0.483308	-0.64813	-1	1	-0.812953	0.615509	0.780332	0.849008	-0.359691	-0.0575162	-0.661865	-0.483308	-0.0849866	-0.661865	1	0.0248951	1	0.958889	1	1	0.203453	1	0.0241035
		Ncor2	-0.437825	-0.849895	-0.586572	-1	-1	-1	-1	-1	-0.451895	-1	-0.711198	0.251639	-0.524259	-0.500138	-0.488077	0.215457	1	0.587326	-0.395612	-0.154401	-0.0257544	0.856679	-0.0659564	-0.33732	1	0.864719	1	0.438578	1	0.319983	0.25968	1	1.65083e-05
		Scarb1	-0.62383	-1	-0.833911	-0.91633	-0.469294	-0.903788	-0.994271	-0.658769	-1	-1	-0.473325	0.270243	-0.339841	-1	-0.882287	-0.0966135	0.788502	0.640684	0.551993	-0.0164335	0.0167135	-0.358206	0.202606	0.409998	0.758042	1	1	0.672487	1	1	0.895557	0.977081	2.04543e-08
		Dhx37	-0.425393	-0.784359	0.158807	-0.777321	-0.721012	-0.657665	-0.650627	-0.502817	-0.728051	-1	-0.777321	-0.953285	-1	-0.798436	-0.812513	0.454427	1	1	-0.608395	-0.397239	-0.833629	0.172885	0.201039	-0.207198	1	-0.108658	1	0.700776	1	0.982319	-0.0734649	1	0.00413877
		Ran	-0.264552	-0.915969	-0.0529449	-0.59925	-0.48584	-1	-0.803941	-0.689148	-0.187101	-1	-0.542545	-0.671169	-0.63106	-0.891074	-0.492755	0.31218	0.581875	1	-0.513501	-0.606165	0.0494008	0.0438686	0.144831	-0.643508	1	-0.736172	1	1	1	0.435272	-0.0474127	0.404845	0.037822
		Gusb	-0.497607	-1	-0.0959351	-0.433604	-0.0385533	0.140213	0.30353	-0.12904	-0.272494	-0.998594	-0.775688	-0.411534	-0.594715	-1	-0.596922	-0.279115	0.0232424	0.563955	-0.210698	-1	-0.784516	-0.857346	-0.457881	-0.574852	1	0.314565	1	1	1	1	0.0144144	0.290288	0.00296301
		Ncf1	-0.657165	-0.663816	-0.357887	-0.763575	-0.657165	0.00124699	-0.590659	-0.743623	-0.584008	-0.584008	-0.91654	1	-0.431044	-0.896588	-0.896588	-0.843383	-0.0652593	0.945636	-0.198272	-0.956443	-0.490899	-0.81678	-0.477598	-0.490899	1	0.367032	1	1	1	1	-0.251477	1	4.3915e-05
		Rfc2	-1	-0.741966	-0.511312	-0.673491	-0.122084	-0.716738	-0.788818	-0.460857	-0.705926	-0.860897	-0.695115	-0.0427971	-0.940184	-0.93658	-0.871709	-0.0572129	0.724847	1	0.0761337	0.144609	0.0148664	-0.687907	-0.305886	-0.78161	1	-0.496897	1	1	1	0.984333	0.223896	0.184253	0.00170729
		Lat2	-0.741771	-0.790444	-0.433502	-0.498401	-0.190133	-0.0927847	-0.0603354	-0.433502	-0.628198	-0.417278	-0.709321	-0.579524	-0.125234	-1	-0.806669	-0.0116615	-0.0441108	0.783346	0.199259	-0.806669	-0.563299	-0.887792	-0.433502	-0.806669	1	0.442629	1	1	1	0.815795	-0.611973	0.37773	0.000469883
		Eif4h	-0.74988	-1	-0.09812	-0.939713	-0.489176	-1	-1	-0.641043	-0.949838	-1	-0.672682	-0.242393	-0.156335	-1	-0.680275	0.356214	1	1	0.805486	-0.366417	-0.0652156	-0.103182	0.652354	-0.336044	1	-0.384135	1	1	1	0.535923	0.692851	0.959883	0.0157701
		Eln	-0.466663	-0.790127	-0.358842	-0.515183	-0.056943	-0.331887	-0.401971	-0.218675	-0.277976	-0.698479	-0.412753	-0.746998	-0.0892894	-0.639177	-0.418144	-0.412753	-0.159373	0.902665	-0.455881	-0.466663	-0.639177	-0.623004	0.0185318	-0.606831	0.320431	0.406688	1	1	1	0.147917	-0.639177	0.180263	0.000302109
		Baz1b	-0.506884	-0.634879	-0.580525	-0.541951	-0.480584	-0.734821	-0.769888	-0.90139	-0.764628	-1	-0.734821	0.275113	-1	-0.475324	-1	0.215498	0.925608	0.743259	0.666111	-0.326289	-0.236867	-0.575265	-0.335055	-0.71904	1	-0.0212047	1	0.969442	1	1	1	0.59773	0.00918173
		Hip1	-0.622346	-0.931075	-0.647721	-0.690013	-0.529305	0.409567	-0.0514107	-0.351681	-0.512388	-0.673096	-0.436264	0.0247141	-0.207889	-1	-0.787284	-0.588513	0.14313	0.79442	-0.0683273	-1	-0.719617	-0.998741	-0.744992	-0.389743	1	0.181193	1	1	1	1	-0.131765	0.621025	0.000179191
		Hspb1	-1	-0.691084	-0.702519	-0.631623	-0.288583	-0.368626	-0.661354	0.0201536	-0.871752	-0.864891	-0.471538	-1	0.200822	-0.229123	-0.450955	0.0178667	0.6948	0.0361622	-0.54472	0.324316	0.408933	-0.608754	-0.835161	-1	1	0.386064	1	-0.688797	1	1	1	0.118492	0.0019431
		Rasa4	-1	-0.912812	-0.262623	-0.524639	-0.776951	0.0382107	0.00909779	-0.534344	-0.912812	-0.349962	-0.815769	0.998937	-0.485822	-0.951629	-0.602274	-0.534344	0.271114	0.785443	-0.194693	-0.476118	-0.524639	-0.93222	-1	-0.72843	1	0.115845	1	1	1	1	-0.23351	1	0.000455046
		Lrwd1	-0.499475	-1	-0.0632391	-0.766064	-0.608534	-0.935711	-0.899358	0.0458199	-1	-0.959946	-0.341945	-0.123827	-0.693358	-0.00265074	-0.354063	0.457821	-0.257122	1	-0.123827	-0.705475	-0.390416	-0.511593	-0.148063	-0.947829	0.990998	-0.438887	1	1	1	1	0.542644	1	0.016324
		Orai2	-0.46782	-0.982851	-0.433484	-0.948515	-0.364814	0.768254	-0.364814	-0.46782	-0.227472	-0.433484	-1	0.768254	-0.261807	-1	-0.46782	-0.811174	0.424901	0.665248	0.390565	-0.982851	-0.605161	-1	-0.502155	-0.811174	0.253224	0.184553	1	1	1	1	-0.399149	1	0.0141912
		Prkrip1	-0.612542	-1	0.106007	-0.662673	-0.378596	-0.495569	-0.51228	0.156138	-1	-1	-0.077808	-0.445438	-0.612542	-0.194781	-0.696094	0.791135	0.857977	0.640741	-0.127939	-0.328465	-0.261623	-0.762936	-0.629253	-0.679384	1	0.0224547	1	0.824556	1	1	-0.311754	1	0.0413257
		Sh2b2	-0.540846	0.0231319	-0.505598	-0.893333	-1	-0.611344	-0.294106	-1	-0.0473654	-1	-0.893333	1	-1	-0.71709	-0.223609	-0.999079	0.551862	1	0.0231319	-1	-0.540846	-0.4351	0.516613	-0.4351	0.58711	-0.0473654	1	1	1	1	0.305121	1	0.010151
		Plod3	-0.656174	-0.989046	0.000693484	-0.92691	-0.855897	-0.95354	-0.993485	-0.580723	-0.602915	-0.90028	-0.238974	0.506659	-0.265604	-0.265604	0.0628296	0.34688	0.883914	1	-0.669489	-0.425383	-0.487519	-0.824829	0.0361998	-1	1	-0.611791	1	1	1	0.932735	-0.580723	0.55548	0.0257661
		Ap1s1	-1	-1	-0.150829	-0.544689	-0.133554	-0.582693	-0.392673	-0.0817303	-1	-1	-0.527414	-0.192288	-0.506685	-1	-0.589603	-0.123189	0.419232	0.605797	-0.0506361	-0.0990049	0.0841055	-0.745074	0.0357368	-0.527414	1	-0.3063	1	1	1	1	0.384683	0.308675	0.000304886
		Ache	-0.124926	-1	-1	-0.64314	0.319256	-0.198957	-1	-0.347018	-0.7912	-0.347018	-1	-0.865231	-1	0.097165	-0.124926	0.541348	-1	0.541348	0.097165	-0.124926	-0.569109	-0.569109	0.98553	0.245226	0.837469	0.0231345	1	-0.124926	1	0.541348	0.541348	1	0.0313074
		Ephb4	-0.37586	-1	-0.997729	-0.842262	-0.366438	0.344943	0.132942	0.052853	-0.91764	-0.762173	-0.465372	-0.328749	-0.738617	-1	-0.884662	0.28841	0.0716975	1	-0.0743476	-0.748039	-1	-1	0.679434	0.0858309	0.533388	0.28841	1	1	1	0.962101	0.783078	1	0.0446155
		Gm36266	-0.757784	-1	-0.494207	-1	-0.0549119	-0.318489	-0.669925	0.0329471	-0.582066	-0.933502	-0.406348	0.0329471	-1	-0.23063	-0.582066	0.208665	-0.406348	1	0.823679	0.560101	-0.582066	-0.142771	0.0329471	-0.582066	-0.757784	0.472242	1	1	1	1	-0.0549119	-0.845643	0.0384799
		Lrch4	-0.614479	-0.990211	-0.255825	-0.375377	-1	-0.711258	-1	-0.665715	-1	-1	-0.500621	0.381781	-0.933282	-0.472156	-0.221668	-0.193203	0.53549	1	-0.0964237	0.239458	-0.358298	-0.711258	0.0857495	-0.426613	1	0.0288204	1	1	1	1	-0.238747	0.609498	0.00207658
		Sap25	-0.7064	-1	-0.151773	-1	-1	-0.331652	-0.976219	-0.226723	-1	-1	-0.571491	-0.0468435	-0.7064	0.387864	-0.166763	0.148025	-0.541511	1	0.207985	-0.346642	0.807582	-0.466561	-0.136783	-0.136783	0.582733	0.312915	1	1	1	1	-0.226723	0.357884	0.00365644
		Tsc22d4	-1	-1	-0.395057	-0.711526	-0.479825	-0.169007	-0.72848	0.0118323	-0.440267	-0.50243	-0.869761	0.435675	0.396116	-0.632409	0.00618104	-0.259427	-0.0955412	1	-0.18031	-1	-0.971483	-1	0.192672	-0.491128	1	0.0570422	1	1	1	0.718237	0.0570422	0.283092	0.0177386
		Zcwpw1	-0.423868	0.104855	-0.403532	-1	-1	-1	-0.179842	0.267539	-1	-0.667893	-0.444203	-0.566216	-0.606887	-0.362861	-1	0.00317742	-0.0985	1	-0.932255	-0.281519	0.206532	-0.7289	0.287874	-0.708564	1	-0.667893	1	1	1	1	0.389552	0.206532	0.0386862
		Pilra	-0.749176	-0.754778	-0.379489	-0.72117	-0.771582	-0.396293	-0.0826194	-0.592339	-0.793987	-0.474712	-0.631549	1	-0.289868	-0.821993	-0.63715	-0.754778	0.376689	0.813591	-0.306672	-0.575535	-0.4243	-0.810791	-0.715568	-0.502718	1	-0.413097	1	1	1	1	-0.12743	0.438303	4.30738e-05
		Pilrb1	-0.617253	-0.472655	-0.646173	-0.458195	-0.84861	-0.516035	-0.429276	-0.559414	-0.761852	-0.487115	-0.819691	1	-0.443736	-0.617253	-0.443736	-0.747392	0.221416	0.71305	-0.0533206	-0.776311	-0.241298	-0.718472	-0.805231	-0.313597	1	-0.241298	1	1	1	1	-0.299137	0.178036	0.00098684
		Gm36551	-0.876293	-0.549471	-0.614835	-0.876293	-0.614835	-0.745564	0.365633	-0.614835	-0.353377	-0.484106	-0.614835	1	-0.288013	-0.222648	-1	-1	0.627091	0.823185	0.0388102	-0.876293	-0.0265543	-0.745564	-1	-0.0265543	1	-0.157283	1	0.953914	1	0.953914	-0.484106	0.365633	0.0117319
		Pilrb2	-0.832647	-0.501981	-0.623805	-0.327947	-0.989278	-0.258333	-0.380157	-0.414964	-0.641209	-0.484578	-0.467174	1	-0.519385	-1	-0.484578	-1	0.0723331	0.785875	-0.153912	-0.501981	-0.536788	-0.902261	-0.79784	-0.432367	1	-0.0494911	1	1	1	1	0.211561	0.0549297	0.000127002
		Gm43495	-0.522329	-0.118597	-1	-0.28009	-0.845316	-0.683823	-0.28009	-0.118597	-0.360836	-0.441583	-0.683823	0.365883	-0.683823	-1	-0.845316	-1	-0.118597	0.446629	-0.28009	-0.441583	-0.441583	-0.845316	-0.522329	0.20439	1	-0.28009	1	1	1	1	0.285136	0.123643	0.000280502
		Mcm7	-0.359838	-0.597789	-0.524421	-0.528386	-0.343975	-0.556147	-0.441138	-0.447087	-0.351906	-0.764354	-0.564079	-0.825824	-0.528386	-0.756422	-0.526403	-0.145683	-0.419326	1	-0.607703	-0.655293	0.0704556	-0.173444	-0.268624	-0.369753	1	-0.518472	1	1	1	0.310389	-0.131802	0.11408	0.000893484
		Cnpy4	-0.0820125	-0.6433	-0.157862	-0.203372	-0.794999	-0.55228	-0.446091	-0.53711	-1	-0.521941	-0.931529	-0.142692	-0.946699	-0.400581	-0.430921	0.145537	0.448935	1	-0.0213327	-1	-0.59779	-1	-0.203372	-0.825339	1	-0.0365027	1	1	1	1	0.00900715	0.539955	0.0166004
		Trappc14	-0.630465	-1	-0.0754075	-0.83496	-0.536981	-0.338329	-0.934286	-0.227318	-1	-0.963499	-0.560352	0.1992	-0.601251	-0.233161	-0.449341	0.397852	0.28684	1	-0.116306	-0.566195	-0.268217	-0.98687	-0.478554	-0.782375	1	-0.0286658	1	1	1	1	-0.636307	1	0.00284838
		Adap1	-0.834867	-1	-0.682641	-0.728309	-0.591305	-0.0432894	0.00237854	-0.697864	-0.880535	-0.743532	-0.682641	0.00237854	-0.134625	-1	-0.713086	-0.606528	0.565617	0.991851	-0.39341	-0.408633	-0.743532	-0.941426	0.230718	-0.62175	1	0.230718	1	1	1	1	-0.0280668	0.702621	4.53716e-06
		C130050O18Rik	-1	-0.937218	-0.648844	-0.821868	-0.0720937	-0.360469	0.0432562	-0.245119	-0.0720937	0.0432562	-0.937218	1	-0.591169	-0.764193	-1	-0.706519	0.562331	1	-0.533494	-1	-0.302794	-0.821868	-0.994893	-0.533494	1	-0.418144	1	1	1	1	-0.0144187	1	0.00897781
		Ints1	-0.510819	-1	-0.214463	-0.943699	-0.737248	-0.857123	-1	-0.827154	-0.307698	-1	-0.324348	-0.787196	-0.683971	-0.640683	-0.534128	0.631318	1	1	-0.4975	-0.0579601	0.125181	0.285014	0.484805	-0.327678	1	-0.167845	1	1	1	0.354941	-0.827154	0.844428	0.00622645
		Eif3b	-0.18764	-1	-0.138412	-0.293868	-0.432483	-0.913101	-0.536121	-0.771895	-0.810759	-1	-0.92217	-0.885896	-0.904033	-0.7706	-0.635871	0.195818	0.270955	1	-0.153958	-0.559439	-0.117685	-0.0347752	0.364228	-0.597007	1	-0.463574	1	1	1	1	0.61814	0.659595	0.00762583
		Chst12	-0.587235	-1	-0.468552	-0.982846	-0.508113	-0.428991	-0.349869	-0.468552	-0.310307	-0.547674	-0.428991	0.00618142	-0.191624	-0.943285	-0.943285	-0.112502	-0.587235	0.520476	-0.270746	-0.428991	-0.152063	-1	0.00618142	-0.666357	1	0.32267	1	1	1	1	-0.349869	0.916087	5.60686e-07
		Lfng	-0.703555	-0.952576	-0.646959	-0.782789	-0.409258	-0.182875	-0.646959	-0.25079	-0.499811	-0.658279	-0.443215	0.756614	-0.239471	-0.997853	-0.703555	-0.556406	-0.25079	1	-0.0810026	-0.839385	-0.658279	-1	-0.477172	-0.171556	1	-0.11496	1	1	1	1	-0.284747	0.620784	0.000142948
		Ttyh3	-0.870178	-0.884561	-0.342797	-0.697581	-0.553749	-0.0934902	-0.644842	-0.678403	-0.414713	-0.524983	-0.529778	0.429096	-0.0934902	-0.898944	-0.496217	-0.366769	-0.160611	1	-0.318825	-0.822234	-1	-1	-0.155817	-0.683197	1	-0.026369	1	1	1	1	0.0455465	0.956476	9.28955e-06
		Card11	-0.59268	-0.675936	-0.625982	-0.426167	-0.176399	0.0733695	0.0900207	-0.675936	-0.45947	-0.476121	-0.742541	-0.476121	-0.259655	-0.942355	-0.775843	-0.32626	0.206579	1	-0.19305	-0.759192	-0.45947	-0.792494	-0.859099	-0.742541	1	0.273184	1	1	1	1	-0.609331	0.189928	0.00133187
		Arpc1b	-0.783025	-0.656129	-0.175195	-0.730998	-0.941645	-0.208188	-0.546999	-0.451828	-0.632019	-0.832514	-0.681509	0.169961	-0.349042	-0.742418	-0.555882	-0.139664	-0.0127689	1	0.0506789	-0.998748	-0.708157	-0.91119	-0.137127	-0.727191	1	-0.213264	1	1	1	1	-0.25387	0.796825	8.8567e-05
		Cyp3a11	-1	-1	-0.159993	-0.943403	-0.0958853	0.166344	0.450698	-0.343383	-1	-0.982417	-0.646866	-1	0.816105	-1	-0.0890516	-0.747607	0.0106811	0.775355	1	-1	-0.0112203	-0.0371827	-0.010184	-0.796227	1	0.423027	1	1	0.705702	0.574069	1	1	0.0265125
		Usp12	-0.147451	-0.928562	-0.242708	-0.687243	-0.738047	-0.566583	-0.0966466	-1	-0.337965	-1	-0.217306	0.122446	-0.677717	-1	-0.820603	-0.341141	0.595558	1	0.338362	-1	-1	-1	0.706691	-0.204605	1	0.0303633	1	1	1	1	-0.487202	0.894031	0.00727739
		Lnx2	-0.971304	-1	-0.20336	-0.432651	-1	-0.985862	-0.851199	-0.636466	-0.159685	-1	-0.709257	-0.192441	-0.378058	-0.745652	-0.130569	-0.308906	1	1	0.135118	-0.0650569	-0.534558	-0.647384	-0.0432196	-0.858478	0.782957	0.0550481	1	1	1	1	-0.257953	0.575503	0.000123758
		Slc7a1	-0.525972	-0.853851	-0.438538	-0.810134	-0.198094	-0.066942	-0.066942	-0.7227	-0.613407	-0.87571	-0.635265	-0.635265	0.107927	-0.941286	-0.482255	-0.460397	0.304654	1	0.0860682	-1	-0.657124	-0.941286	0.413947	-0.504114	1	0.107927	1	1	1	0.457664	-0.460397	0.37023	0.00126223
		Uspl1	-0.0257111	-1	0.272295	-0.861423	0.220468	-0.777204	-0.537504	-0.854944	-1	-1	-0.91325	-0.382022	-0.654114	-0.505112	-1	0.317643	0.939568	0.641563	0.0520295	-0.796639	-0.1488	0.110335	-0.446806	-0.880858	1	0.324122	1	1	1	1	0.848871	0.959003	0.0189074
		Alox5ap	-0.642285	-0.737881	-0.992804	-0.674151	-0.578555	-0.0527769	-0.514824	-0.275834	-0.913141	-0.61042	-0.706016	0.982846	-0.721949	-0.897208	-0.642285	-0.546689	-0.0846423	1	-0.307699	-0.929073	-0.323632	-0.562622	-0.228036	-0.546689	1	0.090617	1	1	1	1	-0.0687096	0.0587517	0.000312169
		Gm19719	-0.620483	-0.822574	-0.898358	-0.721529	-0.544699	0.0110519	-0.56996	-0.544699	-0.948881	-0.544699	-0.873097	0.945724	-0.847836	-0.873097	-0.494176	-0.56996	-0.0394709	1	-0.140517	-0.772051	-0.241562	-0.620483	-0.115255	-0.645744	1	0.0615747	1	1	1	1	-0.0394709	0.137359	0.000303796
		Pds5b	-0.644923	-0.569717	-0.337835	-0.970811	-0.669991	-0.0871517	0.0632584	-0.845469	-0.41304	-1	-0.883072	0.132196	-0.695059	-1	-0.688792	-0.532115	0.614762	1	0.125929	-0.914407	-0.601053	-0.738929	0.815309	-0.50078	1	0.138463	1	1	1	1	1	0.928117	0.0157867
		Gm20559	-0.594281	-0.876808	-0.769643	-0.818354	-0.394564	0.00974231	0.155877	-0.350723	-0.92552	-0.550441	-0.604023	0.151006	-0.136392	-0.988845	-0.535827	-0.774514	0.404306	1	0.175362	-0.604023	-0.472502	-0.940133	-0.769643	-0.881679	1	-0.33611	1	1	1	1	-0.0389693	0.136392	0.0018929
		Pdk4	-0.250413	-1	0.119729	-0.471027	-0.637714	-0.390135	0.0290323	-0.0126394	-0.137654	-0.618104	-0.363171	-1	-0.311695	-1	-0.0420547	-0.490638	0.708035	1	-0.108239	-0.892646	-0.865682	-1	-0.608299	-0.944123	0.484969	0.13934	1	1	1	1	-0.0445059	0.0290323	0.0244956
		Asns	-0.526464	-0.47169	-0.346493	-0.440391	-0.534288	-0.557763	-0.448215	-0.565588	-0.362142	-0.565588	-0.620361	0.0134489	-0.542113	-0.549938	-0.518639	-0.111748	-0.0491496	1	-0.0569745	-0.409091	-0.557763	-0.393442	0.506413	-0.346493	0.0369234	-0.150872	0.428164	1	0.84288	-0.323018	0.584661	-0.158697	0.000225873
		Bmt2	0.612138	-1	-0.260317	-1	0.337255	-0.85789	-0.654715	-0.427638	-1	-1	-0.487395	0.612138	-0.343978	-1	-0.511298	-0.296172	0.552381	0.480672	0.0265173	-1	-1	-0.36788	0.504575	-0.822035	1	0.408964	1	0.397012	1	1	0.408964	1	0.0412204
		Mdfic	-0.56697	-0.783592	0.0334909	-0.920406	-0.179331	-0.209734	0.0942971	-0.228736	-0.319945	-1	-0.66198	-0.384552	0.117099	-1	-0.350348	-0.114724	0.554144	0.690958	-0.0159141	-1	-1	-1	0.31852	-0.437757	1	0.177906	1	1	1	0.979787	0.295717	0.80877	0.0311714
		Tfec	-0.565813	-0.682928	-0.682928	-0.378428	-0.753197	-0.0270829	-0.00365985	-0.659505	-0.636082	-0.636082	-0.47212	0.886415	-0.659505	-0.589236	-1	-0.964004	-0.495543	0.675608	-0.331582	-0.729774	-0.284736	-0.893735	-0.659505	-0.331582	1	-0.23789	1	1	1	1	0.253993	0.652185	0.000169692
		Tes	-0.817534	-0.541034	-0.253901	-0.626111	-0.221997	0.224656	-0.13692	-0.583573	-0.743092	-0.721822	-0.64738	-0.434689	-0.147555	-0.753726	-0.636746	-0.434689	0.224656	0.958442	-0.0837474	-0.774995	-0.636746	-0.796265	0.0119639	-0.668649	0.309732	-0.041209	1	1	1	1	-0.105017	-0.0199398	0.000830308
		Cav2	-0.402926	-1	-0.823085	-1	0.043493	0.0960129	0.043493	-0.507966	-0.153457	-0.928125	-0.954385	0.319223	0.135403	-1	-0.783695	-0.219106	0.056623	0.988851	-0.100937	-0.836215	-1	-1	0.647472	-0.652396	0.844422	0.398002	1	1	1	1	-0.140327	0.135403	0.00557405
		Capza2	-0.302323	-1	-0.152152	-0.656059	-0.00364999	-0.414117	0.208258	-0.697773	-0.55094	-1	-0.380746	-0.157158	-0.522574	-1	-0.86463	0.0614241	0.500257	0.662108	0.361766	-0.926367	-1	-1	0.0697669	-0.140472	1	0.0630927	1	1	1	1	0.692142	0.82229	0.0102954
		Impdh1	-0.882729	-1	0.132239	-0.507972	-1	-0.1176	-0.414282	-0.0863698	-0.523586	-0.851499	-0.601661	0.600685	-0.226904	-0.820269	-0.492357	-0.835884	-0.101985	1	-0.273748	-0.835884	-0.101985	-0.710965	-0.429897	-0.523586	1	-0.523586	1	1	1	0.64753	0.413306	0.101009	0.00198497
		Hilpda	-0.715651	-0.757748	-0.0420971	-0.715651	-0.168388	0.273631	0.231534	0.378874	-0.568311	-0.989282	-0.799845	-0.736699	-0.715651	-0.947185	-0.0841942	-0.44202	0.189437	1	0.0210486	-1	-0.357825	-0.757748	-1	-1	1	0.189437	1	1	1	1	0.0841942	0.0420971	0.0467897
		Irf5	-0.459995	-0.0924583	-0.537177	-0.871635	-0.489397	-0.529826	-0.364435	-0.456319	-1	-1	-0.643763	0.289779	-0.540853	-0.474696	-0.562905	-0.489397	-0.136563	1	-0.188018	-0.827531	-0.173316	-0.827531	-0.720945	-0.452644	1	0.113362	1	1	1	1	-0.147589	0.480898	0.00144855
		Nrf1	-0.438813	-0.104736	0.358662	-0.815998	-0.3526	-0.428037	-1	-1	-0.912988	-1	-0.945318	-0.557357	-0.719007	-0.686677	-1	0.444875	0.477205	0.606526	0.617302	-0.869881	-0.104736	-0.772891	0.423322	-0.32027	1	0.0784678	1	1	1	0.800506	0.143128	0.757399	0.00846266
		Tmem209	-0.376054	-0.874966	-0.562315	-0.988052	-0.189794	-0.655445	-0.103316	-0.948139	-0.855009	-1	-0.815096	-1	-0.628836	-1	-0.855009	-0.0900119	0.834637	1	-0.0833597	-0.209751	-0.60888	-0.243011	0.402247	-0.535706	1	-0.0301426	1	1	1	0.987636	0.581855	0.694942	1.27987e-05
		Cep41	-0.872703	-0.828376	-0.385098	-1	-0.362934	-0.385098	-0.495917	-0.85054	-0.85054	-0.495917	-0.362934	-0.540245	-1	-1	-1	-0.274278	1	0.169	-0.207787	-0.141295	-0.252114	-0.163459	0.191164	-0.0304754	1	-0.385098	1	1	1	0.213328	1	0.811753	4.46572e-05
		Mkln1os	-0.982703	-1	0.107533	-0.199096	-0.778284	-0.233166	-0.471655	-0.573865	-0.335375	-0.982703	-0.812354	-1	0.141603	-1	0.448232	-1	1	0.448232	1	-1	-0.165026	-0.233166	-0.267236	-0.778284	0.175673	-0.130956	1	1	1	1	1	0.00532342	0.0140827
		Exoc4	-0.326778	-1	-0.702793	-0.79812	0.414659	-0.41681	-0.0143157	-0.316186	-0.191731	-0.922576	-0.612761	-0.98348	-0.747809	-1	-0.657777	-0.345314	0.63709	0.811857	-0.308242	-0.265875	-0.152011	-0.361202	-0.657777	-0.644537	1	0.165748	1	1	1	1	-0.461826	0.0254041	0.00979109
		Akr1b1	-0.550571	-0.679524	-0.647286	-0.792358	-0.174457	-0.588182	-0.238933	-0.539825	-0.851462	-0.813851	-0.840716	-0.0616223	-0.201322	-0.727882	-0.615047	-0.684897	0.0834503	1	0.0780773	-0.545198	-0.136845	-0.518332	-0.394752	-0.63654	1	0.0243467	1	1	1	1	-0.308783	-0.0616223	5.96767e-05
		Akr1b8	-0.435171	-0.608518	-0.550736	-0.781864	-0.273382	-0.331164	-0.388946	-0.331164	-0.573848	-0.6663	-0.388946	-0.0075839	-0.527623	-0.79342	-0.758751	-0.296494	-0.573848	0.235101	-0.816533	-0.365833	-0.481397	-0.758751	-0.273382	-0.712525	1	0.443116	1	0.940042	1	1	0.974712	0.188875	6.66757e-10
		Akr1b10	-0.737121	-0.886411	-0.339013	-0.355601	-0.67077	-0.13996	-0.256074	-0.322426	-0.67077	-0.488304	-0.82006	0.307911	-0.504892	-1	-0.538067	-0.836648	-0.123372	0.938248	-0.023845	-0.737121	-0.0570206	-0.886411	-0.521479	-0.67077	1	0.108858	1	1	1	1	0.00933064	0.0425063	0.000123758
		Cald1	-0.254249	-0.73377	-0.309234	-0.447676	-0.265134	-0.593375	-0.145952	-0.958459	-0.131158	-1	-0.681296	-0.718977	-0.722885	-1	-0.742981	-0.0795219	0.973304	1	-0.131158	-0.807736	-1	-0.715907	0.341943	-0.399947	1	-0.246433	1	1	1	0.727403	0.373204	0.396371	0.0173619
		Nup205	-0.107413	-0.757465	-0.315599	-0.714978	-0.536532	-0.409071	-0.124408	-0.910419	-0.523786	-1	-0.804201	-0.825445	-0.744719	-1	-0.765963	-0.307102	0.967511	1	-0.205133	-0.782958	-0.285859	0.0327947	0.347199	-0.366584	1	-0.285859	1	1	1	0.389686	-0.132905	0.77207	0.000955031
		Trim24	-0.9124	-0.599103	0.0876449	-1	0.408461	0.295674	-0.874804	0.235521	-0.684319	-0.949995	-0.719409	-0.363503	-0.661762	-0.654243	-1	-0.762017	1	-0.263248	0.646567	0.228002	-0.997617	-0.664268	-0.686826	-0.862272	1	-0.418643	1	0.686669	1	1	1	-0.0201293	0.038369
		Hipk2	-0.170915	-1	0.0578626	-0.634885	-0.160225	-0.322721	-0.329135	-1	0.496175	-1	-0.540808	-0.634885	-0.382588	-1	-0.506598	-0.138843	1	-0.230782	-0.170915	-0.767448	-1	-1	0.491899	-0.47025	0.940902	1	1	0.754886	1	0.293055	0.652257	1	0.014441
		Tbxas1	-0.729201	-0.812496	-0.729201	-0.645907	-0.574511	-0.00334667	-0.467418	-0.663755	-0.663755	-0.479317	-0.491216	0.192991	-0.449569	-0.866043	-0.449569	-0.860093	0.454775	0.698709	-0.158037	-0.699453	-0.568561	-0.699453	-0.871992	-0.59236	1	-0.0390444	1	1	1	1	0.0323511	0.722508	1.8628e-07
		Ephb6	-1	-1	-0.267832	-0.301311	-0.167395	-0.669579	-0.267832	-0.535663	-0.836974	-0.803495	-1	-0.33479	0.167395	-1	-0.669579	-0.669579	0.301311	1	0.133916	-0.267832	-1	-0.602621	0.502184	-0.468705	0.770016	0.703058	1	1	1	0.703058	0.234353	0.569142	0.000460296
		Tmem139	-1	-1	0.812671	-0.871137	0.344947	-0.684047	-0.0292328	-0.0292328	-1	-0.871137	-0.590502	-0.309867	-0.309867	-1	-0.684047	-0.0292328	0.906216	0.532036	-0.122778	0.532036	-0.216322	-0.777592	-0.496957	-0.964681	1	0.438492	1	0.999761	1	0.532036	1	0.0643121	0.019253
		Casp2	-0.596099	-1	-0.697123	-0.926722	0.037597	-0.192003	0.083517	-0.816515	-0.669571	-0.862435	-0.687939	-0.485891	-0.210371	-0.807331	-0.669571	-0.228739	-0.118531	1	0.120253	-0.568547	-0.660387	-0.954274	-0.449155	-0.430787	1	-0.219555	1	1	1	1	0.111069	0.423325	0.000463122
		Tcaf1	-0.638156	-1	-0.223095	-0.614438	0.191965	0.381707	0.298695	-0.163801	-0.531426	-0.80418	-0.899051	-0.958345	-0.128224	-0.993922	-0.614438	-0.104506	-0.37726	1	0.239401	-0.982063	-0.982063	-1	0.274978	-0.626297	0.512155	0.25126	1	1	1	0.950933	0.25126	0.690038	0.0368876
		Ezh2	-0.555402	-0.478203	-0.529669	-0.340961	-0.409582	-0.349538	-0.340961	-0.624023	-0.503936	-0.855619	-0.546824	-0.160831	-0.358116	-0.666911	-0.752687	-0.735532	-0.375271	1	-0.00643322	-0.864196	-0.426737	-0.606867	-0.12652	-0.563979	1	-0.323806	1	1	1	0.302361	0.122231	0.396715	0.0018843
		Atp6v0e2	-0.578808	-0.681044	-0.629926	-0.408413	0.273163	0.0175719	-0.169862	-0.289138	-0.715123	-0.595847	-0.732162	-0.374335	-0.323216	-0.936635	-0.646965	-0.561768	-0.118743	0.0857296	0.0346113	-0.289138	-0.289138	-0.408413	-0.0165069	-0.442492	0.35836	-0.0846646	1	1	1	-0.101704	1	-0.0846646	0.000657261
		Zfp775	-0.498192	-1	0.0745797	-1	-0.498192	-0.545923	-0.593654	-0.211806	-0.832309	0.599621	-0.354999	0.0745797	0.886007	0.599621	0.217773	0.170042	0.265504	0.313235	-0.545923	-0.927771	-1	-1	-0.450461	-0.498192	1	0.408697	0.456428	0.981469	1	0.742814	1	0.217773	0.0418647
		Tmem176b	-0.966	-1	-0.316446	-0.588748	-0.160164	-0.143754	-0.387241	-0.251949	-0.968863	-0.75896	-0.687211	-0.238401	-0.432275	-0.855706	-0.444487	-0.0180027	0.380431	1	-0.19413	-0.607257	-0.602678	-0.800177	-0.629392	-0.584359	1	-0.0811644	1	1	1	1	-0.016667	0.455424	0.000112766
		Tmem176a	-1	-1	-0.291667	-0.564152	-0.0585261	-0.0821858	-0.430169	-0.0960094	-0.918516	-0.745986	-0.684577	0.0738617	-0.485464	-0.905224	-0.378331	-0.0991995	0.822465	0.990741	-0.198092	-0.624498	-0.637258	-0.894058	-0.74253	-0.665968	1	0.023884	1	1	1	1	-0.15795	0.575234	0.00177711
		Gpnmb	-0.681851	-0.710452	-0.552396	-0.612607	-0.338644	-0.339397	-0.364234	-0.512505	-0.638197	-0.484658	-0.591533	-0.623145	-0.424446	-0.713462	-0.641961	-0.391329	-0.0691965	0.394434	-0.270153	-0.607339	-0.511753	-0.62766	-0.526806	-0.5253	1	0.145308	1	1	1	1	-0.191878	0.422282	1.65112e-08
		Tra2a	-0.864434	-0.554538	-0.716865	-0.539782	-0.388523	-0.550849	-0.4992	-0.550849	-1	-1	-0.805407	0.0504964	-0.477064	-0.141344	-0.842299	-0.347941	-0.0454237	1	-0.477064	-0.543471	-0.00484212	-0.879191	0.0763211	-0.698419	1	0.301365	1	1	1	1	0.733005	0.541165	0.000150394
		Skap2	-0.833073	-0.814804	-0.668656	-0.956385	-0.417464	-0.4403	0.00727886	-0.673223	-0.367226	-1	-0.522508	0.295008	-0.737163	-1	-1	0.08492	1	0.97551	0.0620844	-0.682357	-0.358091	-0.778267	-0.198242	-0.563612	1	0.0803529	1	1	1	1	0.372649	0.400052	0.00618048
		Hoxa3	-0.583636	-1	-0.177628	-1	0.126877	-0.482134	-0.0761264	-1	-0.685138	-0.482134	0.228379	-0.380632	-0.27913	-0.78664	-0.482134	0.228379	0.431383	1	1	-0.888142	-0.380632	-1	0.329881	-1	1	0.228379	1	1	1	1	-0.177628	0.431383	0.00988263
		Creb5	-0.591422	-1	-0.556179	-0.626665	-0.379964	0.677326	0.677326	-0.556179	-0.485693	-0.520936	-0.591422	-0.344721	-0.168506	-0.873365	-0.274235	-1	0.324896	0.430625	0.289653	-1	-0.661908	-0.767637	-0.767637	-0.767637	1	0.0781954	1	1	1	1	-0.379964	0.289653	0.0161298
		Gars1	-0.562165	-0.835882	-0.515025	-0.59714	-0.548479	-0.610826	-0.224581	-0.692941	-0.803948	-1	-0.715751	-0.607785	-0.749205	-0.861733	-0.796345	0.0324088	0.205763	1	0.157102	-0.531752	-0.347754	-0.463323	0.482521	-0.250432	1	-0.513504	1	1	1	0.756238	0.356307	0.322853	0.000878914
		Kbtbd2	-0.461797	-0.817196	-0.333853	-1	0.298758	-0.419149	-0.639497	-0.80298	-1	-1	-0.660821	-0.362285	-0.532877	-1	-0.98068	0.25611	0.575969	0.931368	0.249002	-0.163262	-0.94514	-0.291205	0.32719	-0.525769	1	0.405377	1	1	1	1	0.483565	0.632833	0.00390321
		Herc6	-0.317428	-0.543261	-1	-1	-0.00510527	-0.125229	-0.197304	-1	-0.605725	-0.745069	-1	0.158263	-0.5817	-1	-1	-0.5817	1	0.657979	-0.00030031	0.768493	-0.480796	-0.0627648	-0.807533	-1	1	0.187093	1	1	1	1	0.614734	0.489805	0.0223502
		Hpgds	-0.72	-0.902214	-0.645764	-0.726748	-0.389314	0.0898418	0.022355	-0.46355	-0.753743	-0.450053	-0.679508	-0.0451318	-0.0923725	-1	-0.578277	-0.76724	0.386784	0.467768	0.0156063	-0.881968	-0.585026	-0.841476	-0.814481	-0.794235	1	0.575747	1	1	1	1	-0.173357	0.528506	2.52151e-05
		Mad2l1	-0.652279	-0.720024	-0.637224	-0.373772	-0.403881	-0.403881	-0.2985	-0.336136	-0.531844	-0.629697	-0.418936	-0.659806	-0.659806	-0.75766	-0.351191	-0.238283	-0.306028	1	-0.2985	-0.607116	0.0251691	-0.772714	-0.223228	-0.351191	1	-0.418936	0.868215	1	1	0.619818	-0.516789	0.243458	0.000662642
		Serbp1	-0.313373	-0.822149	-0.334013	-0.928444	-0.835565	-1	-0.648773	-0.86962	-1	-1	-0.776741	-0.0419572	-0.672509	-0.803573	-0.778805	-0.278285	0.525642	1	0.101491	-0.542477	-0.0202852	-0.106973	1	-0.300989	1	-0.268997	1	1	1	0.630906	1	0.635034	0.00377854
		Krcc1	-0.801655	-1	-0.291797	-1	0.320948	-0.749069	-0.211774	-0.570733	-0.71706	-1	-0.831378	-0.200342	-0.34667	-1	-0.934264	-0.129465	1	0.579307	0.270648	-0.298656	-0.673619	-0.765074	0.133466	-0.0402971	1	-0.058588	1	0.295798	1	1	1	0.234066	0.0111139
		Polr1a	-0.399168	-0.776255	-0.483372	-0.545609	-0.19415	-0.567576	-0.344252	-0.490694	-0.739645	-1	-0.684729	-0.157539	-0.992256	-0.834832	-0.860459	0.0950726	1	1	-0.190488	-0.666424	-0.461405	-0.812865	-0.941002	-0.516321	1	-0.102624	1	1	1	0.816298	0.523414	0.922468	0.00578789
		Atoh8	-0.653495	-1	-0.398963	-0.827649	-1	-0.797507	-0.938169	-1	-0.757317	-0.59656	-0.439152	1	-0.532927	-0.519531	-0.663542	-0.37217	0.364634	1	0.434966	-0.22146	-0.114288	-0.921424	-0.321933	-0.465945	1	0.123498	1	0.00293047	1	0.890444	1	0.146942	1.34506e-06
		Tmem150a	-0.403542	-1	-0.221611	-0.451856	-1	-1	-0.975002	-0.981797	-1	-1	-0.626238	-0.0691207	-0.898757	-0.284268	-1	-0.129513	0.827702	-0.425434	0.926594	0.614065	1	0.38382	-0.356738	-0.397503	0.968114	1	0.977928	1	1	1	1	0.869977	0.00579239
		Vamp5	-0.983074	-1	-0.72346	-1	-0.0913585	-0.407409	-0.407409	-0.226809	-1	-1	-0.67831	-0.226809	-0.0687834	-1	-0.858911	-0.305822	0.619756	1	0.913232	-0.294534	0.484306	-0.49771	0.134392	0.28113	1	-0.0236333	1	0.92452	1	1	0.845507	1	0.000850852
		Capg	-0.815566	-0.870646	-0.455927	-0.721606	-0.381407	-0.0736085	-0.251808	-0.442967	-0.617926	-0.423527	-0.689206	-0.297168	-0.0865684	-0.831766	-0.705406	-0.523967	-0.209688	0.632709	-0.219408	-0.708646	-0.494807	-0.799366	-0.656806	-0.556367	1	0.159671	1	1	1	1	0.068951	0.40915	1.25467e-07
		Retsat	-0.187901	-0.624083	-0.234157	-0.461389	-0.341025	-0.448138	-0.623225	-0.116614	-0.39587	-0.823586	-0.42912	-1	-0.70678	-0.426666	-0.231212	-0.546172	-0.132933	-1	0.000191712	0.995866	0.288649	-0.0589476	-0.476358	-0.939411	1	0.115894	1	-0.870088	1	1	1	0.677839	0.0302188
		Tmsb10	-0.780564	-1	-0.0427183	-0.639246	-0.208496	0.0129938	-0.0332065	-0.152784	-0.788717	-0.516951	-0.624299	-0.63381	0.224972	-0.845788	-0.489774	-0.315844	-0.101148	1	0.177413	-0.928677	-0.526463	-0.765617	-0.557716	-0.89063	1	-0.234314	1	1	1	1	-0.556357	0.0591941	0.0106523
		Mrpl19	-0.153214	-1	-0.29944	-0.892944	-0.523079	-1	-0.557485	-0.591891	-0.935951	-1	-0.230628	-0.29944	-0.875741	-0.92735	-1	0.259658	1	0.792951	0.362876	-0.669305	-0.462869	-0.247831	0.294064	-0.0499962	1	0.0360188	1	1	1	0.801553	0.0274173	0.982184	0.00198406
		Dok1	-0.799854	-0.742423	-0.665847	-0.991293	-0.512696	0.138195	-0.244682	-0.416977	-0.646703	-0.570128	-0.818998	0.387065	-0.244682	-1	-0.321258	-0.589272	0.0233316	0.942237	0.0807631	-0.455265	-0.589272	-0.914717	-0.340402	-0.838142	1	-0.378689	1	1	1	1	0.157339	0.635935	0.000106015
		Loxl3	-0.587651	-1	-0.057661	-0.803573	-0.47969	0.0797439	-0.62691	-0.00858781	-0.774129	-0.921349	-0.47969	-0.548393	-0.666168	-1	-0.940978	-0.469876	0.295666	0.737325	0.374183	-0.577837	-0.234324	-0.705427	-0.410988	-0.793759	0.992505	0.0306707	1	1	1	1	0.590105	1	1.67335e-05
		Htra2	-1	-1	-0.490541	-1	-1	-1	-1	-0.549259	-0.0795142	-1	-0.490541	1	0.0868539	0.478308	-0.53458	0.0966403	1	0.722967	-0.201844	0.884442	0.585958	0.243436	0.83551	-0.573725	1	-0.456289	1	0.101533	1	0.54192	0.194504	0.933374	0.0122196
		Rtkn	-0.651286	-0.859738	-0.310548	-0.97599	-0.298522	-0.442835	-0.847712	-0.210331	-1	-0.695382	-0.907842	-0.474904	-0.342617	-0.358652	-0.270461	0.138425	-0.474904	1	-0.286496	-0.651286	-0.48693	-0.963964	-0.00588776	-0.342617	1	-0.0740354	1	0.91611	1	0.936154	0.158468	0.587398	0.00146388
		Wdr54	-0.631793	-0.866092	-0.298568	-0.949398	-0.335015	-0.459974	-0.59014	-0.131956	-1	-0.751546	-0.954605	-0.491214	-0.397494	-0.230882	-0.272535	0.196063	-0.65262	1	-0.173609	-0.631793	-0.345428	-1	-0.163196	-0.381875	1	-0.173609	1	1	1	1	0.04507	0.591767	0.00273698
		Mthfd2	-0.552217	-0.786003	-0.149139	-0.46354	-0.713449	-0.455479	-0.31037	-0.576402	-0.471602	-0.753757	-0.600587	-0.407109	-0.487725	-0.777941	-0.455479	-0.278124	0.10077	1	-0.133016	-0.705387	-0.560279	-0.35874	0.447417	-0.390986	0.640895	-0.342617	1	1	1	0.471602	-0.270063	0.229755	0.000743722
		Mob1a	-0.0920676	-0.785686	-0.593396	-0.639179	-0.570504	-0.474359	0.0887769	-0.900145	-0.662071	-1	-0.74677	-0.00965744	-0.426286	-1	-0.836048	-0.531588	0.635889	1	0.221549	-0.792554	-1	-0.994001	0.709142	-0.270623	1	0.319983	1	1	1	1	0.354321	0.864806	0.00111763
		Clec4f	-0.262844	-0.226805	-0.851092	-0.964441	-1	-0.175072	-0.783665	-0.372705	-0.650553	-0.450595	-0.113457	1	-0.237268	-0.464546	-0.368636	-1	-0.374449	1	-0.95514	-1	0.174273	-0.40235	-0.646484	0.083013	1	0.0615059	0.649173	0.680561	1	1	0.429452	-0.464546	0.022746
		Cd207	-0.912335	-1	0.596883	-0.44225	-0.506578	0.240609	0.591935	-0.38782	-0.758939	-0.110717	-0.734198	0.275247	0.235661	-1	-0.551112	-0.848008	0.166385	-0.462043	0.438539	-0.615439	-0.635232	-0.892542	-0.763887	-0.996455	1	0.210919	0.91852	1	1	0.52266	-0.363078	0.80471	0.0342755
		Nagk	-1	-1	-0.291187	-0.583849	0.449909	-0.012686	-0.107093	0.369663	-0.966198	-0.800985	-0.59329	-0.33839	-0.607451	-1	-0.536645	-0.286467	-0.135415	0.888902	-0.159017	-0.220382	-0.399755	-1	-0.786824	-0.664095	1	-0.281746	1	1	1	1	1	0.0770008	0.0118204
		Dysf	-0.38627	-0.513845	-1	-0.910746	-1	0.506758	-0.187819	-0.0602439	-0.613071	-0.683946	0.0248063	0.719383	-0.627246	-0.754821	-0.372095	-0.882396	-0.159469	1	-1	-1	-0.287045	-1	-0.187819	-0.41462	1	-0.00354376	1	1	1	1	-0.0177188	0.719383	0.0245195
		Rab11fip5	-0.638067	-0.945492	-0.561211	-0.663685	0.079258	-0.228167	-0.484354	0.258589	-0.330642	-0.817398	-0.76616	-0.458736	1	-0.663685	-0.305023	-0.689304	-0.125692	-0.253786	0.719726	-0.843017	-1	-0.740542	0.335445	-0.638067	0.745345	0.361064	1	1	1	0.130495	0.00240176	0.412302	0.0204016
		Smyd5	-0.702025	-0.548953	-0.218318	-0.573444	-0.653042	-0.316284	-0.101984	-0.683656	-1	-1	-0.818359	-0.959185	-0.989799	-0.812236	-0.732639	-0.053001	0.693988	1	-0.310161	-0.720393	-0.579567	-0.218318	0.430705	-0.493847	1	0.0939477	1	1	1	0.859306	0.651128	0.412337	0.000149589
		Cct7	-0.376502	-0.749637	-0.616279	-0.710573	-0.56509	-1	-0.697102	-0.775231	-1	-1	-0.501779	-0.586643	-0.927449	-0.722696	-1	-0.255267	0.732126	1	0.26335	0.570479	0.394014	0.224285	0.191956	-0.705184	1	-0.450591	1	1	1	1	1	0.294332	0.000835287
		Nat8f4	-0.994879	-1	0.128983	-1	0.496973	-0.696508	-0.0202022	-0.368301	-1	-1	-0.378247	0.248331	-0.487649	-1	-0.895422	-0.557269	1	-0.7164	0.914692	0.407462	-0.925259	0.00963488	0.0792546	-0.388192	1	0.0593633	1	1	1	1	0.566593	0.546702	0.0204016
		Tgfa	-0.536704	-1	-0.246538	-0.37735	-0.156158	-0.2727	-0.37735	-0.55811	-0.776924	-1	-0.822114	-0.520055	-0.541461	-1	-0.746005	0.652503	0.00081758	1	-0.577137	-0.734113	-0.631841	-0.900602	0.0626564	-0.191834	1	0.564502	1	0.65726	1	1	0.650125	0.966454	0.000156173
		Tia1	-0.619441	-1	0.0798887	-0.953565	-0.720455	-0.0988289	-0.728225	-0.293087	-0.798158	-1	-1	1	-0.293087	-1	-0.720455	-0.386331	0.810299	0.0954293	0.58496	-1	-0.36302	-0.425183	-0.168762	-1	1	0.305228	1	1	1	1	0.608271	0.740367	0.00305076
		2310040G24Rik	-0.305247	-0.712243	-0.806165	-1	-0.430476	-1	-1	-0.994009	-0.900087	-1	-0.27394	-0.461784	-0.524399	-0.524399	-0.931394	1	0.164364	-0.180017	1	0.477438	0.633974	0.226978	-0.336554	-0.336554	0.508745	0.101749	1	-0.712243	1	1	1	0.258286	0.00370537
		Anxa4	-0.769537	-1	-0.141619	-0.868446	-0.0307215	-0.0217299	-0.0412118	-0.171591	-0.896919	-1	-0.681119	-0.780028	-0.279491	-1	-0.595698	-0.400879	0.00374653	0.812997	0.159602	-0.412868	-0.808501	-0.968853	0.600194	-0.55074	1	0.0786771	1	1	1	1	0.679621	0.616679	0.000259981
		Aak1	0.0325733	-1	-0.449149	-0.195829	-0.237357	-0.0629405	-0.0338711	-0.910107	-0.357788	-1	-0.51144	-0.278885	-0.897649	-1	-0.627718	-0.179218	1	0.62642	-0.345329	-1	-1	-0.752302	0.182073	-0.216593	1	0.368948	1	1	1	1	0.219448	0.493532	0.0304917
		Arhgap25	-0.637029	-0.734281	-0.522863	-0.624344	-0.438296	-0.22265	-0.315673	-0.514406	-0.598973	-0.472123	-0.569375	-0.319902	-0.345272	-0.768108	-0.6328	-0.539776	0.0564222	0.487715	-0.315673	-0.670856	-0.510178	-0.763879	-0.691997	-0.573603	1	0.0860207	1	1	1	1	-0.0239167	0.305895	1.29697e-09
		Isy1	-0.778159	-1	-0.374831	-0.515119	-0.70217	-0.754778	-0.357296	-0.953519	-0.871684	-1	-0.620335	-0.433285	-0.819076	-0.906756	-0.88922	-0.17609	1	1	-0.0182666	-0.152709	-0.485893	0.0226506	0.0460319	-0.462511	1	0.0168053	1	1	1	1	0.537039	0.531194	1.15625e-06
		Mcm2	-0.620361	-0.672342	-0.528777	-0.531252	-0.367885	-0.348083	-0.390162	-0.353033	-0.281251	-0.642639	-0.573331	-0.627787	-0.543628	-0.679767	-0.595609	-0.182241	-0.499074	1	-0.405014	-0.607985	0.127166	-0.283726	-0.251548	-0.575807	1	-0.556005	1	1	1	0.0925127	-0.320855	0.149444	0.000192723
		Plxna1	-0.073233	-0.529617	-0.360396	-0.483466	-0.201431	-0.262966	-0.365524	-0.632175	-0.268094	-1	-0.580896	-0.714222	-0.514233	-0.683454	-0.827036	-0.00144222	0.403663	0.429302	-0.206559	-0.868059	-0.878315	-1	-0.109128	-0.421931	1	0.43443	1	1	1	1	-0.79114	0.921581	0.00328878
		Nup210	-1	0.0362946	-0.662903	-0.920348	-0.665828	-0.829657	-0.715562	-1	-0.616094	-1	-0.864763	-0.191895	-0.501999	-1	-1	-0.572212	1	1	0.653578	0.401984	-0.180193	-0.346947	0.191347	-0.238703	0.905172	-0.3645	1	1	1	0.872991	0.817406	0.69746	2.54761e-05
		Tmem43	-0.624723	-0.945226	-0.0118314	-0.441043	-0.23862	-0.14678	-0.111169	-0.0230772	-0.575992	-0.772792	-0.641592	-0.690323	-0.321089	-1	-0.60598	-0.231123	-0.0586886	1	-0.367946	-0.722186	-0.367946	-0.845889	-0.274232	-0.590986	1	0.0575172	1	1	1	1	-0.465409	0.0800086	0.00214867
		Slc6a6	-0.380432	-0.501531	-0.040353	-0.774472	-1	-0.672825	-0.712982	-1	-0.636433	-1	-0.886159	-0.30953	-0.889924	-1	-0.961453	-0.73557	1	1	0.690002	0.0826276	-0.808982	-0.00898041	1	0.0958041	0.177373	0.462864	1	1	1	1	0.810472	0.858159	0.00111667
		Kbtbd8	-0.445011	-0.631974	-0.320369	-0.35153	-0.226888	-0.38269	-0.725456	-0.787777	-0.850098	-1	-1	-0.694295	0.178199	-0.289209	-0.818937	0.178199	0.0535571	1	-0.0399244	-0.694295	-0.569653	-0.35153	-0.631974	-0.538493	1	1	1	1	1	1	-1	0.489804	0.00173255
		Mitf	-0.438896	-1	0.0793577	-0.387071	-0.145219	0.165733	-0.179769	-0.31797	-0.905325	-0.9226	-0.525272	-0.231595	-0.421621	-1	-0.611648	-0.542547	0.597612	0.338485	-0.110669	-1	-0.88805	-0.145219	-0.95715	-0.594373	1	-0.110669	1	1	1	1	-0.335246	0.804913	0.010151
		Ppp4r2	-0.716428	-1	-0.276805	-0.33339	-0.411738	-0.755602	-0.385622	-0.847009	-0.751249	-1	-0.829598	0.228109	-0.651137	-1	-1	-0.0852858	1	1	0.228109	-0.707722	-0.742544	-0.359506	0.715611	-0.529261	1	0.593736	1	0.968068	1	1	0.328221	0.846192	0.000952329
		Arl8b	-0.439306	-1	-0.124394	-0.826039	0.110409	-1	-0.469692	-0.657534	-0.627148	-1	-0.314998	0.226429	-0.817752	-1	-1	0.364549	0.347974	0.347974	-0.0608588	-0.477979	-0.643722	-0.740406	-0.157542	-0.574662	1	0.626975	1	0.698797	1	1	1	0.524767	0.00242325
		Thumpd3	-0.448082	-1	0.38514	-0.645897	-0.124384	-0.71783	-0.436093	0.0734314	-0.849706	-1	-1	-0.388138	-0.771779	-1	-0.639902	-0.0404622	0.882676	0.337185	0.223291	-0.735813	-0.741807	-0.31021	-0.466065	-0.71783	1	-0.130378	1	0.990575	1	1	0.714832	0.906653	0.00456189
		Brpf1	-0.354767	-1	-0.0477529	-0.724579	-1	-0.501296	-0.968795	-0.557117	-0.843199	-1	-0.933907	-0.571072	-1	0.17553	-0.501296	0.363925	1	1	-0.515252	-0.222193	-0.340812	0.119709	0.336015	-0.647826	1	0.210418	1	0.426723	1	0.775603	0.329037	1	0.0476146
		Camk1	-1	-0.932208	-0.230751	-0.691249	-0.707313	-0.439582	-0.209333	-0.230751	-0.76086	-0.846534	-0.755505	-0.043339	-0.514547	-0.910789	-0.792987	-0.0594029	-0.32178	1	-0.61093	-0.53061	-0.776923	-0.782278	0.674181	-0.343198	1	-0.0219205	1	1	1	1	0.84553	0.55638	1.474e-05
		Ttll3	-0.53115	-0.148869	-0.413525	-0.942838	-0.619369	-0.972244	-0.795807	-0.884025	-1	-1	-0.0606504	0.939162	-0.589963	0.1746	-0.884025	-0.178275	0.939162	1	-0.2959	-0.53115	0.527475	-0.501744	-0.560557	-0.7664	1	-0.589963	1	1	1	1	-0.0312441	0.204006	0.00508111
		Il17rc	-0.968769	-1	-0.864548	-1	-0.833281	-1	-1	-0.671739	-0.656105	-1	-0.661316	0.662293	-0.963558	-0.781171	-0.67695	0.0213328	1	1	-0.176688	0.870736	0.313152	0.130765	0.771726	-0.327808	1	0.000488537	1	0.469484	1	1	1	0.881158	6.81478e-08
		Fancd2	-0.480909	-0.390563	-0.75195	-0.541141	-0.330331	-0.0291745	-0.511025	-0.450794	-0.480909	-0.601372	-0.571256	-0.420678	-0.360447	-0.631488	-0.511025	-0.390563	-0.330331	1	-0.0592902	-0.601372	0.000941114	-0.300216	-0.420678	-0.661603	1	-0.330331	0.603254	1	1	0.392445	-0.571256	0.181635	0.000260908
		Tatdn2	-0.0919514	-1	0.43692	-0.495817	-0.543896	-0.53428	-0.731405	-0.476585	-0.51024	-1	-0.630438	0.167676	-1	-0.582359	-0.721789	0.432112	0.292682	0.177292	-0.207342	-1	-0.692941	-0.55832	-0.793908	-0.755444	1	0.398456	1	0.561926	1	1	1	0.778282	0.0035669
		Atp2b2	-0.389384	0.638176	-0.822746	-0.474269	-0.639573	-0.711055	-0.380449	-0.724458	-0.657443	-0.813811	-0.652975	-0.599364	-0.92997	-0.733393	-0.822746	-0.621702	0.178008	1	-0.988049	-0.407255	-0.554687	-0.277693	0.580097	-0.577025	1	0.124396	1	1	1	0.088655	-0.0855835	1	0.000288206
		Cand2	-1	-0.995467	0.17629	-0.230668	-0.342932	-1	-1	0.379769	-1	-0.791989	-0.504312	0.281537	0.211372	-0.314866	-0.616576	-0.413097	-0.504312	1	-0.356965	-0.574477	0.218389	-0.651658	0.106125	-0.672708	1	-0.756906	1	1	1	1	0.386785	0.0359596	0.0241976
		Rpl32	-0.738819	-0.801572	0.108347	-0.280557	-0.573679	-0.990656	-0.878362	-0.191381	-1	-1	-0.646341	0.130641	-0.335053	-0.582762	-0.732213	-0.259914	-0.247529	1	-0.0245903	-0.565422	-0.177344	-0.720653	-0.282208	-0.771847	1	-0.465513	1	1	1	1	0.865512	0.141375	0.00498432
		Hnrnpf	-0.0268265	-0.262246	-0.65699	-1	-0.414436	-0.980394	-0.45724	-0.711683	-0.863874	-1	-0.640344	-0.516689	-1	-0.880519	-0.571383	-0.538091	0.562911	1	0.429745	-0.231332	-0.521445	-0.307428	0.510596	-0.588029	1	-0.276514	1	1	1	0.995703	0.819732	0.841134	0.0195807
		Bms1	-0.129002	-1	-0.18146	-0.108826	-0.572879	-0.802888	-0.0644379	-0.976404	-0.391293	-1	-1	-0.601126	-1	-1	-0.782712	0.448039	1	0.831387	-0.157249	-0.66569	-0.613232	-0.318658	0.403651	-0.0200501	1	0.157501	1	1	1	1	0.290664	0.791035	0.0212964
		Ankrd26	-0.562428	0.0587046	-0.426082	-0.471531	-0.789672	-0.229137	-0.910869	-1	-0.244287	-1	-0.729074	-0.289736	-1	-1	-1	-0.88057	1	1	0.452594	-0.926018	-0.183689	-0.0321929	0.149602	-0.274586	1	0.816184	1	1	1	0.816184	-0.0927912	1	0.0121814
		Wnt5b	-0.848154	-0.848154	-0.722843	-0.951352	-0.295311	-0.730214	-0.560676	-0.391137	-0.663873	-0.619645	-0.818669	1	-0.64913	-0.405879	-0.914495	-0.523819	1	-1	0.581868	1	0.677694	0.397587	-0.604903	-0.700729	1	0.257533	0.633467	-0.811298	-0.0152032	0.552383	1	0.345988	0.0347269
		Fbxl14	-0.410054	-0.970128	-0.218029	-0.866114	-0.674089	-0.786104	-0.674089	-0.666088	-0.706093	-1	-1	0.462061	-0.386051	-0.650086	-0.522069	-0.106014	0.0780103	1	-0.402053	-0.146019	-0.37805	-0.674089	0.0460061	-0.346046	1	-0.130017	1	1	1	1	-0.242032	0.398053	0.000819096
		Wnk1	-0.401874	-0.799082	-0.497367	-0.531906	-0.300287	-0.221048	-0.0971114	-0.932162	-0.43743	-1	-0.731018	-0.238318	-0.62943	-1	-0.821431	-0.279969	1	1	-0.136731	-0.924034	-0.908796	-0.999209	0.0451112	-0.267779	1	0.627208	1	1	1	1	0.36816	0.716605	0.000428812
		Kdm5a	-0.758045	-0.531589	-0.793567	-0.633716	-0.904575	0.0634132	-0.322894	-0.909015	-0.620395	-1	-0.815769	0.631773	0.0101295	-1	-0.420581	-0.948978	1	-0.00763179	0.693938	-0.536029	-0.416141	-0.54935	0.511885	-1	1	0.565169	1	1	0.844908	1	1	1	0.0373907
		Il17ra	-0.506424	-0.401872	-0.650806	-0.889782	-0.217661	-0.421787	-0.436723	-0.690635	-1	-0.969441	-0.775273	1	-0.85991	-0.844974	-0.959483	0.100974	0.723308	1	-0.212683	-0.566168	-0.889782	-1	0.066123	-0.386936	1	0.120888	1	0.797988	1	1	-0.212683	1	0.0174449
		Gm43916	0.509688	-0.019858	-1	-0.655313	-1	-0.549404	-0.867131	-1	-0.549404	-0.443495	-0.655313	0.0860512	-0.019858	-0.337586	-0.549404	-0.125767	1	0.29787	0.403779	-0.549404	-0.761222	-1	-0.443495	-0.549404	1	1	0.721506	1	1	0.509688	0.933325	0.403779	0.0240869
		Tuba8	-0.767559	-0.957866	-0.454473	-0.700031	-0.497446	-0.301	-0.663197	-0.614086	-0.87806	-0.736864	-0.650919	-0.454473	-0.583391	-0.871921	-0.755281	-0.564974	0.503201	1	-0.399223	-0.331695	-0.485168	-0.669336	-0.614086	-0.620225	1	0.368144	1	1	1	1	0.601424	1	7.44475e-09
		Gm15856	-0.728257	-0.878284	-0.628239	-0.703252	-0.403198	-0.30318	-0.728257	-0.403198	-0.878284	-0.703252	-0.703252	-0.378193	-0.703252	-0.80327	-0.703252	-0.678248	0.446956	1	-0.503216	-0.228166	-0.378193	-0.728257	-0.52822	-0.52822	1	0.196911	1	1	1	1	0.421951	1	6.16797e-09
		Usp18	-0.558999	-0.942364	-0.98938	-0.906197	0.251131	-0.143084	-0.649415	-0.294983	-1	-0.558999	-0.721748	-0.327533	-0.077984	-1	-0.522832	-0.595165	1	1	0.276448	0.308998	-0.305833	-0.493899	-1	-1	1	-0.016501	1	0.905745	1	1	0.793629	-0.0562841	0.00192918
		Gm44148	-0.893988	-1	-0.634134	-1	0.405285	0.0273143	-0.350656	-0.350656	-0.941235	-0.539641	-0.610511	-0.634134	-0.563264	-1	-0.492395	-0.23254	1	1	0.14543	0.617893	-0.870365	-0.374279	-1	-0.799496	1	-0.0435552	1	0.995863	1	1	0.570647	0.263546	0.00876601
		Slc6a13	-0.638159	-1	0.0520917	-0.539375	-0.795222	-1	-0.669158	-0.811755	-0.674532	-1	-1	-0.464976	-1	-0.803902	-0.405871	-0.356686	0.510468	1	0.564613	0.129383	-0.422404	-0.430257	0.552627	-0.674118	1	-0.410418	1	1	1	1	1	1	1.7114e-06
		Apobec1	-0.558285	-0.966165	-0.432937	-0.466761	-0.814951	-0.174282	0.0366221	-0.592109	-0.615985	-0.679654	-0.641851	-0.138468	-0.273764	-1	-0.377226	-0.824899	0.440522	1	0.0585083	-0.926372	-0.450844	-0.550327	-0.631903	-0.592109	1	-0.0230676	1	1	1	1	0.0386118	0.528067	7.97473e-05
		Gdf3	-0.744587	-1	-0.921269	-0.744587	-0.416464	-0.0126201	0.391224	-0.416464	-0.870788	0.138821	-0.542665	-0.643626	0.138821	-0.996989	-0.567905	-0.492185	0.492185	-0.492185	0.189302	-0.769827	-0.542665	-0.870788	-0.466944	-0.896028	1	0.365983	1	1	1	1	-0.265022	1	0.000542264
		C3ar1	-0.771158	-0.892198	-0.18487	-0.582032	-0.529077	-0.279432	-0.252955	-0.66903	-0.695507	-0.5026	-0.627422	0.0534278	-0.294562	-0.899763	-0.695507	-0.627422	0.140425	0.518676	-0.279432	-0.676595	-0.479905	-0.839243	-0.66903	-0.566902	1	0.382505	1	1	1	1	-0.150827	0.26903	1.22121e-07
		Clec4a1	-0.851527	-1	0.227925	-0.462536	-0.764004	-0.550059	-0.297214	-0.705655	-0.579233	-0.462536	-0.627857	1	-0.365288	-0.822353	-0.705655	-0.870977	0.120952	1	-0.345838	-0.559783	-0.51116	-0.812628	-0.841803	-0.384737	1	-0.219416	1	1	1	1	-0.209691	0.607192	0.00016477
		Clec4a3	-0.626944	-0.847602	-0.476897	-0.494549	-0.776991	-0.344502	-0.247413	-0.715207	-0.644597	-0.388634	-0.776991	0.988271	-0.56516	-0.724034	-0.768165	-0.776991	0.0526821	1	-0.538681	-0.768165	-0.318023	-0.821123	-0.785818	-0.39746	1	0.17625	1	1	1	1	-0.212107	0.493998	2.33773e-05
		Clec4b1	-0.654757	-0.779102	-0.374979	-0.28172	-0.157375	-0.374979	0.308921	-0.468238	-0.841275	-0.406066	-0.748016	0.0291435	-0.312807	-1	-0.748016	-0.374979	-0.0019429	0.713044	-0.0641156	-0.841275	-0.250634	-0.685843	-0.934534	-0.841275	1	0.184575	1	1	1	1	-0.437152	-0.0019429	0.00292554
		Clec4a2	-0.815159	-1	-0.142058	-0.610302	-0.610302	-0.210344	0.0627984	-0.659078	-0.815159	-0.385936	-0.805404	0.482267	-0.190834	-0.941975	-0.600547	-0.727363	0.21888	0.540797	-0.132303	-0.620058	-0.444466	-0.805404	-0.668833	-0.698098	1	0.101819	1	1	1	1	-0.132303	0.394471	4.90235e-05
		Clec4e	-0.805986	-0.246651	-0.68169	0.00194214	-0.3088	0.126239	-0.184503	-0.619541	-0.370948	-0.122355	-0.868135	0.188387	-0.184503	-0.868135	-0.495245	-0.805986	0.747722	0.250536	-0.3088	-0.370948	-0.743838	-0.68169	-0.68169	-0.743838	-0.0602062	-0.557393	1	0.623426	1	1	0.00194214	1	0.0131029
		Ptpn6	-0.520083	-0.466775	-0.392144	-0.928775	-0.349498	-0.139822	-0.264206	-0.249991	-1	-0.576944	-0.680006	0.723762	-0.580498	-0.982082	-0.783067	-0.612483	0.357717	0.674009	-0.122052	-0.701329	-0.463221	-0.999852	-0.85059	-0.623144	1	0.0591937	1	1	1	1	-0.274868	0.560286	0.0101992
		Gm20531	-0.0540939	0.00266035	-0.621636	-1	-0.706767	-0.139225	-0.422996	-0.536505	-0.564882	-0.451373	-0.650013	0.967482	-0.820276	-0.848653	-0.281111	-0.195979	0.712088	0.343186	-0.451373	-0.47975	-0.422996	-1	-0.763521	-1	1	0.456694	1	1	1	1	-0.337865	0.0310375	0.0447136
		Cdca3	-0.316882	-0.291102	-0.299695	-0.299695	-0.480157	-0.265322	-0.342662	-0.325476	-0.325476	-0.531718	-0.402816	-0.43719	-0.342662	-0.41141	-0.394223	-0.256728	-0.480157	1	-0.420003	-0.308289	-0.471564	-0.488751	-0.454377	-0.428597	1	-0.428597	-0.0934534	1	1	0.018261	-0.505937	-0.153607	0.0142311
		Pianp	-0.684672	-0.769757	-0.8123	-0.98247	-0.259245	0.12364	-0.00398838	-0.684672	-0.514501	0.0385543	-0.386873	-0.259245	0.251268	-0.98247	-0.557043	-0.98247	0.0385543	-0.684672	0.634152	-0.8123	-0.429415	-0.939928	-0.599586	1	1	0.506524	0.889408	0.463981	0.634152	0.889408	0.634152	0.166182	0.0322602
		Nop2	-0.321637	-0.892453	-0.317212	-0.423411	-0.44996	-0.538459	-0.80838	-0.728731	-1	-1	-0.879179	-0.542884	-1	-0.255263	-0.923428	0.744771	1	0.895219	0.0146576	-0.680057	-0.00304214	0.0456321	-0.80838	-0.525184	1	0.0456321	1	1	1	0.864245	0.585474	1	0.00152332
		Ncapd2	-0.50015	-0.67366	-0.470234	-0.422369	-0.141164	-0.356555	-0.0813328	-0.290741	-0.398437	-0.476217	-0.530065	-0.57793	-0.571947	-0.649727	-0.703575	-0.338606	-0.141164	1	-0.32664	-0.583913	-0.452285	-0.619812	-0.380488	-0.452285	1	-0.536048	0.989642	1	1	0.265687	-0.571947	0.199873	0.00774653
		Cd9	-0.838157	-0.804802	-0.0609777	-0.534623	-0.446232	-0.0292902	-0.144366	-0.242764	-0.7014	-0.763107	-0.824815	-0.509607	-0.177721	-0.961572	-0.584656	-0.40287	-0.132692	1	-0.51461	-0.704736	-0.916542	-1	0.422675	-0.561308	0.88131	-0.0826587	1	1	1	1	0.114138	0.245891	0.00416371
		Gm26728	-0.971452	-0.961872	-0.10927	-0.444563	-0.367924	0.120646	0.130225	-0.300866	-0.636159	-0.741537	-0.971452	-0.224227	-0.224227	-1	-0.731957	-0.339185	0.0919063	1	-0.60742	-0.684058	-1	-0.933133	0.551737	-0.358345	0.733753	-0.233807	1	1	1	0.954089	0.053587	0.273923	0.0163494
		Ntf3	-0.89791	-0.932591	-0.395037	-0.672484	-0.238973	-0.343016	-0.585782	-0.395037	-0.845889	-0.88057	-0.845889	1	0.0384741	-0.793867	-0.464399	-0.412378	1	-0.238973	-0.377697	0.524007	-0.533761	-0.620463	-0.759187	-0.707165	1	0.333262	0.784113	-0.620463	0.628049	1	1	0.28124	0.00106489
		Rad51ap1	-0.415886	-0.491825	-0.47284	-0.453855	-0.51081	-0.396901	-0.301977	-0.51081	-0.320962	-0.453855	-0.567764	-0.491825	-0.453855	-0.624718	-0.453855	-0.415886	-0.358931	1	-0.377916	-0.51081	-0.017205	-0.396901	-0.282992	-0.548779	1	-0.377916	1	1	1	0.0967038	-0.415886	0.0587342	1.80244e-05
		D6Wsu163e	-0.34455	-0.680924	-0.830424	-0.668466	-0.207509	-0.867799	0.00428254	-0.743216	-0.49405	-0.905174	-0.680924	-0.668466	-1	-1	-0.755674	-0.743216	0.789156	0.515073	-0.469133	-0.0953839	-0.058009	-0.1203	-0.294717	-0.34455	1	0.452781	1	1	1	1	0.490156	1	0.00114586
		Ccnd2	-0.292752	-1	-0.603414	-0.78017	-0.164202	0.194666	0.323216	0.00719745	-0.806951	-1	-0.78017	-0.844445	-0.314177	-0.90872	-0.731964	-0.560564	0.387491	0.27501	0.424984	-0.758745	-0.801595	-0.774814	-0.0410087	-0.587345	1	0.499972	1	1	1	1	-0.619483	0.805278	0.00309297
		Tspan9	-0.410698	-0.715384	-0.851405	-0.660976	-0.42702	-0.49231	-0.174022	-0.677298	-1	-1	-0.62017	-0.225709	-0.592966	-1	-1	0.244922	1	1	-0.579363	-0.701782	-0.813319	-0.446063	1	-0.160419	0.878779	-0.0162375	1	1	1	0.761801	0.274847	0.734597	0.00874535
		Gm26770	-1	-0.618069	-0.23504	-0.792173	-0.339503	-0.896636	-0.826994	0.287272	-0.826994	-0.757353	-0.130578	0.0783468	-0.0609364	-0.896636	-0.374324	-0.165399	-0.165399	1	0.461376	-0.687711	-1	-1	0.21763	0.391734	0.983688	-0.65289	1	1	1	1	-0.861815	0.983688	0.0204202
		Rhno1	-0.683569	-0.813451	-0.304748	-0.412983	-0.4671	-0.272278	-0.423806	0.171484	-0.954156	-0.964979	-0.618629	-0.705216	-0.651099	-0.954156	-0.304748	-0.272278	0.279719	1	-0.0991023	-0.629452	-0.845921	-0.910862	-0.142396	0.290542	1	0.0091323	1	1	1	1	-0.900039	0.323013	0.0407761
		Foxm1	-0.439818	-0.49812	-0.346534	-0.334874	-0.451478	-0.194948	-0.346534	-0.381516	-0.556422	-0.276571	-0.299892	-0.404837	-0.416497	-0.568083	-0.463139	-0.463139	-0.416497	1	-0.311553	-0.533102	-0.474799	-0.48646	-0.264911	-0.428157	1	-0.404837	0.154865	1	1	0.213168	-0.521441	-0.0200414	0.000580161
		Nrip2	-0.487911	-0.348508	-1	-0.999055	-0.162637	-0.30204	0.0697015	-0.209105	-0.534378	-0.813184	-0.720249	-0.952587	-0.720249	-0.859652	-0.813184	-0.441443	0.116169	1	0.0232338	-0.673781	-0.766717	-0.0697015	-0.255572	-0.90612	1	0.813184	1	1	1	-0.209105	0.30204	0.90612	0.00427967
		Itfg2	-0.337897	-0.633995	-0.0315881	-0.235794	-0.409369	-0.919883	-0.736098	-0.82799	-1	-1	-0.81778	-0.940303	-1	-0.838201	-0.766729	-0.307266	1	0.468716	0.284931	-0.439999	-0.194953	0.836286	0.0705148	-0.266425	1	-0.633995	1	0.468716	1	1	1	1	0.0318209
		Clec2i	0.182931	-0.864087	-0.721312	-0.721312	-0.578537	0.278114	-0.10262	-0.768904	-0.721312	-0.578537	-0.95927	0.706439	-0.435762	-0.768904	-0.768904	-1	0.0401555	0.706439	-0.0550279	-0.578537	-0.721312	-0.483353	-0.530945	-1	0.420889	0.468481	1	1	1	1	0.754031	0.468481	0.0013624
		Clec12a	-0.742097	-0.931355	-0.430943	-0.726058	-0.594539	-0.132621	-0.2064	-0.697188	-0.742097	-0.328295	-0.710019	0.460816	-0.238477	-1	-0.735681	-0.825499	0.300427	0.906695	-0.264139	-0.732473	-0.360372	-0.732473	-0.854368	-0.530384	1	0.15287	1	1	1	1	-0.248101	0.621204	1.87411e-05
		Clec1b	-0.590677	-0.774505	-0.815356	-0.684633	-0.656038	0.205913	-0.361912	-0.427274	-0.709144	-0.108638	-0.308806	1	-0.410933	-0.901143	-0.705059	-0.905228	-0.545741	0.892206	-0.508975	-0.815356	-0.2557	-1	-0.946078	-0.431359	1	-0.186254	1	1	1	1	0.451018	0.30804	0.000426324
		Klrk1	-0.396048	-0.974886	-0.853025	-0.578839	-0.639769	0.853025	-0.426513	-0.517908	-1	-0.365582	-0.792095	1	-0.182791	-0.853025	-0.974886	-0.913956	0.243722	1	0.0913956	-0.700699	-0.243722	-0.609304	-0.944421	-0.82256	0.944421	-0.152326	1	1	1	1	0.0304652	0.304652	0.0341083
		Klra2	-0.918797	-0.775697	-0.610582	-0.742674	-0.467482	-0.126244	-0.0712059	-0.698644	-0.555544	-0.401436	-0.742674	1	-0.544536	-0.720659	-0.566551	-1	0.534216	1	-0.159267	-0.731667	-0.159267	-0.929805	-0.698644	-0.918797	1	0.0718939	0.567239	1	1	1	-0.368413	1	0.000706729
		Ybx3	-0.472649	-0.906961	-0.414443	-0.598018	-0.553243	-0.387578	-0.821889	0.158669	-0.902483	-0.94278	-0.741296	-0.875619	-0.405488	-0.727863	-0.548766	-0.302507	-0.298029	1	0.163147	-0.41892	-0.41892	-0.795025	-0.078635	-0.486082	1	-0.306984	1	1	1	1	0.306425	0.113895	0.00108242
		Dusp16	-0.290229	-1	-0.555147	-0.585548	-0.116512	-0.570348	-0.238114	-0.720178	-0.561662	-1	-0.611605	-0.2468	-0.47046	-1	-0.967725	-0.188171	0.493668	1	-0.316287	-0.878695	-0.344516	-0.82658	0.180978	0.330808	1	-0.331487	1	1	1	1	-0.33583	0.565326	0.0192648
		Fam234b	-0.249553	-0.188955	-1	-1	-0.642119	-0.644753	-0.547271	-0.549905	-1	-1	-0.439249	0.685755	-1	-0.694812	-1	-0.391825	1	0.340614	1	0.316902	0.0560691	-0.365478	0.0876851	-0.679004	1	0.606715	1	0.53031	0.859644	1	1	0.385403	0.00904666
		Arhgdib	-0.664598	-1	-0.53768	-0.778823	-0.326151	-0.0300107	0.0884456	-0.770362	-0.740748	-0.53768	-0.694212	0.498812	-0.0553942	-1	-0.909971	-0.355765	0.26613	1	0.0715232	-0.977661	-0.53345	-0.918432	-0.876127	-0.82536	1	0.130751	1	1	1	1	0.11806	0.604576	0.000480425
		Pde6h	-0.648497	-0.888602	-0.476994	-1	-0.225455	-0.202588	0.0489499	-0.739965	-0.728532	-0.545595	-0.774266	0.483425	-0.0196514	-1	-0.842867	-0.522728	0.369089	1	0.231887	-0.888602	-0.648497	-0.922902	-0.762832	-0.877168	0.975068	-0.0653856	1	1	1	1	0.357656	0.471991	0.000775414
		Ptpro	-0.519643	-0.724093	-0.758168	-0.349268	-0.451493	-0.0766687	0.0255562	-1	-0.315193	-0.178894	-1	0.502606	0.0596312	-0.996693	-0.758168	-0.553718	0.127781	1	-0.485568	-0.860393	-0.587793	-0.928543	-0.996693	-0.349268	1	0.0255562	1	1	1	1	-0.315193	0.400381	0.00154328
		Aebp2	-0.530921	-0.66657	-0.135872	-0.347676	-0.359575	-0.340536	-0.109694	-0.271522	-0.490464	-0.92121	-0.821258	-0.564238	-0.528541	-0.818878	-0.557099	-0.326257	-0.321498	1	-0.259623	-0.704647	-0.895032	-1	-0.145392	-0.737965	1	0.0783107	1	1	1	1	-0.0977954	0.318672	0.00201363
		Slco1a4	-1	-1	-1	-0.832994	0.197039	-0.26622	-0.724354	-0.158604	-1	0.273907	-0.0438148	-1	-0.479401	-0.583941	-0.623913	-0.918061	-0.553194	0.221636	1	1	-0.147331	0.373323	1	0.170391	0.96162	-0.277494	0.549607	1	0.717692	1	1	0.530134	0.0188489
		Golt1b	-0.600077	-0.784185	-0.0661638	-0.461996	-0.342326	-0.443585	-0.250272	-0.664514	-0.830211	-1	-0.774979	-0.848622	-0.581666	-0.821006	-0.959087	0.00747938	0.476954	1	-0.544844	-0.774979	-0.33312	-0.314709	-0.00172601	-0.296299	1	-0.130602	1	1	1	1	-0.544844	0.661062	0.00173086
		Irag2	-0.610713	-0.932785	-0.403668	-0.553201	-0.541698	0.332496	-0.300145	-0.288642	-0.748744	-0.300145	-0.840764	0.654567	-0.610713	-0.829262	-0.346155	-0.380663	-0.265637	0.482029	-0.27714	-1	-0.702734	-0.967293	-0.610713	-0.645221	1	0.0794395	1	1	1	1	0.17146	0.17146	0.000164329
		Kras	-0.270289	-0.604841	-0.233457	-0.617118	-0.69385	-0.497416	-0.39306	-0.362367	-0.503554	-1	-0.699988	-0.396129	-0.816621	-1	-0.712265	-0.0063304	0.239212	1	-0.193557	-0.942462	-0.595633	-0.914838	0.650496	-0.672365	1	0.165549	1	1	1	1	0.159411	0.536933	0.00800233
		Gm15706	-0.715176	-1	-0.604618	-1	-0.825735	-1	0.39041	0.0587343	0.169293	-0.936294	0.943204	-1	-0.825735	-0.494059	-0.604618	-0.0518244	-0.715176	-0.604618	-0.604618	0.500969	0.832645	-1	0.169293	0.0587343	0.943204	0.39041	1	1	0.832645	1	1	0.169293	0.0215064
		Caprin2	-1	0.0955877	-0.987176	-1	-0.202172	0.528693	-0.28338	-0.0668268	-1	-1	-0.175103	-0.28338	0.366279	-0.472863	-0.824761	-0.229241	-0.337518	-0.472863	0.258002	-0.148034	-1	-0.608209	0.6099	0.0143805	1	0.0414495	0.988868	0.528693	1	1	1	0.366279	0.0425173
		Sinhcaf	-0.629948	-0.387076	0.058188	-0.953777	-0.427555	-0.306119	-0.751384	-0.791862	-1	-0.953777	-0.913298	-0.184684	-0.629948	-0.791862	-0.468034	-0.144205	0.665367	1	-0.265641	-0.548991	-0.872819	-0.670426	0.220102	-0.751384	1	-0.346598	1	1	1	1	0.382017	0.908238	0.000268057
		Etfbkmt	-1	-0.51736	-0.318757	0.303186	-0.961605	-0.790876	-1	-0.930247	-1	-1	0.106325	1	-1	1	-1	0.0348972	-0.681121	0.019218	0.569733	-0.372763	-0.0173669	0.63245	-0.0992474	0.0662557	-0.559172	0.00876513	1	-0.0260776	0.529664	1	1	1	0.0392141
		Prpf31	0.0407007	-0.896791	-0.198391	-0.940834	-0.317937	-0.49411	-0.506694	-0.431191	-0.947126	-1	-0.884207	-0.613656	-0.947126	-0.796121	-1	0.078452	0.66989	0.33642	0.141371	-0.764661	-0.412315	0.216874	-0.462651	-0.651407	1	0.298668	1	1	1	1	0.443382	0.77056	2.22484e-05
		Gm15927	0.928307	-0.877208	-0.0255497	-0.979406	-0.229948	-0.332147	-0.706876	-0.400279	-0.740942	-1	-0.604677	-0.127749	-1	-1	-1	-0.332147	1	-0.161815	0.00851658	-0.604677	-0.843141	-0.161815	-0.366213	-0.843141	1	0.723909	1	1	1	0.826108	0.519511	0.860174	0.0145093
		Rps9	-0.533053	-1	0.0983024	-0.414057	-0.351168	-1	-0.817902	-0.423922	-0.972042	-1	-0.88449	0.442958	-0.0737172	-1	-0.663763	-0.41344	-0.0268588	1	0.529276	-0.627386	-0.483111	-0.79509	-0.15387	-0.900521	1	-0.480029	1	1	1	1	1	0.280187	0.0151923
		Pirb	-0.828319	-0.727062	-0.57978	-0.556767	-0.754678	-0.202369	-0.317433	-0.750075	-0.763883	-0.432498	-0.625806	1	-0.570575	-0.846729	-0.800703	-0.934178	0.230272	1	-0.271408	-0.855934	-0.27601	-0.77769	-0.869742	-0.478523	1	-0.156344	1	1	1	1	0.0553747	0.966684	0.000178162
		Pira2	-0.683722	-0.648261	-0.364578	-0.790103	-0.57734	-0.825563	-0.435499	-0.896484	-0.222736	-0.790103	0.0964081	1	-0.435499	-0.258196	-0.54188	-1	-0.187275	0.521933	-0.754643	-0.825563	-0.00997325	-0.896484	-0.861024	-0.0454337	0.841077	-0.116355	1	1	1	1	0.415552	0.167329	0.00031649
		Lair1	-0.850218	-0.92692	-0.724209	-0.631072	-0.516021	0.0756739	0.026366	-0.674902	-0.702295	-0.466713	-0.789953	0.563274	-0.335225	-1	-0.778996	-0.839261	0.612582	0.694762	-0.0941644	-0.789953	-0.609158	-0.817347	-0.68038	-0.658466	1	0.103067	1	1	1	1	-0.0667711	0.974173	2.90493e-05
		Lilra5	-0.457871	-0.625876	-0.334077	-0.723143	-0.873464	-0.201441	-0.174914	-0.56398	-0.7143	-0.776197	-0.342919	1	-0.113017	-0.97073	-0.625876	-0.93536	-0.0245929	0.895017	-0.643561	-0.917676	-0.219126	-0.882306	-0.793882	-0.466713	1	0.0992007	0.948071	1	1	1	0.0373039	0.479424	0.0009179
		Ppp1r12c	-0.51295	-1	-0.189178	-0.674836	-0.585373	-0.440527	-1	0.096253	-0.725958	-1	-0.436267	0.420025	-0.551291	-0.142316	-0.696137	0.373163	0.368903	1	-0.461828	-0.291422	-0.51295	-0.870803	-0.103975	-0.904885	1	-0.316983	1	0.790659	1	1	-0.189178	0.569131	0.016741
		Tmem150b	-1	-1	-0.911858	-0.828009	-0.157217	0.93282	0.178179	0.178179	-0.408764	-0.0733678	-0.828009	1	-0.408764	-1	-0.241066	-0.492613	-0.576462	1	0.262028	-1	-1	-1	0.0104811	-0.911858	1	0.93282	0.513575	1	1	1	0.429726	1	0.0363389
		Ube2s	-0.615245	-0.998018	-0.0244434	-0.0494069	-0.72342	-0.765026	-0.923128	-0.124297	-1	-0.856559	-0.86488	-0.149261	-0.640209	-0.498749	-0.698457	0.316724	-0.299041	1	0.050447	-0.390574	-0.165903	-0.340647	-0.348968	-0.814953	1	-0.457143	1	1	1	0.949132	-0.0993338	0.533074	0.00243513
		Zfp628	-1	-0.744446	-0.500829	-0.727045	-1	-1	-1	-0.605236	-0.152804	-1	0.0908126	0.351831	-0.135403	0.473639	-0.361619	1	-0.0135947	1	-0.466026	0.00380652	-0.431224	1	1	-0.727045	1	-0.326817	1	0.386633	1	0.351831	-0.779248	1	0.0290212
		Fiz1	-0.996162	-1	-0.465407	-1	-0.720169	-0.720169	-1	-0.815705	-0.815705	-1	-0.836936	0.702256	-0.550328	-0.582173	-0.571558	-0.136338	0.882713	1	0.15027	0.797792	-0.656479	-0.380486	1	-0.051417	1	-0.412331	1	0.829638	1	0.617335	0.988865	1	0.0256534
		Ccdc106	-0.453332	-0.177015	-1	-1	-1	-0.591491	0.23746	-0.729649	-1	-1	0.513777	0.0993013	0.0993013	0.375618	0.513777	-1	-0.867807	1	0.23746	-0.729649	-0.867807	-1	-0.591491	-0.177015	0.513777	0.375618	1	-0.038857	1	1	0.928252	1	0.0113296
		U2af2	-0.466462	-0.821906	-0.192474	-0.49238	-0.483124	-0.805245	-0.905213	-0.629374	-1	-1	-0.560877	-0.531257	-1	-0.333171	-1	-0.00364469	0.573952	1	0.19259	-0.21469	-0.155449	-0.307253	0.625787	-0.268376	1	0.014868	1	1	1	1	0.560993	0.355502	0.0217228
		Peg3	-0.900361	-0.261431	-0.554025	0.00727753	-0.542083	-0.488341	-0.66748	-0.416685	-0.339058	-0.745107	-0.810792	0.61038	-0.89439	-1	-0.422657	-0.918275	0.0669906	0.47304	-0.231575	-0.0524356	-0.840648	-0.506255	0.867146	-0.697337	0.532753	0.532753	1	0.0251915	1	1	1	0.120732	0.00341353
		Rps5	-0.872182	-0.890993	-0.0262516	-0.692885	-0.670546	-0.863364	-1	-0.56238	-1	-0.97447	-0.503006	0.115423	-0.217894	-0.554738	-0.667607	0.0178379	0.0390008	1	0.118362	-0.46068	-0.111491	-0.815747	-0.171453	-0.782827	1	-0.465971	1	1	1	1	1	0.251806	0.000242326
		Trim28	-0.695197	-1	-0.211992	-0.732948	-0.478133	-0.789573	-0.795236	-0.581946	-1	-1	-0.870737	-0.327131	-1	-0.844312	-0.882062	0.376914	0.537353	1	0.0409356	0.00129767	-0.0100275	-0.766923	0.282538	-0.540421	1	0.208925	1	1	1	1	0.595867	0.567554	2.08956e-07
		Lig1	-0.562946	-0.55591	-0.485541	-0.506652	-0.330731	-0.28851	-0.144255	-0.524244	-0.397581	-0.587575	-0.390544	-0.601649	-0.404618	-0.661462	-0.612204	-0.281473	-0.598131	1	-0.137218	-0.622759	-0.299065	-0.619241	-0.15481	-0.689609	1	-0.594612	1	1	1	0.450357	-0.425728	0.0492578	0.00101419
		Bicra	-0.436171	-1	0.0920765	-1	-0.565298	-0.271827	-1	-0.929202	-0.34226	-1	-0.0487895	0.514675	-0.694425	-0.436171	-0.682687	-0.224872	1	1	0.0920765	-0.353999	-0.811814	-0.518343	0.772929	-0.670948	1	-0.307044	1	0.679018	1	0.514675	-0.318783	1	0.0295671
		Meis3	-0.50704	-0.566912	-0.207681	-1	-0.417232	0.001871	-0.417232	-0.836335	-0.986015	-0.50704	-0.896207	0.989757	0.151551	-0.986015	-0.866271	-0.477104	-0.237617	0.720334	0.810142	-0.866271	-0.50704	-1	-0.686656	-0.596848	1	0.30123	1	1	1	1	0.151551	1	0.00077052
		C5ar2	-0.599661	-1	-0.57896	-0.247756	-0.289157	0.26975	-0.268457	0.124848	-0.454759	-0.848064	-0.164955	0.435352	-1	-1	-0.53756	-0.164955	-0.661761	0.352551	-0.703162	-0.806663	-0.0200534	-0.723862	-0.351258	-0.102854	1	-0.289157	1	1	1	1	-0.268457	-0.144255	0.0140612
		C5ar1	-0.635132	-0.700204	-0.533908	-0.548369	-0.454376	-0.208547	0.0300507	-0.403764	-0.57006	-0.548369	-0.555599	-0.215778	-0.251929	-0.714665	-0.57006	-0.541139	0.0517414	0.333721	-0.519448	-0.721895	-0.642362	-0.794197	-0.707434	-0.606211	1	0.0662019	1	1	1	1	-0.165166	0.348182	7.40419e-07
		Ccdc9	-0.43198	-1	-0.212011	-1	-0.999271	-0.912441	-1	0.187409	-0.732992	-0.941385	-0.848766	0.13531	-0.443558	-0.721415	-0.420403	-0.34515	0.760488	1	0.175831	0.00217076	-0.628796	-0.605641	1	-0.623007	0.691024	-0.269897	1	0.801009	1	0.963092	0.633137	1	0.00498432
		Sae1	-0.616305	-1	-0.353297	-0.620116	0.00881456	-0.814513	0.0507433	-0.559129	-0.837383	-1	-0.799266	-0.669668	-0.585811	-0.993663	-0.780208	0.00881456	0.420478	1	0.0240614	-0.482895	0.0698018	-0.425719	0.092672	-0.383791	1	-0.456213	1	1	1	1	-0.273251	0.405232	0.00202418
		Slc1a5	-0.799577	-0.830654	-0.437016	-0.633835	-0.530246	0.0187755	-0.188402	-0.146967	-0.758141	-1	-0.727065	-0.67527	-0.167685	-0.996396	-0.592399	-0.229838	0.122364	1	0.277748	-0.509528	-1	-0.903166	0.225953	-0.778859	1	-0.157326	1	1	1	1	0.122364	0.567797	0.000504316
		Fkrp	-0.811054	-1	-0.226114	-0.458487	-0.979325	-0.979325	-0.899196	-0.93926	-0.811054	-1	-1	0.390878	-0.442461	-1	-0.963299	-0.178036	1	0.967806	-0.338294	-0.153998	-0.0338044	-0.35432	0.679342	-0.153998	1	0.214595	1	1	1	0.983832	0.270685	1	2.69754e-05
		Strn4	-0.29164	-0.912722	-0.304647	-0.841184	-0.659087	-0.704611	-0.688352	-0.385941	-1	-1	-0.66559	-0.320906	-0.860695	-0.385941	-0.72087	0.257904	0.378218	1	-0.252619	-0.415206	-0.717618	-0.811919	0.410735	-0.320906	1	-0.0542634	1	1	1	1	0.215631	0.71965	4.14141e-05
		Ptgir	-1	-0.926067	-0.734261	-0.734261	-0.254743	0.320677	0.800194	-0.926067	-0.734261	-0.638357	-1	0.512484	0.800194	-1	-0.926067	0.0329668	0.800194	1	0.12887	-1	-0.542454	-0.926067	-0.44655	-1	0.704291	0.512484	1	1	1	1	-0.0629366	1	0.0239319
		Calm3	-0.564243	-1	-0.367802	-0.70024	-0.278816	-0.394665	-0.161287	-0.317432	-0.641476	-1	-0.66666	-0.45343	-0.235162	-1	-0.661623	-0.199904	0.186262	1	-0.604538	-0.698561	-0.809374	-1	0.674845	-0.0890909	1	-0.164645	1	1	1	1	-0.220051	0.684919	0.00175785
		Dmpk	-0.812765	-0.835689	-0.475274	-0.922291	-0.90064	-0.239667	-0.853519	-0.274052	-0.965591	-0.642109	-0.572064	0.670923	-0.538951	-0.651024	-0.500745	-0.868801	0.323243	1	0.0596182	-0.528763	-0.37721	-0.814039	-0.354286	-0.601355	1	-0.0715577	1	1	1	1	0.151314	0.743516	2.26301e-06
		Snrpd2	-0.770255	-1	0.16395	-0.609398	-0.392861	-1	-1	-0.572278	-1	-1	-0.330993	-0.35574	-0.300059	-0.0587745	-0.739321	-0.213444	-0.405234	0.85687	-0.287686	0.170137	1	-0.201071	-0.151576	-0.467102	1	-0.473289	1	1	1	1	0.170137	0.213444	0.0428893
		Vasp	-0.823567	-1	-0.221151	-0.829778	-0.627937	-0.292572	-0.426097	-0.829778	-0.649674	-0.960198	-0.637253	0.399896	-0.367097	-0.867041	-0.578253	-0.258414	0.0862674	1	-0.0876259	-0.624832	-0.509938	-1	-0.0907312	-0.522359	1	0.0862674	1	1	1	1	-0.174573	0.766314	7.90626e-05
		1700058P15Rik	-1	-0.27026	-0.0365217	-1	-0.620868	-1	-0.503999	0.781563	-1	0.898433	-1	-0.153391	-0.503999	-1	-0.971476	-0.27026	1	1	-0.153391	0.0803476	-0.620868	-0.153391	0.664694	-0.854607	0.547825	1	1	1	1	0.664694	0.781563	1	0.0351078
		Polr1g	-0.42356	-0.884818	-0.0155231	-0.334856	-0.512263	-0.760633	-0.4413	-0.370337	-1	-0.955781	-0.405819	-0.317115	-0.299375	-0.973522	-0.334856	-0.636448	0.55218	1	0.32155	-1	-0.263893	-0.618707	-0.725152	-1	1	0.108662	1	1	1	0.694105	0.906994	1	0.0114104
		Klc3	-0.553963	-0.978692	-0.397485	-1	-0.688088	-1	-1	-0.64338	-1	-0.822213	0.519035	0.563743	0.27314	-0.621026	-0.598672	0.295494	0.38491	0.809639	0.0719524	0.519035	-0.285714	-0.196297	1	-0.464547	0.742576	0.116661	1	1	1	0.38491	-0.64338	0.988472	0.00817398
		Trappc6a	-0.857296	-1	-0.0850945	-1	-0.74553	-1	-1	-0.328948	-0.542319	-1	-0.593122	0.707428	0.819194	-0.105416	0.494056	0.148598	0.00635034	0.758231	0.0165109	0.148598	0.636304	0.0571531	0.809033	-0.643924	1	-0.806493	0.656625	0.595662	1	0.809033	0.250203	0.158758	0.0150956
		Relb	-0.984408	-0.827738	-0.148836	-0.660624	-0.190615	0.143614	-0.0443898	-0.211504	-0.274172	-0.368174	-0.712847	-0.389063	0.477843	-0.92174	0.00783349	-0.305506	-0.284617	1	-0.441286	-1	-0.733736	-1	-0.49351	-0.92174	0.415175	0.174948	1	1	1	1	-0.399508	0.300284	0.0136886
		Bcam	-0.452996	-1	-0.496062	-0.754455	-0.418544	-0.185989	-0.315186	-0.254894	-0.349639	-0.892265	-0.676937	-0.521901	0.236053	-0.711389	-0.401317	-0.556353	-0.608032	0.735614	-0.203216	-0.194603	-0.754455	-0.676937	1	-0.582193	1	0.0896302	1	1	1	0.61503	-0.478835	0.167148	0.000877754
		Bcl3	-0.157675	0.115189	-0.241449	-0.914035	-0.768028	-1	-1	-0.753667	-0.818293	-0.751274	-1	0.146305	-0.71537	-0.21512	-0.313255	-0.160068	0.668098	1	-0.236662	0.165454	0.165454	-0.234268	-0.732125	-1	1	0.400021	1	0.531666	1	1	-0.375487	0.445498	0.00795524
		Pvr	-0.712334	-0.897043	-0.0994382	-0.460459	-0.506636	-0.162407	-0.515032	-0.380699	-0.435272	-0.855063	-0.43947	-0.913834	-0.39749	-0.913834	-0.527626	-0.0616569	-0.0490632	1	-0.305136	-0.750115	-0.670355	-0.787897	0.177624	-0.363907	0.954239	-0.359709	1	1	1	1	0.0600827	-0.0322715	0.00507793
		Igsf23	-0.983816	-0.707311	-1	-0.114799	-0.1543	-0.509807	-0.588809	-0.66781	-0.430805	-1	0.596215	-0.351804	-0.983816	0.477713	-0.430805	0.280209	-0.588809	0.991223	-0.786312	0.122206	-0.391305	-0.312303	-0.628309	-0.746812	0.912221	0.596215	1	-0.272802	1	0.87272	1	-0.233302	0.000776096
		Kcnn4	-0.643529	-1	-0.916645	-0.752776	-0.0426744	0.0392604	-0.206544	-0.31579	-0.643529	-0.370413	-0.752776	-0.698153	-0.0426744	-1	-0.725464	-0.288479	-0.233855	-0.151921	0.339688	-0.31579	-0.670841	-1	1	-0.780087	1	0.175818	1	1	1	0.694739	-0.31579	0.88592	0.000245091
		Plaur	-0.852855	-0.754045	-0.398329	-0.734283	-0.477377	-0.339042	-0.180946	-0.082136	-0.734283	-0.536663	-0.793569	-0.00308782	-0.22047	-0.813331	-0.457615	-0.635473	-0.31928	0.905966	-0.299518	-0.497139	-0.615711	-0.813331	-0.240232	-0.813331	1	0.0957224	1	1	1	1	0.0759603	-0.0426119	8.45193e-06
		Irgq	-0.0427498	-0.902286	0.284116	-0.309085	-0.7328	-0.757012	-0.787278	-0.805437	-0.411987	-1	-0.775172	-0.853862	-0.81149	-0.738853	-0.557261	-0.0790683	1	1	-0.254607	-0.635951	-0.744906	-0.145652	-0.0669621	-0.569367	1	0.689672	1	1	1	0.82284	-0.57542	0.6473	0.0458535
		Rps19	-0.897422	-1	0.0882943	-0.0870451	-0.444083	-0.676658	-0.629416	-0.0179995	-0.650311	-1	-0.659396	0.140078	-0.0952215	-0.620331	-0.635776	-0.148823	0.184595	1	-0.152457	-0.849272	-0.407743	-0.963742	-0.690285	-1	1	-0.722991	1	1	1	1	0.998605	0.0946537	0.0173709
		Pou2f2	-0.992112	-0.69976	1	-0.261232	-0.772848	-0.297776	-0.261232	-0.946432	-0.763712	-0.736304	-0.727168	1	-0.617536	-0.855072	-0.845936	-0.763712	0.332607	1	-0.224688	-0.672352	-0.498768	-1	-0.919024	-0.42568	1	0.369151	1	1	1	1	-0.370864	0.350879	0.0267629
		Megf8	-0.99035	-1	-0.278326	-0.6282	-0.738686	-0.548404	-0.585233	-0.0328007	-0.0819057	-0.493161	-0.536128	1	-0.259912	-0.315155	0.120653	-0.216945	0.765157	0.390731	-0.867587	-0.89214	-1	-1	1	-0.112596	0.550322	0.151343	1	-0.106458	1	0.679223	0.310935	1	0.0181731
		Tgfb1	-0.901435	-1	-0.367043	-0.665177	-0.75518	0.144848	-0.350167	-0.434545	-0.322041	-0.541423	-0.659552	0.217976	-0.198288	-0.715804	-0.653927	-0.27704	-0.181412	1	-0.389544	-0.665177	-0.659552	-1	-0.327667	-0.715804	1	-0.0576581	1	1	1	1	-0.136411	0.549861	5.49451e-05
		Axl	-0.679086	-0.94105	-0.644158	-0.796097	-0.473008	-0.12547	-0.0687109	-0.50881	-0.636299	-0.501824	-0.522781	0.240406	-0.23986	-0.926205	-0.665115	-0.608356	0.129508	0.718926	-0.185721	-0.832771	-0.643284	-0.844996	-0.622327	-0.550724	1	0.0884673	1	1	1	1	-0.164764	0.418541	1.07282e-06
		Gm42375	-0.594907	-0.690483	-0.655728	-0.699172	-0.290801	-0.499331	-0.673106	-0.273424	-0.647039	-0.690483	-0.612284	-0.742615	-0.690483	-0.586218	-0.681794	-0.455887	-0.629662	0.143636	-0.534086	-0.169159	-0.421132	-0.551463	0.708404	-0.22998	1	-0.238669	1	1	0.986443	0.421675	1	1	3.1815e-11
		Cyp2a4	-0.635746	-0.657644	-0.56709	-0.6245	-0.488374	-0.515599	-0.581887	-0.440433	-0.651134	-0.594316	-0.631011	-0.635154	-0.609704	-0.628643	-0.613847	-0.60852	-0.501394	0.55566	-0.526844	-0.30549	-0.545784	-0.573601	0.601825	-0.410249	1	-0.252223	1	1	0.951612	0.437881	1	1	3.42798e-14
		Itpkc	-0.421018	-1	-0.131596	-0.956448	-0.247365	-0.17501	-0.753853	-0.724911	-0.970919	-1	-0.927506	-0.102654	-0.970919	-0.898564	-1	-0.00135666	1	1	0.331478	-0.667026	-0.797266	-0.232894	0.114412	-0.348663	0.461718	0.143354	1	1	1	1	0.722197	0.374891	0.0212177
		Shkbp1	-0.594365	-0.809086	-0.0406132	-1	-0.0293121	-0.763881	-0.594365	-0.390946	-1	-1	-0.571763	-0.492656	-0.63957	-0.899494	-0.899494	-0.0858175	1	0.332322	0.253214	-0.0745164	-0.153624	-0.616968	0.0610964	-0.458753	1	-0.266634	1	1	1	0.919977	-0.255333	1	0.00241209
		Pld3	-0.719035	-0.928464	-0.300178	-0.848058	-0.417981	-0.408632	-0.367494	-0.423591	-0.717165	-0.604971	-0.389933	-0.240341	-0.393673	-0.81066	-0.479688	-0.330096	0.0906318	0.917128	-0.462859	-0.498387	-0.498387	-1	-0.487168	-0.524566	1	-0.141236	1	1	1	1	0.169168	0.176647	1.13644e-07
		2310022A10Rik	-0.875179	-0.667136	0.24505	-0.667136	-0.555114	-0.4911	-0.53911	-0.571117	-0.795163	-1	-0.571117	-0.699143	-0.523107	-0.395081	-0.939192	0.261053	0.229047	1	0.14903	-1	-0.555114	-0.475097	-0.283058	-0.235048	1	-0.203042	1	1	1	1	0.101021	0.581119	0.00257414
		Eid2	-0.536459	-1	-0.724072	-0.630266	-0.161231	-0.817879	-0.348845	-0.255038	-0.442652	-0.442652	-0.348845	-0.630266	0.12019	-1	-0.630266	0.307804	-0.0674238	0.870646	-0.442652	-0.442652	-0.0674238	-0.630266	-0.536459	-0.911686	0.870646	0.401611	0.589225	1	1	0.307804	0.0263832	1	0.000455806
		Timm50	-0.671379	-1	0.089161	-1	-0.279859	-1	-1	-0.270858	-0.567874	-1	-0.468869	-0.558873	-0.743383	-0.833388	-0.662379	0.246669	0.273671	1	-0.31136	0.62919	0.63819	0.0981615	0.863202	-0.419366	1	-1	1	1	1	1	0.0441586	0.620189	0.0240869
		Supt5	-0.107723	-0.820361	0.00669119	-0.27771	-0.581725	-0.549035	-0.397028	-0.563746	-0.902085	-1	-0.764788	-0.732098	-1	-0.745174	-0.738636	0.114568	0.789612	1	-0.205792	-0.472214	-0.974003	-0.375779	-0.0292676	-0.158392	1	-0.0488815	1	1	1	1	-0.115896	0.675197	0.036258
		Rps16	-0.99718	-0.952292	-0.0569773	-0.547482	-1	-0.839663	-1	-0.495249	-0.921278	-1	-0.392414	0.613896	-0.0357575	-0.390782	-0.616855	-0.150018	0.626955	1	-0.0308606	-0.474845	-0.192458	-0.612774	0.0319828	-0.810282	1	-0.946579	1	1	1	1	0.853028	0.0752387	0.00739872
		Pak4	-0.68469	-0.370518	-0.377348	-0.452476	-1	-1	-1	-0.855436	-0.438816	-1	-0.67786	-0.199772	-0.848606	-0.69835	-0.336369	0.134889	0.0939101	1	-0.561753	-0.0495163	-0.329539	-0.0904952	1	-0.0495163	1	-0.466136	1	1	1	0.469551	-0.151964	0.414912	0.0209748
		Rinl	-1	-0.70052	-0.80596	-0.552903	-0.299846	0.459325	0.0375631	-0.784872	-0.510727	0.121915	-0.70052	0.944351	0.121915	-0.869224	-1	-0.869224	0.121915	0.796734	0.396061	-0.9114	-0.510727	-0.9114	-0.80596	-0.953577	1	0.227356	1	1	1	1	-0.637255	0.585853	0.0129303
		Map4k1	-0.847483	-0.0941647	-0.408047	-0.847483	-0.156941	0.816094	-0.345271	-0.659153	-0.125553	-0.439435	-0.690541	-0.470824	-0.690541	-0.659153	-0.816094	-0.0627765	0.125553	0.784706	0.816094	-1	-0.847483	-0.753318	-0.596377	-0.878871	1	-0.564988	1	1	1	1	-0.408047	1	0.0399308
		Kcnk6	-0.349682	-0.638943	-0.395355	-0.730289	-0.532374	0.0765971	-0.364907	-0.836859	-0.836859	-0.91298	-0.19744	0.533325	-0.547598	-0.852083	-1	-0.821635	0.304961	1	-0.0604213	-0.943429	-0.760738	-0.867307	-0.608495	-0.532374	1	0.320185	1	1	1	1	-0.136543	0.716016	0.000109143
		2200002D01Rik	-1	-1	-0.423964	-1	-1	-1	-1	-0.202765	-0.276498	-0.659909	-0.129033	0.600923	0.416591	0.52719	0.269125	0.136406	1	1	-0.711522	0.564056	1	0.232259	0.704149	-0.342858	0.925348	-0.741015	1	0.586176	1	0.379724	-1	0.254378	0.0250483
		Zfp568	-0.0333921	-0.525055	-0.26939	-0.315279	-0.846275	-0.407056	-0.5185	-0.931497	-1	-1	-0.741387	-0.485722	-0.839719	-0.603721	-1	0.418938	0.491048	1	-0.361167	-0.826608	-1	-0.236613	0.556603	-0.695498	1	1	1	1	1	0.792602	0.163273	0.9696	0.0227686
		Zfp146	0.0449918	-0.546468	-0.0873085	-0.857763	-0.663204	-1	-0.58538	-1	-1	-1	-0.826634	-0.709898	-0.920022	-0.460862	-0.764375	0.216204	0.994441	0.659799	0.262898	0.00607998	-0.920022	-0.15735	0.768752	-0.756592	1	0.488587	1	1	1	1	0.395198	0.706493	0.00800471
		Alkbh6	-1	-1	-0.420277	-0.926871	-0.335845	-0.878624	-0.709759	-0.239351	-1	-0.890686	-0.552956	0.086317	-0.770068	-0.649451	-0.98718	-0.203165	0.496417	1	0.496417	0.122502	0.0501317	-0.311721	0.568788	-0.637389	1	-0.697698	1	1	1	0.472293	0.942702	0.93064	0.000261091
		Lrfn3	-0.328001	-0.842646	-0.382175	-0.829103	-0.7343	-0.741072	-0.646269	-0.625954	-0.23997	-0.923906	-0.781701	-0.551466	-0.185797	-0.991622	-0.294143	-0.402489	1	1	-0.680127	-0.842646	-0.334773	-0.260285	-0.0639074	-0.856189	1	0.850264	1	1	1	0.924752	-0.666584	0.66743	0.000127476
		Tyrobp	-0.785521	-0.867206	-0.464351	-0.66485	-0.65928	-0.172884	-0.215583	-0.590591	-0.742822	-0.425365	-0.594304	0.695946	-0.163602	-0.945178	-0.672276	-0.818937	-0.0373615	1	-0.154319	-0.902479	-0.339967	-0.813368	-0.835646	-0.531184	1	0.0109068	1	1	1	1	-0.113477	0.408192	1.72225e-05
		Nfkbid	-0.545442	-0.644896	-0.74435	-0.843804	-0.794077	0.200462	-0.396261	-0.296808	-0.74435	-0.197354	-1	-0.0978999	-0.247081	-0.794077	-0.048173	-0.644896	0.946366	0.846912	0.399369	-1	-0.893531	-0.794077	-0.893531	-0.346535	1	-0.595169	1	1	1	1	-0.147627	0.598277	0.00226091
		Aplp1	-0.995673	-0.995673	-0.995673	-0.995673	1	-0.897183	-0.256998	-0.749448	-0.847938	-0.798693	-0.847938	-0.355488	-0.158508	-1	-0.503223	-0.601713	0.383188	1	-0.158508	0.235453	-0.552468	-0.650958	1	-0.700203	1	0.284698	1	1	1	0.530923	-0.404733	0.333943	0.0241574
		Haus5	-0.320506	-0.727414	-0.696113	-0.39354	-0.560477	-0.623078	-0.53961	-0.39354	-0.664813	-0.800449	-0.320506	-0.268338	-1	-0.696113	-1	0.0446686	-0.0492333	0.868919	-0.550044	-0.0909675	-0.132702	-0.831749	-0.0909675	-0.101401	1	-0.570911	1	1	1	0.952387	0.503745	0.0968364	0.00125504
		Atp4a	-0.33466	-0.518903	-0.242539	-0.173448	-0.541934	-0.472843	-0.196478	-0.564964	-0.472843	-0.33466	-0.495873	-0.173448	-0.634055	-0.541934	-0.495873	0.0338259	-0.0813261	1	-0.426782	-0.196478	-0.265569	-0.0122349	0.148978	0.0338259	-0.104356	-0.426782	0.0568563	1	0.195039	0.310191	-0.611025	0.471403	0.00864935
		Gm29439	-0.0356231	-0.210999	0.578191	-0.561749	-1	0.490503	-0.561749	-1	0.578191	-0.824812	-0.9125	0.841254	-0.474062	-1	-1	-1	0.315128	0.490503	-0.561749	-0.737125	-1	-0.737125	-0.649437	-0.474062	0.0520646	1	1	1	1	1	-0.123311	0.665878	0.0347288
		Mag	-0.794178	-0.794178	-0.794178	-0.95974	0.0336297	-0.545836	-0.628617	-0.214713	-0.794178	-0.711398	-0.794178	0.530315	-0.545836	-0.711398	-0.380274	-0.711398	0.116411	1	-0.380274	-1	0.447534	-0.214713	-0.95974	-0.628617	1	-0.0491511	1	1	1	1	0.364753	0.364753	0.000363627
		Hamp	-0.0594345	-0.482543	-1	-0.47623	-1	-1	-0.838491	-1	-1	-0.462193	-0.475827	1	-1	-0.0353241	-1	-1	0.311893	0.627478	0.47395	0.413238	0.538021	-0.00308726	-0.782479	-0.690806	1	0.53379	1	1	0.449101	0.953271	1	0.240032	0.00063427
		Gm17077	-0.949517	-0.727213	-0.309281	-0.931732	-1	-1	-0.816134	-1	-0.860595	-1	-0.789458	0.446553	-0.175898	-0.807242	-0.638291	0.135328	0.384308	1	0.0819747	0.233141	0.108651	0.0819747	1	-0.26482	1	-0.255928	1	1	1	0.80224	-0.0336235	-0.211467	0.0056211
		Gm4673	-0.663253	-0.467227	-0.662	-0.729639	-0.888089	-1	-0.566179	-0.799783	-1	-1	-0.702083	-0.0369703	-0.876189	-0.878694	-1	-0.442175	0.656951	1	0.0575984	0.341931	-0.104609	0.00686954	0.911848	-0.302514	1	-0.145317	1	1	1	0.858614	0.361346	0.310617	1.11219e-05
		Lsr	-0.730246	-0.494062	-0.643903	-0.779806	-0.856468	-0.970688	-0.57692	-0.947457	-1	-1	-0.719017	-0.263686	-0.738764	-0.976496	-1	-0.316731	0.923428	1	-0.0100789	0.185063	-0.0944856	0.00153665	1	-0.205995	1	-0.151402	1	1	1	0.761584	0.113046	0.362394	5.24967e-06
		Fxyd5	-0.852708	-0.974991	-0.456743	-0.782832	-0.456743	-0.136477	0.0789746	-0.433451	-0.747894	-0.328636	-0.806124	0.28278	-0.183061	-0.747894	-0.858531	-0.462566	0.0207445	1	-0.0258396	-0.835239	-0.299521	-0.93423	-0.800301	-0.823593	1	-0.124831	1	1	1	1	-0.229645	0.556462	0.00015918
		Scn1b	-0.958089	-1	-0.123835	-0.936135	-0.354352	-0.17872	-0.606824	-0.0689495	-0.782457	-0.58487	-0.826365	0.282316	0.139614	-0.782457	-0.738549	-0.28849	-0.0469954	1	-0.266536	-0.826365	-0.738549	-1	-0.540962	-0.540962	1	0.216453	1	0.908007	1	1	0.534787	0.545765	9.61519e-05
		Wtip	-0.729554	-0.989777	-0.0232342	-0.915428	-0.283457	0.79461	-0.766729	-0.209108	-0.655205	-0.841078	-0.171933	-0.506506	0.645911	-0.915428	-0.0975837	-0.432156	-0.469331	0.385688	0.645911	-1	-0.134758	-1	-0.543681	-1	1	0.497212	1	1	1	1	-0.0975837	0.645911	0.021535
		Uba2	-0.538126	-1	-0.228764	-0.877751	-0.534763	-0.363269	-0.148061	-0.558301	-1	-1	-0.938279	-0.58184	-0.393533	-1	-0.877751	-0.0270061	0.470663	1	0.0335212	-0.911378	-0.504499	-0.410346	0.494201	-0.144698	1	-0.12116	1	1	1	0.796838	0.386597	0.830464	0.000195119
		Gm12758	-0.267037	-1	-0.184646	-0.808468	-0.208186	-0.243497	-0.055173	-0.478901	-0.596604	-0.90263	-0.125794	-1	-0.996792	-0.514212	-0.702536	0.403866	-0.172875	0.498028	-0.137565	-0.714306	-0.92617	-1	0.450947	-0.0904837	0.403866	-0.0316325	1	1	1	1	0.262623	0.980608	0.0453916
		Garre1	0.0982468	-0.822069	-0.216761	-0.772656	-0.321763	-0.0191089	-0.235291	-0.587358	-0.371176	-1	-0.167348	-0.859129	-0.71089	-0.939425	-0.791186	-0.0438154	0.56767	0.283545	0.0179508	-0.976485	-1	-0.995015	0.283545	-0.365	0.60473	0.271192	1	1	1	0.666496	0.221779	1	0.0281976
		Lsm14a	-0.259382	-0.484996	-0.492912	-0.766024	-0.421666	-0.247507	-0.116889	-0.991638	-0.932266	-1	-0.801647	-0.291047	-0.643322	-1	-0.576033	-0.09314	0.116641	1	0.128516	-0.936224	-0.936224	-0.805605	0.441209	-0.488954	1	0.0335205	1	1	1	0.939935	0.714321	0.302674	0.009192
		Cebpg	-0.523595	-0.702883	-0.342906	-0.173423	-1	-1	-0.544605	-0.983021	-0.572619	-1	-0.758911	0.354637	-0.638452	-1	-0.859761	-0.180426	0.616566	1	0.021273	-0.873767	-0.611839	-0.43255	1	-0.251861	1	-0.114594	1	0.469493	1	1	1	1	0.00251198
		Ccne1	-0.537858	-0.523198	-0.273969	-0.391253	-0.640482	-0.523198	-0.391253	-0.215327	-0.156684	-0.699124	-0.757766	-0.229987	-0.684464	-0.376592	-0.625821	-0.0247396	-0.669803	1	-0.215327	-0.5965	-0.391253	-0.288629	-0.435235	-0.58184	1	-0.508537	0.766929	1	1	0.341774	-0.567179	0.459058	0.00379618
		Siglece	-0.798229	-0.798229	0.932694	-0.592866	-0.91558	-0.455956	-0.524411	-0.671099	-0.573307	-0.53419	-0.631983	1	-0.837346	-0.827567	-0.905801	-0.954697	0.140576	1	-0.348385	-0.798229	0.169914	-1	-0.886243	-0.191917	1	0.130797	0.776226	1	1	1	-0.0843458	0.248148	0.0151836
		Pold1	-0.542331	-0.409321	-0.688008	-0.618336	-0.548664	-0.510662	-0.586667	-0.383986	-0.421989	-0.516995	-0.459991	-0.574	-0.681674	-0.49166	-0.497994	-0.244643	-0.453658	1	-0.466325	-0.574	-0.0989654	-0.288979	0.0910482	-0.548664	1	-0.535997	1	1	1	0.249393	-0.371318	0.0847144	0.00143816
		Napsa	-0.926298	-0.849506	-0.619132	-0.36316	-0.439952	0.916699	-0.081591	-0.721521	-1	-0.644729	-0.516743	0.0975893	-0.0559938	-0.977492	-0.823909	-0.00479947	0.0463949	1	0.0207977	-0.900701	-0.900701	-0.772715	-0.158383	-0.772715	0.63513	-0.132785	1	1	1	1	-0.209577	0.302367	0.0295787
		Gm15396	-0.494923	-0.760356	-0.760356	-0.583401	-0.760356	0.655289	-0.141012	-0.317967	-0.671879	-0.494923	-0.141012	-0.583401	-0.0525337	-1	-0.848834	0.301378	-0.406445	1	-0.229489	-1	-1	-0.848834	0.566811	-0.406445	1	0.0359441	1	1	1	0.832245	-0.317967	0.0359441	0.0358627
		Kcnc3	0.190653	-0.956314	-0.846498	-1	-1	-1	-0.736682	-0.870902	-1	-0.834296	-0.663471	0.800741	-1	0.276065	-0.504848	0.10524	1	0.99597	-0.187602	-0.468243	-0.846498	0.129644	0.78854	-0.419436	0.715329	0.837347	1	1	1	-0.187602	0.349276	1	0.000886152
		Nup62	-0.379111	-1	0.315387	-0.792855	-0.423441	-0.60076	-0.81502	-0.408664	-0.85935	-1	-0.179628	-0.955398	-0.682031	-0.563818	-0.718972	0.965556	0.537036	0.522259	-0.489936	-0.60076	-0.113133	-0.593372	-0.497324	-0.475159	1	0.381882	1	1	1	1	-0.201793	0.972945	0.000178564
		Prmt1	-0.54421	-0.867561	0.148683	-0.300048	-0.801571	-0.280251	-0.458424	-0.432028	-0.979744	-1	-0.946749	-0.511215	-0.194464	-0.926952	-0.966546	-0.35284	0.135485	1	0.175079	-0.841165	-0.300048	-0.465023	0.0101047	-0.669591	1	-0.280251	1	1	1	0.676603	0.188277	0.663405	0.0132738
		Gm45552	-0.647988	-0.827936	-0.0204021	-0.374349	-0.329734	-0.768449	-0.731269	-0.630142	-1	-0.832397	-0.341631	0.361801	-0.688142	-0.554296	-1	0.15211	-0.317836	1	0.454005	-0.396656	-0.133427	-0.850243	-0.453169	-0.836859	1	-0.77291	1	1	1	1	1	-0.270247	0.0341707
		Rpl13a	-0.837346	-0.885458	-0.0152008	-0.504809	-1	-1	-1	-0.586174	-1	-0.985573	-0.636409	0.530302	-0.179701	-0.423797	-0.755273	-0.376039	0.27913	1	0.16345	-0.436179	0.025482	-0.618367	0.0414013	-0.809045	1	-0.453867	1	1	1	1	0.864608	0.601762	0.000795586
		Flt3l	-0.683782	-0.875637	-0.722153	-1	-0.434371	-0.242516	-0.60704	0.467346	-1	-1	-0.549484	-0.300073	-0.587855	-0.779709	-1	-0.376815	0.630422	1	0.841463	-0.367222	-0.60704	-0.770117	0.640015	-0.587855	0.946983	0.313862	1	0.496124	1	1	1	0.601644	0.00745455
		Cd37	-0.786964	0.11092	-0.239816	-0.408169	-0.674729	0.321362	-0.478316	-0.88517	-0.590552	-1	-0.660699	1	-0.478316	-0.63264	-0.927259	-0.843082	-0.618611	1	-0.253845	-1	-0.366081	-0.422199	-0.422199	-0.744876	0.658069	0.742245	1	1	1	1	-0.267875	0.181068	0.0209598
		Trpm4	-1	-1	-0.337822	-0.895602	0.339482	-0.0190907	-0.56359	-0.085493	-0.962004	-0.762797	-0.908882	0.193397	0.379323	-1	-0.0722125	-0.643273	0.976944	-0.616712	0.538689	-0.27142	-0.470627	-1	0.0473117	-0.643273	1	0.976944	1	-0.244859	1	0.591811	1	0.193397	0.00486635
		Ruvbl2	-0.672844	0.0189153	-0.567159	-0.547943	-0.941862	-0.855392	-0.778529	-0.34618	-1	-1	-0.509512	-0.51912	-0.961077	-0.816961	-0.816961	0.287933	0.355187	1	-0.250102	-0.336572	-0.0675546	-0.17324	0.153424	-0.624805	1	-0.403827	1	1	1	0.9893	0.239894	0.653028	0.00828437
		Bax	-0.716703	-0.946776	0.122044	-0.253645	-0.375962	-0.37305	-0.597298	-0.271119	-0.547789	-0.772037	-0.673018	-0.474981	-0.221609	-0.608947	-0.407998	-0.0293962	-0.498279	1	-0.445858	-0.868144	-0.183749	-0.897267	-0.125503	-0.789511	1	-0.440033	1	1	1	1	-0.355576	0.212326	0.00762056
		Rpl18	-0.874405	-1	0.0212234	-0.57091	-0.81604	-1	-1	-0.431897	-1	-1	-0.385205	0.21754	-0.357615	-0.221785	-0.387327	-0.0254681	0.250436	1	-0.207989	-0.396878	0.180399	-0.672782	-0.00424468	-0.993256	1	-0.547564	1	1	1	1	0.963543	0.351248	0.000724849
		Grwd1	-0.423766	-0.896503	-0.406258	-0.660134	-0.712661	-0.940274	-1	-0.344977	-1	-0.957783	-0.738924	-0.213661	-0.93152	-0.870239	-1	0.154022	0.968179	1	0.232812	-0.992801	0.0664785	0.241566	-0.283696	-0.30996	1	-0.23117	1	1	1	0.8106	0.0752329	1	7.41536e-05
		Emp3	-0.688181	-0.602825	-0.432114	-0.784206	-0.400105	-0.0373432	-0.314749	-0.30408	-0.816215	-0.538808	-0.666842	-0.0480126	-0.218724	-0.805545	-0.368097	-0.325419	-0.485461	0.784206	-0.0906905	-0.741528	-0.538808	-0.816215	-0.698851	-1	1	0.0373432	1	1	1	1	-0.0906905	0.314749	1.1536e-05
		Sergef	-0.518556	-1	-0.227437	-0.348736	-0.251697	-0.227437	-0.203177	0.0151624	-1	-0.518556	-1	0.0394224	-0.251697	-0.664115	-0.858195	-0.736895	-0.372996	0.500361	0.476101	-0.785415	-0.324476	-0.567076	-0.203177	-0.275957	1	-1	1	1	1	1	0.548881	0.88852	0.0334914
		Saal1	-0.406061	-1	-0.717027	-0.894722	0.393566	-0.672603	-0.0950945	-0.494908	-1	-1	-0.739238	0.0381766	-0.317213	-0.739238	-0.983569	-0.250578	0.704532	0.926651	-0.00624709	0.482414	0.127024	-1	-0.406061	-0.783662	1	-0.250578	1	1	1	1	1	0.371355	0.0279129
		Saa3	-0.744046	-0.723311	-0.874379	0.479307	-0.880303	-0.705539	-0.350085	-0.895114	-0.655183	-0.0746083	-0.726273	0.731087	-0.915849	-0.826985	-0.877341	-0.27307	1	1	-0.530774	-0.139775	-0.00351751	-0.113116	-0.510039	-0.31454	0.206793	-0.720349	1	1	0.662958	1	-0.415251	0.695541	0.0212047
		Tmem86a	-0.984336	-0.99421	-0.241795	-0.249694	-0.642688	0.0722052	-0.435329	-0.255619	-0.650587	-0.399782	-0.73748	-0.271417	-0.332638	-0.931015	-0.518273	-0.575543	-0.289191	1	-0.247719	-0.761179	-0.771053	-1	-0.480751	-0.413606	1	-0.271417	1	1	1	1	0.761425	0.188721	0.00103761
		Zdhhc13	-0.394656	-0.206565	-0.0184733	-0.502137	-0.233435	-0.542442	0.398015	-0.287175	-1	-0.999235	-0.542442	-0.381221	-0.690228	-1	-1	-0.354351	0.38458	0.38458	0.250229	-0.757404	-0.676793	-0.502137	-0.770839	-0.824579	1	0.989159	1	1	1	1	0.854808	0.599541	0.00298488
		Htatip2	-0.7335	-0.673409	0.352432	-0.634779	-0.345054	-0.475967	-0.673409	-0.383684	-0.387977	-1	-0.774277	-0.69487	-0.673409	-1	-0.450214	-0.402999	0.697956	1	-0.149758	-0.154051	-0.709893	-1	0.766631	-0.521035	1	-0.600442	1	1	1	0.903982	0.605673	0.219373	0.0383587
		Prmt3	-0.707072	-0.880598	-0.118592	-0.36002	-0.631626	-0.676893	-0.465644	-0.63917	-0.759884	-1	-0.699527	-0.495823	-0.593903	-1	-0.744795	-0.209127	0.62078	1	-0.0356012	-0.925866	-0.269484	-0.277029	-0.133681	-0.993767	1	0.0775681	1	1	1	1	0.356719	1	5.43666e-05
		Tubgcp5	-0.0860939	-0.766342	-0.188131	-0.59628	-0.749336	0.168999	-0.409212	-0.0180691	-0.205137	-1	-0.817361	-0.0690877	-0.766342	-1	-0.783348	-0.409212	0.74721	0.322055	0.305049	-1	-0.392206	-0.73233	0.203012	-1	1	0.61116	1	1	1	1	0.0329495	1	0.0322971
		A230056P14Rik	-0.621019	-0.834321	-1	-1	-0.0877648	-0.443268	0.836543	-0.549919	-1	-0.940972	0.125537	0.374389	-0.585469	-1	-0.905422	-0.549919	0.872094	0.267738	-0.229966	0.196638	-0.443268	-0.407718	0.196638	-0.407718	1	0.51659	1	0.694342	1	-0.123315	0.161087	1	0.00667134
		Nipa1	-0.904163	-1	-0.659263	-0.816699	-0.309405	-0.904163	0.14541	-0.536813	-1	-0.816699	0.285353	-0.694249	-0.606784	-1	-1	-0.606784	1	0.722675	-0.0994908	-0.606784	-0.151969	-0.484334	0.932589	-0.0994908	1	0.63521	1	1	1	0.915096	0.792646	0.687689	6.06458e-06
[truncated: 4,707 more rows]

## Sheet: EDF4c
	EDF4c	Vhcl				Lani				GLP-1:GIP				GLP-1:GIP:Lani
[truncated: 9 more rows]

[truncated: 9 more sheets: EDF4d, EDF4e, EDF4f, EDF4g, EDF4h, EDF4i, EDF4j, EDF4k, EDF4l]
