# Supplementary material for: GLP-1R–GIPR–PPARα/γ/δ quintuple agonism corrects obesity and diabetes in mice
Source: Nature. 2026 Apr 29;653(8115):776–85. doi: 10.1038/s41586-026-10427-5 (PMC13190304; doi:10.1038/s41586-026-10427-5)
Supplement: Supplementary file 15 — Source Data Extended Data Fig. 5 [file 41586_2026_10427_MOESM15_ESM.xlsx]

## Sheet: EDF5a
	EDF5a	Vehicle	GLP-1/GIP-Lani (10 nmol/kg)	GLP-1/GIP (10 nmol/kg)	Lanifibranor (10 nmol/kg)		test for normality passed:		yes
	Pgc1a	0.62914	1.80763	0.986453	1.86084
		1.24482	1.34678	0.781219	0.954465
		1.0151	1.18177	0.908726	0.863343
		1.08663	1.91874	1.37458	1.29954
		1.16561	1.3761	1.21819	0.693761
		0.654481	2.40888	1.46601	0.982481
		0.872346	2.69344	0.915373	0.0842667
		1.33187	2.90666	1.29466	1.39692

## Sheet: EDF5b
	EDF5b	Vehicle	GLP-1/GIP-Lani (10 nmol/kg)	GLP-1/GIP (10 nmol/kg)	Lanifibranor (10 nmol/kg)		test for normality passed:		yes
	ucp1	0.438731	1.31282	1.62004	1.21822
		1.08589	1.21174	0.676857	0.860277
		1.09078	0.91725	1.08452	1.26368
		1.06529	1.73036	1.63631	1.40467
		1.40613	1.41728	0.931291	0.9324
		0.659395	1.13569	1.52901	1.19256
		0.948397	1.7131	1.37721	0.899646
		1.30539	1.57567	1.76483	1.43817

## Sheet: EDF5c
	EDF5c	Vehicle	GLP-1/GIP-Lani (10 nmol/kg)	GLP-1/GIP (10 nmol/kg)	Lanifibranor (10 nmol/kg)		test for normality passed:		yes
	Prdm16	1.19516	1.17888	1.13345	1.15316
		1.17739	0.85017	0.475017	0.85827
		1.1536	0.845663	0.965862	1.17473
		0.653377	1.35052	1.08113	1.55161
		1.03214	1.20829	0.898777	1.15611
		0.894936	1.46957	0.815247	0.95256
		1.00609	1.28337	1.13419	0.974144
		0.887303	1.44297	1.43914	1.14133

## Sheet: EDF5d
	EDF5d	Vehicle	GLP-1/GIP-Lani (10 nmol/kg)	GLP-1/GIP (10 nmol/kg)	Lanifibranor (10 nmol/kg)		test for normality passed:		yes
	Cidea1	0.932208	1.13265	1.21951	1.0245
		1.22393	0.827511	0.648438	0.960076
		1.0386	0.683519	0.973715	1.0323
		0.96257	1.32487	1.26001	1.11318
		1.10543	1.07221	1.05291	1.16851
		0.851974	1.54182	1.10299	0.865382
		1.01743	1.08179	0.886834	0.781493
		0.867856	1.62479	1.30459	1.25561

## Sheet: EDF5e
	EDF5e	Time (min	Vehicle											GLP-1:GIP											Lani											GLP-1:GIP:Lani
	Mito Respiration	0.783938	185.247	183.919	265.479	226.522	284.297	137.986	127.634	135.584	113.421	115.435	84.5593	56.0071	59.9387	148.898	110.531	116.573	174.953	163.091	131.967	147.737	93.582	152.349	169.32	134.837	211.257	143.653	106.515	224.368	167.656	80.3766	106.469	112.628	143.07	190.661	230.477	167.525	223.617	160.819	169.185	66.1902	63.952	69.7127	99.594	143.358		test for normality passed:
		5.19379	175.062	175.693	248.428	220.573	268.47	140.778	114.953	121.332	102.825	108.337	74.7525	55.2275	56.1272	132.423	99.865	101.707	163.772	150.13	124.511	135.827	85.5876	137.138	153.655	120.239	183.888	130.617	96.0364	214.44	160.142	77.2574	99.9586	111.176	137.247	176.73	203.717	160.781	204.888	146.189	153.756	60.7324	59.8588	63.9328	90.0225	133.721
		9.60199	168.229	168.037	233.959	210.933	254.834	140.712	109.406	118.065	99.8677	104.139	75.4608	55.6022	49.7011	124.081	94.8397	96.8971	158.383	143.314	119.013	128.139	83.5316	132.04	144.666	113.616	174.786	123.672	90.8594	210.761	157.706	75.0965	97.9874	111.684	133.204	168.346	188.803	151.729	190.471	135.254	143.012	58.2403	57.4753	62.7896	89.8801	128.367
		14.0088	165.87	167.186	228.025	209.832	249.999	142.149	106.591	113.645	97.8599	101.053	74.8442	53.544	49.5992	121.615	93.5466	94.7197	152.025	137.541	115.105	123.62	79.5051	129.35	141.355	111.054	169.457	121.607	88.7614	207.224	154.75	74.9677	98.0274	110.299	132.694	165.15	183.095	149.907	185.262	130.907	138.978	56.3459	56.5079	60.8647	87.5124	128
		18.51	155.72	157.533	215.967	196.728	231.629	136.387	106.155	114.613	96.6373	100.162	75.4675	50.6243	41.8522	116.007	84.6467	87.4964	150.112	140.893	116.833	123.253	82.7183	131.571	135.822	104.408	161.037	115.794	84.5683	206.025	153.888	73.8049	98.0356	112.06	130.253	157.346	172.34	140.566	174.537	123.537	130.082	53.7811	55.1867	60.251	87.9406	128.787
		22.9144	156.329	155.688	213.435	194.246	230.557	137.714	105.376	114.804	97.3458	98.1721	75.7186	49.7404	42.7339	113.899	90.0098	87.7977	150.911	141.441	117.136	123.009	82.9885	133.124	131.888	101.928	159.758	112.376	83.8234	206.883	158.419	73.5984	100.077	110.734	131.64	156.391	171.107	139.156	172.086	120.454	126.994	55.1909	56.3393	61.7079	88.6695	130.623
		27.3211	154.734	154.115	210.123	193.199	229.125	137.087	106.127	113.734	97.4185	99.3875	75.6132	50.6891	44.0532	114.012	84.5738	86.9888	149.14	140.106	117.821	122.111	84.1334	132.073	131.899	101.606	158.172	111.443	82.0094	207.741	156.735	73.6144	97.6001	110.967	129.897	156.034	167.538	136.324	168.935	120.642	125.94	55.3753	55.7546	59.8639	87.6944	135.123
		31.7271	152.299	150.011	207.802	190.066	224.683	135.463	107.347	115.457	97.8804	99.4538	76.9261	49.2764	45.2569	113.29	86.4822	85.4583	148.989	141.334	116.947	123.774	83.8416	131.487	129.24	100.529	157.314	111.571	80.8709	207.964	161.762	73.8177	100.647	111.411	131.443	153.19	164.926	133.867	166.679	116.929	123.382	54.8858	55.602	59.6332	90.0949	135.061
		36.2296	112.902	109.853	152.357	139.968	149.707	89.2326	67.9844	68.3577	42.6576	60.4691	46.9035	36.0628	26.9426	83.5362	57.9375	60.22	96.3368	96.1901	77.8212	80.2298	54.5367	84.3374	74.3982	71.1791	111.618	70.2546	52.4364	97.5871	110.722	48.2783	60.9575	77.5108	88.4381	108.438	115.747	100.106	118.825	81.0602	91.0086	31.0812	35.6161	29.9789	49.8056	83.8198
		40.6373	113.281	108.679	151.58	138.877	150.65	88.68	68.055	71.4588	42.5806	63.0142	46.3258	36.1696	30.0678	82.2212	60.9543	59.8588	97.206	95.1463	78.5135	81.3056	54.3874	82.9886	76.3797	71.3604	109.843	71.2626	51.5275	93.2722	112.346	50.1399	63.7686	80.0472	91.8489	110.013	118.014	97.4587	118.255	79.149	88.8982	30.1223	36.3514	30.568	50.31	84.6886
		45.0443	111.666	109.715	151.138	138.993	152.399	89.9493	67.6253	72.8679	45.2484	63.2023	47.5957	35.9444	31.9954	82.7165	61.7715	60.8608	96.6629	94.4146	76.168	80.7704	55.1715	81.8417	79.3748	73.1921	108.077	70.7271	53.5649	96.5962	114.243	49.3958	63.1317	80.766	93.3302	109.198	117.527	98.0447	118.567	78.2722	86.7353	30.2699	36.6347	30.5613	52.63	87.9222
		49.5518	203.49	208.213	254.689	253.562	268.966	199.42	198.473	276.94	241.159	184.298	155.228	65.9851	60.7032	152.599	118.078	120.459	249.304	229.783	202.257	218.731	147.47	248.05	196.987	139.434	192.136	153.301	125.906	372.763	278.572	123.987	176.978	46.562	206.589	212.193	236.108	172.569	226.997	156.692	163.445	109.238	88.8983	182.1	208.809	298.458
		53.9627	197.849	200.851	255.789	249.128	269.376	195.524	197.946	258.553	221.808	183.057	147.614	70.2995	60.5952	158.104	129.153	119.15	259.809	230.786	197.199	220.315	145.216	243.283	202.438	141.615	198.779	161.044	124.916	374.978	276.309	117.025	167.904	44.3009	197.901	212.589	237.596	177.268	240.741	157.906	170.305	119.752	95.8649	177.292	203.786	301.446
		58.3749	191.195	196.898	255.544	247.92	266.143	198.545	196.558	251.886	216.893	182.59	147.031	72.517	61.7017	157.275	131.473	119.033	260.872	225.199	194.4	215.061	144.367	238.298	200.1	135.839	197.897	164.009	127.016	362.159	274.27	112.782	162.115	43.2641	188.941	207.059	231.119	177.132	239.52	155.432	170.345	124.301	101.298	159.718	188.48	279.282
		62.8802	5.40356	3.84329	8.57998	12.8913	11.5596	2.47645	6.0763	9.97215	5.59709	2.4268	5.17691	3.16254	3.13159	4.09334	7.17035	5.63895	7.64621	7.77243	7.76383	5.85178	4.10958	3.59924	7.54165	8.82409	10.8351	5.09017	7.04359	6.15386	3.39176	4.0994	10.5545	10.042	7.18063	7.52709	7.07194	9.40402	10.1387	7.58098	9.43796	4.51831	5.05814	4.09798	3.04882	7.65742
		67.2862	5.58164	4.69401	5.96555	7.9581	7.48337	4.6323	5.23959	8.28375	4.51453	1.72135	4.5067	1.75323	0.04054	3.69539	2.79363	4.28992	5.64149	7.25148	7.22998	4.03559	4.41499	4.08843	4.36913	5.13953	3.80069	2.93708	3.5498	9.17462	7.92611	3.68311	7.11487	8.64863	5.99559	5.46333	3.78742	6.19027	4.85016	4.26114	5.46968	5.10499	3.41177	3.5048	5.43969	10.0573
		71.7	2.62616	3.6124	2.78527	4.48716	6.51837	2.55723	4.16207	7.33716	5.24026	3.27734	2.45429	-0.79571	-0.42483	2.6276	2.0247	1.51399	6.27928	6.92458	4.21785	4.3142	4.77676	5.84397	1.1414	3.61387	3.24665	1.75332	0.68124	10.2366	9.13367	3.72271	5.81602	6.07372	6.06887	3.03906	2.18586	4.78336	3.51177	3.48875	2.53015	3.58408	3.35475	5.09278	6.4319	6.20399
		76.1108	2.68174	1.56738	3.44323	5.43118	5.98824	3.36963	3.26965	6.8233	3.57531	-0.86059	2.03983	0.56196	0.62623	2.01905	-1.20642	2.05889	5.65694	5.38919	4.31054	2.84968	2.40047	4.01409	-0.58717	2.9087	1.45393	1.56403	0.84815	2.4639	6.64086	1.93883	4.4473	4.64461	3.7806	2.59494	1.8166	2.46683	1.43811	2.40853	4.36058	2.35286	1.8024	0.04165	3.18351	5.42872
		80.5233	3.21798	2.03319	1.80887	3.96967	2.88895	2.19262	2.58429	3.75763	1.16966	-1.20905	0.87268	0.96793	1.27843	1.70898	-0.03525	1.9203	3.17794	3.48198	1.90232	0.78757	2.39928	0.55049	0.00381	2.43256	-0.30619	0.69178	1.25768	4.58014	4.91167	0.5191	2.03901	1.61329	1.76864	1.9373	1.31526	2.85968	1.4652	0.38964	2.35302	0.21639	1.33883	-0.23575	2.82817	3.02173
		84.9373	0	0	0	0	0	0	0	0	0	0	0	0	0	0	0	0	0	0	0	0	0	0	0	0	0	0	0	0	0	0	0	0	0	0	0	0	0	0	0	0	0	0	0	0
[truncated: 1 more columns]

## Sheet: EDF5f
	EDF5f	Time (min	Vehicle																											GLP-1:GIP
	Mito Respiration	0.783938	224.661	254.331	255.595	200.443	195.24	214.969	192.514	208.578	348.153	258.863	316.415	305.67	251.123	315.2	320.43	274.46	226.868	192.302	222.251	240.5	183.485	219.973	280.883	271.173	259.377	277.952	324.618	226.797	205.474	168.719	275.154	222.337	174.381	297.974	128.039	186.436	488.528	312.046	277.773	283.962	375.992	365.517	277.641	246.833	236.223	234.727	228.016
		5.19379	219.963	246.62	246.893	190.344	190.958	207.823	186.935	205.929	334.711	252.21	304.53	286.047	241.672	301.226	303.593	260.064	218.225	187.326	218.295	231.39	173.105	214.38	266.709	259.003	247.985	270.059	304.323	218.842	200.187	164.321	261.897	217.52	167.487	288.078	124.747	181.507	484.314	302.314	270.026	274.43	360.615	351.593	271.232	233.294	223.426	219.509	217.088
		9.60199	214.133	242.299	240.035	186.994	186.862	198.689	183.705	200.687	328.068	247.309	298.176	278.687	238.689	291.141	299.357	254.051	215.132	183.904	215.548	224.102	168.184	210.652	255.929	249.67	238.983	262.202	291.026	214.041	197.995	161.413	258.163	213.377	160.847	278.124	123.718	174.722	474.527	299.085	263.199	271.795	348.716	343.125	268.236	226.671	214.623	209.39	211.984
		14.0088	212.715	239.401	236.864	190.433	185.667	197.532	183.483	202.352	330.725	249.322	297.431	277.218	238.509	293.599	299.902	252.919	212.197	182.058	211.469	219.969	166.169	209.937	252.177	246.234	237.571	262.731	288.075	211.859	195.243	160.244	256.717	211.26	156.461	279.55	123.334	175.425	474.162	298.663	261.743	272.723	352.041	342.812	269.789	222.685	210.081	205.353	208.264
		18.51	162.068	179.503	182.355	141.926	131.406	131.894	118.776	144.249	213.442	168.917	211.302	207.984	181.922	222.357	219.094	191.893	171.837	142.081	168.388	176.194	130.812	168.281	186.574	178.15	180.55	203.618	207.633	159.481	148.214	127.083	177.494	157.185	124.415	210.59	95.9562	128.975	355.224	211.288	194.641	199.628	249.776	265.786	201.667	181.779	164.848	164.7	165.247
		22.9144	165.359	182.315	182.393	145.696	135.676	130.862	120.202	143.323	216.035	172.033	210.928	211.671	189.774	229.592	229.652	202.658	168.072	145.299	166.222	176.858	134.02	170.607	187.471	177.862	174.05	195.751	206.409	160.681	150.009	124.572	184.169	152.685	124.657	212.545	96.1364	128.784	367.324	209.901	199.161	201.93	249.619	268.954	212	181.479	165.089	166.747	162.979
		27.3211	169.353	185.684	183.828	146.782	136.059	128.353	118.352	143.512	217.061	171.355	209.773	217.575	193.457	237.221	235.621	207.592	167.536	143.376	163.509	175.578	132.682	168.283	186.983	176.855	173.496	195.22	206.377	162.291	153.276	126.308	187.931	155.481	123.429	210.349	95.3171	125.378	360.678	206.939	204.287	203.893	253.12	271.031	217.464	180.859	166.02	166.583	165.183
		31.7271	169.604	187.182	185.133	147.827	136.938	127.835	117.378	140.051	216.548	170.392	205.955	223.152	198.804	240.205	239.117	210.99	165.848	142.911	163.009	172.565	132.102	166.306	185.565	174.867	170.633	194.102	205.468	165.471	153.85	127.47	187.822	155.87	120.412	210.809	92.9638	126.043	360.934	207.704	203.92	205.97	256.682	273.279	220.545	179.84	167.873	165.829	164.323
		36.2296	272.047	336.828	318.637	302.374	268.301	308.345	307.124	297.884	545.125	299.125	426.788	475.604	486.937	555.518	578.195	517.967	274.026	253.684	300.195	259.008	252.343	297.816	319.426	300.79	320.245	380.335	384.371	280.392	279.66	226.456	426.9	293.304	214.855	392.243	199.638	272.348	725.002	613.576	446.238	525.08	510.327	634.603	454.786	270.581	291.062	237.227	276.938
		40.6373	243.412	316.088	293.943	291.482	256.239	270.499	274.151	289.794	531.313	308.06	436.108	476.974	452.424	510.592	517.728	489.195	244.596	239.648	278.404	249.096	231.843	282.03	302.315	306.601	283.581	363.862	377.746	259.869	261.144	210.367	406.5	284.52	207.315	376.076	200.152	273.816	692.252	598.053	409.791	483.968	426.01	554.527	422.928	275.733	294.802	232.845	276.002
		45.0443	232.129	310.698	283.991	280.255	253.477	253.921	255.408	279.816	523.782	302.957	430.019	483.671	437.187	511.309	491.617	469.633	238.642	235.075	271.198	246.699	223.253	272.557	296.662	308.078	264.6	359.994	381.454	252.743	255.482	208.914	400.139	288.243	201.127	365.872	197.637	266.721	658.397	572.632	394.836	452.818	411.408	534.55	413.261	276.157	296.304	233.043	272.537
		49.5518	79.8889	91.6151	87.3947	84.8498	77.1172	83.6651	75.7963	90.4103	134.844	112.362	133.895	131.621	115.269	137.972	136.647	118.975	94.3655	89.0752	95.732	95.6281	73.3246	90.8137	77.7414	71.7372	77.0188	94.8012	78.0585	76.9188	74.5045	68.1919	110.654	92.0469	60.512	120.862	58.8106	82.2221	213.208	135.843	122.394	127.241	163.113	152.795	121.935	104	90.8531	86.7794	88.3433
		53.9627	78.3298	90.3633	84.8501	80.3645	74.897	80.852	75.1369	88.0903	131.509	107.353	133.715	125.896	108.399	130.954	129.838	111.914	89.966	86.6922	91.7307	91.9072	68.6217	87.0543	74.962	69.6735	74.1063	92.4414	78.1834	73.4547	72.4065	66.2207	107.522	87.8529	62.1081	113.159	56.8391	80.1047	208.749	130.383	115.638	122.861	153.472	141.741	116.727	99.3313	88.6793	83.8891	87.9419
		58.3749	76.8782	89.5557	82.7215	78.9674	74.9264	79.9003	75.3333	84.726	129.226	105.643	131.063	126.061	108.021	128.182	126.249	111.69	87.0065	85.3823	89.3105	94.4636	68.2062	88.0593	75.6309	69.2189	74.8896	92.7382	78.4226	72.5319	72.5432	65.4603	106.4	86.7106	60.5727	113.097	54.9998	78.2933	214.041	131.41	113.442	119.47	142.355	140.016	115.434	98.4416	88.5867	83.0837	88.2939
		62.8802	69.3223	80.4734	75.6792	73.392	69.4935	79.8085	72.3273	84.2896	123.783	98.3857	126.61	121.687	102.64	123.278	123.362	104.361	76.6609	74.571	78.8589	79.9234	60.3315	74.437	69.7828	64.3002	68.8355	86.829	72.3475	65.5758	63.0018	56.9705	95.0826	81.2604	58.2898	107.712	52.3111	76.6951	195.796	124.481	113.54	115.285	132.019	130.941	109.79	85.6158	78.9209	72.2642	76.9189
		67.2862	67.6654	78.5062	73.0664	73.2725	68.1468	75.7259	72.198	82.3755	121.964	99.2259	127.28	119.741	99.7482	120.829	120.198	101.519	75.7521	72.8761	79.3709	79.2508	60.0415	74.2514	68.4671	62.2675	65.9219	84.7023	69.865	65.1762	63.021	57.1248	96.3025	79.7065	56.5727	104.443	50.1679	74.3448	189.531	123.788	114.888	113.832	132.768	126.484	106.611	83.4692	74.4031	70.8351	75.8402
		71.7	66.7625	78.3327	70.9942	70.4464	68.2363	75.0037	68.7802	80.7437	119.341	95.1138	117.632	115.566	99.2443	117.674	116.598	98.3399	72.6366	72.1767	76.5115	77.1652	57.2939	72.6781	66.3755	60.6686	63.9802	82.6218	67.3334	63.0425	61.6	56.2581	95.3816	80.9099	53.151	98.6246	48.5279	72.1269	183.058	118.053	114.021	111.998	124.252	122.432	102.467	82.6369	74.2148	69.9394	74.3437
		76.1108	64.5423	74.2405	67.1064	68.5503	67.3242	72.0301	66.8787	78.936	114.382	95.2364	117.128	110.28	93.243	111.98	111.673	94.391	69.5941	69.7161	73.5277	73.8866	54.2503	70.2051	63.7074	58.849	61.9414	79.8141	64.4797	61.9363	61.5142	54.7456	93.0853	79.5447	51.9961	95.1398	46.367	69.5653	175.81	115.398	106.139	106.16	119.73	116.224	97.4423	79.3874	71.2087	67.4842	73.5769
		80.5233	62.6991	71.0356	66.1509	66.6755	63.7933	71.5006	66.1976	81.4181	115.009	93.5274	115.833	106.986	90.5684	109.986	108.01	90.1029	69.132	67.8175	70.1269	73.7773	52.3749	66.3241	61.0412	57.1233	59.8858	77.1343	62.4096	60.065	57.3197	52.7836	90.7414	76.1326	51.5103	95.4389	46.6564	67.1031	177.087	110.772	107.27	104.035	122.271	113.991	94.1917	77.076	70.5359	65.4713	71.5875
		84.9373	60.9147	70.3921	64.6242	63.7437	61.616	69.5885	64.0386	78.1902	111.097	91.8163	109.115	104.176	90.5325	104.774	106.42	88.7649	67.7844	67.2888	70.1394	72.1948	51.0905	64.442	59.2466	54.7492	57.3924	75.6174	60.7731	57.4543	56.5961	50.6399	86.0331	73.277	49.8343	93.0284	46.2075	67.2552	170.751	111.231	101.581	101.392	115.159	110.936	91.4422	75.5596	66.8288	63.8116	70.8093
			test for normality passed:				yes
[truncated: 60 more columns]

## Sheet: EDF5g
	EDF5g	Time (min	Vehicle											GLP-1:GIP											Lani											GLP-1:GIP:Lani
	PPR	0.783938	148.269	159.244	222.588	233	231.628	83.6702	98.3056	104.982	75.1678	115.06	76.0272	76.4497	61.7074	156.285	112.331	95.8437	157.834	160.681	143.498	147.713	101.579	117.823	96.2736	95.0216	129.313	80.0177	72.5235	153.435	174.681	77.7365	120.095	0	153.684	128.68	99.3903	132.827	142.909	119.707	128.942	72.4912	57.948	69.8064	87.3379	125.121		test for normality passed:
		5.19379	141.778	136.58	200.194	183.705	174.367	71.1132	92.5812	102.65	62.9742	100.957	72.3166	69.8518	54.6469	126.023	93.1885	87.6162	140.54	133.527	99.9132	115.189	85.7069	104.59	91.5381	89.9039	97.4697	74.7831	60.902	151.959	166.595	74.4029	85.6439	0	140.538	115.852	91.5911	134.479	129.584	93.5033	113.808	59.8524	56.0868	63.1638	73.5253	118.136
		9.60199	134.526	134.235	182.914	170.285	154.9	90.3609	90.8274	98.3975	57.9397	99.5737	68.8463	64.9802	53.8526	119.272	92.2867	84.8891	131.381	125.24	93.4314	113.335	83.1577	98.5898	86.3424	81.298	86.9074	67.8915	57.9832	135.509	165.08	72.6516	80.3735	0	133.547	113.131	90.2437	135.822	121.031	90.4805	112.656	57.5096	54.4584	59.7112	68.9706	111.925
		14.0088	129.383	130.923	180.36	162.361	142.676	91.159	88.7904	96.1943	58.2805	94.8097	66.1566	65.8638	47.5726	121.23	89.3046	84.0965	132.187	125.257	99.2921	104.844	80.5578	96.266	83.3053	84.5305	83.6276	66.4223	56.4988	134.184	159.226	71.8106	85.7385	0	142.853	110.858	87.4292	137.104	118.404	87.5466	106.808	56.1074	55.404	58.7303	72.1974	112.469
		18.51	134.316	127.381	181.108	170.805	141.502	88.4496	96.5069	97.4082	56.3879	99.6098	69.5122	68.0708	52.5839	120.453	89.2455	82.8341	147.297	138.163	118.262	119.783	94.8141	108.927	85.3539	90.6048	88.2009	68.8314	56.5343	137.517	172.25	76.8421	98.5689	0	150.819	111.545	90.9474	133.227	122.038	80.7158	105.441	63.8873	60.9745	60.3147	78.2476	118.643
		22.9144	132.448	128.045	174.346	176.515	140.115	105.936	94.9401	96.126	58.8399	103.346	70.6801	64.726	54.5955	121.129	93.0212	88.7982	151.926	142.81	120.653	127.191	97.6765	110.231	84.3735	78.3627	86.6829	68.7907	57.0692	132.817	170.41	75.6165	91.6372	0	146.729	114.139	88.3909	133.168	114.866	82.0133	104.101	63.3201	56.4926	58.5873	75.7525	115.989
		27.3211	130.022	125.748	175.772	175.674	142.214	104.614	100.24	102.781	58.8442	103.156	66.9344	65.6579	54.0136	119.212	91.9486	88.7434	150.445	146.101	130.222	126.86	98.3027	115.101	80.3691	85.2762	94.658	67.5214	55.2021	134.409	170.645	76.1416	96.0079	0	149.595	110.093	87.1693	133.855	118.926	85.0776	103.253	63.1731	58.656	61.3463	72.8191	123.454
		31.7271	126.797	127.695	174.693	176.607	144.585	106.103	95.3722	96.1519	54.9001	102.241	62.7286	66.8903	51.1533	115.282	88.654	85.882	149.97	150.416	131.995	124.713	97.9229	112.948	80.3129	85.9537	82.7938	66.1911	53.4528	122.883	174.056	75.9715	104.017	0	154.122	109.103	87.7563	130.8	118.058	84.4314	101.773	58.6585	56.0215	59.7429	78.193	122.99
		36.2296	135.127	135.343	186.108	180.704	148.715	113.844	105.194	112.718	78.063	105.648	78.0062	70.5267	53.7007	127.105	94.5749	97.6315	169.077	156.759	139.142	136.438	106.724	127.911	93.2811	98.499	97.2321	74.3403	58.664	173.913	198.805	86.1834	114.456	0	177.656	122.544	97.8695	147.186	131.499	88.075	107.668	71.894	65.1297	77.2971	93.0507	152.871
		40.6373	137.337	143.366	184.979	188.365	161.524	122.692	109.813	111.676	79.9311	113.753	82.361	69.6196	55.0767	130.291	101.844	91.1083	175.016	160.719	148.08	143.27	110.473	123.583	104.128	99.3031	105.331	77.2364	61.736	167.268	205.896	89.5829	118.853	0	175.553	129.364	101.183	147.403	134.922	95.5776	111.291	74.0086	68.6822	75.565	96.3319	155.022
		45.0443	144.506	155.849	189.241	206.055	177.446	124.695	121.578	120.633	76.795	124.827	87.4053	68.0495	59.0971	136.992	98.7182	104.296	185.384	176.82	156.901	155.192	117.13	132.221	109.764	103.451	109.279	81.6112	70.022	164.088	214.763	93.6362	127.369	0	186.516	136.759	108.828	155.329	147.497	103.17	118.471	76.5955	71.3696	77.8813	98.5845	167.386
		49.5518	169.246	174.821	230.651	237.471	200.27	149.527	162.157	176.994	110.423	153.659	113.776	76.6217	64.3919	152.529	113.279	119.999	233.102	213.67	185.972	187.651	143.146	180.456	139.94	119.171	138.823	105.9	86.5651	251.331	258.862	115.803	146.219	0	220.466	167.481	138.891	176.751	177.727	120.557	136.569	94.5855	87.0202	106.401	142.216	220.054
		53.9627	171.661	184.676	234.63	243.891	206.266	154.447	163.889	180.045	119.084	168.295	116.881	79.9337	65.4937	156.271	117.518	121.068	239.551	223.217	198.434	197.282	147.473	188.779	150.396	124.618	145.034	110.115	90.4633	256.222	270.403	117.38	158.565	0	226.891	171.284	148.213	178.256	183.699	127.127	144.383	101.075	93.2341	106.993	145.791	218.011
		58.3749	175.584	181.732	238.884	248.094	217.475	162.551	168.146	183.339	125.25	170.231	123.293	83.465	67.1154	155.939	118.941	122.805	238.661	220.057	198.706	196.892	150.173	192.335	144.279	128.356	148.346	111.843	90.6134	253.368	269.245	121.478	161.517	0	231.683	170.251	149.635	180.63	184.841	129.101	147.333	101.862	92.9106	108.701	142.77	222.636
		62.8802	24.9318	20.6159	30.9517	17.0581	9.76083	3.48103	29.156	31.1041	29.9963	20.1371	20.2252	10.9985	4.04423	11.8591	14.8127	13.6239	45.362	30.4609	29.671	30.2339	18.9072	20.4652	39.3907	25.2896	17.3384	22.1879	20.7584	47.1741	40.5807	20.3252	25.8295	0	28.5072	32.0793	21.3666	38.608	32.6454	19.3319	21.1451	13.4351	16.5056	26.4492	26.4912	41.1223
		67.2862	10.9493	5.40385	10.9338	9.64351	6.36043	0.68661	12.5723	20.6018	16.4036	9.29215	10.4529	5.34457	1.24628	5.10078	4.49321	9.33647	16.9548	16.9498	13.8047	11.2689	7.80836	6.89864	17.0681	13.5101	3.07252	10.7121	8.22681	23.3142	26.8601	7.19228	16.0274	0	20.0321	16.5599	12.7495	17.9349	12.5631	11.1385	7.7917	8.68244	7.77662	15.0106	15.9702	21.8272
		71.7	4.98391	4.06575	4.24399	-1.41097	3.72148	3.76267	5.70311	6.28702	12.1493	2.62166	6.97297	4.1293	-2.14377	4.78337	5.27529	5.56336	13.1423	11.682	9.63302	10.477	5.08029	4.24466	13.5865	6.12316	5.40137	5.73743	3.37466	18.0953	14.1684	4.64879	12.696	0	14.1148	6.19418	4.72917	9.3346	6.30595	4.63718	7.24171	4.34253	6.43616	12.6805	7.53005	11.0316
		76.1108	0.09932	3.68001	7.72618	-0.81458	0.6062	4.12952	0.22754	6.27518	7.58262	0.40308	6.73632	3.31781	-3.93958	1.61307	-0.3372	2.91775	7.91079	8.38098	6.3489	4.44011	0.60618	-1.95915	6.78995	5.07857	3.56963	2.11012	2.53835	8.52494	9.76483	1.84227	7.92822	0	8.35914	3.87623	3.85084	2.73544	5.97038	1.64259	-0.48825	3.34174	3.00496	6.62022	3.06501	10.681
		80.5233	-0.56474	0.33746	1.24055	-4.41284	1.32503	-2.34131	3.48584	5.74443	6.68892	3.85962	3.96473	-0.95179	-3.02699	2.58137	5.58942	3.92596	3.08037	6.0433	4.06813	4.87854	1.53818	1.67997	1.91287	0.39689	-0.16342	-0.94876	0.48703	2.30763	0.86059	1.28724	8.10691	0	5.03727	0.04469	1.57651	2.5644	1.00222	2.34223	-0.82968	0.93264	4.02614	2.72206	1.15982	1.96041
		84.9373	0	0	0	0	0	0	0	0	0	0	0	0	0	0	0	0	0	0	0	0	0	0	0	0	0	0	0	0	0	0	0	0	0	0	0	0	0	0	0	0	0	0	0	0
[truncated: 1 more columns]

## Sheet: EDF5h
	EDF5h	Time (min	Vehicle																											GLP-1:GIP
	PPR	0.783938	197.076	256.275	207.033	189.389	187.022	252.181	169.137	238.585	316.537	243.296	353.886	318.009	244.825	333.158	345.246	290.1	233.303	227.304	234.729	290.973	167.265	243.783	187.258	174.927	190.6	185.433	177.984	210.135	204.562	154.673	227.349	222.918	196.746	326.649	142.82	228.271	563.679	366.944	274.699	272.082	295.807	367.62	273.189	276.399	232.411	223.619	223.107
		5.19379	186.029	240.211	198.365	178.592	181.125	222.302	170.812	220.465	300.216	246.213	332.715	261.201	223.912	255.366	286.251	236.849	229.152	206.163	227.581	257.716	159.357	233.532	183.562	164.021	183.164	182.644	179.446	195.604	196.119	143.986	220.631	188.871	181.267	316.343	135.481	212.255	550.402	338.579	227.916	265.894	276.707	325.96	262.665	253.141	215.696	207.551	197.159
		9.60199	180.781	240.188	199.911	178.926	181.262	224.105	170.856	215.263	303.214	246.807	329.902	259.459	220.007	271.067	283.122	235.262	230.545	202.764	223.063	254.043	158.441	231.562	178.674	165.332	181.162	188.719	179.241	190.451	192.342	141.828	219.369	172.813	178.207	301.893	139.793	213.35	548.113	340.264	229.375	255.004	270.774	330.721	271.837	249.982	209.26	205.647	208.072
		14.0088	182.787	240.012	206.686	177.54	177.284	227.34	174.538	207.819	309.576	246.83	315.585	267.052	225.486	264.459	281.76	235.108	228.895	198.467	218.172	243.249	162.145	229.542	175.672	165.686	181.323	191.112	179.016	192.693	195.088	143.688	216.879	172.725	174.331	299.153	141.784	210.273	535.664	337.955	232.764	253.29	266.921	320.93	266.928	251.242	206.631	205.692	199.9
		18.51	195.789	248.229	210.353	195.192	192.83	267.712	210.381	242.294	359.973	299.31	369.768	315.457	269.445	334.231	337.473	276.041	239.785	219.031	242.304	260.424	175.254	245.343	193.171	177.675	198.668	216.021	190.833	200.229	199.989	149.217	275.408	192.035	183.999	322.924	157.697	232.581	600.528	397.303	291.526	304.445	303.859	355.472	301.401	265.927	222.993	214.819	208.062
		22.9144	196.555	257.838	211.266	196.163	200.501	274.643	211.323	250.968	376.297	307.416	380.213	329.403	279.609	335.397	352.759	291.452	242.583	219.754	246.734	270.328	176.371	249.979	198.53	182.048	197.522	221.373	197.214	204.702	206.05	156.881	263.829	200.819	190.057	342.653	159.143	241.251	617.387	406.13	282.137	310.295	300.021	370.186	318.254	272.662	223.783	222.538	216.88
		27.3211	207.064	274.302	222.759	211.905	214.029	281.87	220.47	265.396	384.635	315.405	392.473	347.879	288.293	348.559	360.062	298.001	253.043	226.769	258.64	284.27	183.754	258.72	209.806	191.019	209.348	228.81	208.029	212.634	219.813	165.479	265.707	216.986	200.675	369.638	169.717	251.374	637.42	428.335	292.503	307.269	302.047	382.72	324.193	282.065	235.091	239.367	221.064
		31.7271	219.387	288.531	230.348	216.84	221.738	298.127	228.625	273.257	395.227	325.652	409.085	355.925	293.236	355.328	363.788	304.046	262.959	234.564	272.883	296.368	192.771	264.459	217.939	198.689	219.405	237.114	213.536	220.793	228.874	173.889	269.872	230.481	207.318	388.063	177.353	264.108	671.462	447.775	287.629	311.531	302.915	393.105	330.092	291.903	242.565	248.4	230.389
		36.2296	258.737	339.122	273.512	261.396	276.804	346.174	280.552	317.654	477.605	360.963	451.381	390.983	339.663	390.982	415.901	350.917	295.728	264.316	312.156	313.324	230.089	298.937	243.232	230.304	257.035	282.841	259.449	259.605	270.017	197.805	320.209	270.314	225.946	426.684	202.766	284.602	778.241	541.294	346.858	376.175	352.126	451.017	371.925	313.692	277.86	254.972	249.383
		40.6373	254.452	341.779	278.238	261.008	276.46	343.912	278.059	324.63	489.411	372.677	467.165	408.492	341.813	393.227	412.623	361.612	295.367	271.794	306.252	321.111	230.236	300.975	247.045	232.203	258.348	277.483	258.49	259.398	267.097	201.267	329.85	280.481	228.76	427.939	205.292	291.043	770.328	545.99	350.32	374.287	352.042	457.354	367.647	318.291	283.291	266.209	257.018
		45.0443	259.395	340.644	277.009	260.703	276.439	355.582	280.012	318.955	491.645	380.427	488.42	410.391	339.505	401.396	413.359	357.051	296.593	267.059	303.968	322.191	227.569	295.607	247.288	234.237	254.787	277.53	257.314	258.306	269.318	204.224	330.974	293.278	227.104	427.597	205.627	298.471	780.68	536.094	348.214	365.549	350.785	457.063	369.349	321.359	282.617	269.894	253.972
		49.5518	230.545	288.973	239.624	229.99	246.442	311.988	254.722	291.719	431.392	354.673	422.114	344.51	280.168	340.336	350.402	293.016	271.71	241.245	273.896	285.917	202.669	269.562	213.229	194.435	227.694	249.903	213.369	223.051	233.512	178.845	266.562	245.724	199.181	379.683	179.403	265.865	705.637	465.597	212.281	233.584	282.404	389.518	322.229	295.982	240.359	233.205	216.102
		53.9627	234.624	299.567	240.232	228.578	249.698	317.576	247.033	293.637	430.841	350.533	442.232	350.735	287.368	339.263	351.557	293.649	275.808	244.871	281.828	295.339	205.116	271.464	215.726	203.254	235.299	249.21	217.509	230.971	233.793	182.919	262.303	253.311	204.837	385.135	183.075	267.277	708.34	463.581	191.819	193.777	279.947	392.02	324.457	296.092	248.154	246.952	225.821
		58.3749	238.451	307.672	244.447	232.857	251.946	316.027	252.893	292.985	430.486	348.142	437.906	349.676	283.305	337.916	343.246	296.3	279.619	255.635	288.286	306.069	210.093	275.875	219.105	207.141	236.832	253.07	224.991	237.13	243.947	190.612	263.581	258.191	205.624	387.093	183.87	273.056	707.244	467.839	173.169	173.028	269.146	392.926	328.691	302.163	254.902	251.898	231.285
		62.8802	103.968	135.019	111.719	112.587	115.021	149.564	121.244	132.82	202.915	165.51	208.837	250.356	195.192	218.872	250.778	188.947	121.741	112.621	119.969	131.733	96.6591	128.292	93.1165	89.7625	91.8349	112.929	96.4331	103.509	95.0229	75.3428	164.457	110.249	99.7968	152.933	77.7374	124.662	320.663	221.011	157.971	160.61	184.381	231.567	200.208	131.543	120.961	102.763	104.22
		67.2862	91.4524	120.752	96.4485	97.2621	100.266	131.305	108.039	121.012	180.68	149.498	192.144	235.078	169.736	199.647	224.743	170.709	104.825	99.0939	110.376	110.617	82.019	110.624	83.7457	75.8211	83.2107	95.2934	82.8067	90.2887	87.753	74.952	147.438	108.918	82.4572	145.056	70.5967	112.324	283.817	199.42	149.775	152.553	170.357	201.707	177.456	114.348	103.816	97.8627	109.24
		71.7	88.3003	115.067	90.6017	94.9804	94.2531	125.99	98.5853	114.115	170.721	139.472	186.121	220.814	154.482	189.037	201.941	154.944	96.5096	95.4078	103.449	110.05	79.794	104.602	79.5831	72.7231	77.0539	90.8246	76.3978	87.1482	84.3966	72.1931	135.601	111.143	80.407	133.962	67.8154	107.232	258.721	193.127	144.13	143.005	166.535	185.1	157.617	107.332	104.968	97.1381	107.026
		76.1108	84.7575	114.318	87.8114	88.3783	92.4244	119.368	95.8446	117.878	167.081	135.017	177.617	209.351	151.984	175.468	194.958	144.089	93.0831	91.7469	102.7	107.702	75.3293	100.546	75.297	70.2196	76.7305	85.7941	74.3195	82.2104	77.6108	74.5995	133.356	112.683	76.9528	137.318	65.0099	100.757	254.199	191.299	140.173	141.682	159.431	174.069	149.89	104.42	104.801	95.4689	108.911
		80.5233	84.5583	115.231	85.1674	83.5834	89.6999	118.879	94.8356	111.449	164.259	132.874	169.819	194.427	138.104	167.201	185.969	138.626	90.3105	89.6654	97.7527	106.4	75.7895	100.801	74.5668	66.1481	74.4526	82.7747	72.2256	81.728	77.907	71.9742	124.932	106.869	75.0006	129.013	62.8625	100.429	246.138	179.012	135.643	135.342	153.425	160.368	150.403	104.195	100.77	96.8109	103.964
		84.9373	82.9431	111.882	85.5652	83.7889	88.4754	120.205	92.665	112.993	152.573	127.448	170.098	187.78	137.319	162.169	175.278	131.104	90.1125	88.4986	96.201	109.096	68.9135	101.501	72.1812	66.2288	73.8888	82.9518	70.8156	79.1779	78.974	69.1216	123.79	102.489	74.678	132.679	64.1403	99.9227	239.85	171.532	133.72	134.902	147.82	156.285	139.075	101.758	97.9059	93.3911	102.863
			test for normality passed:				yes
[truncated: 60 more columns]

## Sheet: EDF5i
	EDF5i	Vehicle	GLP-1/GIP (10 nmol/kg)	Lanifibranor (10 nmol/kg)	GLP-1/GIP-Lani (10 nmol/kg)		test for normality passed:		no
	Proton leak respiration	101.153	102.027	82.9996	95.4148
		109.11	91.6178	66.6538	57.9993
		117.731	73.9326	92.3081	54.419
		78.1825	91.4606	72.8226	64.8112
		69.79	79.4084	66.4584	60.9914
		103.808	93.0592	79.0062	79.3161
		91.3898	98.2352	86.4774	112.775
		117.584	134.46	178.672	96.1249
		112.674	154.85	147.081	120.022
		103.128	110.225	105.177	141.669
		58.2466	70.5772	123.841	61.5536
		53.3398	117.32	68.5514	88.316
		61.8603	46.7563	155.646	68.3723
		102.345	58.1232	81.9606	36.5579
		77.1011	184.473	102.133	94.6227
		96.8402	95.7072	77.1148	55.5959
		98.0634	104.28	86.7718	80.536
		74.7922	98.0188	63.8909	92.0819
		92.8699	100.889	121.748	85.7039
		100.371	92.1694	59.0617	128.159
		79.7212	83.2367	93.6705	95.5691
		101.864	96.2307	118.655	92.7002
		126.318	97.0032	210.956	143.285
		120.118	76.2323	216.964	214.935
		113.241	141.845	171.787	232.981
		118.484	88.1385	223.752	213.019
		144.695	154.092		202.397

## Sheet: EDF5j
	EDF5j	Vehicle	GLP-1/GIP (10 nmol/kg)	Lanifibranor (10 nmol/kg)	GLP-1/GIP-Lani (10 nmol/kg)		test for normality passed:		yes
	Coupling Efficiency	0.355522	0.364044	0.394041	0.364556
		0.377475	0.359892	0.373236	0.427678
		0.346748	0.345928	0.35394	0.378964
		0.390675	0.483126	0.482217	0.443107
		0.455045	0.444101	0.482976	0.451926
		0.431903	0.441434	0.391943	0.438798
		0.398615	0.436515	0.433701	0.470669
		0.398604	0.449346	0.396775	0.432424
		0.434937	0.354323	0.397084	0.343837
		0.399052	0.388597	0.383082	0.401728
		0.56907	0.386069	0.385087	0.515845
		0.565001	0.391818	0.543695	0.421975
		0.509809	0.406286	0.429315	0.535048
		0.543747	0.482278	0.489958	0.544259
		0.518448	0.404219	0.445979	0.448514
		0.503443	0.500993	0.369103	0.526682
		0.34764	0.334997	0.348627	0.377717
		0.372066	0.364584	0.516928	0.343263
		0.36716	0.342458	0.311534	0.313304
		0.359863	0.366658	0.58564	0.313911
		0.34464	0.341781	0.34136	0.336878
		0.317695	0.345948	0.431575	0.328789
		0.382844	0.390267	0.349706	0.422727
		0.404683	0.416964	0.362194	0.333406
		0.399529	0.374567	0.313255	0.333832
		0.384877	0.319481	0.300733	0.333169
		0.400198	0.395359		0.327678

[truncated: 9 more sheets: EDF5k, EDF5l, EDF5m, EDF5n, EDF5o, EDF5p, EDF5q, EDF5r, EDF5s]
