# Supplementary material for: GLP-1R–GIPR–PPARα/γ/δ quintuple agonism corrects obesity and diabetes in mice
Source: Nature. 2026 Apr 29;653(8115):776–85. doi: 10.1038/s41586-026-10427-5 (PMC13190304; doi:10.1038/s41586-026-10427-5)
Supplement: Supplementary file 16 — Source Data Extended Data Fig. 6 [file 41586_2026_10427_MOESM16_ESM.xlsx]

## Sheet: EDF6a
	EDF6a	day	Vhcl									GLP-1:GIP:Lani 10 nmol/kg									GLP-1:GIP + Lani 10 nmol/kg
	BW (%)	0	0	0	0	0	0	0	0	0	0	0	0	0	0	0	0	0	0	0	0	0	0	0	0	0	0	0	0		test for normality passed:		yes
		2	-2.86	1.21	-2.53	2.57	2.15	0.43	1.67	0.91	1.96	-5.02	0	-3.07	-3.24	-3.13	-3.39	-3.3	-1.3	-3.14	-2.16	-0.71	-0.92	0	-3.08	-1.83	-1.7	-1.62	-2.48
		4	-4	1.94	-2.11	2.78	2.15	1.28	2.09	1.13	2.83	-8.37	0.7	-3.95	-6.94	-3.61	-4.3	-4.84	-1.73	-5.44	-1.72	1.18	0.46	0	-3.33	-1.61	-2.55	-1.21	-1.35
		6	-3.14	4.37	-0.42	5.14	4.09	2.77	3.76	2.95	5.22	-7.53	0	-4.61	-4.86	-4.09	-7.69	-6.37	-3.46	-5.65	-2.16	0.71	-0.92	0.64	-3.33	-1.15	-1.06	-2.02	0.45
		8	-7.43	3.4	-1.05	4.28	3.44	0.64	1.88	2.95	5.65	-9.41	-3.95	-6.58	-6.02	-7.21	-13.57	-7.69	-5.62	-7.74	-3.88	0	-3.2	-0.85	-5.38	-1.83	-2.34	-4.04	-2.71
		10	-2.29	6.07	2.95	6.64	6.24	3.19	4.18	5.44	7.61	-6.9	-0.47	-4.61	-5.32	-4.57	-14.93	-6.37	-4.75	-6.28	-2.16	1.42	-0.69	0.21	-4.1	0.92	0.64	-1.82	-0.68
		12	-4.29	6.8	3.79	9.64	8.17	4.68	6.26	6.35	9.57	-4.6	0	-3.07	-2.08	-1.44		-5.93	-2.16	-3.77	0	3.32	-0.69	3.19	-1.03	1.15	2.12	0.4	1.58
		14	-4.86	8.25	4.63	9.21	8.17	4.26	6.05	7.03	9.35	-6.69	-1.86	-3.95	-5.79	-1.68		-6.81	-3.46	-5.86	-2.8	3.55	0.46	1.7	-2.82	2.98	1.7	-1.21	1.13
		16	-0.29	9.95	6.74	11.35	9.46	7.87	8.77	9.52	12.17	-4.81	0	-3.07	-4.4	-1.44		-7.03	-1.73	-3.35	0.43	4.27	1.6	2.98	-1.54	4.82	3.82	1.62	4.06
		18	-1.43	12.38	7.79	10.71	10.32	7.87	9.39	10.88	11.3	-5.02	0.23	-3.07	-3.94	0		-5.93	-1.51	-2.93	-1.72	6.4	3.2	4.68	-1.03	3.21	4.25	1.01	3.61
		20	-1.14	14.08	8.42	13.7	13.33	7.66	9.39	11.11	13.91	-5.23	1.16	-1.75	-3.24	0.72		-5.71	-1.51	-3.77	-1.51	7.58	2.06	4.47	0.26	4.13	5.1	1.01	5.19
																	fighting wound: excluded

## Sheet: EDF6b
	EDF6b	Vehicle	GLP:1:GIP:Lani	GLP-1:GIP + Lani			Vehicle	GLP:1:GIP:Lani	GLP-1:GIP + Lani
	Fat mass (%)	-7.25	-9.65	3.56		Lean mass (%)	3.86	-0.45	-4.9
		16.78	4.52	4.93			11.73	3.34	6.77
		14.36	-7.3	-3.72			7.14	1.78	6.75
		20.13	-5.27	2.67			8.77	2.96	4.64
		19.45	-1.13	-1.1			7.67	0	1.34
		11.8		3.04			6.45		3.63
		16.73	-8.46	3.02			5.25	-1.37	5.28
		17.25	-7.64	1.06			5.59	4.85	2.64
		23.21	-5.31	1.86			4.72	0.44	7.26
			excluded due to fighting wound					excluded due to fighting wound
		outlier: Grubbs test
		test for normality passed:		yes			test for normality passed:		yes

## Sheet: EDF6c
	EDF6c	Day	Vhcl					GLP-1:GIP:Lani					GLP-1:GIP + Lani
	food intake (g)	0	0	0	0	0	0	0	0	0	0	0	0	0	0	0	0		test for normality passed:		yes
		2	16.2	10.5	13.9	16.2	17.7	5.6	9.1	5.85	5.7	9	18.2	9	9.6	7.7	6.5
		4	31.2	21.45	28.8	33.25	34.9	15.3	19.8	16.4	13.8	19.1	40.6	18.75	23.1	16.7	14
		6	48.1	33.4	42.2	49.75	52.15	23.7	29.5	26.15	19.7	29.95	56.8	29.2	37.3	26.4	24.75
		8	66.9	45.15	57.4	63.7	70.6	30.3	41.1	35.3	25.35	41	73.4	38.95	49.85	34.35	32.35
		10	84.9	58	72.55	75.9	86.45	38.8	52.6	43	29.8	48.9	87.4	49.1	62	43.75	40.25
		12	104.6	84.55	83.45	91.1	99.95	49.9	63.5	53.05	36.2	56.95	105	58.6	76.8	54.2	50.5
		14	117.5	96.05	94.7	101.7	112.05	60	69.65	59	46.4	64.05	117.2	67.4	89.2	62.9	59.7
		16	138.5	111	106.4	116.1	126.95	71	77.6	68.6	56.1	75.2	130	77.6	102.35	72.2	70.65
		18	159.5	124.15	116.95	129.6	139.8	82.4	86.8	78.85	66.5	88.35	144.2	88.75	118.95	82.1	82.65
		20	178.2	136.05	128.35	143.05	154.05	91.6	96.7	88	75.1	99.8	170.9	98.6	130.1	91.5	95.85

## Sheet: EDF6d
	EDF6d	Vehicle	GLP:1:GIP:Lani	GLP-1:GIP + Lani
	BG (mg/dl)	483	133	259		test for normality passed:		yes
		175	123	231
		161	135	267
		223	95	195
		282	114	387
		286		137
		198	94	245
		177	122	226
		247	137	140
			excluded due to fighting wound
		outlier: Grubbs test

## Sheet: EDF6e
	EDF6e	Time (min)	Vhcl									GLP-1:GIP:Lani									GLP-1:GIP + Lani
	GTT	0	477	197	180	199	241	278	313	220	233	117	135	134	126	149		102	139	134	302	184	144	140	341	142	199	183	154		test for normality passed:		yes
		15	500	500	338	351	387	368	441	274	311	202	238	203	200	156		240	235	239	500	202	203	295	500	169	425	462	298
		30	500	500	390	360	456	338	500	322	500	172	281	209	206	178		135	245	206	475	254	310	288	500	243	377	443	262
		60	500	387	302	370	435	405	434	328	313	113	196	100	98	124		90	198	122	392	283	279	250	500	164	375	446	267
		120	500	234	226	321	356	424	394	274	331	137	123	111	17	133		117	147	126	413	160	142	263	500	201	347	347	222
																	excluded due to fighting wound

## Sheet: EDF6f
	EDF6f	Time	Vehicle									GLP-1:GIP:Lani									GLP-1:GIP + Lani
	ITT	0	483	175	161	223	282	286	198	177	247	133	123	135	95	114		94	122	137	259	231	267	195	387	137	245	226	140		test for normality passed:		yes
		15	497	207	237	284	381	397	252	195	335	103	243	107	96	119		85	89	108	341	349	277	271	500	235	270	249	189
		30	490	163	214	297	344	270	270	153	315	92	173	93	85	99		67	76	69	265	332	176	163	448	175	251	243	164
		60	500	140	157	203	257	279	266	166	293	70	121	76	73	82		53	74	68	198	176	134	134	284	127	164	203	128
		120	500	133	155	235	278	192	351	121	143	87	103	89	80	87		74	80	69	212	131	137	131	339	126	170	141	135
																	excluded: fighting

## Sheet: EDF6g
	EDF6g	Time	Vehicle									GLP-1:GIP:Lani									GLP-1:GIP + Lani
	ITT baseline corrected	0	1	1	1	1	1	1	1	1	1	1	1	1	1	1		1	1	1	1	1	1	1	1	1	1	1	1		test for normality passed:		yes
		15	1.02899	1.18286	1.47205	1.27354	1.35106	1.38811	1.27273	1.10169	1.35628	0.774436	1.97561	0.792593	1.01053	1.04386		0.904255	0.729508	0.788321	1.3166	1.51082	1.03745	1.38974	1.29199	1.71533	1.10204	1.10177	1.35
		30	1.01449	0.931429	1.32919	1.33184	1.21986	0.944056	1.36364	0.864407	1.2753	0.691729	1.4065	0.688889	0.894737	0.868421		0.712766	0.622951	0.50365	1.02317	1.43723	0.659176	0.835897	1.15762	1.27737	1.02449	1.07522	1.17143
		60	1.0352	0.8	0.975155	0.910314	0.911348	0.975524	1.34343	0.937853	1.18623	0.526316	0.98374	0.562963	0.768421	0.719298		0.56383	0.606557	0.49635	0.764479	0.761905	0.501873	0.687179	0.73385	0.927007	0.669388	0.89823	0.914286
		120	1.0352	0.76	0.962733	1.05381	0.985816	0.671329	1.77273	0.683616	0.578947	0.654135	0.837398	0.659259	0.842105	0.763158		0.787234	0.655738	0.50365	0.818533	0.5671	0.513109	0.671795	0.875969	0.919708	0.693878	0.623894	0.964286
																	excluded: fighting

## Sheet: EDF6h
	EDF6h	Vehicle	GLP:1:GIP:Lani	GLP-1:GIP + Lani
	HOMA-IR	67.0876	47.438	141.566		test for normality passed:		yes
		96.4273	40.1432	71.6019
		133.506	62.7428	73.7186
		236.449	30.2336	254.833
		115.986	44.6734	85.2979
		353.259		152.554
		116.446	32.5074	41.6104
		201.321	43.3526	158.015
		81.7011	44.2355	26.6782

## Sheet: EDF6i
	EDF6i	WT-Vehicle	WT-GLP-1:GIP:Lanifibranor	WT-GLP-1:GIP		KO-Vehicle	KO-GLP-1:GIP:Lanifibranor	KO-GLP-1:GIP
	CTA	0.91	0.829	0.837		0.581	0.894	0.705
		0.969	0.33	0.917		0.542	0.901	0.495
		0.962	0.35	0.955		0.974	0.883	0.733
		0.966	0.174	0.791		0.495	0.768	0.294
		0.89	0.104	0.504		0.305	0.915	0.751
		0.738	0.569	0.513		0.73	0.952	0.754
		0.904	0.799	0.422		0.593	0.304	0.814
		0.95	0.202	0.496		0.937	0.919	0.978
		0.88	0.715	0.773		0.744	0.899	0.738
		0.849	0.437	0.403
		0.953	0.593	0.62			test for normality passed:	no
		0.846	0.459	0.517
		0.964	0.27	0.785
		0.972	0.301	0.332
		0.072	0.041	0.678
		0.905	0.043	0.914
		0.503	0.157	0.652
		0.585	0.534	0.428
		0.405	0.058	0.6
		0.846	0.194	0.215
			0.068
			test for normality passed:	no

## Sheet: EDF6j
	EDF 6j	Day	Vehicle								GLP-1:GIP:Lanifibranor 10 nmol/kg								GLP-1:GIP + Lanifibranor 10 nmol/kg
	Body weight (%)	0	0	0	0	0	0	0	0	0	0	0	0	0	0	0	0	0	0	0	0	0	0	0	0	0		test for normality passed:		yes
		1	0	-0.35	2.04	1.01	1.38	-1.82	0.32	-1.27	-4.26	-2.95	-4.61	-5.18	-0.32	-4.7	-3.74	-0.68	1.03	-1.07	-4.51	1.41	-1.32	-0.99	0.34	-0.96
		2	-2.53	-0.35	0.68	0	1.38	-2.13	-0.65	-1.27	-6.38	-6.64	-6.25	-6.8	-4.5	-5.37	-4.08	-1.35	-1.37	-0.71	-3.82	0.35	-1.64	-1.32	-1.38	-1.29
		3	-1.44	-0.35	-0.34	-0.34	-0.34	-3.04	-2.58	-2.87	-5.32	-2.95	-4.93	-7.77	-3.22	-3.36	-3.74	-3.04	-1.03	-0.71	-5.9	0.71	-2.63	-2.64	1.38	-1.93
		4	-2.89	-1.05	-1.36	-1.68	-1.38	-3.65	-4.52	-2.55	-2.13	-3.69	-4.28	-8.09	-4.5	-5.03	-1.36	0	0.34	0	-5.21	-2.12	-8.88	-2.97	2.76	-6.11
		5	-1.44	-1.05	-0.34	-0.34	0	-3.95	-1.94	-1.59	-3.9	-3.32	-3.62	-7.12	-6.75	-2.68	-2.38	0	2.06	0	-3.82	-1.77	-2.3	-1.65	0.69	-0.64
		6	-1.44	1.4	-0.34	-0.34	-0.69	-4.86	1.61	-1.59	-1.42	-0.37	-3.29	-5.83	-6.75	2.35	-1.36	0.34	1.37	-0.36	-5.21	-2.47	-2.96	-0.99	2.41	0
		7	-2.17	0.7	-1.7	-1.68	-2.07	-5.17	-2.58	-1.27	2.13	-1.48	-0.33	-6.8	-6.11	-0.34	-2.04	1.35	2.75	1.42	-4.17	-2.12	-3.62	-3.3	0	-1.29
		8	-0.36	2.1	0	-0.67	-1.72	-4.26	-2.58	-2.55	-2.13	-0.37	-1.32	-7.12	-4.18	-2.01	-2.04	1.35	1.37	0	-2.43	-1.06	-0.66	-2.64	2.07	-3.54
		9	-0.72	2.1	-0.34	0	-2.76	-4.86	-3.23	-5.1	-3.55	-0.74	0.66	-2.91	-5.14	-2.68	0	1.01	3.09	0	-1.39	0.35	-3.29	-0.66	2.07	0.64
		10	-2.53	1.05	0.34	-1.01	-1.03	-6.38	-0.32	-2.55	-3.55	-1.11	-3.29	-6.15	-2.89	-4.36	-2.72	-1.69	1.03	0.71	-4.51	-2.47	-3.95	-2.97	-0.69	-0.32
		11	-0.36	1.05	-0.68	-1.35	-3.45	-6.38	-3.55	-3.5	-3.9	1.11	-2.63	-6.15	-3.54	-2.01	-2.38	0.68	3.09	0.36	-3.82	-2.12	-5.26	-1.98	0	-0.64
		12	-0.36	1.4	0.34	1.01	-0.69	-5.47	-2.58	-3.82	-4.96	1.48	-5.59	-4.53	-3.86	-3.36	-4.42	0.34	1.03	-1.07	-4.17	-3.53	-5.59	-3.96	0.34	-0.96
		13	-0.72	2.45	-0.34	0.34	0.34	-4.86	-2.26	-4.46	-4.26	2.58	-4.61	-3.56	-4.82	-1.34	-3.06	-0.68	2.75	-0.36	-3.13	-1.06	-4.61	-2.97	-0.34	-2.89
		14	0	3.15	1.02	0.67	-0.34	-4.86	-2.26	-4.14	-2.13	2.58	-3.95	-3.88	-3.54	-0.34	-3.4	0.68	2.06	2.14	-2.43	-1.41	-2.63	0	-2.41	-4.18
	#VALUE!																	#VALUE!

[truncated: 6 more sheets: EDF6k, EDF6l, EDF6m, EDF6n, EDF6o, EDF6p]
