# Supplementary material for: GLP-1R–GIPR–PPARα/γ/δ quintuple agonism corrects obesity and diabetes in mice
Source: Nature. 2026 Apr 29;653(8115):776–85. doi: 10.1038/s41586-026-10427-5 (PMC13190304; doi:10.1038/s41586-026-10427-5)
Supplement: Supplementary file 17 — Source Data Extended Data Fig. 7 [file 41586_2026_10427_MOESM17_ESM.xlsx]

## Sheet: EDF7a
	EDF7a	Day	Vhcl										GLP-1:GIP:Lani										GLP-1:GIP										GLP-1:GIP weight-matched to GLP-1:GIP:Lani
	Body weight (%)	0	0	0	0	0	0	0	0	0	0	0	0	0	0	0	0	0	0	0	0	0	0	0	0	0	0	0	0	0	0	0	0	0	0	0	0	0	0	0	0	0		test for normality passed:		yes
		1	-0.56	-0.56	-0.36	-1.02	-0.53	-1.61	-0.99	-0.52	0.33	-1.13	-3.86	-4.96	-4.91	-5.15	-4.3	-4.99	-5.74	-6.3	-4.65	-4.58	-2.35	-2.03	-2.86	-2.03	-3.37	-3.06	-2.82	-2.34	-4.45	-4.01	-4.34	-5.79	-3.17	-3.66	-2.26	-3.56	-3.98	-4.41	-3.03	-3.62
		2	-2.78	-2.59	-1.09	-2.39	-1.07	-2.87	-0.66	-0.17	-1.33	-1.78		-8.64	-8.11	-8.08	-7.06	-7.21	-7.21	-7.88	-7.69	-6.96	-4.34	-3.87	-5.54	-6.1	-5.4	-5.41	-4.41	-3.68	-8.43	-6.52	-7.92	-7.19	-6.72	-6.81	-6.96	-6.78	-6.97	-7.3	-6.22	-5.93
		3	-3.53	-4.26	-0.73	-1.19	-1.6	-3.58	-0.66	-1.72	-0.83	0.16		-11.21	-11.89	-11.51	-9.29	-9.43	-9.51	-11.38	-10.42	-8.83	-6.87	-6.27	-7.86	-6.65	-6.58	-7.21	-7.23	-4.68	-9.7	-7.69	-10	-11.05	-8.77	-8.38	-6.26	-10.85	-9.45	-10.02	-8.91	-7.08
		4	-5.19	-6.11	-0.91	-1.37	-3.02	-5.38	-0.99	-1.2	-1.67	-1.94		-14.15	-15.09	-14.26	-12.74	-12.94	-11.97	-15.06	-14.1	-12.05	-8.68	-8.3	-8.93	-8.32	-8.6	-9.19	-8.64	-5.69	-11.13	-9.2	-13.58	-14.74	-12.13	-12.39	-11.13	-12.03	-12.6	-12.05	-11.09	-11.37
		5	-6.49	-7.96	-0.18	0.85	-3.56	-6.09	-1.81	-1.55	-1.17	-1.78		-18.01	-18.49	-18.38	-16.35	-16.45	-15.57	-18.39	-17.31	-14.94	-10.13	-9.78	-10.18	-11.09	-10.12	-3.96	-10.76	-15.38	-13.51	-10.87	-16.98	-18.6	-16.04	-16.06	-14.09	-14.24	-14.43	-14.77	-13.95	-14
		6	-6.86	-7.22	-0.55	0	-2.85	-5.91	-0.99	-1.2	-1.83	-2.43		-20.4	-23.02	-21.48	-19.79	-18.85	-18.2	-21.37	-19.87	-16.98	-12.48	-10.15	-10.71	-11.83	-10.79	-12.79	-11.82	-9.03	-16.06	-11.87	-20	-22.28	-18.28	-18.32	-16.17	-16.78	-16.75	-16.47	-15.8	-16.31
		7	-6.68	-8.15	-0.18	0	-3.2	-7.17	-2.47	-2.75	-2.17	-2.27		-22.98	-24.91	-24.74	-22.55	-22.55	-20.33	-24.69	-21.79	-19.02	-13.38	-10.52	-12.5	-12.57	-12.14	-14.05	-12.35	-8.86	-18.6	-13.55	-22.26	-24.56	-21.08	-20.94	-18.96	-17.97	-19.4	-18.68	-18.15	-18.12
		8	-9.83	-8.52	-1.82	-1.88	-6.23	-8.24	-6.59	-7.92	-2.5	-3.56		-25.55	-26.79	-28.52	-26.16	-26.43	-23.11	-26.62	-26.76	-20.54	-16.46	-12.92	-13.93	-15.34	-17.2	-19.1	-15.7	-11.2	-20.83	-16.22	-26.42	-28.95	-25.56	-24.43	-23.48	-22.2	-24.71	-22.07	-21.68	-22.08
		9	-9.28	-12.04	-2.73	-2.22	-5.69	-8.06	-5.77	-8.09	-3.33	-3.07		-29.04	-29.43	-30.93	-27.71	-27.54	-25.9	-29.6	-29.33	-23.09	-17.9	-14.39	-16.07	-17.38	-18.38	-20.9	-16.75	-12.71	-23.05	-17.22	-28.68	-32.98	-27.99	-27.92	-26.96	-25.08	-27.36	-23.94	-24.2	-24.88
		10	-10.76	-12.59	-2.18	-2.05	-4.63	-7.53	-6.59	-8.78	-3.5	-2.91		-30.15	-30.75	-33.16	-29.43	-29.76	-27.21	-31	-32.85	-23.6	-20.07	-16.97	-17.32	-17.19	-16.53	-18.92	-17.11	-13.21	-24.8	-19.06	-32.45	-35.09	-31.34	-31.24	-29.22	-27.12	-29.02	-26.49	-25.88	-27.18
		11	-10.2	-11.67	-2.91	-1.37	-4.63	-7.35	-6.75	-8.09	-4.5	-3.4		-32.17	-31.7	-32.99	-31.15	-30.5	-29.34	-31.87	-36.06	-26.15	-21.16	-17.16	-17.5	-17.19	-17.37	-20.36	-18.69	-13.71	-25.28	-20.9	-34.53	-38.42	-33.02	-34.21	-32	-29.32	-32.67	-28.52	-28.4	-30.31
		12	-9.65	-11.67	-1.82	-0.68	-4.98	-6.45	-5.6	-7.75	-2.5	-4.37		-34.74	-33.21	-35.22	-33.39	-30.87	-31.48	-34.15	-38.78	-27.84	-21.88	-19	-18.39	-17.56	-18.21	-21.44	-18.69	-14.88	-27.03	-20.74	-34.91	-39.47	-34.14	-34.73	-32.87	-30.17	-34.33	-28.69	-29.08	-31.96
													excluded due to fighting wound

## Sheet: EDF7b
	EDF7a	Vehicle	GLP-1:GIP:Lani	GLP-1:GIP	GLP-1:GIP BW matched			Vehicle	GLP-1:GIP:Lani	GLP-1:GIP	GLP-1:GIP BW matched
	Fat mass (%)	-30.5	excluded due to fighting wound	-48.42	-74.24		lean mass (%)	-3.97	excluded due to fighting wound	-10.29	-13.18
		-34.72	-69.67	-43.91	-75.38			-5.24	-12.29	-7.34	-16.07
		-5.59	-73.89	-30.77	-66.29			-3.63	-12.67	-12.44	-13.78
		1.59	-73.55	-51.16	-70.19			-0.1	-13.46	-0.95	-15.46
		-12.83	-66.63	-37.79	-60.35			-5.97	-13.22	-9.62	-18.14
		-18.67	-68.27	-44.55	-55.49			-3.07	-9.21	-7.62	-14.22
		-9.82	-61.28	-40.79	-62.77			-5.51	-12.76	-9.98	-19.44
		-15.14	-69.28	-32.99	-57.68			-3.82	-11.09	-6.47	-10.42
		-11.71	-66.17	-54.42	-53.43			-4.39	-20.22	-9.83	-15.85
		-9.1	-53.13	-43.62	-56.05			-2.4	-12.55	-7.47	-15.07
										Outlier Grubbs test
		test for normality passed:		yes				test for normality passed:		no

## Sheet: EDF7c
	EDF7c	Min	Vhcl										GLP-1:GIP:Lani										GLP-1:GIP										GLP-1:GIP weight-matched to GLP-1:GIP:Lani
	GTT (mg/dl)	0	100	94	149	133	134	100	134	121	127	137		45	60	37	44	45	54	33	62	59	84	125	91	112	78	56	106	98	75	81	74	98	94	81	60	91	77	94	56	60		test for normality passed:		yes
		15	349	364	367	304	288	279	372	319	311	269		123	220	125	128	146	217	110	247	289	273	316	303	301	122	288	273	201	312	410	262	182	181	277	204	202	280	232	258	182
		30	380	432	500	409	271	249	500	387	375	270		207	295	197	179	199	223	153	284	203	460	338	217	238	199	274	282	267	310	455	296	181	249	345	286	246	311	209	204	252
		60	256	360	412	274	225	191	500	354	314	208		114	202	135	158	150	125	96	129	156	205	207	313	183	188	161	175	174	144	158	185	130	186	254	235	250	186	173	145	202
		120	122	237	193	239	164	123	331	216	164	225		59	73	61	64	73	78	56	64	71	120	110	152	131	100	72	106	113	100	113	87	79	69	119	80	110	104	92	117	160

## Sheet: EDF7d
	EDF7d	Vehicle	GLP-1:GIP:Lani	GLP-1:GIP	GLP-1:GIP BW matched
	BG (mg/dl)	100	excluded due to fighting wound	84	74		test for normality passed:		yes
		94	45	125	98
		149	60	91	94
		133	37	112	81
		134	44	78	60
		100	45	56	91
		134	54	106	77
		121	33	98	94
		127	62	75	56
		137	59	81	60

## Sheet: EDF7e
	EDF7e	Vehicle	GLP-1:GIP:Lani	GLP-1:GIP	GLP-1:GIP BW matched
	Insulin	2.59002	excluded due to fighting wound	2.11856	0.447965		test for normality passed:		yes
		2.85477	0.74741	1.94186	0.263535
		5.28397	0.996229	2.28446	0.100609
		4.03692	1.42023	1.88219	0.22663
		7.94618	0.350783	1.60258	0.863712
		4.70299	0.67412	1.54905	0.713994
		3.21186	0.842377	2.72842	1.47839
		4.38673	0.949033	2.44033	0.872359
		6.90251	0.247743	1.92239	1.34922
		9.86581	0.583282	2.1173	1.3149

## Sheet: EDF7f
	EDF7f	Day	Vhcl					GLP-1:GIP:Lani					GLP-1:GIP					GLP-1:GIP weight-matched to GLP-1:GIP:Lani
	Food intake	0	0	0	0	0	0	0	0	0	0	0	0	0	0	0	0	0	0	0	0	0		test for normality passed:		yes
		1	2.05	2.35	2.6	2.35	2.65	0.4	0.4	0.65	0.4	0.85	1.4	1.1	1	1	1.15	0.65	0.65	0.65	0.65	0.65
		2	3.8	4.5	5	4.65	4.6	1	1.1	1.5	1.15	1.7	2.55	1.75	2.05	2.4	2.3	1.08	1.08	1.08	1.08	1.08
		3	5.4	7.1	7.2	6.85	7.45	1.3	1.35	2.15	2.1	2.5	3.5	2.95	3.35	3.9	3.35	1.68	1.68	1.68	1.68	1.68
		4	6.55	9.4	9.25	9.35	9.8	2.05	1.8	2.75	2.85	2.95	4.5	4.55	4.65	5.4	4.55	1.98	1.98	1.98	1.98	1.98
		5	7.85	12.1	11.45	11.6	12.3	2.45	2.15	3.15	3.65	3.6	5.95	5.75	5.85	7.15	6	2.18	2.18	2.18	2.18	2.18
		6	9.75	14.5	14.3	14	14.55	2.85	2.55	3.6	4.2	4.25	7.4	6.95	7.1	8.5	7.65	2.58	2.58	2.58	2.58	2.58
		7	11.8	16.75	16.6	15.75	17	3.25	2.9	3.95	4.7	5	9.05	8.55	8.6	10.2	8.65	2.98	2.98	2.98	2.98	2.98
		8	13.85	19.1	19.3	17.75	19.15	4.25	4.15	4.75	5.55	5.95	10.45	10.4	10.75	11.7	10.15	3.28	3.28	3.28	3.28	3.28
		9	15.65	21	22.1	19.95	21.4	6.1	5.8	5.95	7.15	6.85	12.1	12	12.5	13.4	11.5	3.58	3.58	3.58	3.58	3.58
		10	17.4	23.3	24.9	21.5	23.9	7.25	8.1	7.15	8.25	8.2	13.65	13.4	13.75	15.9	12.75	3.98	3.98	3.98	3.98	3.98
		11	19.75	25.8	27.8	22.8	26.55	8.05	9.7	8.4	10.1	9.25	15.65	15.25	15.5	17.9	14.85	4.48	4.48	4.48	4.48	4.48
		12	21.9	28	30.35	23.85	28.55	8.4	10.2	9.35	11.15	9.7	16.85	16.65	16.6	19.15	16.4	5.18	5.18	5.18	5.18	5.18

## Sheet: EDF7g
	EDF7g	Day	WT - Vhcl								WT-GLP-1:GIP								WT-GLP-1:GIP:Lani							GIPR tg - Vhcl								GIPR tg -GLP-1:GIP								GIPR tg -GLP-1:GIP:Lani
	Body weight (%)	0	0	0	0	0	0	0	0	0	0	0	0	0	0	0	0	0	0	0	0	0	0	0	0	0	0	0	0	0	0	0	0	0	0	0	0	0	0	0	0	0	0	0	0	0	0	0	0
		1	0.3	0.4	1.1	0.6	0.8	1	0.4	1.1	-2.5	-1.1	-2.6	-1.4	-4.3	-2.6	-3	-2.3	-3.6	-3.1	-4.4	-4.3	-3	-3.5	-5.9	-0.3	-1.1	0.4	0	-0.2	-0.4	0	-0.2	-1.8	-4.4	-2.8	-2.4	-2	-2.5	-3.7	-2.8	-3.2	-2.4	-4.6	-4.1	-3.8	-4.1	-4.5	-5.1
		2	-0.7	0	-0.4	-1.4	0.4	-0.2	-0.4	0.6	-4.1	-1.6	-2	-1.6	-5.9	-4	-3.2	-3.1	-7.3	-5.4	-5.6	-8.4	-5.9	-6.5	-9.3	-3.9	-3.5	-1.9	-3.2	-3.3	-2.9	-3.6	-4.5	-6.3	-7.6	-3.3	-6.5	-5.5	-5	-4.3	-5.2	-6.8	-5.6	-8.3	-8.2	-5.9	-7.4	-7.3	-7.9
		3	-0.7	0.7	0.9	-2.3	0	0.4	-1	-0.2	-5.7	-2.2	-1.9	-2.5	-4.7	-4.6	-4.2	-4.6	-9.5	-7	-6.2	-11.2	-6.9	-9.4	-12.3	-7	-7.3	-4.8	-7.8	-7.8	-6.2	-8	-8.7	-10.6	-10	-9.1	-10.3	-9.7	-10.2	-8.6	-10.8	-11	-9.7	-11.9	-9.8	-10	-10.9	-9.6	-11.2
		4	0.5	2.2	-0.4	-2.1	0.8	0.4	-1.2	0.9	-4.8	-2.3	-1.3	-3.3	-3.1	-4.2	-3.8	-4	-11.4	-10.1	-7.7	-13.9	-8.5	-10.4	-14.8	-9.9	-10.6	-7.6	-10.8	-10.9	-9.9	-11.6	-10.6	-13.9	-12.9	-13	-13.6	-12.9	-13.5	-11.6	-13.7	-14.8	-12.7	-16.3	-13.3	-13.6	-13.4	-12.4	-14.5
		5	0.7	2.2	0.4	-1.9	0.6	0	-1.2	-0.4	-5.7	-2.9	-1.3	-3.7	-3.7	-4.6	-3.6	-4.6	-14	-11.3	-8.9	-16.2	-8.7	-12.1	-16.9	-13.6	-14.7	-11.5	-15.7	-14.6	-14.1	-15	-12.9	-17	-15.9	-15.9	-16.4	-14.9	-16.8	-15.9	-17.2	-18.2	-16	-18	-17.4	-18	-16.7	-16.1	-17.4
		6	1.2	2.2	0	-2.1	1.2	0.6	0.2	-0.6	-5.6	-2.9	-0.7	-3.7	-3.1	-3.6	-4	-5.2	-15.9	-11.8	-9.5	-19.4	-9.7	-14	-17.8	-16.9	-17.9	-14.8	-18.9	-18.3	-17.8	-17.7	-15	-20	-19.8	-18.3	-18.8	-18.4	-20.3	-17.2	-19.8	-22.5	-19.4	-20.9	-20.5	-21.2	-19	-19.9	-20
		7	0.7	2.4	0.4	-1.9	1	1	-0.2	-0.4	-5.6	-2.7	-0.6	-2.7	-3.3	-5	-5.3	-5.9	-16.8	-14	-9.9	-22.5	-9.3	-13.8	-17.8	-20.9	-22	-18	-22.1	-21.6	-20.9	-21.3	-17.1	-23.8	-23.5	-23.1	-23.1	-23	-23.7	-19.8	-24.3	-27.4	-22.4	-25.3	-24.9	-24.6	-22.9	-23.6	-23.8
		8	1	2.2	0	-3.3	1.4	1.8	1	-0.9	-6.5	-2.5	-0.6	-3.7	-4.3	-4.8	-7	-6.3	-17.2	-16.3	-10.1	-25.8	-10.5	-14.6	-18.6	-22.9	-24.8	-20.9	-25.1	-24.4	-23.6	-19.2	-17.8	-28	-27.4	-27.6	-27.1	-26.9	-26.6	-24.4	-27.8	-31.2	-26.7	-29.2	-30.3	-28.8	-26.6	-27.4	-28.6
		9	0.8	3.4	-0.8	-1.7	1.7	2	1	-1.1	-6.8	-2	-0.2	-3.5	-3.3	-4.4	-7	-6.1	-17.2	-17.6	-10.1	-29	-10.7	-15.2	-17.5	-24.8	-28	-23.3	-28.5	-27.5	-25.9	-21.7	-19.5	-31.6	-31.8	-32.6	-30	-31.3	-30.5	-28	-26.7	-34.8	-29.9	-33.8	-35	-30.3	-30.1	-30.8	-31.1

## Sheet: EDF7h
	EDF7h	WT-Vehicle	WT-GLP-1:GIP	WT-GLP-1:GIP:Lani		Tg-Vehicle	Tg-GLP-1:GIP	Tg-GLP-1:GIP:Lani
	Blood glucose (mg/dl)	210	156	156		190	60	70		yes
		216	158	133		264	97	87
		172	154	154		189	116	44
		218	176	122		115	154	59
		176	165	166		59	149	79
		210	186	120		169	158	107
		160	154	114		250		106
		211	151			171		123
				s

## Sheet: EDF7i
	EDF7i	WT-Vehicle	WT-GLP-1:GIP	WT-GLP-1:GIP:Lani		Tg-Vehicle	Tg-GLP-1:GIP	Tg-GLP-1:GIP:Lani
	Insulin (ng/ml)	4.38	3.91	1.33		1.5	0.15	0.1		test for normalita passed:	no
		3.13	6.55	1.03		1.8	0.15	0.07
		3.21	3.76	2.79		1.17	0.24	0.13
		4.24	2.73	0.38		0.1	0.12	0.14
		3.2	2.87	2.01		0.07	0.22	0.14
		6.24	6.54	1.38		1.73	1.04	0.24
		3.53	2.56	0.92		3.53		0.05
		3.7	0.5			2.1		0.13
		test for normalita passed:	no			test for normalita passed:	yes
