# Supplementary material for: GLP-1R–GIPR–PPARα/γ/δ quintuple agonism corrects obesity and diabetes in mice
Source: Nature. 2026 Apr 29;653(8115):776–85. doi: 10.1038/s41586-026-10427-5 (PMC13190304; doi:10.1038/s41586-026-10427-5)
Supplement: Supplementary file 18 — Source Data Extended Data Fig. 8 [file 41586_2026_10427_MOESM18_ESM.xlsx]

## Sheet: EDF8a
	EDF8a	Vhcl			GLP-1:GIP			GLP-1:GIP:Lani
	PCA Pancreas	Componen 1	Component 2		Componen 1	Component 2		Componen 1	Component 2
		12.4939	-20.811		-42.1955	-17.6813		1.63348	39.8272
		-2.55572	-17.2434		39.8717	-33.1164		62.3501	5.11048
		-19.3694	-31.3164		39.9061	-28.7283		-10.6822	38.5212
		-12.1091	-38.9675		5.89746	-21.2054		-10.6251	48.4335
		-34.3389	-11.3966		-20.5508	-12.7309		74.6928	-7.6972
		-11.9564	-8.79297		-11.3986	-14.7083		-5.91721	44.4106
		0.231073	-18.8055		-3.72044	-6.23835		38.1879	19.3896
		-30.2962	-1.228		-33.9971	-2.91763		-8.04388	41.7697
		8.09118	24.9315		-26.5655	0.339237		18.2149	18.4916
		-18.3215	-10.1189		-2.72648	-11.8952		3.79957	34.3746

## Sheet: EDF8b
		EDF 8b	Venn diagram
		Comparison Group	Upregulated	Downregulated	Mixed	Sum	Venn
		GLP-1:GIP:Lani vs Vehicle	300	478	–	778	582
		GLP-1:GIP vs Vehicle	157	147	–	304	108
		GLP-1:GIP:Lani & GLP-1:GIP vs Vehicle	104	92	5	201	196*
		* sum of proteins changed in the same direction by GLP-1:GIP:Lani and GLP-1:GIP
		GLP-1:GIP:Lani vs Vehicle					GLP-1:GIP vs Vehicle
		Upregulated	p-value				Upregulated	p-value
	upregulated	Nptx2	4.21885e-15			upregulated	Nptx2	4.21885e-15
	upregulated	Aldob	4.21885e-15			upregulated	Aldob	4.21885e-15
	upregulated	Cebpb	4.76608e-12			upregulated	Cebpb	1.31006e-13
	upregulated	Errfi1	8.26439e-12			upregulated	Por	1.61315e-13
	upregulated	Por	6.67026e-11			upregulated	Hspb1	1.65243e-11
	upregulated	Itprid2	1.05737e-10			upregulated	Ctsl	3.03554e-11
	upregulated	Ctsl	1.19326e-10			upregulated	Errfi1	3.93946e-11
	upregulated	Hspb1	1.37315e-10			upregulated	Itprid2	1.2721e-10
	upregulated	Txnip	5.36618e-10			upregulated	Cyp2b10	1.69545e-09
	upregulated	Cyp2b10	7.95669e-10			upregulated	Cst3	2.41329e-09
	upregulated	Grb10	9.17471e-10			upregulated	Mat1a	1.04904e-08
	upregulated	Cst3	8.76035e-09			upregulated	Baiap2l1	1.56233e-08
	upregulated	Saa1	1.91362e-08			upregulated	Txnip	1.5662e-08
	upregulated	Gm6133	3.36252e-08			upregulated	Grb10	2.39594e-08
	upregulated	Clic4	7.76549e-08			upregulated	Cpeb4	5.81088e-08
	upregulated	Baiap2l1	7.90467e-08			upregulated	Kdm1a	1.23396e-07
	upregulated	Nsg1	8.8033e-08			upregulated	Prss2	1.32137e-07
	upregulated	Cpeb4	1.38991e-07			upregulated	Spink1	5.74161e-07
	upregulated	Tcn2	2.19706e-07			upregulated	Pnliprp1	1.1866e-06
	upregulated	rp9;Rp9	5.52402e-07			upregulated	Gp2	1.97856e-06
	upregulated	Arf6	8.02671e-07			upregulated	Sfpq	3.22332e-06
	upregulated	Ranbp2	8.38478e-07			upregulated	Hmgcs2	4.00914e-06
	upregulated	Edem3	9.57774e-07			upregulated	Lamp1	7.84135e-06
	upregulated	Rbbp6	1.30434e-06			upregulated	Chd5	9.44576e-06
	upregulated	Znf207	1.59051e-06			upregulated	Cpa2	1.12811e-05
	upregulated	Lamp1	1.7468e-06			upregulated	Prss3	1.14472e-05
	upregulated	Mat1a	1.79666e-06			upregulated	Nras	1.31703e-05
	upregulated	Ppp1r8	2.10469e-06			upregulated	2210010C04Rik	1.3437e-05
	upregulated	Irs2	2.44717e-06			upregulated	Ctrb1	1.67945e-05
	upregulated	Gp2	2.81171e-06			upregulated	Sqstm1	2.41105e-05
	upregulated	Tax1bp1	2.83884e-06			upregulated	Tax1bp1	2.56989e-05
	upregulated	Med1	2.86907e-06			upregulated	Pik3r1	2.64793e-05
	upregulated	Eif2ak3	2.97968e-06			upregulated	Procr	2.7127e-05
	upregulated	Slc1a5	3.20977e-06			upregulated	Sf3b1	2.90964e-05
	upregulated	Hk2	3.98277e-06			upregulated	Cuzd1	3.17224e-05
	upregulated	Procr	4.36432e-06			upregulated	Pnliprp2	3.86945e-05
	upregulated	Usp33	5.43333e-06			upregulated	Otub1	3.97424e-05
	upregulated	Tmbim1	5.7801e-06			upregulated	Cela1	5.97919e-05
	upregulated	Sqstm1	1.433e-05			upregulated	Yes1	0.000113285
	upregulated	Cdkn2aip	1.52149e-05			upregulated	Selenop	0.000129672
	upregulated	Sec16a	1.5692e-05			upregulated	Clu	0.00013964
	upregulated	Qsox1	1.67841e-05			upregulated	Cldn3	0.000185995
	upregulated	Phyh	1.72804e-05			upregulated	Usp33	0.000213165
	upregulated	Selenop	1.94803e-05			upregulated	Qsox1	0.000229555
	upregulated	Epb41l1	2.06856e-05			upregulated	Ranbp2	0.000240645
	upregulated	Spink1	2.19147e-05			upregulated	Try5;Try4	0.000247817
	upregulated	Mepce	2.21976e-05			upregulated	Tcn2	0.000285243
	upregulated	Gnas	2.29225e-05			upregulated	Saa1	0.000298439
	upregulated	Chd5	2.44408e-05			upregulated	Cela3b	0.00032519
	upregulated	Creg1	2.52466e-05			upregulated	Wdpcp	0.000337653
	upregulated	Sfswap	2.79353e-05			upregulated	Acox1	0.000372754
	upregulated	Clcc1	2.84835e-05			upregulated	Serpini2	0.000429408
	upregulated	Selenoh	3.11707e-05			upregulated	Amy2	0.00043499
	upregulated	Kdm1a	3.54309e-05			upregulated	Epb41	0.000456063
	upregulated	Ddx21	4.09736e-05			upregulated	Picalm	0.000487496
	upregulated	Nup133	4.42542e-05			upregulated	Saa2	0.000547728
	upregulated	Carmil1	4.98918e-05			upregulated	Ifrd1	0.000647941
	upregulated	Nop2	5.48964e-05			upregulated	Rbm39	0.000686552
	upregulated	Ehd1	5.84663e-05			upregulated	Calcoco1	0.000693115
	upregulated	Lrrc7	5.88475e-05			upregulated	Serpinb9	0.000739518
	upregulated	Nhp2	7.06624e-05			upregulated	Col1a2	0.000748026
	upregulated	Bcl2	7.37043e-05			upregulated	Camsap3	0.000791299
	upregulated	Rbm25	7.53011e-05			upregulated	Lifr	0.000797022
	upregulated	Fgf21	7.55274e-05			upregulated	Sec16a	0.000961754
	upregulated	Saa2	7.60833e-05			upregulated	Uba2	0.000991493
	upregulated	Angptl8	7.99124e-05			upregulated	Ppcs	0.000996151
	upregulated	Nfxl1	0.000102699			upregulated	Tango6	0.00107753
	upregulated	Ctrb1	0.00010325			upregulated	Slc38a2	0.00109217
	upregulated	Pik3r1	0.000103798			upregulated	Zg16	0.00112008
	upregulated	Hmgcs2	0.000107979			upregulated	Camkk2	0.00114117
	upregulated	Tango6	0.000128012			upregulated	Mat2a	0.00116231
	upregulated	U2af2	0.000133779			upregulated	Sdcbp	0.00119655
	upregulated	Top1	0.000134612			upregulated	Grn	0.00121216
	upregulated	Camsap3	0.000141461			upregulated	Ggh	0.00144176
	upregulated	Acox1	0.000141594			upregulated	Irs2	0.00156927
	upregulated	Calcoco1	0.000148481			upregulated	Creg1	0.00182897
	upregulated	Pnliprp2	0.000184552			upregulated	Ythdc1	0.00184766
	upregulated	Hamp2	0.000193546			upregulated	Hk2	0.00190493
	upregulated	Igkv3-5	0.000203506			upregulated	Fth1	0.00203698
	upregulated	Serinc1	0.000210962			upregulated	Tubb4b	0.00209656
	upregulated	Clasp1	0.000252263			upregulated	Chd3	0.00232125
	upregulated	Try10	0.000260706			upregulated	N4bp2l1	0.00245286
	upregulated	Ctsa	0.000292318			upregulated	Slc1a5	0.00266865
	upregulated	Tln2	0.000294485			upregulated	Tex261	0.00267035
	upregulated	Prss3	0.000315428			upregulated	Hnrnpa3	0.00287491
	upregulated	Uchl1	0.000329349			upregulated	Fgl2	0.00308629
	upregulated	Picalm	0.000329631			upregulated	Ankh	0.00310327
	upregulated	Tmx1	0.00035065			upregulated	Hnrnpu	0.00326648
	upregulated	Nup98	0.000395477			upregulated	Sycn	0.00377834
	upregulated	Vtn	0.000395802			upregulated	Irs1	0.00392553
	upregulated	Ddx23	0.000418054			upregulated	App	0.00397871
	upregulated	Zfyve19	0.000435915			upregulated	Col1a1	0.00400433
	upregulated	Srsf1	0.000473845			upregulated	Klk1	0.00423644
	upregulated	Gnl3	0.000473984			upregulated	Cela2a	0.00431465
	upregulated	Lamb1	0.000495376			upregulated	Tns1	0.0044489
	upregulated	Fes	0.000504578			upregulated	Clasp2	0.00458089
	upregulated	Ints6	0.000506813			upregulated	Prl7a2	0.00574613
	upregulated	Naaladl2	0.000507156			upregulated	Fgf21	0.00588001
	upregulated	Arid4b	0.000517204			upregulated	Cdkl5	0.00606635
	upregulated	Slc12a2	0.000546563			upregulated	Sarg	0.00641423
	upregulated	Tubb2b	0.000547925			upregulated	H1-0	0.00651328
	upregulated	Magix	0.000563632			upregulated	Atxn2	0.00663806
	upregulated	Notch1	0.000567037			upregulated	Cpb1	0.00674562
	upregulated	Dtnb	0.000575505			upregulated	Rab9a	0.00726921
	upregulated	Psmf1	0.000581747			upregulated	Lamp2	0.00788544
	upregulated	Per1	0.000584492			upregulated	Add1	0.00822195
	upregulated	Irf2bpl	0.000597773			upregulated	Sfswap	0.00836723
	upregulated	Serpini1	0.000622565			upregulated	Thrap3	0.00840774
	upregulated	Klk1	0.000638853			upregulated	Nup214	0.00886263
	upregulated	Spty2d1	0.00064936			upregulated	Psmf1	0.0100902
	upregulated	Heatr5a	0.000657956			upregulated	Sf3b3	0.0103948
	upregulated	Sharpin	0.000661629			upregulated	Try10	0.0104004
	upregulated	Rpl7l1	0.000687849			upregulated	Ranbp3	0.0104025
	upregulated	Dbr1	0.00072059			upregulated	Edem3	0.0106281
	upregulated	Brd2	0.000723351			upregulated	Maip1	0.0107782
	upregulated	Raph1	0.000731429			upregulated	Ddx42	0.0115921
	upregulated	Lifr	0.000738647			upregulated	Nifk	0.0116837
	upregulated	Myl12a	0.000769343			upregulated	Vtn	0.0122177
	upregulated	Epb41	0.000779097			upregulated	Nup133	0.0128693
	upregulated	Agfg1	0.000784826			upregulated	Irf2bpl	0.0139494
	upregulated	Elac1	0.000843164			upregulated	Dpp7	0.0149399
	upregulated	Ctdp1	0.000856971			upregulated	Arf6	0.0156654
	upregulated	Thrap3	0.000861572			upregulated	Srpk1	0.0164993
	upregulated	Zc2hc1a	0.00086376			upregulated	U2af2	0.0183479
	upregulated	Dnah5	0.000890699			upregulated	Slc12a2	0.0187531
	upregulated	Klhl3	0.000924021			upregulated	Tln2	0.0192198
	upregulated	Asf1a	0.00095346			upregulated	Tuba1a	0.0195787
	upregulated	Ace	0.000954526			upregulated	Phyh	0.0201204
	upregulated	Cuzd1	0.000960218			upregulated	Ang	0.0208104
	upregulated	Fgl2	0.000967641			upregulated	Eif4e	0.0209769
	upregulated	Rbp4	0.000968015			upregulated	Bclaf1	0.0210406
	upregulated	Cpa2	0.00098346			upregulated	Srrm2	0.0222417
	upregulated	Ell	0.000984969			upregulated	Ddx21	0.0236777
	upregulated	Srrm2	0.00100903			upregulated	H1-4	0.024302
	upregulated	Sarg	0.00115433			upregulated	Mid1	0.0245929
	upregulated	Fam234a	0.00136144			upregulated	Pdk4	0.0260786
	upregulated	H1-3	0.00136739			upregulated	Sugp1	0.0277342
	upregulated	Ubtd2	0.00140757			upregulated	Med1	0.0300277
	upregulated	Ppih	0.00141001			upregulated	Cel	0.0316704
	upregulated	Pkn2	0.00141082			upregulated	Nsg1	0.0325589
	upregulated	Stc2	0.00144581			upregulated	Clic4	0.0334821
	upregulated	Zfp36l1	0.00144803			upregulated	Agfg1	0.0335365
	upregulated	H1-4	0.00151486			upregulated	Exosc1	0.0348612
	upregulated	Trir	0.00159219			upregulated	Ass1	0.0360625
	upregulated	Vrk1	0.00161173			upregulated	Hmbs	0.0373801
	upregulated	Col4a2	0.00161318			upregulated	H1-3	0.0376276
	upregulated	Sf3b1	0.00162244			upregulated	Cdan1	0.0380906
	upregulated	Sf3b4	0.00163451			upregulated	Lamb1	0.0389159
	upregulated	Stxbp1	0.00167381			upregulated	Pelp1	0.042691
	upregulated	Eml4	0.00171914			upregulated	Gls2	0.0429768
	upregulated	Deptor	0.00172697			upregulated	Numb	0.0439804
	upregulated	Mprip	0.00174215			upregulated	Hnrnpc	0.0445981
	upregulated	Polr1d	0.00182733			upregulated	Ltbp4	0.044699
	upregulated	Relch	0.00184501			upregulated	Septin2	0.0466012
	upregulated	Qki	0.00192009			upregulated	Ndst1	0.0481922
	upregulated	Sub1	0.00192429			upregulated	Kti12	0.0497462
	upregulated	Cc2d1a	0.001925			upregulated	Fabp4	0.0498265
	upregulated	Arhgef11	0.00193181			downregulated	Mrpl32	8.65295e-10
	upregulated	Ryr2	0.00197414			downregulated	Gabarapl2	1.24338e-05
	upregulated	Pgam5	0.00198452			downregulated	Tha1	1.39789e-05
	upregulated	Gm7954	0.00202407			downregulated	Taco1	2.61621e-05
	upregulated	Trappc3	0.00205282			downregulated	Dlst	3.73382e-05
	upregulated	Spag9	0.00210878			downregulated	Pdxdc1	4.13313e-05
	upregulated	Tbc1d30	0.00218803			downregulated	Mtx1	4.86773e-05
	upregulated	Casp6	0.00221954			downregulated	Clpx	7.02769e-05
	upregulated	Syf2	0.00226796			downregulated	Ndufa4	9.42567e-05
	upregulated	Rbm5	0.00232171			downregulated	Uqcrc1	0.000215762
	upregulated	Kdm2a	0.00236667			downregulated	Herc2	0.000243902
	upregulated	Hnrnpc	0.0024365			downregulated	Hint2	0.000369155
	upregulated	Cpq	0.00246224			downregulated	Snrnp27	0.000387316
	upregulated	Polr1e	0.00251944			downregulated	Htra2	0.000427644
	upregulated	Rrp1b	0.00252263			downregulated	6430548M08Rik;Kiaa0513	0.000434854
	upregulated	Ap1g2	0.00266286			downregulated	Coq3	0.000480667
	upregulated	Bclaf1	0.00271317			downregulated	Gtpbp3	0.000497155
	upregulated	Pnliprp1	0.00271974			downregulated	Smim8	0.000537247
	upregulated	Stat6	0.00274085			downregulated	Gabarap	0.000636709
	upregulated	Ifi204	0.00276329			downregulated	Kif1b	0.000658667
	upregulated	Lamc1	0.00280405			downregulated	Ndufb1	0.00069835
	upregulated	Dhx16	0.00282365			downregulated	Ndufb11	0.000765939
	upregulated	Trim28	0.00296163			downregulated	Dbt	0.00078539
	upregulated	Clu	0.00309008			downregulated	Auh	0.000798113
	upregulated	Hnrnpl	0.00318571			downregulated	Cisd1	0.000829423
	upregulated	Crb3	0.00321129			downregulated	Agr2	0.000860015
	upregulated	Serpinb8	0.00322017			downregulated	Ndufb9	0.000903177
	upregulated	Smug1	0.00325484			downregulated	Rptor	0.000905345
	upregulated	Rrp36	0.00328334			downregulated	Vwa8	0.000997273
	upregulated	Pdk4	0.00330113			downregulated	Cox20	0.00119894
	upregulated	Lrrn1	0.00340404			downregulated	Spout1	0.00121781
	upregulated	N4bp2l1	0.00342167			downregulated	Fbxo3	0.00127757
	upregulated	Rbpms	0.00343147			downregulated	Cars2	0.00137242
	upregulated	Znf787	0.00343573			downregulated	Letm1	0.00138875
	upregulated	Ranbp9	0.00354849			downregulated	Smarcd2	0.0016393
	upregulated	Rab11fip5	0.00355974			downregulated	Amacr	0.00165643
	upregulated	Commd6	0.00356323			downregulated	Mrpl30	0.00167427
	upregulated	Akap10	0.00358769			downregulated	Amt	0.00170488
	upregulated	Rcc1	0.00388944			downregulated	Fh	0.00197079
	upregulated	Luc7l2	0.00394769			downregulated	Pigbos1	0.00201079
	upregulated	Bud31	0.00403222			downregulated	Setd3	0.00208647
	upregulated	Lbr	0.0040863			downregulated	Acad12	0.00229727
	upregulated	Gnpnat1	0.00412116			downregulated	Trabd	0.00234031
	upregulated	Rnf13	0.00417344			downregulated	Pmpca	0.00251654
	upregulated	Prr14	0.00420198			downregulated	Lima1	0.0025521
	upregulated	Shb	0.00420486			downregulated	Atp5me	0.00272219
	upregulated	Numb	0.00420984			downregulated	MGI:1920455	0.00281625
	upregulated	Spon1	0.00428606			downregulated	Sdhb	0.00310298
	upregulated	Mob3c	0.00449001			downregulated	Ecsit	0.00313256
	upregulated	Gpsm1	0.00455472			downregulated	Becn1	0.00316987
	upregulated	Mef2d	0.00465301			downregulated	Idh2	0.00322523
	upregulated	D17h6s53e	0.00473038			downregulated	Smim4	0.00330937
	upregulated	Stmn1	0.0047615			downregulated	Synj2bp	0.00332458
	upregulated	Tmem63b	0.00476792			downregulated	Etfb	0.00337909
	upregulated	Cdkal1	0.00477673			downregulated	Mmut	0.00354619
	upregulated	Nifk	0.0048751			downregulated	Ptges2	0.00364676
	upregulated	Cpsf2	0.00512531			downregulated	Scyl1	0.0037258
	upregulated	Pds5b	0.00514396			downregulated	Armcx3	0.00384959
	upregulated	Zranb2	0.00539865			downregulated	Dhodh	0.00387994
	upregulated	Josd2	0.0054363			downregulated	Mdp1	0.00395866
	upregulated	Reps1	0.00544048			downregulated	Ndufs3	0.00395961
	upregulated	Sf3a2	0.00547047			downregulated	Mrps18b	0.00402237
	upregulated	Inppl1	0.00556272			downregulated	Coq5	0.00402975
	upregulated	Tnxb	0.0055853			downregulated	Mthfsd	0.00421585
	upregulated	Mtus1	0.00614245			downregulated	Mrpl43	0.00423107
	upregulated	Eps15	0.00627014			downregulated	Otud7b	0.00425643
	upregulated	Sugp1	0.00646265			downregulated	Echdc3	0.0043454
	upregulated	Champ1	0.00651895			downregulated	Hccs	0.00478898
	upregulated	Uba2	0.00682878			downregulated	Ak4	0.00489234
	upregulated	Abtb1	0.0069			downregulated	Limd2	0.00510483
	upregulated	Htatsf1	0.00701625			downregulated	Pyy	0.00513161
	upregulated	Tmc4	0.00708348			downregulated	Hsdl2	0.00516222
	upregulated	Pecam1	0.00742221			downregulated	Coq8a	0.00541867
	upregulated	Smg1	0.00743142			downregulated	Fam160a1	0.00541929
	upregulated	Pak4	0.00768474			downregulated	Phb	0.00542982
	upregulated	Pcnt	0.00787725			downregulated	Lrpprc	0.00543261
	upregulated	Nras	0.00819152			downregulated	Afg3l1	0.00543871
	upregulated	Polr2j	0.00825279			downregulated	Nfs1	0.00565626
	upregulated	MGI:1915868	0.00843803			downregulated	Mrpl4	0.00569534
	upregulated	Serpina3n	0.00885712			downregulated	Rex1bd	0.00573793
	upregulated	Hbp1	0.00953476			downregulated	Mrps22	0.00610137
	upregulated	Grn	0.00959932			downregulated	Aldh4a1	0.00625924
	upregulated	Arrdc2	0.00970935			downregulated	Mtr	0.00628309
	upregulated	B3GNT2	0.0100209			downregulated	Amd1;Amd2;Amd1	0.00630202
	upregulated	Lamp2	0.01046			downregulated	Clpb	0.0066019
	upregulated	Nckap5	0.0106242			downregulated	Gatd3a	0.00699491
	upregulated	Smarcc1	0.0108889			downregulated	Immt	0.0072641
	upregulated	Mphosph6	0.0111399			downregulated	Map2k1	0.0074167
	upregulated	B4galnt1	0.011489			downregulated	Mtx2	0.00747674
	upregulated	Dnmbp	0.011655			downregulated	Ccpg1	0.00749267
	upregulated	Rab11fip1	0.0117486			downregulated	Opa1	0.00793431
	upregulated	Ddx42	0.0118066			downregulated	Cyc1	0.00859588
	upregulated	Cyp7b1	0.0121762			downregulated	Poldip2	0.00881514
	upregulated	Ptprm	0.0125081			downregulated	Ndufs2	0.00924103
	upregulated	Derl3	0.012655			downregulated	Mrps23	0.00936926
	upregulated	Dynlt3	0.0130718			downregulated	Dnaja3	0.0096144
	upregulated	Retreg1	0.0131044			downregulated	Bckdha	0.00977051
	upregulated	1700029H14Rik	0.0134692			downregulated	Ldhd	0.00997029
	upregulated	Wdr37	0.0138419			downregulated	Mrps28	0.0100854
	upregulated	Mre11	0.0138952			downregulated	Pcx	0.0103811
	upregulated	Lmbrd2	0.0145369			downregulated	Mrpl23	0.0111727
	upregulated	Tns1	0.0145667			downregulated	Bckdk	0.011933
	upregulated	Sdhaf1	0.014906			downregulated	Chdh	0.0119812
	upregulated	Cldn10	0.0150319			downregulated	Ndufs1	0.0120441
	upregulated	Ftsj3	0.0162759			downregulated	Eci2	0.0126963
	upregulated	Chmp3	0.0169221			downregulated	Hars2	0.0128761
	upregulated	Naa30	0.016928			downregulated	Slc25a23	0.0129862
	upregulated	Pag1	0.0172145			downregulated	Pdcl	0.013176
	upregulated	Ccny	0.0177453			downregulated	Aldh5a1	0.0132285
	upregulated	Chd3	0.017791			downregulated	Acat1	0.0136969
	upregulated	Ppig	0.0178857			downregulated	Tufm	0.0139435
	upregulated	Rnf149	0.0179931			downregulated	Ndufaf1	0.0147584
	upregulated	Nemf	0.0193797			downregulated	Apool	0.0148873
	upregulated	Nup214	0.0196331			downregulated	Ggact	0.0158032
	upregulated	Nbn	0.0198978			downregulated	Pdha1	0.0195148
	upregulated	Cd44	0.0201962			downregulated	Pin4	0.0208458
	upregulated	Cela1	0.0205616			downregulated	Suclg2	0.0208926
	upregulated	Add1	0.0208424			downregulated	Dut	0.0219702
	upregulated	Serpinb9	0.0213613			downregulated	Aco2	0.0222029
	upregulated	Sf3b3	0.022555			downregulated	Abhd11	0.0223917
	upregulated	Ddb2	0.0226207			downregulated	Etfa	0.0244115
	upregulated	Irak1	0.0228261			downregulated	Acadm	0.0244255
	upregulated	Gmfb	0.0228739			downregulated	Tmem263	0.0245723
	upregulated	Cela3b	0.0230585			downregulated	Car10;Ca10	0.0252733
	upregulated	Miga1	0.0238193			downregulated	Eepd1	0.0267197
	upregulated	Prl7a2	0.0238485			downregulated	Fyco1	0.0270708
	upregulated	Rbm10	0.0239855			downregulated	Suclg1	0.0314761
	upregulated	Mpp7	0.024803			downregulated	Shmt2	0.0317706
	upregulated	App	0.0250739			downregulated	Gatm	0.0335092
	upregulated	Plekhf2	0.0256037			downregulated	Hook1	0.0348035
	upregulated	Crmp1	0.0257601			downregulated	Dap3	0.0360542
	upregulated	Klkb1	0.0279755			downregulated	Scd2	0.0371002
	upregulated	Faf2	0.0291805			downregulated	Nrbp2	0.0375087
	upregulated	Camsap3	0.0354333			downregulated	Nudt8	0.0382518
	upregulated	H1-0	0.0389994			downregulated	Sod2	0.0384092
	upregulated	Erlec1	0.0419899			downregulated	Macroh2a2	0.038727
	upregulated	Ifrd1	0.0420722			downregulated	Pcmtd1	0.0411144
	upregulated	Dnajc22	0.0434656			downregulated	B3GNT2	0.0415728
	upregulated	Eepd1	0.044831			downregulated	Mapk14	0.0426618
	upregulated	Zg16	0.0463483			downregulated	Acaa2	0.0440052
	upregulated	Smg5	0.0468505			downregulated	Aldh2	0.0445746
	upregulated	Isoc2b	0.0479345			downregulated	Atg2b	0.0464747
	upregulated	Ggh	0.048847			downregulated	Fahd1	0.0469246
	downregulated	Mrps18b	1.51998e-09			downregulated	Dnajc19	0.0471334
	downregulated	Cox6c	2.92745e-08			downregulated	Iba57	0.0476059
	downregulated	Etfa	5.90269e-08			downregulated	Mrps34	0.0476529
	downregulated	Dlst	7.24159e-08			downregulated	Lap3	0.0491975
	downregulated	Hint2	7.43815e-08
	downregulated	Nfs1	7.93236e-08
	downregulated	Iba57	2.74878e-07
	downregulated	Cox5b;Cox5b-ps	4.0651e-07
	downregulated	Sumo3;Sumo3;Gm49325;Sumo3;Sumo3;Sumo3	4.79289e-07
	downregulated	Uqcrc1	7.69183e-07
	downregulated	Lima1	8.11707e-07
	downregulated	Gabarap	1.0033e-06
	downregulated	Eif1a	1.20975e-06
	downregulated	Gatd3a	1.35772e-06
	downregulated	Cdk5	1.5522e-06
	downregulated	Golph3	1.87154e-06
	downregulated	Immt	1.97966e-06
	downregulated	Uqcrfs1	1.99821e-06
	downregulated	Taco1	2.2243e-06
	downregulated	Sdhb	2.34902e-06
	downregulated	Atp5md	2.41048e-06
	downregulated	Srp54	2.4687e-06
	downregulated	Pycr2	2.70922e-06
	downregulated	Mif	2.77119e-06
	downregulated	Ndufa8	3.0952e-06
	downregulated	Atp5f1a	3.10988e-06
	downregulated	Psmb4	3.27556e-06
	downregulated	Mtco2	3.28766e-06
	downregulated	Hsp90ab1	3.56176e-06
	downregulated	Nans	3.59365e-06
	downregulated	Mmut	3.85414e-06
	downregulated	Naxd	3.87947e-06
	downregulated	Acat1	4.04481e-06
	downregulated	Phb	4.70626e-06
	downregulated	Dut	5.28419e-06
	downregulated	Pccb	5.53962e-06
	downregulated	Psmd2	5.72217e-06
	downregulated	Dbt	5.73816e-06
	downregulated	Gm5936;Gm5640;Gm14685	6.02434e-06
	downregulated	Pdia4	6.65412e-06
	downregulated	Aldh6a1	7.33891e-06
	downregulated	Tst	7.41259e-06
	downregulated	Ndufb11	8.01907e-06
	downregulated	Acadvl	8.56369e-06
	downregulated	Uqcc2	1.1886e-05
	downregulated	Ndufb4	1.21596e-05
	downregulated	Cisd1	1.27082e-05
	downregulated	Glud1	1.38775e-05
	downregulated	Coq5	1.42351e-05
	downregulated	Sel1l	1.58843e-05
	downregulated	Aldh2	1.72148e-05
	downregulated	Aldh4a1	1.72423e-05
	downregulated	Idh2	1.84276e-05
	downregulated	Bckdha	1.90118e-05
	downregulated	Itpa	2.20966e-05
	downregulated	Ezr	2.53318e-05
	downregulated	Lman1	2.5775e-05
	downregulated	Ggact	2.62778e-05
	downregulated	Ndufa4	2.67694e-05
	downregulated	Uqcrq	2.76803e-05
	downregulated	Ndufa2	2.96231e-05
	downregulated	Ak4	3.11607e-05
	downregulated	Pmm2	3.23719e-05
	downregulated	Eef1d	3.24221e-05
	downregulated	Uck2	3.32371e-05
	downregulated	Aco2	3.35997e-05
	downregulated	Bckdk	3.43808e-05
	downregulated	Ecsit	3.61763e-05
	downregulated	Hsp90aa1	3.77948e-05
	downregulated	Lrpprc	4.12943e-05
	downregulated	Echdc2	4.37009e-05
	downregulated	Hsd17b10	4.72927e-05
	downregulated	Shmt2	4.89068e-05
	downregulated	Iscu	4.95859e-05
	downregulated	Tmem30a	5.15699e-05
	downregulated	Emp3	5.33922e-05
	downregulated	Ccpg1	5.38092e-05
	downregulated	Mrpl24	5.69206e-05
	downregulated	Smim8	6.08728e-05
	downregulated	Dctn3	6.3194e-05
	downregulated	Pdha1	6.38713e-05
	downregulated	Etfb	6.62156e-05
	downregulated	Gatm	6.68408e-05
	downregulated	Kbtbd7	6.71677e-05
	downregulated	Suclg1	7.11902e-05
	downregulated	Suclg2	7.19922e-05
	downregulated	Slc25a42	7.79993e-05
	downregulated	Tmem238	8.32771e-05
	downregulated	Fh	8.39372e-05
	downregulated	Atp5me	8.78642e-05
	downregulated	Hadh	9.09847e-05
	downregulated	Araf	9.23215e-05
	downregulated	Cars2	9.30036e-05
	downregulated	Tomm22	9.99476e-05
	downregulated	Lap3	0.000107429
	downregulated	Auh	0.000114102
	downregulated	Nedd4	0.000125053
	downregulated	Pmpca	0.000125483
	downregulated	Abhd11	0.000128594
	downregulated	Urah	0.00013386
	downregulated	Acaa2	0.000133959
	downregulated	Clpb	0.000135883
	downregulated	Rps17	0.000138104
	downregulated	Cd151	0.00013829
	downregulated	Rai1	0.00015463
	downregulated	Atp5mpl	0.000154951
	downregulated	Pitrm1	0.000160156
	downregulated	Ap2s1	0.00016653
	downregulated	Fig4	0.000167444
	downregulated	Trap1	0.000167577
	downregulated	Aldh1l2	0.000168319
	downregulated	Gabarapl2	0.000173087
	downregulated	Pcca	0.000174257
	downregulated	Sod2	0.000176487
	downregulated	Sdha	0.000178549
	downregulated	Vdac1	0.000180496
	downregulated	Phkb	0.000184782
	downregulated	Ypel5	0.000185277
	downregulated	Clpx	0.000186566
	downregulated	Dap3	0.000199786
	downregulated	Nfat5	0.000206322
	downregulated	Zadh2	0.000211298
	downregulated	Lactb2	0.000212598
	downregulated	Mccc2	0.000214911
	downregulated	Rab10	0.000217059
	downregulated	Nudt8	0.000229855
	downregulated	Slc30a7	0.000231868
	downregulated	Mthfd1l	0.000232063
	downregulated	Sh3d19	0.000246176
	downregulated	Gabarapl1	0.000287461
	downregulated	Herpud1	0.000296665
	downregulated	Rps3a	0.000306693
	downregulated	Vta1	0.000325171
	downregulated	Cpox	0.000338693
	downregulated	Eci1	0.000351178
	downregulated	Dnajc3	0.000365491
	downregulated	Gm5039	0.000373466
	downregulated	Ndufs1	0.000377438
	downregulated	Arl6ip5	0.000377728
	downregulated	Ethe1	0.000379678
	downregulated	Aldh18a1	0.000381718
	downregulated	Rhoa	0.00038309
	downregulated	Dus3l	0.000383099
	downregulated	Ndufa13	0.00038753
	downregulated	Trabd	0.000391239
	downregulated	Vcp	0.000411852
	downregulated	Yars	0.00042288
	downregulated	Abcb7	0.000441249
	downregulated	Rnh1	0.000444653
	downregulated	Mtch2	0.000447895
	downregulated	Dmap1	0.000472259
	downregulated	Car10;Ca10	0.000502903
	downregulated	Cyc1	0.000503157
	downregulated	Fahd1	0.000508674
	downregulated	Ube2m	0.000508764
	downregulated	Eif3f	0.000541618
	downregulated	Eif2b5	0.000542045
	downregulated	Sdf2	0.000550624
	downregulated	Slc25a35	0.000583329
	downregulated	Pnlip	0.000587415
	downregulated	Pmm1	0.000615269
	downregulated	Slc25a4	0.000619886
	downregulated	Fkbp4	0.000628028
	downregulated	Sfxn2	0.000633124
	downregulated	L2hgdh	0.000633237
	downregulated	Pin4	0.000636028
	downregulated	Spout1	0.000679877
	downregulated	Rer1	0.00068336
	downregulated	Hint3	0.000689452
	downregulated	Lyrm9	0.000714446
	downregulated	Ctps1	0.000717037
	downregulated	Sco1	0.000736805
	downregulated	Tufm	0.000747999
	downregulated	Dnajc19	0.000757958
	downregulated	Tmed3	0.00075957
	downregulated	Iars2	0.000777458
	downregulated	Mpst	0.00080483
	downregulated	Cox20	0.000810554
	downregulated	Hsp90b1	0.00081687
	downregulated	Gorasp1	0.000819506
	downregulated	Hadha	0.00082379
	downregulated	Appl2	0.000824457
	downregulated	Derl1	0.000825594
	downregulated	Slc38a3	0.000833803
	downregulated	Pgk1	0.000838233
	downregulated	Atp5pb	0.000862161
	downregulated	Pgls	0.000871518
	downregulated	Eif3g	0.000910639
	downregulated	Acta2	0.000914387
	downregulated	Hdhd3	0.00092339
	downregulated	Pgam2	0.000929356
	downregulated	Hmgcl	0.000944352
	downregulated	Hspa8	0.000952215
	downregulated	Sirt5	0.000952909
	downregulated	Pcx	0.000963234
	downregulated	Rbks	0.0009997
	downregulated	Armcx3	0.00105231
	downregulated	Kars;Kars1	0.00105436
	downregulated	Gm16381;Ubl5	0.00106065
	downregulated	Acad9	0.00107223
	downregulated	Tardbp	0.0010787
	downregulated	Eno1	0.00108064
	downregulated	Ank2	0.00109048
	downregulated	Bcan	0.00109497
	downregulated	Acsf3	0.00111431
	downregulated	Fis1	0.00112649
	downregulated	Recql5	0.00112968
	downregulated	Ero1b	0.0011534
	downregulated	mt-Co3	0.00117403
	downregulated	Nudcd2	0.0012317
	downregulated	Ldhd	0.00125619
	downregulated	Mrps28	0.00126564
	downregulated	Uap1	0.0012928
	downregulated	Aak1	0.001303
	downregulated	Dnaja3	0.00130637
	downregulated	Rap1a	0.00134413
	downregulated	Dcaf8	0.00135558
	downregulated	Gnai1	0.0013578
	downregulated	Got2	0.00136344
	downregulated	Eif3h	0.00136349
	downregulated	Tlcd1	0.00136737
	downregulated	H2bc9;H2bc6	0.00137379
	downregulated	Oxsr1	0.00138639
	downregulated	Rhot2	0.00139856
	downregulated	Ndufc2	0.00141398
	downregulated	Hmbs	0.00143884
	downregulated	Etfdh	0.00143938
	downregulated	Ube2l3	0.00147553
	downregulated	Flvcr1	0.00152814
	downregulated	Diaph1	0.00153904
	downregulated	Hibch	0.00157437
	downregulated	Gars1	0.00158691
	downregulated	Timm50	0.00158785
	downregulated	Cers2	0.00159214
	downregulated	Otulin	0.00159578
	downregulated	Hagh	0.0016005
	downregulated	Asb10	0.00161127
	downregulated	Ndufaf1	0.00165309
	downregulated	Sdf2l1	0.0016613
	downregulated	Hnrnpul1	0.00167321
	downregulated	Psmd7	0.00167814
	downregulated	Cox6a1	0.00167827
	downregulated	Pcmtd1	0.00173635
	downregulated	B3galnt2	0.00176557
	downregulated	Scd2	0.00177017
	downregulated	Tpi1	0.00179845
	downregulated	Ergic3	0.00180751
	downregulated	Sh3bgrl	0.00186572
	downregulated	Icmt	0.00191628
	downregulated	Mdh2	0.00193231
	downregulated	Stat5a	0.00194245
	downregulated	Csl	0.00198393
	downregulated	Atp5c1	0.00200285
	downregulated	Tpp2	0.00202926
	downregulated	Tm9sf3	0.00207585
	downregulated	Mrps34	0.00209836
	downregulated	Ccdc85c	0.00210463
	downregulated	Fech	0.00212409
	downregulated	Nap1l1	0.00217636
	downregulated	Dctn1	0.00220088
	downregulated	Ncln	0.0022483
	downregulated	Cpt2	0.00227671
	downregulated	4833439L19Rik;P33monox	0.00228469
	downregulated	Cstf3	0.00229987
	downregulated	Hadhb	0.00230388
	downregulated	Sel1l	0.00231616
	downregulated	Reep5	0.00232199
	downregulated	Maob	0.00238116
	downregulated	Tmed2	0.00240705
	downregulated	Rab11b	0.00251903
	downregulated	Uqcrc2	0.00257236
	downregulated	Spcs2	0.00260009
	downregulated	Dtymk	0.002634
	downregulated	Gemin4	0.00274859
	downregulated	Mtx2	0.00275451
	downregulated	Uqcr11	0.00275908
	downregulated	Rab3gap1	0.0027999
	downregulated	Mccc1	0.00283229
	downregulated	Ube2i	0.00286787
	downregulated	Rpl31	0.00287848
	downregulated	Acly	0.0028859
	downregulated	Arfgap1	0.00288858
	downregulated	Ndufs5	0.00288901
	downregulated	Ndufa6	0.00290417
	downregulated	Gtf2a1	0.00295571
	downregulated	Ndufs2	0.00297364
	downregulated	Ica1	0.00300829
	downregulated	Sucla2	0.00303676
	downregulated	Idh3a	0.00308343
	downregulated	Ptpn11	0.00311958
	downregulated	Hsdl1	0.00312685
	downregulated	Pofut1	0.00317891
	downregulated	Pex7	0.00320996
	downregulated	Olfr584;Olfr582;Olfr582;Olfr584;Olfr569	0.0032505
	downregulated	Ndufb5	0.00329334
	downregulated	Spata31d1b	0.00331135
	downregulated	Arhgap30	0.00334178
	downregulated	Flii	0.00337838
	downregulated	Cyp1a2	0.00338518
	downregulated	Luzp2	0.00344333
	downregulated	Dgkz	0.00348862
	downregulated	Acadl	0.00349408
	downregulated	Ak3	0.0035462
	downregulated	Dhodh	0.00357942
	downregulated	Dld	0.00367193
	downregulated	Bphl	0.00368509
	downregulated	Rtn4	0.00370182
	downregulated	Bpnt2	0.00371288
	downregulated	Tmem9	0.00374666
	downregulated	Tomm20	0.00375857
	downregulated	Akr1b10	0.00378594
	downregulated	Sars1;Sars	0.00385387
	downregulated	Rbm10	0.00394656
	downregulated	Mpc2	0.00395139
	downregulated	Acadsb	0.00399186
	downregulated	Pacsin2	0.00412471
	downregulated	Thnsl2	0.00418934
	downregulated	Slc41a1	0.00425204
	downregulated	Rps15a	0.00425298
	downregulated	Actb;Actg1	0.00427485
	downregulated	Gcat	0.00427688
	downregulated	Apool	0.00428662
	downregulated	Pura	0.00429156
	downregulated	Rpl27	0.00433581
	downregulated	Aifm1	0.00435116
	downregulated	Opa3	0.00435146
	downregulated	Chdh	0.0043854
	downregulated	Hook1	0.00442103
	downregulated	Pdk2	0.00445438
	downregulated	Grid2ip	0.00447013
	downregulated	Timm9	0.00448347
	downregulated	Opa1	0.00454297
	downregulated	Srp19	0.00456316
	downregulated	Lypla1	0.00464446
	downregulated	Glrx3	0.0046744
	downregulated	Ctbp1	0.00469782
	downregulated	Emc10	0.00472696
	downregulated	Psmd1	0.00482595
	downregulated	Pa2g4	0.0048821
	downregulated	Naa10	0.00492268
	downregulated	Diaph2	0.00496825
	downregulated	Cog5	0.00503179
	downregulated	Atp5f1b	0.00506759
	downregulated	Trim36	0.00507397
	downregulated	Oxa1l	0.00538139
	downregulated	Cct6a	0.00558789
	downregulated	Bcap29	0.00577002
	downregulated	Arap2	0.00591238
	downregulated	Map4	0.00608886
	downregulated	Eif3a	0.00622098
	downregulated	Polr2l	0.00629272
	downregulated	Wdr61	0.00631106
	downregulated	Dnm1l	0.00632406
	downregulated	Txnl1	0.00642758
	downregulated	Gorasp2	0.00647759
	downregulated	Cops8	0.00652004
	downregulated	Vmp1	0.00653843
	downregulated	Psmd13	0.00654961
	downregulated	Rab2a	0.00664139
	downregulated	Pgghg	0.00682481
	downregulated	Metap2	0.00686499
	downregulated	Exoc5	0.00692374
	downregulated	Wdr12	0.00708197
	downregulated	Tmed7	0.00713292
	downregulated	Actn1	0.00713536
	downregulated	Prkar2a	0.00714929
	downregulated	Isoc2a	0.0072158
	downregulated	Becn1	0.00736378
	downregulated	Capn2	0.00759749
	downregulated	Pdia2	0.00765687
	downregulated	Mtnd5	0.00765825
	downregulated	Casp2	0.00772485
	downregulated	Pitpnb	0.00772532
	downregulated	Tmem134	0.00779472
	downregulated	Farsb	0.00783192
	downregulated	Impdh1	0.00796381
	downregulated	Acadm	0.0079799
	downregulated	Bpnt1	0.00809158
	downregulated	Lama1	0.00829443
	downregulated	Arl3	0.00835418
	downregulated	Ampd2	0.00850969
	downregulated	Lasp1	0.00871115
	downregulated	Polr3c	0.00873708
	downregulated	Mrpl43	0.00881588
	downregulated	Eif3b	0.00888659
	downregulated	Rragc	0.0089413
	downregulated	Pfdn4	0.00904314
	downregulated	Eif3e	0.00919011
	downregulated	Grhpr	0.00924347
	downregulated	Snu13	0.00929516
	downregulated	Spata5	0.00929559
	downregulated	Sparc	0.00955482
	downregulated	Eef2	0.00955687
	downregulated	Pcbd1	0.00958141
	downregulated	Pxn	0.00959049
	downregulated	Ufsp2	0.0096246
	downregulated	Arf3;Arf1	0.00966633
	downregulated	Ca4	0.00967201
	downregulated	Ins1	0.00971953
	downregulated	Rcn2	0.00972868
	downregulated	Gm44505;Zfp91;Zfp91	0.00974658
	downregulated	Ywhae	0.00975206
	downregulated	Pcbp2	0.00997731
	downregulated	Qsox2	0.010111
	downregulated	Gpx7	0.0102383
	downregulated	Rpl22	0.010606
	downregulated	Ntaq1	0.0106975
	downregulated	Myh10	0.0107987
	downregulated	Eif3l	0.01093
	downregulated	Uso1	0.0110942
	downregulated	Minpp1	0.0115124
	downregulated	Camk2d	0.0117206
	downregulated	Scyl1	0.0120128
	downregulated	Rps13	0.0123395
	downregulated	Pdk3	0.0124224
	downregulated	H2ac4;H2ac6;H2ac7;H2ac8;H2ac11;H2ac13;Hist1h2an;Hist1h2ao;Hist1h2ap;H2aw;Hist1h2af;H2ac12;H2ac15	0.0134857
	downregulated	Uap1l1	0.0135128
	downregulated	Tmed10	0.0135946
	downregulated	Aldh5a1	0.0137497
	downregulated	Scamp2	0.0139078
	downregulated	Fam160a1	0.0139952
	downregulated	Naxe	0.0140975
	downregulated	Srp72	0.0141336
	downregulated	Acyp1	0.0142179
	downregulated	Pycr3	0.0143038
	downregulated	Poldip2	0.014313
	downregulated	Tjp3	0.0146977
	downregulated	Coq8a	0.0147997
	downregulated	Rpl17	0.014978
	downregulated	Eef1a1	0.0151743
	downregulated	Commd4	0.0151984
	downregulated	Rps24	0.0160677
	downregulated	Pcolce	0.0171212
	downregulated	Rpl29	0.0172398
	downregulated	Pdlim5	0.0179667
	downregulated	Eef1b	0.0181743
	downregulated	Ddx1	0.0191401
	downregulated	Eif2a	0.0204689
	downregulated	Gpd1l	0.0208191
	downregulated	Smarcd2	0.0213171
	downregulated	Vwa8	0.0213567
	downregulated	Mia3	0.0218917
	downregulated	Ola1	0.0232692
	downregulated	Tmx3	0.0234655
	downregulated	Atp6v1a	0.0236733
	downregulated	Rpsa	0.024165
	downregulated	Cap1	0.0256111
	downregulated	Mid1	0.025653
	downregulated	Smcr8	0.0256621
	downregulated	Mlec	0.0257967
	downregulated	Slc26a6	0.026203
	downregulated	Ube2j2	0.0263814
	downregulated	Eif5b	0.0269034
	downregulated	Rab27b	0.027124
	downregulated	Rpl5	0.0274092
	downregulated	Pip4p1	0.0282893
	downregulated	Arf4	0.0284736
	downregulated	Smad2	0.028801
	downregulated	Gm136	0.0293362
	downregulated	Fam98a	0.0315625
	downregulated	Slc39a7	0.0318843
	downregulated	Mthfsd	0.0323125
	downregulated	Nop58	0.0325861
	downregulated	Elapor1	0.0336562
	downregulated	Itpr1	0.0338446
	downregulated	Arhgef7	0.034649
	downregulated	Gstm5	0.0361079
	downregulated	Sf3b5	0.0363076
	downregulated	Dpysl2	0.0363094
	downregulated	Pbld2	0.0376216
	downregulated	Nqo2	0.0414411
	downregulated	Cab39	0.0419264
	downregulated	Kif1b	0.0433643
	downregulated	Dnajb6	0.0434067
	downregulated	Cbr1	0.0464046
	downregulated	Mmrn2	0.0483274
	downregulated	Itga1	0.0489126
	downregulated	Tuba1a	0.0493572

## Sheet: EDF8c
	EDF 8c	Heat map showing supervised hierarchical clustering of z-scored intensities for all 953 significantly changed proteins
	Cluster	Gene/Protein	Veh										GLP-1:GIP										GLP-1:GIP:Lani										N: -Log ANOVA p value	N: ANOVA q-value
	cluster 1	Limd2	-1.19817	1.6845	-0.0517098	0.921173	0.97229	-0.014318	-1.02253	1.96743	1.3887	1.39194	-0.412677	-0.584782	-0.152564	-1.72377	-1.29072	0.188063	-0.501496	-1.01203	-0.331433	-1.41248	0.433199	0.426753	-0.405678	1.46721	0.810817	-1.10478	0.0330767	-0.553642	-0.540274	0.627913	2.18519	0.045915
	cluster 1	Coq8a	0.799739	0.782279	1.30313	0.959295	1.27087	0.809859	0.352741	0.837511	-0.34904	1.31024	-0.0483214	-0.0142922	0.150264	0.433111	-0.348408	-0.862243	-0.801446	-0.571638	-2.10293	-0.645416	-0.872632	-0.192569	-1.56951	-0.995083	0.983149	1.19329	-1.00458	-1.78724	-0.505822	1.48569	2.44974	0.0305484
	cluster 1	Hook1	1.65572	0.595714	0.160027	2.11305	0.319247	0.916942	0.685664	0.0481972	1.11399	0.165506	-1.96343	1.53192	1.28206	0.565253	-0.187919	-0.831446	-0.164238	-1.33527	-0.567273	-0.581619	-0.244787	-0.310672	-1.14725	-1.12326	0.932327	-0.760437	-0.194425	-0.774669	-0.339018	-1.55991	2.35708	0.0356753
	cluster 1	Letm1	0.890226	0.800427	1.09549	1.72894	0.308171	1.34279	0.451301	-0.186119	1.00027	0.359865	-1.44738	0.659653	0.176762	0.424847	-0.929252	-1.72265	-1.23434	-0.249445	-1.88547	-0.556369	-0.708006	0.972525	-0.973585	-0.881449	1.27235	-0.654199	-0.549102	-0.631907	-0.313164	1.43883	2.71559	0.0203289
	cluster 1	Mrps23	0.512058	0.665603	-0.519914	0.151967	0.0162118	1.46366	0.670414	-0.348233	1.55496	0.190685	-1.16391	0.918294	-0.195427	-0.933675	-1.064	-1.42307	-0.899084	-0.613028	-0.943883	-1.55657	0.288894	1.02499	-0.459347	-0.433976	2.8765	0.232905	-0.562824	-0.593874	-0.0935077	1.23719	2.27785	0.0397686
	cluster 1	Kiaa0513	0.80472	0.832132	0.548688	0.937799	0.785319	0.799949	0.552428	0.361129	1.18487	0.747448	-0.858458	-0.333109	-0.000875873	0.372188	-0.1631	-0.898747	-2.40988	-0.166918	0.136134	-3.67823	0.423753	0.339574	-0.460784	-0.277279	0.598094	-0.393564	0.014811	-0.225967	-0.222508	0.650394	3.17582	0.0102149
	cluster 1	Becn1	0.742885	0.958912	-1.1307	1.20029	0.968235	1.01646	1.02323	1.34652	1.04862	1.30669	-2.27848	0.26575	-0.0870037	0.623784	0.380785	-1.91062	-1.80369	0.625407	-1.05184	0.380407	-0.089128	-0.370137	-0.0937796	-0.0608949	0.115727	-0.3667	-0.0979483	-0.624711	-1.16022	-0.877832	2.75241	0.0193363
	cluster 1	Opa1	0.172883	0.928511	0.273673	0.691374	1.21218	2.14781	0.775306	0.59056	0.877169	0.683723	-1.44374	1.36891	0.0667256	0.470946	-0.793331	-1.15995	-1.44949	-0.0930851	-0.0379882	-0.691066	-0.286978	-0.785194	-0.87276	-0.727512	1.81237	-1.47687	-1.26607	-0.50211	-0.987622	0.501631	2.63578	0.0228563
	cluster 1	Htra2	0.314059	0.964764	0.394392	1.91101	-0.467054	0.33817	-0.103524	0.894554	1.06664	0.33828	-0.560777	-0.650186	-0.671399	-1.57454	-1.46997	-1.31517	1.05258	-1.16725	-1.60176	-1.40241	1.62988	0.0411233	0.820106	0.709446	0.384642	0.241905	0.875658	0.736341	-1.29018	-0.439324	3.60985	0.00508584
	cluster 1	Echdc3	0.944165	-0.0192308	0.364205	0.271491	0.463498	1.27104	0.329255	1.08248	1.85938	-0.524642	-1.11534	-1.4427	0.287259	1.2733	-1.23941	-1.85895	0.543416	-1.26225	-0.813381	-1.75981	0.542503	-0.064406	-0.245563	0.311427	1.29322	0.554153	-0.886762	-0.818928	-0.469778	1.13036	2.26393	0.0406058
	cluster 1	Pigbos1	1.41267	0.714751	0.303915	1.24201	0.556998	0.757758	0.600158	-0.2633	0.890572	0.619557	-0.591692	-1.01941	-0.705302	0.184194	-0.639132	0.132678	0.756996	-1.52264	-2.09692	-1.90696	0.173391	1.10411	-1.27205	-1.99852	0.873821	-0.304356	0.899919	0.181038	0.216645	0.699098	2.539	0.0265712
	cluster 1	Mrps22	1.59596	-0.329466	0.12746	0.166555	-0.0140198	0.92317	0.274348	0.226915	1.42714	0.375732	-0.382285	-0.42005	0.82813	0.411573	-2.10976	-1.23958	0.595215	-1.67193	-1.84758	-2.16158	0.981887	0.76958	0.40074	-0.00670476	1.47488	-0.730064	0.540519	-0.133144	-0.0835347	0.00988721	2.39188	0.0335689
	cluster 1	Synj2bp	1.03527	0.320843	-0.433373	1.58725	-0.221336	0.340158	0.184204	-1.13064	1.05195	0.415126	-2.04074	0.527858	-0.0140515	-1.06681	-0.404306	-0.596937	-1.69313	-2.40236	-0.697543	-0.842656	0.542328	1.52609	-0.391966	0.12618	0.756035	0.158913	1.16427	0.813704	0.521025	0.864654	3.56443	0.00540402
	cluster 1	Ndufb1	0.90782	0.464916	-0.158361	0.171247	0.512778	0.923362	-0.0249662	1.20009	1.42122	0.665381	-1.64246	1.26206	-0.715827	-1.42385	-0.809587	-1.31564	-0.316622	-2.1649	-0.189493	-1.49092	1.72922	0.955221	0.28554	0.611626	0.221594	-0.547926	0.048253	0.64277	-1.22512	0.00258291	3.20053	0.00988299
	cluster 1	Pyy	0.800085	-0.10197	0.260906	0.435698	0.467241	0.641938	0.444327	-0.483873	0.852283	1.32552	-1.77229	-0.60516	0.862513	-1.5624	-0.74441	-0.271231	-1.26207	-1.65327	-0.177104	-1.03948	-0.29057	0.882749	0.087478	0.102274	1.26351	-2.0539	1.70701	1.04696	1.02317	-0.185927	2.54233	0.0264433
	cluster 1	Amd1;Amd2;Amd1	1.28625	0.472019	1.20065	1.08806	-0.678936	1.16205	-1.79387	0.575101	0.905413	1.11081	-0.78416	0.776907	0.791131	-1.61173	-1.53869	-1.11373	-0.40759	-1.35065	-1.11959	-1.23328	0.623359	1.17748	-0.108583	-0.017718	1.02822	-0.365858	0.49717	-0.646831	0.595967	-0.519363	2.2119	0.0440785
	cluster 1	Rex1bd	1.2674	0.9291	0.99214	0.512346	0.338483	0.423268	0.492805	-0.487162	0.617628	0.724204	-0.770643	1.01496	0.721079	-1.64381	-2.32954	-0.428502	-0.818386	-1.56054	-1.62729	0.133489	0.365651	1.26664	0.42247	-0.977662	1.48972	0.295148	0.122038	0.0637406	-0.0746335	-1.47415	2.16177	0.0473162
	cluster 1	Kcnq1	-0.662295	-0.522952	1.96609	0.353294	1.13003	-0.155492	-0.460285	-1.33995	0.687167	0.250488	-0.268406	-0.0605491	-0.604292	-2.02179	-0.43114	-1.11501	-1.33848	-1.26947	0.2086	-0.411918	1.43125	-1.54774	0.982286	1.27636	0.604474	0.329237	0.98031	0.849232	-0.130994	1.29195	2.23223	0.0428833
	cluster 1	Slc9a6	-0.548919	0.437556	-0.547014	1.48186	-1.06082	-0.519174	-0.274779	-0.046956	0.826547	0.772179	-1.79264	-2.05898	0.504741	-1.79865	0.400326	-0.591558	-1.18718	-1.53178	0.498346	0.21711	0.5908	0.682456	1.09148	1.06789	-0.800489	0.680076	0.70908	1.25944	0.428502	1.11056	2.4996	0.0284865
	cluster 1	Ndufb9	0.654832	0.347725	0.564091	0.421111	0.962114	0.599164	1.09027	0.168702	-0.548937	0.817014	-1.69087	-2.17089	-0.834928	-1.70378	-0.3902	-0.637377	-0.132032	-1.16098	-0.0581867	-0.43592	0.860021	-0.359201	0.243802	-0.270461	-1.48744	-0.0913166	1.89048	1.11294	0.549545	1.69071	3.40733	0.00704606
	cluster 1	Gdpd5	-1.15679	-1.16338	-0.168555	0.529801	0.336468	0.26072	-0.15884	-0.525278	0.694279	-0.49951	-0.301802	-1.53649	-1.42267	-2.03436	0.629494	-1.48516	-1.66716	0.708897	1.38196	0.017098	1.3853	0.805652	0.620856	1.31656	-0.0571907	0.791658	1.27689	1.18375	0.117322	0.120478	2.2732	0.0400093
	cluster 1	Cdc42bpg	-1.4936	-0.639818	-0.00466203	0.701316	0.20576	-0.271068	-0.409827	0.170892	0.66276	0.262157	-0.252556	-1.54596	-0.227498	-0.784617	-0.0716097	-0.917827	-3.3981	-0.0964983	-0.459999	0.66865	1.14432	-0.00465596	1.06973	1.25349	-0.262245	0.968289	0.790904	0.931343	0.607374	1.40356	2.90537	0.0150755
	cluster 1	Agr2	0.817385	0.0952751	0.415044	1.04142	0.686395	0.393633	1.76702	-1.28463	0.886458	0.852223	-1.45511	-0.160969	-1.20141	-1.37039	-0.405245	0.176388	-0.698988	-2.4136	-0.00290293	-1.39223	1.04759	-0.0680096	-0.652172	-0.686226	1.13802	0.349409	1.30629	0.993408	-0.330945	0.156888	3.21424	0.00967093
	cluster 1	Atg2b	0.486887	0.669184	0.672667	0.629555	1.02385	-1.66271	0.0428456	-1.20804	0.52262	0.38365	-0.979697	-1.1853	-0.919945	-1.63048	-1.12595	0.803409	-1.3195	-0.720494	-0.715477	-0.0143159	1.60565	1.02938	1.70383	-0.422231	0.649846	0.828063	0.654655	1.20395	0.206239	-1.21213	2.55449	0.0258612
	cluster 1	Mrpl22	0.301166	0.101999	0.816361	-1.9473	-0.435084	0.941329	0.500517	-0.954503	1.34358	0.628541	-1.75426	-0.919488	-1.59083	-0.317377	-1.01353	-0.717449	0.260613	-0.127327	-0.439174	-0.623147	1.41134	0.330663	1.20997	0.824324	0.866547	1.32555	0.373378	1.17804	0.140745	-1.71519	2.16309	0.0472226
	cluster 1	Mtx1	1.0434	1.31866	0.0624479	-0.974913	1.03604	1.25538	1.35591	-0.694444	0.577532	1.30678	-1.09918	-0.853807	-1.21215	-1.68455	-1.25077	-0.69921	0.682964	-1.2933	-1.43748	-1.27452	0.647952	0.0663538	0.564847	0.768765	0.424752	0.659661	0.336455	0.551176	0.828361	-1.01309	4.55664	0.00114888
	cluster 1	Afm	-0.668602	0.859774	0.0273657	-1.12	-0.690454	1.39641	-1.25445	-0.936667	0.83702	0.493102	-1.6758	0.635103	-0.40767	-1.66334	-0.712461	-1.48783	0.636559	-0.374237	-0.390177	-0.743592	0.5431	1.59658	1.79055	0.152869	1.71805	-0.0541979	0.880463	0.345545	0.709096	-0.442121	2.23052	0.0429572
	cluster 1	Ptges2	0.256801	0.987275	1.00042	-0.0788093	0.7164	1.59564	0.821736	-1.03503	0.6769	0.246414	-2.09756	0.78199	-0.278742	-2.21601	-0.0949596	-0.763785	-0.645208	-0.930188	-1.8753	-0.0481187	0.668398	1.72986	-0.335959	0.428164	1.37002	-0.0999569	-0.73593	0.200541	-0.142299	-0.102705	2.55711	0.0258167
	cluster 1	Nrbp2	-0.0923041	-0.0218597	1.9277	-1.98004	0.514786	0.558986	0.73013	0.056104	-0.073154	0.813565	-1.7575	0.32971	-1.48743	-2.07816	-0.798034	-0.999402	0.722828	0.677053	-1.9376	-0.275581	0.418996	0.492606	0.845787	0.351412	0.282704	0.831586	0.808634	0.126207	0.200121	0.812146	2.19248	0.0455216
	cluster 1	Sorbs1	0.662855	0.302212	-1.32668	-0.122426	-0.122585	-0.128976	0.686218	0.403037	0.515087	0.330468	-1.7355	0.931003	-2.48686	-1.52268	-0.152086	0.54832	0.490633	-1.22326	-2.23397	-0.0444847	-0.357201	0.857675	0.43341	0.550981	1.42604	0.108975	1.10161	0.821228	0.870701	0.416255	2.34001	0.0365386
	cluster 1	Ftsj3	0.120075	-0.477822	-1.16358	-1.20232	-1.07639	0.341668	0.00824056	-1.05925	0.572739	0.363535	-0.42195	0.688132	-2.40976	0.329329	-0.23458	-0.575669	1.12761	-0.272344	-1.65976	-0.819515	1.21877	0.762683	0.991734	1.24842	1.29108	0.987283	1.22174	0.602896	0.783228	-1.28622	2.23723	0.0425745
	cluster 1	Gemin6	0.666576	0.549794	-0.17671	-1.97202	0.128864	0.194822	0.529014	-1.43694	1.34098	-0.433451	0.418929	-0.965855	-1.97248	-2.59914	-0.525464	-0.995303	0.190848	-0.178933	0.371423	-0.137463	1.40685	0.699526	0.721756	0.730623	0.473492	0.726833	-0.285233	1.16647	0.514106	0.848087	2.18675	0.0458907
	cluster 1	Eci2	0.606217	0.338837	0.123195	0.30975	-0.924782	0.959664	0.561491	0.267805	1.23268	-0.353093	-0.26392	-2.60934	-0.429232	-1.67302	-0.409729	-1.0331	0.0147495	-0.427816	-0.915613	-0.533342	0.168281	-0.89918	-0.479594	0.300599	1.91576	-0.282066	1.10783	0.149652	0.884322	2.293	2.63305	0.0229204
	cluster 1	Mrpl32	1.05728	1.04836	0.7085	0.762857	0.285454	1.17701	0.999939	0.41042	0.733632	0.971351	-0.444875	-1.69927	-1.58469	-2.36001	-0.0712447	-1.24591	-1.49038	-0.418267	-1.58523	-1.25969	0.40679	0.529291	0.50722	0.469984	0.967341	0.00137031	0.174466	0.628613	0.0449389	0.274749	9.27596	2.63309e-07
	cluster 1	Bud31	-0.653501	-0.555241	-0.649087	-1.25476	0.436719	0.666486	-0.0906453	-0.797262	0.975427	0.17051	-0.377197	-0.988287	-0.832632	-1.50929	0.416883	-1.00043	-1.59175	-0.492351	-0.296151	-1.08737	1.85749	1.27073	0.319923	1.60521	1.93747	1.18271	-0.386542	0.771923	-0.0742247	1.02524	4.42674	0.00137439
	cluster 1	Hccs	-0.26849	0.720745	-1.60467	-0.65401	0.155465	0.678842	0.825364	0.350126	1.11378	-0.114103	-1.20947	-0.696648	-1.3761	-0.821479	-0.643593	-1.02496	-1.82085	-0.178043	-0.685695	-1.06767	1.1847	0.725563	1.20979	0.496144	1.17627	1.29434	-0.925128	0.219964	1.48681	1.45301	4.7681	0.000800987
	cluster 1	Gm49510	0.282473	1.00529	-0.825784	-0.370564	-0.207634	-0.0732329	-1.28032	-0.623452	1.1315	-0.722284	0.545247	-0.433217	-1.72447	-0.669881	-0.204783	-0.216858	-0.604899	-0.5224	-0.453474	-1.47286	-0.384986	1.08059	2.41683	0.325971	2.57385	1.32966	-0.0599192	-0.323455	0.642142	-0.159087	2.21856	0.0436008
	cluster 1	Kptn	0.0536905	0.894686	-0.832915	-1.16486	0.905958	1.00009	0.431167	-1.08649	0.165516	-1.18151	-0.516377	-0.0277315	-1.5789	0.047259	0.661801	-0.646619	-1.77957	-0.842015	-0.720521	-1.07167	1.67394	1.14706	1.27541	1.36063	1.11273	1.2964	0.209215	-1.29204	0.346492	0.159179	2.34831	0.0361162
	cluster 1	Hars2	-0.652897	1.16443	0.415816	-1.6754	0.550056	1.81068	0.0138968	0.250045	1.17259	1.07223	0.0532745	-0.578109	-1.3217	0.0235329	-1.17253	-0.742266	-2.06694	-0.486595	-0.644034	-0.7859	0.710072	-1.38633	0.652783	0.974923	1.72116	1.01136	-0.521126	0.0110654	-0.215686	0.641593	2.16566	0.0470436
	cluster 1	Coq3	0.0227854	0.274092	-0.340308	0.377492	0.283619	0.797327	0.531992	0.359869	1.08066	-0.172371	1.12863	-2.12408	-0.822269	-1.26485	-1.89118	-0.921471	-2.65455	-0.614353	-0.32935	-0.690907	1.34143	0.31088	0.829258	0.981679	0.290888	0.711123	0.465165	0.886177	0.436513	0.716107	4.8239	0.000736209
	cluster 1	Macroh2a2	-0.418861	-0.167461	-0.858939	-0.741401	0.605236	1.19991	0.653376	0.151196	0.87642	-0.221537	0.670052	-0.6446	-0.381003	-1.8713	-1.60785	-1.10611	-1.58663	0.951947	-0.685121	-1.91767	0.873161	-0.984639	0.833232	1.29865	0.724575	0.855929	0.726014	0.688844	1.06291	1.02167	3.07848	0.0117767
	cluster 1	Fyco1	0.201286	0.565286	-2.21463	-0.62201	0.899488	1.2696	0.473188	0.535059	0.826423	0.952057	0.3479	-0.486828	-0.749164	0.599462	-1.70664	-0.601214	-0.388687	-2.77831	-1.01114	-0.926644	0.571999	0.684467	0.245101	0.779108	-0.0374386	-0.205268	0.46496	0.320025	0.398775	1.59378	2.20274	0.0446983
	cluster 1	Mrpl30	0.612309	0.149283	0.576664	0.135154	1.19339	0.489388	0.481811	1.39701	0.780179	0.522792	0.424805	-0.778522	0.0645564	-0.307052	-0.983065	-1.46828	0.161505	-1.75711	-1.67643	-1.66643	-0.952882	-0.239568	-1.68186	1.81934	-0.62419	1.21078	1.04911	0.00236147	0.226657	0.838281	2.68848	0.0213315
	cluster 1	Kif1b	1.45071	1.17388	0.88123	0.262585	0.780504	0.380996	0.822533	1.24287	0.0537677	1.05253	0.235283	-1.07579	-0.882209	-0.238111	-0.294205	-0.302264	-3.23224	-0.973954	-0.304011	-0.0232209	-0.631478	0.733054	0.376778	0.657644	-1.86782	0.231336	0.273618	0.0469098	-1.25092	0.419999	3.02658	0.0126286
	cluster 1	Mtr	0.54566	-0.000393326	0.969053	0.295387	0.562345	0.107745	1.41705	0.902652	0.302505	0.518668	-1.09412	-0.868918	-0.387086	0.750583	-2.34943	-0.877516	-2.77764	0.629571	-0.109158	-0.288258	0.606321	-1.00943	0.410434	0.684033	-1.7921	0.768584	0.385539	0.708104	0.357548	0.632262	2.14937	0.0483268
	cluster 1	Gabarapl2	1.08058	1.17752	0.925042	1.23614	0.80859	1.02906	0.86658	0.687894	1.63804	1.0197	-0.158647	-1.17695	-0.931658	-0.36336	-1.49224	-0.564083	-0.317061	-0.468995	-1.23615	-0.00664347	1.19227	0.420554	0.760586	-1.93798	-0.761706	0.0438442	-1.2871	-1.27489	-0.0138251	-0.895107	5.11474	0.000486442
	cluster 1	Otud7b	-0.10077	0.628817	0.0624273	-0.116984	1.86992	0.849276	-0.0447567	2.74116	0.533327	-0.424032	-1.15495	1.03843	-0.828263	-2.09798	-0.788299	-1.59295	0.305732	-0.755017	-1.29623	-0.273088	0.505509	0.0831375	0.0523468	0.405518	-0.681896	0.93417	-0.78427	-0.208989	0.906564	0.232124	2.28075	0.0397142
	cluster 1	Amacr	0.689221	1.26714	-0.591139	0.554151	0.938193	1.48003	0.142444	1.22235	1.0111	0.498044	-1.23354	-0.607706	-1.07414	-1.35968	-0.550533	-0.875478	-0.555257	-0.917918	0.0893796	-0.139068	1.40216	-0.140085	0.78649	-1.34301	-0.808909	1.5302	-1.14815	-1.16702	-0.727857	1.62861	2.61	0.0237463
	cluster 1	Snrnp27	1.37489	-0.384666	1.31276	1.34329	-0.43399	1.19038	1.24405	1.30151	1.27836	-0.696679	-1.01873	-1.2589	0.0563344	-0.522125	-0.580467	-1.36739	-0.777505	-1.15571	-1.03658	-0.448306	1.16887	-0.68258	-0.385056	1.15595	0.923544	1.20413	-0.996424	-1.10982	-0.520168	-0.178978	3.22858	0.00950912
	cluster 1	Gtpbp3	0.487596	0.906604	0.382243	1.07286	0.946648	0.529916	-0.0332589	0.747267	0.720907	0.756159	-0.875668	-1.59507	-0.336562	0.183936	-1.95127	-0.791857	-2.01667	0.116291	-0.463906	-1.01179	1.9045	-0.585958	0.74421	0.905957	-0.440405	0.465849	-0.892707	0.721346	-1.59312	0.995939	3.26583	0.00889283
	cluster 1	Amt	0.615882	1.00852	0.579396	0.476498	0.509722	0.330882	0.827669	1.09999	1.02365	0.117442	0.208036	-1.51637	0.687588	-0.660866	-0.659843	-1.74561	-0.691195	-1.43491	-0.518956	-1.43542	0.808617	1.28692	0.930584	1.0058	-1.16718	0.961991	-1.32994	1.00205	-1.45379	-0.867176	2.64017	0.022731
	cluster 1	MGI:1920455	1.1543	-0.42562	0.243863	-0.985097	2.20957	1.29981	0.418018	1.57563	1.39157	0.0318811	-0.616586	-0.411186	-1.70582	-0.651067	-0.896822	-0.387281	-0.359317	0.164656	-1.011	-1.14323	1.07471	-0.916642	1.02602	1.20068	-1.40281	0.0118341	0.512408	0.148757	-0.880451	-0.67079	2.38919	0.0337261
	cluster 1	Vwa8	0.229764	0.406212	1.23993	0.755646	1.49045	1.01938	0.328218	1.07783	0.89563	0.906953	0.956761	-1.15855	-0.71814	-2.18743	-1.37727	0.369726	-0.410122	0.154055	0.0629025	-2.07803	-0.107442	-1.20499	0.138462	0.852819	-1.6476	0.55906	-0.386453	0.434081	-0.874142	0.272276	2.94002	0.0142126
	cluster 1	Setd3	-0.371482	0.511955	0.428432	0.875904	0.655292	0.693962	-0.444523	0.601255	0.849489	0.340597	0.678655	-1.55303	-2.66707	-1.21127	-0.898296	-0.26844	-1.3928	-0.184856	-0.91387	-0.721051	0.366074	-0.283773	0.864215	0.593291	-1.27536	1.41316	0.324216	1.47115	-0.0538113	1.57198	3.32243	0.00807251
	cluster 1	Tha1	0.913443	-0.0928772	0.416585	1.27937	0.761672	1.19834	-0.430993	1.29215	1.00302	0.486672	0.0936381	-1.53544	-1.61272	-1.17948	-2.50468	-1.88344	-0.560324	-0.111326	-0.129891	-0.947084	-0.0479576	-0.408499	0.309077	1.15267	0.74889	0.898887	0.0456281	0.600246	-0.356556	0.600974	5.01537	0.000557737
	cluster 1	Pick1	-0.399708	-0.845222	-0.0195294	0.629071	0.0791308	0.522746	-0.738035	0.362127	0.939474	-0.364004	-0.312071	-0.708043	-3.21601	-1.39384	-0.768464	0.272647	-1.27717	0.0751975	0.159005	0.365655	1.49858	-0.234046	0.975789	1.55683	-0.716144	0.362705	0.5162	1.80394	0.127051	0.746136	2.18903	0.0456998
	cluster 1	Map2k1	0.577916	1.23141	-1.27335	0.201304	-0.197597	1.19016	0.715661	-0.288756	0.622517	0.616565	-0.0363861	-1.89108	-1.55302	-1.1407	-1.55034	0.137644	0.211016	-0.336321	-1.44658	-0.977773	0.743331	-0.392361	-0.0402916	1.31356	-0.148734	2.14491	1.5947	0.261548	-0.286084	-0.00288415	2.86568	0.0162737
	cluster 1	Slc25a23	-0.210745	-0.119194	0.100063	0.179406	1.01451	0.740468	0.342814	0.227824	0.903768	0.777748	-0.233399	-2.29715	-1.01757	0.0643383	-3.33357	-0.654703	-0.153278	0.398099	0.328204	-0.914448	1.07876	-0.125617	0.566895	1.19915	-0.900575	0.801004	-0.277267	0.600798	-0.39334	1.30701	2.22499	0.0432986
	cluster 1	Herc2	0.613872	-0.155621	1.03589	0.921032	1.16782	0.168717	0.273541	1.12494	1.48021	0.177754	-2.1327	-2.08125	-0.335926	-1.30368	0.0430115	-0.42901	0.0324695	-0.570476	-1.37781	-0.835991	0.158595	-1.18517	1.03434	0.559503	-1.24299	0.386839	-0.456573	1.07207	0.521102	1.33552	3.55909	0.00545415
	cluster 1	Acad12	0.643231	-0.342708	0.915866	0.695848	1.06791	0.518165	-0.127908	0.679994	1.70867	0.647359	-0.469664	-1.74253	-0.121502	0.387722	-1.36452	-0.831864	0.163135	-1.06974	-1.02939	-1.58656	-0.046373	-1.58666	0.698908	0.347915	-1.01834	1.06247	-0.966785	1.18975	-0.284997	1.8626	2.52184	0.027331
	cluster 1	Smim4	0.371519	0.119614	-0.135723	0.164839	0.192115	0.448711	-0.117246	0.121386	0.947225	0.0808615	0.262665	-2.75429	-1.47491	-0.582803	-1.10256	-0.931819	0.059292	-0.0822433	-2.561	-0.34691	1.92179	0.628184	0.0934668	1.03632	-0.0791352	0.74434	0.535576	0.175493	0.940255	1.32498	4.22537	0.00184901
	cluster 1	Rptor	-0.573379	0.443579	1.20347	0.266269	0.976203	1.25245	-0.083684	0.605642	0.741141	-0.205601	-0.363718	-1.7682	-1.83135	0.0205959	-2.34849	-0.510969	-0.660549	-0.0111124	-1.61506	-0.334143	0.717157	-0.776751	0.822906	0.542138	-1.06362	1.22976	0.447305	1.28706	0.611577	0.979384	3.60535	0.00512242
	cluster 1	Mapk14	0.305627	0.636981	0.265883	0.436396	-0.556296	0.642564	0.175713	-0.418027	1.58948	-1.08037	0.114315	-0.948292	-0.665913	-0.633347	-2.39846	-0.756324	0.317194	-1.33252	0.30593	-1.69262	-0.70293	-0.671652	1.04752	0.828429	0.621768	1.25383	0.665294	1.14397	-0.497898	2.00377	2.34282	0.0364095
	cluster 2	Ryr2	-0.698377	-0.54412	-0.256661	-1.30773	-0.653078	-0.265082	-0.45753	-0.939737	-0.736198	-1.17955	-0.832344	-0.581362	-0.400467	-0.302272	-0.164615	-0.682616	1.23476	2.14699	-0.291744	-0.321569	1.72936	1.2229	-0.461249	2.11862	0.468793	-0.752624	1.84526	-0.283177	1.14989	0.195525	2.53791	0.0266004
	cluster 2	Eml4	-0.0120637	-2.06478	-0.160274	-0.570762	0.699171	-0.876284	-1.39248	-0.103372	-0.338098	-1.87567	-0.271229	-0.89562	0.611035	1.33723	0.285493	-1.3292	0.142161	-1.1942	0.369214	-0.0315686	1.61436	0.94318	0.76374	1.43026	-0.279055	1.32038	0.589359	1.6218	-0.387901	0.0551591	2.62354	0.0231898
	cluster 2	Pdk4	-1.89995	-1.28317	-1.62339	-0.639811	-1.50927	-0.628853	-0.735266	-1.43916	2.37823	-0.602779	-0.40918	0.162691	0.217045	1.32918	0.0816277	-0.844492	0.767299	0.300921	0.764392	0.0302262	0.727726	-0.53641	0.616536	0.810695	0.628169	0.818175	1.06104	-0.0552051	0.43223	1.08076	2.49996	0.0284865
	cluster 2	Rnf13	0.272591	-0.747295	-2.67935	-1.58908	-0.559475	-0.757935	-1.21767	-0.360446	0.73072	-0.536193	-1.42313	-0.207412	0.613197	1.29573	0.605911	-0.209506	1.42383	-0.450315	0.0721797	-0.295265	0.713387	1.06245	0.0911882	0.198684	1.05582	0.756277	0.994846	0.656069	1.58156	-1.09137	2.28717	0.0393839
	cluster 2	Slc12a2	-1.57715	-0.146418	-1.529	-0.696295	-1.08302	-1.39309	-1.37557	-0.0686137	0.654963	-1.30746	1.04203	1.7275	-1.19876	-0.505878	0.0621441	0.451457	0.629159	-0.617787	0.646177	-0.448433	0.607546	1.17717	0.097253	0.0452952	0.348683	0.791292	2.00025	0.479668	-0.329368	1.51627	3.17152	0.0102438
	cluster 2	Sec16a	-0.775131	-1.12296	-1.84893	-0.660727	-0.983602	-1.43317	-2.02382	-0.321868	0.68836	-1.53113	-1.01386	1.23792	0.421154	0.579802	0.00901569	0.286607	0.994483	0.348404	0.574929	-0.817221	1.00599	0.505876	-0.140974	0.9626	0.961599	0.998269	1.63225	0.99061	0.0318231	0.443706	4.78444	0.000780521
	cluster 2	Numb	0.290265	-0.274944	-1.06917	0.45585	0.0622652	-2.20269	-2.22509	-0.608709	-0.153199	-1.95074	-0.701825	0.945362	0.259728	-0.736784	-0.208056	0.341147	1.44312	0.509998	1.19988	-1.0905	0.827076	0.220745	-0.607354	0.862168	0.978759	1.3399	0.627864	0.777915	-0.167196	0.854215	2.33967	0.0365386
	cluster 2	Lrrn1	0.118152	-1.24621	-1.2752	0.343603	-0.474259	0.553662	-1.98591	-0.630772	-1.02335	0.317157	-0.841308	-0.29304	0.123021	-0.709973	-0.516469	-0.650897	-0.606323	0.898812	-1.02894	0.779308	-1.4426	0.974319	1.04538	1.23654	2.00621	1.01595	1.35136	0.0145057	1.41599	0.531286	2.56083	0.02567
	cluster 2	Tcn2	-1.17737	-1.24088	-1.71908	-1.87325	-2.0624	-0.186308	-1.34044	-0.314399	-0.0854944	-0.552911	-0.208453	0.291989	0.0449626	-0.347259	0.136742	0.235602	0.979441	0.461609	-0.0200326	0.0410596	0.353165	-0.364732	1.07989	1.3548	1.71795	0.749635	1.65309	0.446826	0.890006	1.05625	6.4716	5.74093e-05
	cluster 2	Saa1	-1.48538	-1.23472	-1.28004	-1.07141	-0.916858	-0.424034	-1.50879	-1.45339	-0.332766	-0.808768	-1.37015	0.00736441	-0.0540937	0.311198	0.0564025	0.210979	0.996417	0.365507	-0.743833	0.856268	0.119825	0.780012	1.61736	0.859997	0.88766	0.983278	1.52504	0.483224	1.57332	1.05039	7.4497	1.04291e-05
	cluster 2	Rbp4	-0.674352	-0.992686	-0.422999	-2.29928	-1.27537	-1.0259	-0.0913194	-1.44979	0.14066	0.354789	-0.0506043	-0.704452	-0.228925	0.741535	-0.530278	-0.420911	1.34523	0.0666886	-0.670461	1.02637	-0.0970125	0.513271	2.82063	0.583764	1.10353	1.08955	0.857662	-0.505164	0.418345	0.377476	2.84441	0.0168145
	cluster 2	Gnpnat1	-1.55124	-0.673243	-0.0239962	-1.96918	-0.85742	0.645377	-0.137207	-0.273113	-1.16044	-0.0313558	-0.726708	0.516938	-0.375482	-0.186919	-0.298527	-0.210855	0.0313028	-0.919176	-0.135977	0.891411	0.287564	1.73021	1.76666	1.45375	0.278602	2.26221	-0.731618	0.591985	1.02019	-1.21375	2.2916	0.0391227
	cluster 2	Zranb2	-1.70955	-2.49638	-0.998706	-0.371083	-1.27189	-1.87466	-0.382812	0.0933161	0.683485	0.990843	0.695412	0.167997	0.33952	-1.11043	0.0134394	-0.00972223	-0.247918	-0.683464	1.15879	1.16538	-0.317119	0.276936	-0.384811	0.397997	1.61188	0.595119	1.16152	0.888026	0.818107	0.800775	2.18607	0.0459122
	cluster 2	Bclaf1	-1.07203	-1.14823	-0.587919	-0.756305	-1.82426	-1.95491	-0.709808	-0.85925	0.255876	0.530421	-0.613683	0.745812	0.985988	-0.759213	0.322225	0.94057	-0.0803198	-1.21603	1.0154	1.1741	0.0380894	1.4811	-0.911865	0.101002	2.04551	0.340106	1.11265	0.350898	0.886368	0.167701	2.5993	0.0241932
	cluster 2	Thrap3	-1.46975	-1.17851	-1.503	-1.54571	-0.945308	-1.91017	-1.10953	-0.49195	0.77899	0.627555	-0.267854	1.1651	0.894998	-0.472885	-0.226425	0.518222	0.0150034	-0.642254	0.749629	1.05665	0.331675	1.11889	-0.660804	0.183594	2.0686	0.18783	1.45518	0.329544	0.700093	0.242584	3.12407	0.0111301
	cluster 2	Srrm2	-1.58247	-1.85433	-0.169267	-0.829733	-0.958805	-1.0337	-1.30731	-2.13131	0.848225	0.688731	-0.00252983	0.622931	0.564428	-0.905605	0.00580522	0.0887694	0.0487944	-0.891072	1.10762	1.28918	0.297679	0.899596	-0.717236	0.147912	1.4306	0.688607	1.44722	0.648668	0.74607	0.812517	2.93088	0.014432
	cluster 2	Qki	-0.254444	-1.38927	-0.126064	-0.379101	-0.633005	-1.71842	-0.764294	-0.732976	-0.448563	0.332034	-1.39886	0.0781693	-0.984271	-0.787125	1.3052	0.115888	0.300955	-0.654362	-0.227363	0.319579	0.834227	1.48041	-0.454394	-0.109071	2.66307	1.46319	-0.58352	1.03797	0.189375	1.52503	2.66282	0.021988
	cluster 2	Rrp1b	-0.604901	-0.493351	-2.28018	-0.209467	-2.14827	0.391053	0.478925	-0.919552	-0.30822	-0.191949	-2.18924	0.794794	0.888113	-0.698108	-0.0299478	0.183596	-0.543695	-0.413869	0.365106	0.246715	0.012437	1.10504	0.606686	0.425644	2.40923	0.708566	0.936021	0.272788	0.707396	0.49864	2.49412	0.0287281
	cluster 2	Luc7l2	-0.400977	-0.750485	-0.757182	-0.897979	-1.87271	-1.42086	-0.617686	-0.884893	-0.12935	0.551437	-0.594075	0.540551	0.526466	-0.256553	-0.361193	-0.854012	-0.0990058	-0.760696	1.61563	1.03413	-0.221996	1.30906	-1.1676	0.286501	2.47315	0.000310707	1.74686	0.390395	0.74468	0.828085	2.26747	0.0403533
	cluster 2	Edem3	-0.255033	-1.48484	-2.10636	-0.411572	-1.82007	-0.830513	-0.69081	-1.13193	0.353482	-0.949219	-0.248395	0.26155	0.601787	0.289797	-0.0311096	-0.194775	-0.241092	-1.14165	0.507318	-0.193268	0.277283	1.01892	0.268598	0.385567	1.63133	0.782242	2.05505	0.869555	0.699578	1.7286	5.76715	0.000174874
	cluster 2	Srsf1	-0.256692	-0.543391	-1.56809	-0.622974	-1.67182	-1.204	-0.672277	-0.991266	0.347089	0.166771	-0.789278	0.365584	0.553684	-0.430612	-0.298812	0.182271	-0.0792613	-1.41245	0.20428	0.318625	-0.808964	1.60056	-0.633649	0.746155	2.64315	0.58445	1.5984	0.806418	0.930937	0.935174	3.19228	0.0100009
	cluster 2	Fes	0.389747	-1.6635	-1.10319	-0.831664	-0.962806	-1.89705	-0.506451	-0.150441	-1.01653	0.392327	1.28945	-0.910733	1.38234	-1.13601	-0.707416	-0.638738	0.572067	-1.34716	1.24286	-0.473422	1.07832	1.18735	0.793177	0.62543	1.19873	0.944015	0.981276	0.403913	0.080787	0.783307	3.12341	0.0111301
	cluster 2	Rbpms	0.658506	-2.166	-1.06578	-0.0932254	-0.271905	-2.68686	-0.791427	-0.617701	-0.035266	-0.356554	-0.0307911	0.123529	1.26448	-0.835043	-0.943949	0.742449	1.22203	-0.786839	-0.650779	1.06089	0.629815	1.55957	-0.386392	0.439762	1.03296	-0.0512854	1.08865	0.481441	1.00879	0.456923	2.34795	0.0361162
	cluster 2	Agfg1	0.00699411	-2.90849	-1.17221	-1.29507	-0.95971	-0.158341	-0.932085	-0.077568	0.196437	-0.894063	-0.100687	0.468521	-0.577365	0.239949	0.8281	-0.210175	1.53862	-1.23941	-0.246131	0.671782	0.320034	1.15267	-0.335451	0.332869	2.10278	0.481269	1.3952	0.140653	0.486882	0.743993	2.97994	0.0135277
	cluster 2	Selenoh	-0.721192	-1.05646	-1.18666	-0.237911	-0.793887	-0.985448	-0.990888	-0.870417	-1.06812	-0.20313	-1.31541	1.79871	-0.976584	0.990676	-0.444313	0.0485838	-0.36725	0.213607	-0.818153	-0.188073	1.51186	1.03497	1.14542	1.17266	1.39572	1.15794	0.797824	1.08365	-1.12177	0.994054	4.31547	0.00160281
	cluster 2	Per1	-0.506045	-1.12444	-0.486508	-0.489507	-1.47046	-0.642692	-0.261779	-1.23456	-0.681331	-0.642995	-1.04326	0.561168	0.354886	2.72324	-0.504885	0.162693	-0.544035	-0.411474	-1.12048	-0.424498	1.01316	0.799665	0.986165	-0.635035	0.826104	2.35791	0.76965	0.480173	0.505001	0.684162	3.04755	0.0123504
	cluster 2	Ints6	-1.14206	0.225798	-1.05188	-0.796295	-0.952985	-0.475269	-0.775105	-0.881646	-0.308288	-1.02067	-1.0748	2.11536	0.422167	0.719532	0.234908	0.223351	-0.979115	-0.844048	-0.518002	-1.34265	0.489244	1.37457	-0.215397	0.190493	1.91875	0.56366	1.46343	0.506081	0.0683652	1.8625	3.13871	0.0108435
	cluster 2	Mprip	-1.36528	-0.324902	-0.596807	-0.529532	0.0221783	-1.11668	-1.04054	-1.3869	-1.02764	-0.464537	-0.519974	1.72388	0.96864	1.55768	-0.598252	1.01863	-0.975064	-0.899323	0.00581829	-0.942947	0.172848	1.57253	-0.678759	-0.257454	2.05206	0.482701	1.11168	0.548174	0.519605	0.968171	2.64356	0.0226236
	cluster 2	Gpsm1	-1.03972	-0.539474	-0.433201	-0.770293	-0.576589	-0.686046	-1.08492	-0.600275	-0.727199	-0.778694	-0.496471	1.65422	1.74858	0.860783	0.828044	-0.267558	-0.67574	-1.67308	-0.594356	-0.314998	1.26163	1.63644	-0.622808	1.19433	1.47324	1.23666	1.21159	-0.410976	-0.838512	0.0253892	2.22381	0.0433269
	cluster 2	Chd5	-3.05992	-0.836151	-0.887692	-0.425747	-1.09651	-1.89476	-1.21417	-0.692946	-0.142944	-0.622606	0.839632	1.38813	0.806096	-0.42096	1.2279	0.647801	-0.693907	0.700413	0.697622	0.761262	0.262466	0.140447	0.206777	0.632965	1.02311	0.887586	0.418794	0.506527	0.0760908	0.764696	5.57179	0.000237276
	cluster 2	Irf2bpl	-2.9144	0.105081	-0.350799	-0.339831	-0.0871089	-0.37104	-0.630719	-3.08514	-0.878707	-0.0743455	0.413371	0.456387	1.01665	-0.0120837	0.790918	-0.589101	-0.484118	-0.328429	0.124572	0.733653	0.542156	0.81051	0.303771	0.0272622	1.60917	0.520463	0.619695	0.288854	0.596183	1.18714	3.17441	0.0102239
	cluster 2	Tax1bp1	-1.80212	-1.65237	-0.559661	-1.02449	-0.704123	-1.13589	-0.740086	-0.42334	-1.9493	-0.997868	-0.121177	0.0356582	0.958895	-0.6106	0.702444	0.505888	0.403751	0.0154922	1.27735	1.1542	1.93636	1.20886	-0.174197	0.391986	0.583885	0.655067	0.617938	-0.50749	0.502657	1.45229	5.895	0.000149626
	cluster 2	Calcoco1	-1.36466	-1.13551	-0.311521	-0.282064	0.160487	-1.58311	-1.94605	-0.128427	-1.3071	-1.9188	-0.463179	0.31634	0.693869	-0.495107	0.970115	0.171676	1.17222	0.815218	-0.439222	1.2204	1.15164	1.44896	-0.24943	0.650508	0.753778	1.10066	1.16764	-0.927121	0.457076	0.300711	4.11846	0.00218025
	cluster 2	Fth1	-0.666158	-0.650765	0.227775	-0.345672	-0.974052	-0.974421	-1.884	0.260736	-0.653288	-0.499173	-0.53734	1.37596	2.03834	-0.0733455	0.158237	0.24597	0.95719	0.487426	1.14367	2.16827	0.310498	0.934606	-0.996184	0.178857	-1.05677	-1.00168	0.690961	-1.7363	0.124531	0.746123	2.62366	0.0231898
	cluster 2	Syf2	0.326207	-2.40175	-1.08438	0.286467	-1.81201	-0.175454	-0.0630018	-2.10782	0.255486	-0.76142	-1.39012	1.00617	0.918083	-0.0794424	-0.172333	-0.551406	0.837971	-0.749058	0.360079	0.788049	0.497976	1.75661	0.109938	0.296832	1.4588	0.169492	1.10147	0.265628	0.575427	0.337514	2.50748	0.028053
	cluster 2	Sarg	-0.117996	-0.805298	-1.89568	-0.544337	-1.04785	-0.960871	-0.684759	-1.10061	-0.518458	-1.10302	-0.296196	1.7596	1.25934	0.4303	0.292483	0.459711	1.22719	-0.998243	-0.382578	-0.557569	-0.533524	2.25551	0.272054	-0.489482	1.99755	0.137056	0.620404	-0.0330466	0.527501	0.830828	3.07848	0.0117767
	cluster 2	Sugp1	0.339972	-0.645661	-0.975379	-0.694945	-1.80081	-0.432903	-0.558463	-1.21609	-0.723262	-1.05839	-1.68699	1.23168	1.43998	0.930758	0.152949	0.632955	0.525946	-0.66893	-0.164041	0.323558	0.442044	1.82545	-0.126498	-0.159378	1.72866	0.201249	1.66753	0.157968	0.641818	-1.33078	2.27242	0.0400351
	cluster 2	Htatsf1	0.0660778	-0.317065	-0.23163	0.912805	-2.07271	-0.453835	0.315775	-1.91293	0.218992	-1.23817	-0.147968	0.9455	0.131598	0.225491	-1.10993	-0.277823	0.153652	-1.44783	-1.30282	-0.370872	0.912182	2.00562	0.291686	-0.040099	1.4439	0.658087	1.93932	-0.166823	0.0527941	0.817016	2.32937	0.0370379
	cluster 2	Stmn1	-0.392071	-0.493095	-0.35023	-0.271453	-2.03405	-0.641754	-0.70644	-1.22161	-0.227416	-0.517523	-0.685779	1.68799	1.36993	0.176427	-0.226365	-0.944509	0.0904899	-0.683465	-0.925429	0.459039	0.673186	2.63736	0.234641	0.0746301	1.41775	-0.331093	1.79891	-0.237534	-0.541849	0.811316	2.17371	0.0467166
	cluster 2	Stc2	-1.51621	-1.34524	0.148588	0.391988	-1.0965	-0.92277	-0.760297	-0.749301	-0.939193	-0.724799	-0.435564	1.02018	0.440252	0.170607	-1.34041	-0.615183	0.355153	0.0989302	0.225863	0.557214	-0.958027	2.73954	-0.0663825	0.824537	1.62954	0.905134	1.80997	-0.0585669	0.335131	-0.124189	2.67367	0.021745
	cluster 2	Cd44	0.26138	0.408142	-0.932286	-1.27221	-1.12998	0.297048	-0.174693	-1.82079	0.859883	0.388109	-1.37451	0.773362	0.319274	-1.48233	-1.13325	0.358693	0.594005	-1.18376	-2.01752	0.394864	0.531975	1.36348	0.714781	-0.169848	1.26869	0.485045	1.27216	0.7704	0.351434	1.27846	2.30177	0.0387211
	cluster 2	Reps1	-0.259778	-0.593825	-0.404576	-0.764904	-1.36417	-0.93292	0.141055	-0.935831	-0.515055	-0.591532	-0.765094	1.32938	0.446272	-0.506883	0.102079	0.260437	0.988449	-1.07245	-1.74276	0.170892	-0.438407	2.36279	0.0535434	-0.179277	2.46663	0.243306	1.23571	-0.434022	0.407163	1.29376	2.13431	0.0497695
	cluster 2	N4bp2l1	-0.798018	-0.0353358	-0.91704	-1.56686	-2.09836	0.140316	-0.708822	-1.61632	-0.0289539	-1.16247	-0.688138	1.86833	0.659391	0.712244	0.151533	0.77724	1.2061	-0.138237	-0.0359222	0.117061	-0.269186	1.0937	-0.352331	-0.428839	2.36585	-0.339195	0.294727	-0.0356002	1.1363	0.696841	2.9968	0.0132583
	cluster 2	H1-3	-1.24552	-1.05574	-0.839114	-1.44921	-1.13097	-0.153941	-0.196553	-2.2754	0.129155	0.191552	-1.71911	1.61163	0.63633	0.612053	-0.381864	0.0452791	-0.299446	-0.0300302	0.489538	0.567147	-0.267766	1.05057	0.258725	0.424193	2.46462	0.211432	1.17105	-0.029629	0.904443	0.306581	2.76154	0.0190628
	cluster 2	H1-0	-1.57281	-1.00964	-1.06836	-1.5321	-1.1631	0.164942	0.208337	-1.49774	-0.530318	0.392487	-0.769916	1.92385	0.577555	1.21869	-0.175054	0.248976	-0.324763	0.681214	1.04293	0.837851	-1.0559	0.430593	-0.154682	-0.291172	2.55481	-0.162975	0.416246	-0.316915	1.04903	-0.122067	2.21009	0.0442129
	cluster 2	H1-4	-1.30494	-1.17947	-1.25189	-1.83121	-0.744249	-0.0396362	0.159797	-2.04583	0.166358	-0.13309	-1.60634	1.37619	0.555173	1.09775	-0.503536	-0.194832	0.0700778	0.11208	0.722737	0.420776	-0.224515	0.931838	0.0317818	0.0756244	2.31563	0.192881	0.967565	-0.0867464	1.03796	0.91206	2.77615	0.0186224
	cluster 2	Lamp2	-0.253292	-1.9173	0.815196	-0.952252	-0.459309	0.0132016	-1.59229	-2.29952	-1.42289	-0.0175907	0.363434	1.73253	0.423248	0.0668634	0.312101	0.568007	0.105074	-0.0196083	-0.0384697	0.74791	0.0593794	1.44023	-0.251987	-0.0564301	1.78596	0.791851	-0.440813	-1.0804	0.174931	1.40223	2.42304	0.0319746
	cluster 2	Sqstm1	-0.511777	-1.72737	-1.24312	-0.784154	-0.732635	-1.09547	-0.933902	-1.69853	-1.84827	-0.248044	-0.0829436	1.23184	0.526724	0.480194	0.0830837	0.0809888	-0.106816	-0.167644	1.35739	1.72368	0.196299	1.17644	0.452027	-0.386734	0.768977	0.0669801	0.16018	0.058264	1.29537	1.90899	5.46787	0.000282099
	cluster 2	Ythdc1	-0.631089	-0.182196	0.177527	-1.29221	-1.07935	-1.09334	0.237233	-1.86549	-1.44179	-0.48048	-1.22518	0.573762	1.59679	1.45129	0.078196	0.509407	1.29284	1.2624	-0.0436662	1.14998	-0.0636477	2.27999	0.473915	0.223331	0.62587	-0.443479	-0.468053	-0.758232	-0.223859	-0.640456	2.59507	0.0243214
	cluster 2	Tln2	-1.57112	-0.912706	0.494851	-0.80614	-0.779309	-0.928322	-1.27374	-0.334377	-1.4654	-1.03988	0.0212366	-0.17595	-0.602965	0.475349	0.37607	0.787218	0.90391	0.206025	0.0537127	-0.58451	-0.605315	0.463169	-0.181299	0.257625	3.05947	0.322228	1.36917	0.68117	-0.0272861	1.81711	3.3987	0.00708876
	cluster 2	Epb41	-0.664894	-1.16633	0.0424024	-1.70442	-0.894158	-1.64581	-0.881772	-0.505574	-0.861127	-1.29817	-0.767924	0.44177	0.762043	0.379872	-0.00832042	0.371382	2.98014	0.626525	-0.298416	0.64327	-0.423013	1.50199	-0.238132	-0.163671	0.943088	0.231833	1.33671	0.137494	0.567925	0.555277	3.78332	0.00380092
	cluster 2	Nifk	-1.91249	0.174628	-2.59632	-2.36205	-1.7589	0.0791196	0.367605	-0.183069	0.0512356	-0.0559124	0.643587	0.821437	-0.585371	0.667621	-1.02188	0.906462	0.0482905	0.0684745	1.29482	0.592327	0.677706	-0.372977	0.627815	0.463529	1.30475	0.439742	0.0561498	0.505992	0.434007	0.623676	2.53011	0.0269673
	cluster 2	Procr	-0.199235	-1.09753	-2.61929	-0.4633	-2.7683	-1.03328	-0.303312	-0.992845	-0.806801	-0.656142	-0.010964	0.696641	1.23804	0.70864	0.501059	0.23596	0.833196	-0.0914095	0.073973	0.303768	0.525541	1.37871	0.420038	-0.0689265	1.28818	0.226978	0.597888	0.277663	1.0247	0.780361	5.76146	0.000174874
	cluster 2	Cpeb4	-1.44651	-1.26256	-2.03778	-1.03458	-0.742972	-0.886335	-0.828511	-1.12255	-1.26118	-1.36041	0.433664	1.01787	1.20628	1.13676	0.783894	0.988146	-0.948849	0.181746	1.14557	0.464563	0.617648	0.856243	0.189703	-0.207598	0.474582	0.35968	0.97407	0.355887	0.340589	1.61294	7.98809	3.6898e-06
	cluster 2	Cebpb	-0.87077	-0.879347	-1.47742	-1.90183	-1.97153	-1.38119	-0.853676	-1.4377	-0.571822	-1.71726	0.582138	1.0958	1.10759	0.701671	0.765969	0.750072	0.698362	0.509002	1.11534	0.713829	0.436961	0.683415	0.364714	0.601252	0.782086	0.558776	0.592187	0.061742	0.570343	0.371299	13.399	8.59423e-11
	cluster 2	Lamp1	0.188596	-1.65048	-0.708291	-1.40088	-2.63511	-0.538443	-1.33188	-1.47238	-0.719957	-0.958876	1.40067	1.60257	0.697371	-0.389637	-0.401018	0.406619	0.543653	-0.0262041	0.202991	0.794918	0.42388	0.848674	0.190184	0.700785	1.02542	0.825832	0.568135	0.322966	0.772518	0.717367	6.26084	8.05509e-05
	cluster 2	Nup98	-1.73191	-2.1343	-0.734111	-2.23393	-1.00108	-0.0632934	-0.343211	-0.215654	0.0349263	0.489559	0.740491	1.26397	0.0316723	-0.163818	0.312578	0.37446	-0.215161	-0.085067	-1.08933	-0.939327	0.610276	0.355558	0.282842	0.499996	1.51998	0.604749	0.730344	0.832242	-0.022299	2.28886	3.2117	0.00970387
	cluster 2	Itprid2	-1.09061	-1.35079	-1.66441	-2.15451	-1.64011	-1.11643	-0.713876	-1.4631	-0.891522	-0.715549	0.662693	1.05455	1.20006	0.797048	0.558846	0.719316	-0.0458791	-0.0436806	0.796627	0.620112	0.657899	0.70187	0.306562	0.376224	1.28917	0.465679	0.514727	0.825004	0.277068	1.06704	11.0303	7.5332e-09
	cluster 2	Errfi1	-0.884424	-1.78369	-1.25225	-1.71699	-1.29042	-1.75121	-1.20298	-0.734683	-1.02553	-1.29238	0.540298	1.10945	1.1141	0.71148	0.236412	0.713133	0.515922	-0.552822	0.845057	0.562707	0.412034	0.9439	0.539097	0.599426	0.950451	0.615932	0.982666	0.344478	1.0012	0.749628	11.8931	1.65303e-09
	cluster 2	Nptx2	-1.68915	-1.42236	-1.37371	-1.36799	-1.05213	-1.1972	-1.43008	-1.25316	-1.35209	-1.49462	0.545732	0.975241	1.02029	0.634472	0.417014	0.46356	0.838211	0.507398	0.560564	0.785072	0.794251	1.19142	0.411773	0.649573	0.793958	0.514392	0.734159	0.482727	0.70678	0.605916	19.0658	5.55324e-16
	cluster 2	Irs2	-1.25444	-0.434346	-1.91501	-0.14853	-1.32148	-0.461961	-1.16065	-0.683489	-1.55252	-1.05468	-0.4847	0.907953	0.110343	1.17052	0.988841	-0.0505857	0.0837808	-0.82777	0.0875764	-0.557466	0.446013	1.76511	0.366324	1.07551	1.22078	1.04731	1.55907	0.585141	1.1772	-0.683842	5.42461	0.000303855
	cluster 2	Baiap2l1	-2.32546	-1.61393	-1.76886	-0.615038	-1.09011	-1.44555	-0.848086	-0.963924	-0.91208	-0.531146	0.508775	1.14528	0.627168	1.54039	0.763666	0.424744	1.27574	-0.00904265	0.141179	0.40201	0.467438	0.688607	-0.0683467	0.514289	1.15371	0.51685	0.692125	0.447305	-0.230498	1.11279	8.44293	1.51554e-06
	cluster 2	Selenop	-0.771191	-1.46421	-1.09463	-0.415913	-2.05507	-0.90975	-1.27267	-1.16371	-1.02432	-0.30951	0.182482	0.937515	0.290581	0.319104	-0.0959396	0.830427	0.321803	0.302581	-0.212269	1.2913	0.197784	1.71924	1.08806	0.742488	1.69091	-1.18983	1.45412	-0.0730087	0.914926	-0.23129	5.0324	0.000545219
	cluster 2	Lifr	-1.92643	-0.355154	-1.65929	-0.210777	-0.869367	-0.493215	-1.67325	-1.07711	-0.190565	-1.01425	1.15668	0.946872	1.04225	1.02004	1.18328	0.842609	0.576439	0.794027	-1.55034	-1.32615	0.976406	0.679805	0.143594	0.0869138	0.89945	-0.694103	0.591844	1.03504	0.427985	0.636758	3.65435	0.00474251
	cluster 2	Hspb1	-1.55612	-1.58891	-1.39145	-0.670566	-1.55975	-1.24552	-1.10968	-1.64345	-0.99888	-1.07691	0.0531343	1.3499	0.645702	0.789579	0.808635	0.802042	0.95311	0.415087	0.684554	0.834941	0.81765	1.46605	0.462363	0.336607	0.951789	-0.176824	-0.0566058	0.839772	0.328249	0.535503	11.4733	3.62165e-09
	cluster 2	Vtn	-0.91115	-1.06603	-0.804592	-0.720951	-1.75576	-1.3247	-0.569214	-0.213812	-1.13264	-0.254936	0.283153	-1.22645	0.999726	0.577348	0.299201	-0.0782069	-0.0210452	0.330178	0.173775	0.702816	-0.3711	2.33061	1.30533	0.524379	2.46513	0.124715	-1.00813	-0.0395391	0.851122	0.530777	3.337	0.0078682
	cluster 2	Picalm	-1.36892	-1.01228	-1.78755	-1.35916	-1.07062	-1.01653	-1.05582	0.615537	-1.02038	-0.677681	0.825808	1.9868	1.06167	-0.429245	-0.303616	0.657304	0.939558	1.17477	-0.549585	-0.730585	-0.458874	0.596692	0.00620814	-0.0638177	1.14228	0.693992	1.81429	0.344733	0.584887	0.460122	3.9761	0.00267748
	cluster 2	Grn	-0.628525	-0.686125	-0.373773	-0.224974	-1.11464	-0.351636	-3.81879	-0.12025	-0.987922	-0.319246	0.163592	1.83702	1.18315	0.180445	0.219091	0.732439	0.0574964	-0.0455096	0.575071	0.875031	-0.366702	0.947182	-0.150871	-0.492761	1.38559	-0.340614	0.716547	0.132458	0.488565	0.528659	2.99161	0.013346
	cluster 2	Cst3	-1.46353	-1.15248	-1.60687	-1.51017	-1.57547	-0.826118	-0.889241	-1.08216	-1.47758	-0.816556	1.25485	0.587668	0.40858	0.665159	0.33902	0.864404	0.959909	0.605193	0.51839	0.585447	-1.15853	0.091817	0.891416	0.75292	0.875919	1.03952	0.766831	0.26255	1.02163	1.06748	9.36967	2.29889e-07
	cluster 2	Ctsl	-1.24976	-1.1866	-1.3994	-1.02596	-1.88298	-1.27301	-1.18926	-0.874073	-1.81986	-0.941881	0.633143	1.44858	1.03324	0.203031	0.679261	0.973714	0.565249	-0.282062	1.05771	0.704024	-0.0891482	0.515884	0.907601	0.108688	0.822081	0.774205	0.938667	0.483473	0.603148	0.762294	11.3442	4.17858e-09
	cluster 2	Prl7a2	0.384552	-1.09575	0.652912	0.78716	-1.49305	-1.00451	-1.53538	-1.52637	-1.93261	-1.10326	0.833204	0.562806	0.693574	0.531734	0.73731	0.666597	0.897084	0.679562	-1.34154	0.795851	-1.29603	0.566745	0.771697	0.625471	0.52706	0.72259	0.768303	-1.33779	0.610257	0.851817	2.33715	0.0366155
	cluster 2	Cuzd1	-1.85506	-1.17646	-0.7504	-0.16722	-0.950332	-0.815773	-1.07358	-0.500956	-1.48537	-1.16732	0.583457	2.26993	0.911338	0.732035	0.877834	1.07842	-1.42826	0.425297	0.81523	0.72283	-0.212567	0.582383	0.250715	-0.460461	0.476283	-0.288069	1.74597	0.218407	0.85499	-0.213302	4.54462	0.00114888
	cluster 2	Saa2	-1.68367	-1.16158	0.393525	-0.705066	-1.81248	0.0227418	-1.94255	-0.402618	-2.52791	-0.158424	-0.165334	0.0332039	0.081799	0.0369617	0.25322	0.470691	1.18904	0.407024	0.456234	1.04181	-0.535258	0.832628	1.24462	0.558626	0.715354	-0.0249513	1.17337	0.0328803	1.42958	0.746531	4.36027	0.00152379
	cluster 2	Nras	-0.408198	-0.691772	-1.06961	-0.430322	-0.881803	-1.05052	-1.48996	-1.3752	-1.31445	-0.599172	1.06299	1.9876	0.417159	-1.26025	0.698764	0.699791	1.93449	0.328072	0.89137	1.71408	-0.594367	0.45813	-0.200196	-0.494465	-0.738017	0.436318	1.02224	-0.0919394	0.0912382	0.948002	4.6684	0.000936918
	cluster 2	Gp2	-0.773092	-0.378554	-0.703816	-0.164339	-1.77377	-0.94148	-1.81985	-1.88038	-1.62746	-1.29208	0.633897	1.51749	1.43931	-0.100522	0.751211	1.15288	-0.895258	0.248666	0.471169	0.639744	0.759346	0.551223	0.63961	-0.0916758	0.655264	0.625266	1.15659	0.864223	0.396678	-0.0603067	6.44904	5.89204e-05
	cluster 2	Camsap3	-2.06373	-0.388077	-0.484638	-1.09791	-1.01572	-1.34376	-0.589352	-0.298413	-1.24241	-1.2677	-0.354849	1.62504	0.762872	0.598685	-0.0483488	0.384418	0.371288	-0.0891857	0.481857	0.106034	0.175247	2.32837	-0.478933	0.654429	2.21471	-0.24238	1.00608	0.296625	-0.391106	0.390861	4.10674	0.00220695
	cluster 2	Nup214	0.193099	-2.00289	0.0415739	-0.202504	-1.6923	-1.13248	-1.16235	-0.201503	-0.761538	-0.889256	0.577998	0.907859	0.537902	1.85885	-1.32044	0.76162	0.76593	-0.756896	0.636564	0.571497	0.233481	1.32854	-1.07844	-0.328222	2.28714	-0.28151	0.507923	-0.0405559	0.410264	0.230655	2.24647	0.0418688
	cluster 2	Clu	-0.95736	-1.4133	-0.62603	-0.338392	-1.46471	-0.705222	-0.923192	-1.17574	-1.16007	-0.641462	0.405824	2.34453	1.60808	0.563688	0.00509233	0.464778	1.10996	-0.218423	-0.276819	0.657124	-0.796611	1.63366	0.00153283	-0.933047	1.38013	-0.740914	1.12018	0.262895	0.622373	0.191433	3.88025	0.0031649
	cluster 2	Spink1	-1.34484	-1.85047	-0.931948	-0.685126	-1.25225	-0.964168	-0.603598	-1.18506	-1.26641	-1.04422	0.149416	1.97625	1.30837	0.00781991	0.269635	0.899223	1.84264	-0.268735	0.840564	0.41513	0.439584	1.43347	-0.251169	-0.231045	1.09244	-0.363301	0.858887	0.19086	0.296765	0.221285	6.40841	6.00765e-05
	cluster 2	Irs1	-1.00966	-2.14076	-0.477052	0.00575778	-0.207509	-0.132705	-1.58264	-1.21958	-0.642723	0.144986	0.48056	2.65768	0.0996917	0.0032359	1.21785	-0.263722	0.714474	1.11162	0.0698214	0.212251	0.316544	0.972526	-1.21506	-0.490259	-0.55795	-0.221093	1.66279	-1.00071	0.865296	0.626346	2.27861	0.0397686
	cluster 2	Ggh	-0.827728	-0.709701	-0.241385	-0.509797	-1.26563	-0.432496	-1.07826	-1.30396	-1.02077	-0.495384	0.867763	2.56124	1.32531	1.34834	0.662154	0.73278	0.297708	-0.625099	-0.172562	-0.382218	-0.974799	0.811501	-0.406814	-0.646236	1.43059	-0.774149	1.59425	-0.687672	-0.153877	1.0769	2.71696	0.020327
	cluster 2	Fgf21	-1.22213	-0.758451	-1.69412	-0.375969	-0.270262	-0.304811	-0.687466	-1.90838	-1.10424	-0.943037	-0.889321	1.61955	1.14315	0.686042	-1.04205	0.00859817	-0.0558237	-0.200914	-0.0172837	0.646023	-0.205827	1.32447	0.437835	0.286853	1.86342	0.457635	1.70984	-0.139816	1.43378	0.202696	4.01736	0.00251371
	cluster 2	App	-0.00879209	-1.19037	-1.12777	0.322668	-1.35494	-0.896926	-0.725618	-1.63177	-0.335724	-1.00085	-1.20768	1.87484	1.48902	0.941825	0.58291	0.448293	-0.166479	0.0190118	0.405189	1.01695	-0.296516	1.11526	-0.0996985	-1.13466	1.53794	-0.19129	1.52092	-0.284012	1.16938	-0.791124	2.44501	0.0307599
	cluster 2	Pik3r1	-0.98598	-0.621797	-1.18075	-0.717448	-1.80206	-0.397091	-0.259761	-1.7566	-1.11688	-1.64897	0.322417	1.6408	1.36891	0.875992	0.216065	0.256313	0.452473	-0.353076	0.202603	1.03671	0.888159	1.19295	-0.701693	-0.0719731	1.49153	-0.115319	1.0269	-0.829714	0.431436	1.15586	4.98966	0.000575457
	cluster 2	Trim28	1.06609	-0.07352	-1.02969	-0.176964	-1.10881	-1.04738	0.105587	-1.32393	-0.283729	-1.18197	-0.721023	0.646487	0.931853	0.7852	-0.0517088	-1.42564	-0.507466	-1.54544	-0.810107	-0.664055	0.856133	0.636532	-0.141525	-0.174899	2.30272	0.323323	0.96771	0.912901	0.697204	2.03612	2.72115	0.0202317
	cluster 2	Magix	-0.475438	-0.614077	-2.80258	-0.223993	-0.433267	0.279286	0.103444	-2.75898	0.787908	-0.90837	-0.0570109	-0.0937018	0.508543	-0.108886	-0.148311	0.502925	0.358862	-0.940683	-1.22759	-0.00283996	0.807459	1.32789	0.477715	0.973626	1.31888	0.330861	0.983794	1.06371	0.299793	0.67104	3.10547	0.0113543
	cluster 2	Champ1	-0.807895	-0.259079	0.590707	-2.91628	-0.235695	-2.14589	-0.78614	-0.869044	-0.366732	0.3759	-0.0891727	-0.13039	0.649815	1.20839	0.827761	-0.834324	0.988413	0.239024	-0.214837	-0.737203	0.190642	0.717708	0.71993	-0.978308	1.77185	0.82726	1.19504	-0.157357	0.339364	0.88655	2.15176	0.0481634
	cluster 2	Ankhd1	0.148391	0.0676756	-0.240823	-0.217341	0.649208	-0.460761	-0.177563	0.715268	-0.0923283	-0.149221	-0.898898	-1.24725	0.693199	0.0238687	-1.77222	-0.556171	-2.81807	0.727661	-1.48901	0.517326	0.869313	-0.0616728	0.440156	-0.803173	0.358854	1.15874	1.12013	1.244	0.124122	2.12659	2.17329	0.0467166
	cluster 2	Mtus1	-0.531721	-0.904585	-0.619652	-1.53575	0.00567675	-0.736473	-2.63489	0.369443	0.493155	0.677329	-0.356567	0.774778	0.21673	-0.38285	-1.28984	-0.440546	-1.47638	1.05397	-1.16513	0.934063	0.551985	1.53083	0.47011	0.428299	0.519814	0.308573	1.37671	-0.0400782	0.79433	1.60866	2.20445	0.044593
	cluster 2	Armc8	0.689336	0.973599	-0.568204	-1.40455	0.246225	0.428835	-2.01086	-0.839275	0.307011	0.747446	-1.65702	-1.1498	0.177226	0.113535	-1.17285	0.747263	-1.29718	0.882179	-1.59363	-1.25214	0.0777109	0.94468	0.362374	1.06758	0.871723	1.06144	0.959669	0.745916	1.15788	0.383892	2.44157	0.0308817
	cluster 2	Prr14	-1.11728	-0.7556	0.618549	0.33578	-2.47849	-0.585126	-0.286614	-0.0262602	0.162507	-0.719603	-1.74536	0.215926	0.0108935	-0.736155	-0.104046	-0.126935	0.778611	0.48913	-0.38274	-1.80935	1.08412	1.00509	0.598064	0.581893	2.50908	0.0453326	0.199283	0.454951	1.4523	0.332039	2.58615	0.0246799
	cluster 2	Ccny	-0.728781	-0.0161981	-0.311603	-0.980488	-0.78025	-0.51426	-0.0921484	0.301062	0.712336	-0.175726	-1.5154	-1.47558	0.331454	1.28845	-0.143661	-0.705749	0.370533	-0.631611	-0.748311	-2.42772	1.35329	0.0328193	1.07714	0.854589	1.36476	1.36396	-0.296601	-0.0789213	0.480826	2.09179	2.6882	0.0213315
	cluster 2	Faf2	-0.0212933	0.374626	-0.249524	-3.33398	-0.0388084	0.584996	-0.00886797	-0.231114	1.21135	-0.904917	-0.487871	-0.938353	-0.570624	0.636346	-0.232232	-1.38091	0.699688	-0.411768	-1.42705	-1.03656	1.18067	0.565269	1.02607	0.723099	0.934466	0.990346	1.11032	0.929853	0.408723	-0.101971	2.28768	0.0393835
	cluster 2	Mpp7	0.675726	-0.180426	0.294818	-2.22404	-2.29313	0.483215	0.087677	-0.103736	1.01356	-0.634955	-1.04347	-1.52062	-0.611702	0.346474	0.255158	-1.96748	-0.850781	0.90979	-0.582225	0.155153	0.971415	0.496051	0.748903	1.06073	0.249629	0.946925	1.11572	0.610413	0.98605	0.605167	2.27026	0.0401415
	cluster 2	Commd6	-0.543847	-0.44258	-0.618288	-0.474161	0.488653	-0.975838	0.903463	-0.73227	-1.02897	-0.998888	-1.23205	0.385146	-1.62107	-0.284095	-0.717817	-0.176847	-0.508459	-1.28667	0.1487	1.08439	1.52733	2.56418	0.548198	1.24512	-0.720496	-0.375003	1.09669	1.21199	0.798222	0.735251	2.85435	0.0166424
	cluster 2	Rrp36	1.08298	-1.25054	-0.854347	0.635354	-1.67992	-1.18704	-0.619036	0.289346	0.265208	-0.772131	-1.46647	0.0661013	-0.989936	-1.32443	-1.05742	0.488924	-0.402425	-0.328356	0.602657	-0.353568	1.4668	1.55564	1.16624	0.989314	1.25813	-0.902467	0.707496	1.51406	0.716451	0.38339	3.05748	0.012252
	cluster 2	Polr1d	0.771445	-0.635316	-1.13933	0.186688	-0.931247	0.236423	-0.827427	-0.230224	0.4823	-2.75763	-1.50663	-0.819195	-1.20258	0.142708	-1.02549	1.03987	-0.0511939	-0.320197	0.215888	-0.51117	0.991012	1.71684	0.29696	0.843628	1.65545	0.724133	0.992193	0.108518	0.875293	0.678272	3.08556	0.0117142
	cluster 2	Myl12a	-0.862626	-1.69902	-0.679698	0.84044	-0.0391551	-1.07716	-0.663043	0.392938	-0.467001	-1.85666	-0.327604	-0.102892	-0.623871	0.0728074	-0.547493	0.634714	-0.166686	-1.47211	-0.658957	0.578556	0.974272	2.79042	0.744459	0.520422	1.60598	0.697297	0.608773	-0.643174	1.00769	0.418379	3.14139	0.0108267
	cluster 2	Spag9	0.485448	-0.596819	-0.476717	0.598849	-1.56925	-0.651312	-0.612262	-0.225395	-0.600736	-1.63469	-0.779514	-0.337631	-0.575097	0.397847	-0.728139	0.0627006	0.142843	-1.76153	0.0375167	0.290557	0.849926	3.0685	-0.483428	-0.00615044	1.36615	0.69326	1.75207	0.468485	0.707904	0.116599	2.83842	0.016925
	cluster 2	Mef2d	-2.56628	-0.649712	-0.589246	-1.22503	-2.26017	0.58501	-0.379578	0.0245548	0.0588461	-0.403441	0.274744	-0.388432	-0.446343	-0.403064	2.48305	0.561048	-1.0772	-0.297053	0.436612	0.320746	1.01563	0.143137	0.209076	0.620111	-0.464091	0.995956	0.79099	0.956993	0.568752	1.10438	2.24548	0.041916
	cluster 2	Ptprm	-1.08521	0.239302	-0.0892984	-1.29489	-1.86386	0.228967	-0.149376	0.0780031	0.846791	-0.846019	-0.44329	-0.382726	-0.0675135	-0.717674	1.19872	0.892027	-1.36814	-1.02558	-0.692739	-1.31881	1.19284	2.21783	0.809603	0.717512	-0.830108	0.274156	1.44553	0.0501381	0.482622	1.50119	2.25817	0.0410061
	cluster 2	Klhl3	-0.459829	-0.660009	-1.14963	-0.177905	-0.645554	-0.166495	-0.143036	-0.779988	-0.56999	0.00433954	-0.485635	-0.740486	-0.378426	-0.4457	-0.365838	-0.0545235	0.035598	-0.956561	-1.15011	-0.0675015	0.810872	-0.424976	1.88395	1.95244	-0.594418	1.89811	-0.304556	2.13162	-0.281324	2.28555	3.53634	0.00565731
	cluster 2	Cyp7b1	-0.537365	-0.338282	0.628741	0.179334	-1.48294	-0.359375	-0.0901178	-1.24392	-0.372198	-0.594053	1.50187	-0.668821	-0.921034	-0.79357	-0.401768	-0.27579	-0.598708	-1.05417	-0.680526	0.382325	1.27866	-0.540582	1.72969	1.89663	-0.0762502	1.6059	-0.787956	1.48387	-0.603985	1.73441	2.16826	0.0469155
	cluster 2	Casp6	-0.0108458	-0.723841	-1.04606	0.0171768	-0.42291	-0.77602	-1.01162	-0.268268	-0.306457	-1.3607	-1.19936	-1.32263	0.779769	-1.448	-0.0508626	0.632691	-0.0364896	1.0142	0.34932	-0.888414	1.59299	-0.422428	0.907212	1.26302	-0.161225	1.19922	0.065847	1.06091	-0.176409	2.75018	2.63258	0.0229204
	cluster 2	Tmx1	-0.522682	-0.384905	-1.2305	0.867949	-0.820201	-0.880513	-0.266307	0.548301	-0.694331	-0.78156	0.800254	-1.25291	-1.34335	-0.513776	-0.607311	-0.719349	-1.20446	0.0119069	-0.260813	-0.819003	-0.771029	0.585043	1.20569	1.27116	0.511607	2.17838	1.10355	1.44683	0.777326	1.765	4.42822	0.00137439
	cluster 2	Lamb1	-1.08081	-1.66125	-1.59829	-0.835703	-0.856212	-0.807907	-0.779136	1.19505	-0.383672	-1.39779	1.951	0.0925281	-0.00429864	0.274041	-0.052615	-0.637877	-1.4375	0.690342	0.534369	-0.420159	0.71949	-0.317891	0.614747	1.30517	0.201919	0.890448	1.22989	0.729762	-0.00516836	1.84753	3.14453	0.0108238
	cluster 2	Col4a2	-1.31295	-1.88931	-1.60286	-1.43626	-0.992286	-0.370869	-0.85892	1.22788	0.0281354	-0.418218	1.31617	-0.140122	-0.586222	-0.660526	0.639078	0.0728641	-1.60988	1.05876	0.628641	0.0980422	0.904658	0.100676	1.16519	1.63807	-0.580557	1.29758	0.518734	0.94501	0.209642	0.609849	2.64121	0.0227115
	cluster 2	Lamc1	-0.439835	-1.47434	-0.977977	-0.469577	-1.45669	-0.726399	-1.0859	1.2421	-0.824326	-1.41828	2.1682	0.288057	0.801137	0.902999	-0.417126	-0.459609	-1.65661	0.475526	-0.203014	-0.502033	-0.700099	0.336191	0.413069	1.0171	1.5064	0.895824	1.21743	0.299574	0.25527	0.992942	2.44988	0.0305484
	cluster 2	Hnrnpc	-1.13576	-0.871777	-1.32996	-0.354884	-0.990745	-1.40058	-1.02476	0.844684	-1.1057	-0.440838	1.93598	-1.24897	-0.641931	1.35628	0.397285	0.827883	-1.23987	0.860984	-0.073453	-0.527286	-0.983326	0.979583	0.485891	1.1503	0.559852	0.939644	0.812549	1.1286	-0.0697636	1.1601	2.53194	0.0268919
	cluster 2	Ddx21	-1.43987	-0.967576	-1.08544	-0.32561	-1.06589	-2.1495	-1.26334	0.455468	-0.510293	-0.418407	0.228451	-0.75116	-0.113591	0.416129	-0.155107	-0.0171136	0.0371322	0.555164	0.522612	-0.351038	0.7976	-1.73039	1.39304	1.02437	0.903314	1.55408	0.96611	1.62809	0.99377	0.868985	4.17005	0.00204712
	cluster 2	U2af2	-1.81027	-1.43511	-1.75779	-1.13941	-1.24321	-0.211443	-0.763458	-0.927713	0.152211	0.386897	-0.744083	-0.493025	-0.389406	0.21395	0.741461	0.328147	-0.624105	0.172928	1.42968	0.497732	0.585776	-1.09875	0.674565	1.55548	1.62176	1.18493	0.748112	1.10489	1.21059	0.0286585	3.70469	0.00434216
	cluster 2	Ppig	-0.567936	-0.446675	-1.12525	-0.918242	-0.478483	-0.755677	-0.678498	-0.588599	1.13385	0.943446	-1.42624	-1.20524	-0.890387	-1.02703	-0.585075	-0.903306	0.0203817	-0.443122	0.930283	1.22936	0.609349	-1.08179	0.68666	1.35129	1.60079	1.07303	1.63313	0.8935	1.50444	-0.487978	2.21328	0.043987
	cluster 2	Stxbp1	-1.24474	-0.599767	-2.66094	-1.4847	-0.364107	-0.672963	0.235639	-0.25808	0.638482	-0.409785	0.163939	-1.3302	-1.38197	-0.251194	-0.0443377	0.769239	-0.91727	0.761546	0.335031	1.13283	0.714248	-0.916298	0.886445	1.16436	0.754646	1.26707	0.681204	1.21368	0.700297	1.1177	2.62333	0.0231898
	cluster 2	Ddx23	-1.51927	-0.194319	-1.47673	-1.06183	-0.892135	-1.08406	-0.930287	-0.372535	1.01815	0.358116	0.0645524	0.130285	-0.762356	-1.95169	-0.0586081	0.422242	-1.4145	-0.838884	0.859602	0.616056	0.800793	-0.0826478	0.496423	1.29189	0.67649	1.50858	1.33235	1.54612	0.463765	1.05444	3.45323	0.00657754
	cluster 2	Hnrnpl	-0.711317	-1.54174	-1.3398	-0.742741	-0.973769	-0.312425	-0.795184	-0.344867	1.27006	-0.868811	0.816883	-0.567971	-0.651765	-0.624203	1.133	0.930098	-1.05385	0.184502	-0.83173	-0.384012	1.05753	-1.21493	0.791749	1.08775	-0.241032	1.75531	1.64143	1.20356	1.40565	-0.0773669	2.37099	0.0349023
	cluster 2	Ifi204	-0.924094	-0.228681	0.0847922	-1.08865	-0.522247	-1.03266	-0.856746	-1.65376	0.0354624	0.839642	0.896085	-0.329371	-2.54671	0.0539657	-0.0754705	0.762396	0.821865	-0.154922	-1.69968	-0.668899	0.698801	0.590909	0.512822	1.05324	1.01086	1.00186	0.531274	0.890196	-0.0157079	2.01343	2.6649	0.021988
	cluster 2	Nfxl1	-0.446609	-1.81432	-1.60212	-0.295858	-0.759343	-2.24302	0.350421	-0.294214	0.0350409	-0.868093	0.72404	-0.411996	-1.25693	-0.767307	0.646171	0.69966	1.20395	-0.0117678	-0.941954	-0.583768	0.761459	0.598037	0.96768	1.7043	0.453482	-0.167086	1.00021	1.39742	1.06588	0.856638	3.79207	0.00375552
	cluster 2	Raph1	-0.116522	-2.30282	-0.197221	-0.67545	-1.14872	-1.81052	0.362408	-0.0150678	-1.95203	-0.038582	-0.661388	-1.33286	-0.536332	0.611275	1.065	0.639688	0.701121	0.439514	0.43084	-0.697701	1.48026	0.55962	0.555084	0.0841544	0.492219	0.958469	0.47053	1.72384	-0.345305	1.25649	2.96499	0.0136275
	cluster 2	Psmf1	-0.173825	-0.936876	-0.938319	-0.049691	-0.829417	-2.01026	-1.64109	0.182256	-0.929057	-1.43198	0.863055	-0.480328	0.661159	0.290442	0.36694	0.622271	2.39239	-1.11182	-0.417061	-0.771074	-0.273744	0.586222	0.219914	0.0597285	0.409794	1.0448	1.51885	0.649225	0.632863	1.49462	3.22757	0.00950912
	cluster 2	Try10	-0.911222	-1.49061	-1.29086	-0.637474	-1.07508	-0.632054	-1.21156	0.275135	-0.628977	-1.28246	0.693024	-0.117286	0.781851	-0.027311	-0.417609	0.149707	1.27556	0.102506	-0.152827	-0.303736	-0.444826	0.0542142	0.110608	0.278018	-0.18909	0.839535	1.88267	0.934321	0.246702	3.18914	3.50547	0.00591761
	cluster 2	Creg1	-1.35692	-0.936203	-1.10549	-2.60725	-1.11106	-0.325368	-1.22726	-0.127315	-0.246166	-0.734005	1.26275	0.188781	0.0116908	-0.348192	0.440896	0.0598573	0.44578	0.647562	-0.241389	-0.121119	-1.32416	0.695012	0.924392	0.989706	0.632512	0.986551	1.7257	1.13036	0.105371	1.56499	4.53996	0.00115051
	cluster 2	Inppl1	0.959008	-0.393273	-1.39672	-0.300826	-1.28906	0.856364	-1.41744	-0.458826	-0.733701	-1.7712	0.517638	-0.11915	1.32966	-1.47154	-1.01779	0.871414	0.382142	-1.03334	-0.598598	-0.142611	-0.0389076	1.33426	0.629588	0.729561	-0.261193	0.509036	1.52601	0.79552	0.0061017	1.99787	2.15614	0.0477814
	cluster 2	Camsap3	-0.129255	-1.27516	-1.28511	-0.772616	-0.497353	0.410513	0.715385	1.26204	0.656615	-1.62928	-0.415665	-0.472394	-0.0807525	-0.225758	-0.867105	-0.658579	-0.378828	-0.508656	-0.460184	-0.993796	-0.870198	-0.0732842	1.81576	1.60158	-0.303367	-0.223799	0.675745	1.80996	0.983857	2.18969	2.17684	0.0464932
	cluster 2	Gnas	-0.769489	-1.18301	-1.02084	-0.64736	-1.20712	-0.941108	-1.29972	-0.515937	0.785074	-1.03966	0.0618381	-0.832609	-0.753266	-0.907395	-0.493824	-0.112636	0.458032	0.631443	0.414184	-0.168226	0.729346	-0.069414	1.14424	1.20899	-0.860233	1.7031	1.17042	1.62342	0.650846	2.24092	4.49998	0.00121639
	cluster 2	Ppih	-1.36887	-0.779749	-0.624309	-0.319114	-1.54284	-0.976773	-0.879746	0.327481	0.773969	-0.534669	-0.29137	-1.67132	0.0678142	-1.78978	-0.18414	0.914548	1.41652	-0.631561	-0.223426	-0.102843	0.627964	0.858722	1.14071	1.55596	-0.148421	1.0158	0.383539	0.917767	-0.0767658	2.14489	2.86923	0.0162099
	cluster 2	B4galnt1	-0.319456	0.115837	-1.47853	0.676306	-0.973188	-0.213063	-0.94725	-0.266202	0.535382	-0.744599	0.627138	-0.549793	-0.105985	-1.63351	-0.252643	-0.48679	0.091536	-1.63295	-0.0330882	-0.526828	0.470366	-0.309792	1.84861	1.16879	-0.887018	0.788956	0.720554	1.91138	-0.0685826	2.4744	2.45578	0.030207
	cluster 2	Phyh	0.0617701	-0.487038	-2.09122	-1.38826	-0.80445	-0.0261778	-0.94949	-1.91138	0.229424	-1.55095	0.850444	-0.35509	0.377321	-0.25522	-1.8756	0.798256	0.237094	-0.358096	0.948868	-0.201134	0.591227	0.252199	1.03126	1.11003	0.884564	0.770305	0.725796	1.16053	0.996476	1.22855	4.53229	0.00116384
	cluster 2	Naa30	-0.408265	-0.429226	-0.909081	-0.525198	-0.095797	-0.320715	-0.188085	-0.588573	0.665997	-0.482611	-0.666194	-1.21134	-0.20496	1.0103	-3.456	-0.438285	1.30513	-0.223801	0.431851	-1.20992	0.582814	1.1831	0.921264	0.163686	0.897358	0.637164	0.37068	1.27085	0.487212	1.43065	2.34599	0.0362006
	cluster 2	Nop2	-1.46404	-0.00683078	-1.13573	-1.14957	-0.356634	-1.09197	-0.670336	-1.75349	0.691302	-1.31792	1.16883	-0.177777	-0.279557	0.575814	-0.345653	0.325728	-0.800224	-0.126221	0.262917	-1.08114	0.363488	-0.739212	1.18767	1.10634	1.5121	1.74567	0.0927785	1.2175	0.575846	1.67031	4.04907	0.00242504
	cluster 2	Wdr37	-1.19775	-1.04533	-0.516241	-1.52698	0.423796	-0.899256	-1.42617	1.00329	0.932935	0.521641	0.849726	-0.162457	-0.16185	-1.06822	-1.5816	-1.41846	0.172336	0.338282	-0.941585	-0.181791	1.16702	-0.517392	0.55006	0.0718343	0.0388932	1.5161	1.52692	1.17984	0.685079	1.66733	2.278	0.0397686
	cluster 2	Dtnb	-1.79496	-0.888581	-1.92489	-1.53472	0.182571	-0.239011	-2.04781	0.00845969	0.817934	-0.537517	0.553599	0.80895	-0.515606	-0.472101	-0.293783	0.609004	0.208554	-0.990859	0.502419	0.177848	1.18477	-0.152089	-0.0641216	1.19695	-0.232971	0.903851	1.50729	1.21444	0.0858832	1.7265	3.06302	0.0121239
	cluster 2	Rbm25	-1.05518	-0.311322	-1.84602	-2.24423	-0.700484	-1.05648	-0.754969	-0.0239478	0.922347	-0.785981	1.45878	-1.26316	-0.457534	0.632645	0.21986	-0.400321	-0.174025	-0.404078	-0.0948575	-0.556614	1.32942	-0.522266	0.915252	1.20994	0.86691	0.509076	1.20717	1.16564	0.995485	1.21896	3.94116	0.00282423
	cluster 2	Hk2	-1.64757	-2.06218	-2.25326	-0.71224	-0.610527	0.0314479	-0.874939	-0.686028	-0.308517	-0.777701	0.690897	-0.160948	-0.996729	0.732721	0.380917	0.157272	0.29628	0.332208	0.212253	-0.154611	1.14525	-0.392179	0.267067	1.35733	0.802082	0.896198	1.15969	0.65907	0.284666	2.23208	5.22299	0.000411389
	cluster 2	Ranbp2	-1.35559	-0.796448	-1.81054	-1.61486	-0.720356	-0.865865	-1.29796	-0.618738	-1.07208	-0.416887	0.850148	-1.61865	-0.490936	0.529747	-0.0190351	0.389448	0.711808	0.159128	1.53759	0.246274	0.643041	0.303145	0.76267	1.3963	1.66542	1.32823	0.625719	0.899451	0.216761	0.433071	5.98071	0.000129915
	cluster 2	Nup133	-1.47368	-1.04164	-1.87827	-0.492994	-0.859495	-0.576945	-0.994511	0.0567437	-0.292513	-1.4729	1.47032	-0.787435	-1.34697	-0.807955	-0.291808	0.289624	0.135326	0.602475	0.605115	1.09602	0.666829	-0.135096	1.343	0.559419	1.15879	1.0622	0.662969	1.29511	-0.293335	1.74162	4.16138	0.00207275
	cluster 2	Rcc1	0.1465	-0.114917	-2.42359	-2.84111	-1.05659	-0.15412	-0.422941	0.68959	-0.0857383	-0.810051	0.678565	-1.35539	-0.0614394	1.20027	0.67533	0.414033	-0.539164	-1.19852	0.745896	-0.0103844	0.32088	0.435943	0.831565	0.875116	-0.21546	1.09136	0.563089	0.800507	0.519825	1.30096	2.26376	0.0406058
	cluster 2	Ddx42	-1.53239	-0.630339	-0.616888	0.430317	-1.94435	-1.0657	-0.330401	-0.326678	-0.419396	-1.47542	1.6035	-0.598343	0.140673	-0.209483	-0.500087	1.29541	-0.0514687	0.785384	2.19104	-0.686958	0.79231	0.164068	-0.177427	1.55789	1.59756	0.168576	-0.0765016	0.322735	-1.07096	0.663333	2.29339	0.0390538
	cluster 2	Klkb1	-0.846368	-0.402484	-1.59506	-0.639807	0.0642789	-0.560023	-1.73595	1.05787	0.940523	1.02999	-1.57074	0.0389418	0.580157	-1.21392	-0.600823	-0.781152	1.0207	-1.72984	-0.841212	0.0118028	0.682425	-0.0178733	1.64556	0.739403	0.18493	0.848734	1.47679	0.38551	0.523082	1.30456	2.28227	0.0396897
	cluster 2	Zc2hc1a	-0.0418264	0.0188433	-0.151825	-0.0511199	-1.34922	-0.543195	-0.672352	-0.164458	0.562662	-1.02604	-0.931731	-0.863813	-0.250292	0.041306	-1.65009	-0.523255	-0.0524185	-0.415433	-1.33275	-0.476944	0.335213	0.787109	0.973211	2.56467	0.688955	1.17566	-0.536788	1.09323	2.54913	0.243571	4.3055	0.00162329
	cluster 2	Polr1e	-1.27438	-1.14012	-0.832734	-0.637446	0.491297	-0.652981	-0.773773	0.5957	-0.935438	-0.701209	0.352839	1.15771	-0.776977	-0.954275	-0.27103	-0.318661	-0.581249	-1.35105	0.904742	-0.311354	1.57537	0.744712	0.966189	1.73865	1.66245	0.87461	0.479695	0.995981	0.80625	-1.83352	2.57684	0.0250306
	cluster 2	Trappc3	0.422137	-0.286892	0.0250456	0.9977	-0.675625	-0.418117	0.163912	-0.996855	-1.41451	-0.798911	-0.625547	0.506887	0.297784	-1.34678	-0.881495	-0.225797	-1.95436	-0.676941	-1.16886	-0.502905	1.65988	1.09295	0.98054	1.38973	0.725261	1.31468	1.37392	1.39649	0.578961	-0.95229	4.00593	0.00255996
	cluster 2	Ranbp9	-0.904778	-0.413774	0.404171	-1.60868	-0.899179	0.854165	-1.55087	-0.00657072	-0.140381	-0.571732	-0.422531	0.472502	2.17154	-1.6428	-0.321272	-0.805619	-1.30136	-0.153219	-0.692829	-0.87177	0.111851	0.496491	1.07396	1.09392	-0.045786	1.66402	0.921067	1.17715	0.97764	0.934672	2.692	0.0212509
	cluster 2	Deptor	-0.771591	-0.547064	-0.446655	-0.0496378	-0.0956223	0.044431	-1.03038	-0.0861187	-0.954169	-1.82505	0.25111	0.994418	1.17178	-1.58767	0.105666	-0.0933948	-2.36203	-1.36174	-0.00200998	0.267854	-0.218152	0.935291	1.11193	1.02092	0.35235	1.00367	1.61915	1.48041	0.0943366	0.977957	2.80373	0.0179716
	cluster 2	Naa10	0.316752	0.274506	-1.32074	0.0335322	-1.10454	0.527679	-0.791549	0.257374	-0.109227	0.547345	-0.590651	0.0032671	-0.643829	-0.558994	0.0945498	-3.41233	-0.271683	0.493306	-1.64467	0.0877055	1.00404	1.10105	1.03782	1.27808	-0.679746	0.863278	0.623202	0.862376	0.681767	1.04033	2.61723	0.0234594
	cluster 2	Mrpl2	-1.27595	0.219091	0.101065	0.210797	-0.174947	-0.0241875	-0.411542	0.0606256	0.729945	0.592747	-0.727349	0.210551	-1.08472	-0.734687	-0.975806	-2.68984	-0.429366	-0.0282998	-0.825964	-0.527568	1.87311	0.664786	1.11687	1.17551	-0.922853	1.53317	1.38651	0.979819	-0.983731	0.962221	3.18874	0.0100584
	cluster 2	Tmem63b	0.280346	-0.738425	-1.34914	-1.26428	-1.91029	0.526376	0.0953569	-1.32176	0.586188	-0.217383	-0.116561	-0.519306	-0.483413	0.416726	-0.420608	-2.23394	1.24927	0.543254	-1.89273	0.914411	0.981033	0.54309	0.815455	1.0721	0.223892	0.765738	0.778274	0.89674	0.73112	1.04846	2.36944	0.034938
	cluster 2	Tmem263	0.510576	-0.358031	-2.39013	0.0482354	1.07843	0.380668	0.537077	0.0377877	1.14892	-0.0370377	-0.0287946	-0.673205	-1.34255	-1.50821	0.451346	-0.94521	-0.988687	-1.30528	-1.81787	-0.430712	0.5775	1.10129	1.08153	0.927546	-0.603114	1.12284	0.899049	1.00526	0.737669	0.783102	3.59573	0.00515235
	cluster 2	Irak1	-0.952416	-1.36724	-1.82692	-0.564846	1.54936	-0.235064	-0.300634	0.356581	1.19341	-0.504998	-0.223288	-1.1103	0.208695	-0.804649	-1.87046	0.587425	-0.560913	-0.256748	-1.41392	0.110233	0.810301	0.877969	1.05143	1.73255	-0.517216	1.0614	0.503916	0.603316	1.5328	0.330228	2.45687	0.0301713
	cluster 2	Gmfb	0.266862	-0.11206	-2.73151	0.669796	0.0332538	-0.116911	-0.272157	-0.0644169	0.281351	-0.220527	-0.339025	-0.152668	0.430001	-0.256687	0.850331	-1.48482	0.00605614	-2.50278	-1.97925	-0.46895	0.596075	1.06582	0.855033	0.590906	0.679905	0.97694	1.1629	0.552914	0.796822	0.886788	2.68561	0.0213585
	cluster 2	Dbr1	-0.550501	-0.192012	-1.87217	0.291651	0.0864502	0.0681523	-0.81207	-0.93036	1.05467	-0.205368	0.453958	-1.0684	-0.746515	-1.05448	-1.64169	-1.46815	0.216599	0.266631	-1.64138	-0.301062	1.42277	1.17866	0.867919	1.15685	0.0874377	1.31939	0.735563	1.12044	0.738089	1.41894	4.66278	0.000942756
	cluster 2	Phykpl	0.433383	-1.05512	-2.18291	0.36513	0.363162	0.015089	0.737539	0.805345	0.990893	-0.437843	0.478744	-2.24973	-1.39485	-0.702057	-0.586653	-2.11273	0.319262	0.480581	-0.776467	-0.246358	0.909558	0.293278	1.32996	0.8476	0.694959	1.32014	-0.046361	0.362219	0.0403597	1.00387	2.2299	0.0429572
	cluster 2	Ptrhd1	-0.393707	-0.0957455	-1.07282	0.952591	-0.956062	0.0332127	0.290607	-0.0144436	0.994741	-0.0925021	0.873435	-1.78465	0.0597644	-0.385667	-1.58045	-1.80937	0.836955	-1.48552	-0.0294549	-1.3714	1.57403	0.680181	1.12839	1.52561	0.478489	0.662266	0.710495	0.967006	0.435677	-1.13167	2.30071	0.0387699
	cluster 2	Pak4	-1.12319	-1.67985	-0.423583	1.04358	0.104015	0.747539	-1.18557	-0.709718	1.07884	-0.77567	0.533245	-0.916651	0.776055	-1.01351	-1.53049	-1.29747	0.817747	-1.5573	-0.784655	-0.86291	0.903815	1.2006	0.828697	0.919447	0.608111	0.621568	1.30444	0.960596	0.732105	0.680167	3.10843	0.0113543
	cluster 2	Spon1	-0.467834	1.33141	-1.38994	-1.15469	-0.759549	-0.477797	-0.497968	-0.709411	0.33789	-0.406752	-0.424019	-0.10135	-0.155788	-0.617527	-1.31643	-0.327017	-0.820264	-1.11853	0.926881	-0.463612	0.779669	-1.32245	1.39288	1.20358	-0.485467	1.20866	1.70972	1.28728	0.959305	1.87911	2.83811	0.016925
	cluster 2	Miga1	1.44537	1.22459	-1.6511	0.354745	-1.68425	-1.2257	-0.430049	-0.328082	-0.404753	1.07111	0.253568	-0.574568	-0.398438	-1.28681	-1.48877	-0.713445	-0.6756	-0.525737	-0.525743	-0.824855	1.00659	0.0401892	1.00886	1.12409	-0.178323	1.6212	1.37571	1.16543	0.745188	0.479588	3.08738	0.011691
	cluster 2	Crmp1	-0.442395	0.386648	-1.56659	-0.824579	-0.454584	0.442798	-0.0938092	0.0292288	1.18995	-0.32532	0.402682	-1.29173	-0.533769	-1.12127	-0.935872	0.0767595	-0.362682	-1.76647	-0.341285	-0.779936	0.512053	-0.701954	0.0375299	0.771321	0.790782	0.476162	0.763263	1.11377	2.97489	1.57441	2.99881	0.0132241
	cluster 2	Erlec1	-0.0739026	0.271147	-0.406787	-0.598984	0.134923	-0.196882	-1.12809	-0.240564	1.11232	-0.707033	-0.144522	-1.13978	-1.38653	0.580231	0.16127	-0.703886	-2.1422	0.0795294	0.02006	-1.27546	1.93578	0.261886	0.908734	1.70228	-1.22749	1.58156	0.412023	1.22634	-0.296566	1.2806	2.46039	0.0300079
	cluster 2	Arf6	-1.48104	-1.51344	-0.323664	-0.387517	-0.586245	-0.860788	-1.24252	-0.956865	-0.793327	-1.02477	0.493111	-1.25443	-1.16248	0.113069	0.283275	0.0440215	0.00549651	0.802288	0.04882	-0.128255	1.35172	0.728103	1.36037	1.87495	-0.731893	1.86175	0.936485	1.07196	0.363378	1.10844	5.85518	0.00015621
	cluster 2	Ap1g2	-0.421236	-0.610198	-1.09787	-1.93945	0.0546732	-0.0940465	-0.395824	-0.0408202	-0.0552995	0.0581555	0.522455	-0.928553	-0.78789	-0.484741	0.133186	0.145942	-1.64618	-0.316737	-0.714954	-0.159896	1.3583	-0.150091	1.41846	1.70871	-1.64807	1.54784	1.04014	1.68015	0.437186	1.38668	2.98352	0.0134778
	cluster 2	Ctsa	-1.17343	-0.697315	-0.961988	-0.602791	-0.264715	-0.528054	-0.989176	-0.686089	0.935385	-0.298046	0.0663322	-1.371	-0.480299	-0.202024	-0.645058	-0.0459841	-0.0478085	-0.711466	-0.0293582	-1.01808	1.78854	-0.185063	1.4128	1.55642	-1.22421	1.64168	1.47306	0.589911	0.65459	2.04323	3.98069	0.00265976
	cluster 2	Trpm4	-0.326537	-1.08154	0.0674352	-1.44335	-0.130305	0.373576	0.164646	0.323643	1.08502	-0.0984972	-0.475792	-1.0904	-2.03822	0.0126907	0.0725356	-2.66776	0.106902	-0.156911	-0.204308	0.117669	1.50608	-0.0822486	1.62741	1.61408	-0.753407	0.810332	-0.0183952	1.24084	0.581036	0.863776	2.34886	0.0361162
	cluster 2	Pds5b	-0.91893	-1.65051	-0.427646	-1.66759	-0.0901352	-0.725198	-0.810369	0.499237	0.0650781	-0.218984	-0.0113713	-0.525218	-1.2519	1.09604	0.201439	-0.243751	-0.80467	0.70265	-0.268697	-0.254746	1.87699	-1.26833	1.44648	1.74575	-0.591622	2.01654	-0.17061	0.671325	0.526196	1.05254	2.19492	0.0453316
	cluster 2	Mrpl4	0.358822	0.917656	-1.32368	0.854536	-0.436918	0.690041	0.208463	-0.610089	0.690432	0.476427	-1.22768	-1.35653	-1.51051	-0.805121	-1.49821	-1.21821	-0.980119	-1.06875	0.99139	-0.631708	1.33422	0.458789	1.26294	1.50514	-0.76019	1.01643	0.957429	1.34845	0.111133	0.245421	4.09925	0.00223557
	cluster 2	Rpl7l1	-0.927205	-0.683185	-0.836226	-0.948107	0.142752	-1.26226	0.512144	0.273075	1.11999	0.379496	-1.32848	-1.28224	-1.10445	-0.324189	-0.696479	-0.61699	-0.970401	-1.88081	0.973302	-0.752835	0.642435	0.690291	1.20091	1.37808	0.909457	1.16092	0.776423	1.22063	0.852225	1.38172	5.32263	0.000345417
	cluster 2	Plekhf2	0.0900295	-0.519947	-1.01107	-0.806057	-0.476725	-0.566009	-0.32344	-0.609465	1.76767	-0.485431	0.0321655	-0.0371237	-0.506314	-0.851217	-0.164589	-0.960419	-1.02197	-0.423598	-0.497424	-0.356904	1.86534	-0.690266	1.78627	1.86348	-0.183287	1.95086	-0.469709	2.02957	-0.562552	0.138115	2.21625	0.0437852
	cluster 2	Lmbrd2	-0.904333	-0.917917	-0.727916	-0.307575	-0.376967	0.279165	-0.559026	-0.836786	1.63953	0.215954	-1.09094	-1.06863	-0.971946	-0.879636	0.594583	-0.467868	-0.720717	0.0484687	-0.653297	-0.74267	1.9031	0.466019	1.60844	1.79689	-0.545411	1.40315	-0.641123	1.71398	1.106	-0.362511	2.8961	0.0153718
	cluster 2	Prpf38a	0.441275	-0.278468	-0.19182	-0.283758	-1.29223	-0.387883	-0.976551	-0.847095	1.73956	1.53302	-0.868027	-0.444879	-0.756563	-0.431184	-0.297662	-0.828543	-0.287252	-0.502257	-1.12391	-1.08969	1.61806	-0.75483	-0.224918	1.71294	-0.76083	1.54946	0.285776	1.57069	1.5363	0.64127	2.34852	0.0361162
	cluster 2	Yipf6	0.252592	-0.176708	-0.455827	-0.394968	0.0341009	0.331688	-0.367719	-0.34022	1.12734	-0.182541	-0.675789	-1.60711	-1.84404	-0.841837	0.305296	-1.14273	-0.67985	-0.635184	0.299092	-0.544719	1.27623	0.107421	1.11315	1.10924	-2.00089	1.79961	0.594334	1.75087	0.301288	1.48788	2.83341	0.0170256
	cluster 2	Tmc4	0.123965	-0.397005	-0.893142	-0.704283	-1.05638	-0.157663	0.583399	-1.05191	1.25785	0.60161	-1.3199	-1.42726	-0.843327	-0.320293	0.1676	-1.17427	-1.55025	-1.13371	0.612004	-0.528696	1.20652	0.0805454	1.27036	1.20739	-0.597944	1.22419	1.6213	0.990253	0.773015	1.43602	4.03344	0.00247237
	cluster 2	Cldn10	-2.08353	-1.02946	-1.0529	1.05156	0.0559365	-0.626528	0.466165	0.97282	-0.186791	-1.04437	-1.33441	-0.421765	-0.624132	-0.867085	-0.170106	-0.941001	0.146393	0.447619	-0.977223	0.269023	0.727118	-1.07899	1.11604	0.516832	1.28599	0.176742	2.38074	1.31865	0.79793	0.708723	2.33575	0.0366878
	cluster 2	Trappc2l	0.49144	1.00016	-1.7053	-0.416909	0.0408485	-0.675543	0.302768	0.981747	1.34406	-0.758858	-0.429889	-0.12268	-0.961787	-0.648223	-0.872604	-0.737485	-0.464031	-0.965769	-0.0390205	-2.01653	1.17033	-0.799266	1.69366	1.38526	-0.631944	1.60301	0.623949	1.58362	-0.148237	0.173235	2.39692	0.0333019
	cluster 2	Cpsf2	-0.193275	-0.51785	-2.41674	0.403786	0.0602735	-0.524409	-0.472566	0.138088	1.11873	-1.16866	-0.853569	-0.814963	-2.11165	-0.778266	-0.19158	-0.478811	0.459186	-0.371077	-0.353665	0.289796	1.28506	-0.632364	1.59867	1.18002	-0.00818477	1.13414	0.856634	1.60361	0.622868	1.13679	3.02507	0.0126286
	cluster 2	Derl3	-0.0727904	-0.723635	-1.65688	-0.455326	0.415248	0.583617	-1.26375	-0.375347	0.728522	-0.0135308	0.582847	-1.20811	-1.97229	-2.06923	0.208477	-0.159541	-0.556397	0.207494	-0.408969	-0.206259	1.21552	0.236785	1.71266	1.85708	-0.556538	1.30515	0.331358	1.18496	0.72962	0.399249	2.79671	0.0181316
	cluster 2	Gm7954	0.108836	-0.53083	-1.51517	-0.220718	-0.0949401	-0.364065	-0.260245	0.0359442	0.761643	-0.869617	-0.754965	-1.36747	-1.8377	-0.0898045	0.00976183	1.05969	-0.252081	-1.58911	-1.40944	-0.396904	1.26967	0.625215	0.950941	0.979485	-0.0694663	1.2744	0.80486	0.864165	0.413604	2.4643	4.0377	0.00247237
	cluster 2	Cpq	-1.1957	-1.78609	-0.899187	-0.777407	-1.09726	0.014213	-0.805954	-0.618303	0.95611	0.823129	0.151021	-1.01881	-0.0476448	-0.144661	-1.36732	0.809524	-0.966277	-0.202727	-0.78047	0.601443	0.738121	-0.625863	1.16796	0.816203	0.245706	1.7269	0.961006	-0.299563	1.85139	1.77051	2.71766	0.020327
	cluster 2	Arrdc2	-0.494554	-0.764592	-1.18515	-1.10655	-0.449618	1.36794	-1.07372	-1.20998	1.04468	1.42633	-0.616182	-0.639502	-0.775448	-0.304748	-0.87392	-1.10775	-0.645485	-0.289802	-0.759869	-0.316866	1.34904	1.10125	1.47598	-0.699614	-0.395071	1.21661	1.23934	1.3755	1.2546	0.857148	3.23709	0.00940582
	cluster 2	Spg7	-0.0962208	-0.342969	-0.549009	-1.2884	1.04442	0.780168	-1.16924	-0.520324	1.28729	0.986858	-0.948421	-0.703622	-0.203224	-1.44936	-0.77644	-0.581751	-0.997839	-0.567146	-1.14567	-0.706695	1.1816	0.943678	0.954854	1.07486	0.736443	1.34936	1.79737	1.43637	-1.04621	-0.480724	3.43099	0.00680509
	cluster 2	Pgam5	0.917602	-2.07636	-1.51692	-0.643552	-0.960246	-0.27352	-0.461197	-0.549735	0.496766	0.361976	1.2592	-0.886627	-1.04287	0.309939	-1.48305	-0.537121	0.67352	-0.475779	-1.30755	-0.702904	1.35869	0.273773	0.709373	0.886341	-0.178967	1.55606	0.899735	1.16499	1.14641	1.08202	3.09364	0.0115492
	cluster 2	rp9;Rp9	-0.793542	-0.405963	-0.112017	-0.483281	-0.650614	-1.33985	-1.45573	0.00499977	0.345964	-1.34795	-0.701651	-0.6376	-1.06071	-1.06825	-0.154952	-0.143001	-0.772214	-0.543837	-0.757957	0.513195	1.30368	1.01056	-0.403219	1.43834	1.67386	1.2901	1.41589	1.1995	0.866077	1.77017	6.92808	2.89201e-05
	cluster 2	Tbc1d30	-1.14924	-0.480226	-1.08095	0.237942	0.0815208	1.04492	-1.28382	0.451583	0.999925	-0.932517	-1.45406	-1.80296	-0.829914	-0.992579	-0.69262	-0.263527	-1.64135	-0.439656	-0.137744	0.624932	1.03984	0.874169	0.266302	1.24357	0.874384	0.928788	1.04594	1.28702	0.702064	1.47825	4.59418	0.00107522
	cluster 2	Isoc2b	-0.286658	-1.03148	1.13833	-1.36471	-1.02393	-0.582032	-1.01437	1.18948	1.37272	0.411105	-0.942024	-0.506782	-1.31557	-1.20493	-0.741693	0.672018	-0.905432	-0.976319	-0.270828	-0.553082	1.17829	-0.310042	1.65878	1.31983	0.390172	1.38551	1.07469	-0.623791	0.960093	0.902639	2.7927	0.0182083
	cluster 2	Elac1	-0.193035	-0.25566	-0.074534	-1.67154	-1.27291	-0.296668	-1.71422	0.468975	1.0959	-0.773306	-0.870997	-0.866672	-1.82965	-1.66709	-0.146123	-0.406373	0.868701	0.515265	-0.348771	0.00171957	1.17978	0.801523	1.02047	1.74305	1.3223	1.15526	0.542698	0.481642	0.462289	0.72797	3.61969	0.0050019
	cluster 2	Plekhm1	-0.554844	0.468667	-0.748941	-0.933433	-0.148702	-0.557317	-0.614416	1.49885	1.53613	-0.724566	-1.28965	-0.693678	-1.73226	-1.54107	-0.278728	-0.313492	-0.621447	0.114899	-0.31389	0.331008	-0.461538	1.12551	1.69504	1.6104	0.577822	1.46653	1.16757	-0.849202	1.12455	-0.339791	2.22055	0.0434989
	cluster 2	Pkn2	0.0924158	-0.144816	-0.968631	-0.206888	-2.30919	-0.504452	-2.41435	0.359917	0.80617	-1.14742	-0.606597	-1.69624	-0.572543	-0.38309	0.590491	0.664751	-0.312054	0.707308	-0.974547	0.973871	0.619181	0.684514	0.633316	0.817756	0.551157	1.06098	0.443074	1.47921	0.567928	1.18878	2.75602	0.0192085
	cluster 2	Dynlt3	-1.53868	-1.03523	0.759686	-0.823529	0.147932	0.409869	-1.37508	0.00530683	1.1842	-0.614237	-0.379499	-0.800691	-1.32569	-0.170009	0.0926185	-1.5069	0.21418	1.04355	-1.6041	-1.05228	1.74256	0.535845	1.14916	1.23201	0.983533	0.410656	0.261887	1.47439	1.02111	-0.442578	2.74603	0.0194565
	cluster 2	B3GNT2	0.206609	0.58661	-0.325263	-0.110099	-0.280425	0.921367	-1.59921	0.720092	0.502842	-1.25737	-1.25883	-1.7344	-0.391932	0.325549	-1.8825	-0.685098	-0.0772842	-0.106927	-1.24302	-1.54724	1.17775	-0.0590636	1.10577	1.32759	0.980216	0.748261	1.02869	0.847419	1.04543	1.03447	4.69086	0.000914413
	cluster 2	Afg3l1	-0.286586	0.385619	0.346605	0.0736779	0.606044	1.12201	0.233969	0.363714	1.25253	-0.602412	-1.85006	-1.39649	-0.713902	0.0862604	-0.564748	-1.0654	-0.585335	0.283333	-1.33062	-1.63189	0.284744	-1.19651	1.17118	0.136899	2.59266	1.09785	0.609879	0.913654	-0.718064	0.381392	3.02607	0.0126286
	cluster 2	Cdkal1	0.137514	-0.313653	-0.131601	-0.362486	-0.740742	0.312542	-0.202325	-0.631253	1.41377	-0.930392	-1.55285	-1.03166	0.0969143	-0.650604	-1.17263	-1.0522	-0.457501	-1.00311	-0.762085	-0.448161	1.19526	-0.954965	1.20601	1.78186	1.25314	1.41144	0.805832	1.4677	-0.389223	1.70545	4.55099	0.00114888
	cluster 2	Smg5	-0.904246	0.752447	0.275741	0.420206	-0.347886	0.358359	-1.43049	0.172104	0.666176	-1.08288	-1.27105	-0.825911	0.0579234	-1.44523	-0.821668	-0.772599	-0.427492	-0.752919	-0.640805	0.0332171	1.65913	0.131137	1.61425	1.69803	1.14454	1.20176	1.24851	1.28793	-1.42999	-0.5683	2.86819	0.0162099
	cluster 2	Kdm2a	-0.253681	-1.08399	-0.253617	-1.0585	-0.358311	0.492389	-0.705988	-0.402694	1.41687	-0.705511	-1.36183	-0.640775	-0.0196316	-0.142108	-1.01727	-0.080655	-1.23005	-1.17236	-0.44983	-0.475788	1.07452	-1.18941	1.60405	1.26838	1.6809	1.66976	0.284391	1.72751	0.760405	0.622834	3.95301	0.00279084
	cluster 2	Ace	0.127708	-0.645118	-0.736986	0.340588	-0.972296	0.185105	-0.728171	-1.14776	0.149948	-1.08	0.319324	-0.156838	0.326918	-0.166136	-1.01299	-0.888384	0.719645	-0.849424	-1.38717	-1.84202	0.546013	-0.630627	1.58913	1.65139	0.470557	0.977801	1.32037	1.96106	-0.0362854	1.59466	3.63061	0.00491141
	cluster 2	Nbn	-1.29072	-0.107101	2.06246	-0.505435	-0.532731	0.184565	-0.252771	-0.23437	0.928369	-2.06169	-1.54338	-1.46798	-0.270328	-1.47351	0.299137	-0.233715	0.0478794	-1.27264	-0.57552	-0.167397	0.925829	1.47951	0.714995	1.00271	1.12454	0.728228	0.922183	0.886507	0.0853679	0.596997	3.10666	0.0113543
	cluster 2	Lrrc7	-0.86312	-0.858999	1.84893	-0.994022	-0.608801	-0.414006	-1.10407	-1.07926	-0.947812	-0.14071	-1.257	-0.328867	-0.717146	-1.12921	-0.766779	-0.544654	-0.532583	-1.23502	0.279223	0.898439	1.17936	0.572533	1.42339	0.681485	0.808166	1.07337	1.68515	0.680991	1.32565	1.06538	4.94569	0.000610235
	cluster 2	Zfp36l1	-0.10438	-0.607552	1.44224	-0.301715	0.981844	-0.977074	-0.108318	-1.03558	-0.5429	-1.28973	-0.692495	-0.546095	-0.342148	-1.3066	-1.54964	-0.330206	0.230172	-1.17508	-0.61074	-0.979334	0.94353	0.7668	1.22986	1.36392	0.393531	1.15324	1.24765	1.16812	-0.456913	2.03561	4.55806	0.00114888
	cluster 2	Ddb2	-0.484099	-0.805725	-0.889301	-0.465373	0.634705	-0.826357	-1.48495	1.093	0.893642	-0.296913	-0.949325	0.721094	-0.537979	-1.35857	-1.10453	-0.585553	-0.407584	-0.198787	-0.0447885	-0.908025	1.57907	0.832093	0.810481	-0.0229902	-0.989995	2.18448	1.27206	1.05262	1.74722	-0.459627	2.47584	0.0295938
	cluster 2	Akap10	-1.29627	-1.38637	0.338319	0.718296	-0.281457	-0.403094	-1.28037	-0.532254	1.2607	-1.42896	-1.276	0.93334	-0.460239	-1.57609	-1.61535	0.0719999	0.292365	0.0873946	-0.292026	-0.568025	0.969209	0.283811	0.434032	1.34951	-0.418641	1.31698	1.22089	1.3602	1.15572	1.02238	2.90757	0.0150368
	cluster 2	Hamp2	-1.05595	-1.68928	0.164987	-1.03296	-1.19395	0.406785	-0.977713	-1.41183	0.665052	-1.10361	-1.02339	1.04921	0.973525	-1.0447	0.62093	0.579896	-0.947721	-1.23793	0.617631	-1.18727	1.30935	0.852118	0.988713	1.09672	0.981866	0.867166	0.371312	0.762415	1.16808	0.430527	3.58834	0.00517812
	cluster 2	Rbm5	0.600393	-2.14938	-0.344107	-0.839412	-1.43094	0.804591	-0.828601	-1.48427	0.975779	-1.7455	-1.11057	0.961744	-0.630148	0.712076	0.608767	0.331169	0.55408	-1.00487	-0.460765	-1.14641	0.951202	0.218779	1.01337	0.767727	1.12409	0.476831	1.01939	0.98301	1.07783	-0.00586217	2.51193	0.0278445
	cluster 2	Bcl2	-1.51382	-1.35794	-1.20889	-1.01827	0.325428	0.202867	0.22942	-0.682363	-0.939621	-0.783391	-0.34875	0.000505141	-1.55579	-1.42648	-0.211087	-0.914861	-0.0288324	0.282112	0.667174	0.596483	1.55217	0.272738	1.055	0.914281	0.664809	1.91675	1.18332	1.26164	-0.55458	1.42	4.18557	0.00201626
	cluster 2	Josd2	-0.291948	-0.467686	-0.756309	-1.10189	-0.879405	-0.524464	1.42304	-0.976778	1.16457	-0.413827	-1.45226	-0.52195	-0.562174	-1.07146	1.35647	-1.2198	-0.517461	-0.994957	-0.544252	-0.682117	0.619633	0.851754	0.521625	1.19124	1.54937	0.262184	-0.378961	1.85252	1.16759	1.39769	3.41998	0.00690136
	cluster 2	Arhgef11	-0.323385	-1.43419	-0.295985	-1.59085	-0.278093	0.614943	0.248885	-1.11281	0.22639	-1.45755	-1.64992	0.0470542	-0.033144	-1.21282	0.931217	-1.75812	0.0989654	0.440604	0.624116	-0.61096	1.82663	1.4525	0.562853	0.298442	0.78344	0.967485	0.307661	1.05414	-0.299093	1.5716	2.84948	0.0167682
	cluster 2	Top1	-1.51757	-1.33725	-1.28186	-2.17065	-0.751676	0.00684917	-0.110371	-0.690956	1.05598	-0.381401	-0.805795	-0.772699	0.137156	0.565088	-0.455298	-1.18602	0.728623	-0.161914	0.623262	-0.576128	1.11035	-0.176901	0.830508	1.0765	2.322	0.495328	1.01237	0.717133	0.983039	0.712302	3.77419	0.00384055
	cluster 2	Ehd1	-0.833592	-0.218099	-0.977392	-1.37482	-0.843747	0.546798	0.330897	-1.1772	1.14819	-0.507212	-1.45081	-0.304569	-0.903363	0.080251	-0.443743	-1.5917	-0.338857	-0.868628	0.118351	-1.20315	0.651754	0.671412	1.02368	1.06736	1.98729	1.11975	0.890566	0.809544	0.997331	1.59369	5.6762	0.000200291
	cluster 2	Vrk1	-1.17402	-0.908491	-0.890129	0.167495	0.352459	0.757937	-1.48576	-1.56247	0.293155	-1.30121	-1.13273	-0.406691	0.137171	0.773366	-0.370275	-0.443469	-1.3103	0.00691684	0.782322	-0.72226	1.27657	-0.172453	1.15611	0.993363	2.11405	1.67405	-0.604716	0.0209858	0.887537	1.09149	2.84432	0.0168145
	cluster 2	Mob3c	-2.44058	-0.424719	-0.964032	-0.0642615	0.0254624	0.671657	0.0998243	-1.14105	0.888554	-0.37511	-1.35111	-0.937738	-1.28258	0.468089	0.60708	-0.118771	-1.8222	0.538607	0.162907	-1.34371	1.113	0.160271	1.30198	1.20684	0.851092	0.916067	0.811319	1.09133	0.453395	0.898394	3.0347	0.0125861
	cluster 2	Clasp1	-1.22964	-1.20389	-1.84109	-1.12476	-0.113109	-0.0893151	-1.02845	-0.791165	1.106	0.00570433	-1.58484	-0.56046	-0.259321	0.438992	0.208484	-0.169312	-0.656595	-0.0172446	0.146303	-0.528193	0.427773	1.19715	0.326967	0.224951	1.28692	1.59894	1.31706	1.93375	-0.65697	1.63537	3.67462	0.00461805
	cluster 2	Dnajc22	-2.41734	-0.984106	-1.13754	-1.12234	0.365219	0.458875	0.377495	0.537577	1.32091	0.859687	-1.41101	-0.619852	-0.229318	-0.36719	-1.18493	-0.279473	-1.29061	-0.295697	-0.247862	-0.12544	0.972892	0.789098	1.05087	1.03143	1.03325	1.60779	-0.695606	0.774684	-0.183043	1.41158	2.49101	0.0288523
	cluster 2	Ap4m1	-0.637542	-0.64848	0.671816	-0.432815	0.899976	-0.848861	0.273382	-1.26624	1.20736	-0.702941	-1.45834	-0.389379	0.147971	-0.499621	-0.59665	-0.657019	-0.594993	-0.538803	-0.926671	-0.680881	1.42473	1.14697	1.66309	-1.1525	-0.212083	1.68385	1.27174	-0.934707	0.961777	1.82587	2.46492	0.0299985
	cluster 2	MGI:1915868	0.231889	-0.64749	-2.12905	-0.710282	-0.637816	0.295445	-1.07307	-0.382752	1.08657	0.347438	-0.777952	-0.447498	0.0573634	-0.386901	-1.13423	-0.627192	0.225276	-1.20398	0.311368	-0.772656	1.41687	0.00950117	1.12217	-0.347582	1.85079	0.282339	1.5534	-0.316475	0.347505	2.457	2.66321	0.021988
	cluster 2	Eps15	0.615517	-0.568541	-1.1092	-0.256349	-0.303836	-1.54653	-0.875982	-1.04366	0.709558	-1.0783	0.218723	0.120788	0.95417	-0.726408	-0.678836	-0.695111	0.608865	-0.86778	-0.665523	-0.311402	0.929651	1.81064	0.695551	-1.12387	1.36215	1.18884	1.24277	-0.908233	-0.0126087	2.31495	2.18438	0.0459406
	cluster 2	Stat6	0.598434	-0.517249	-1.23284	0.186314	0.278148	-1.31744	-0.741079	-0.902307	-0.475739	-0.883541	-0.591883	1.29226	-0.498094	-0.783331	-0.997618	-1.84149	1.06151	0.00721749	-0.687729	-0.456445	1.07053	0.824293	1.78909	0.428775	0.577292	1.02264	0.64464	0.296537	-0.617791	2.46688	2.7829	0.0184625
	cluster 2	Mphosph6	1.0351	0.775899	-0.437891	-0.924255	0.000575768	-0.773857	-1.9383	-0.494782	0.273883	-0.945687	-0.831149	0.625849	1.17617	-1.72051	-1.32844	-1.11468	-0.0190377	-0.825138	-0.272409	-0.501564	-0.0642909	1.5531	-0.327775	0.397917	1.56104	0.445314	1.7435	1.05728	0.796958	1.07718	2.56645	0.0255248
	cluster 2	Relch	0.188634	-0.255661	-0.584594	-1.23014	-0.635132	-0.0399164	-0.435599	-1.05961	0.363427	-1.09237	-0.779079	0.290598	1.03121	-0.240906	-0.576907	-1.21651	-0.597995	-1.75232	0.126563	-0.411999	1.03801	1.34088	-0.422589	-0.110687	2.96931	0.368705	1.72668	0.805887	0.148144	1.04397	3.10552	0.0113543
	cluster 2	Smg1	0.625062	-0.783553	-1.12241	-0.935357	-0.662883	-0.458981	-0.634792	-0.409196	0.347503	-0.382463	-0.0868634	0.213622	1.01717	-1.03856	-0.615311	-1.17631	-0.52605	-2.35148	1.4226	-0.487265	0.984939	0.477699	1.29177	1.73607	1.63856	1.15251	-0.0921164	1.43156	-0.647939	0.0724713	2.39971	0.0331738
	cluster 2	Serpinb8	-1.109	-0.5273	-0.559398	-0.580533	-0.134073	0.198111	0.111238	-2.53689	0.908248	-0.0900267	-1.95115	0.797882	0.591152	-0.493618	0.00165123	-0.945089	-1.29518	-1.6043	0.511128	-0.0504443	1.07638	0.653966	0.419952	1.04127	0.669562	0.721282	1.84587	0.694915	0.723537	0.910852	2.96304	0.0136358
	cluster 2	Rab11fip5	-0.591609	-1.80838	-0.916319	-1.94812	-0.470743	0.148226	-0.108212	-1.8361	-0.0720551	0.537798	-0.94629	0.578612	0.740983	0.764466	0.49697	0.738596	-2.29763	-0.978448	1.01912	0.323709	0.323819	1.0705	0.602586	0.080626	0.862751	-0.139972	1.26674	0.955	0.576419	1.02695	2.29726	0.0388926
	cluster 2	Polr2j	0.547602	0.0310862	-0.949115	-1.53012	-0.148856	-0.0065065	0.183466	-1.58069	0.485002	-0.534953	-3.05115	0.561434	0.650021	-0.372778	-0.407907	-0.468258	-0.620096	-1.03993	0.410163	-0.60868	1.47548	1.08739	-0.424743	1.02808	1.20892	0.525046	1.25479	0.902215	0.460032	0.933064	2.73634	0.0197968
	cluster 2	Sf3b4	0.687033	-0.604457	-1.74223	-1.84293	-1.34154	0.0137536	-0.299728	-0.808471	-0.137055	-0.535696	-1.75885	1.29365	1.53668	0.274074	0.01821	-0.250824	-0.90072	-0.465055	-1.24328	0.322742	0.890185	1.38477	0.426064	0.178527	1.78955	0.453966	1.28442	0.301371	0.916151	0.1597	2.6574	0.0221119
	cluster 2	Ubtd2	0.406351	-0.506411	-1.39129	-3.21591	-0.117466	0.303447	-0.800415	-0.335045	0.338418	-0.611971	-1.71387	0.948387	0.847313	0.130191	-0.426155	-0.260734	-0.522625	-1.14521	-0.0883412	-0.256253	0.857875	1.50503	0.279935	0.621762	1.27999	0.758829	1.2764	0.752496	0.476142	0.609125	2.86865	0.0162099
	cluster 2	Fam234a	0.738119	0.16517	-2.34543	-1.35155	-1.49367	-0.298585	-0.769428	-0.532289	-0.218564	-0.0352941	-0.676	1.85851	0.668453	-0.394888	-0.747809	-1.05107	-0.26508	-1.03495	-0.204465	-0.30626	0.528508	1.89053	0.565043	0.190015	1.90848	0.532214	1.22894	0.485206	0.318625	0.647512	2.83424	0.0170237
	cluster 2	Notch1	-0.34881	-1.03899	-1.0448	-1.99976	-0.954726	0.0211998	-0.570774	-1.04044	0.210563	0.987591	-1.42191	0.43654	0.912838	0.118391	-0.4297	-1.60406	0.0692354	-0.939666	-1.25004	0.763184	1.09836	1.57569	0.874737	0.84257	1.2499	0.750048	1.42859	0.569267	0.912453	-0.177499	3.40799	0.00704606
	cluster 2	Chmp3	-0.702073	0.0101249	0.336251	-0.741175	-1.28804	-0.601196	0.870531	-1.31027	0.974361	-0.378616	-1.67137	0.941568	0.30904	-0.60505	0.168858	-1.82204	-0.836015	-0.992124	-0.152934	-0.681879	0.899815	1.807	0.724126	0.63729	2.52096	-0.0425441	0.375585	-0.198852	0.686872	0.761802	2.58281	0.0247975
	cluster 2	Rbm10	0.61174	-0.210802	0.800907	-0.685973	-1.25965	-1.18852	-0.32786	-1.74512	0.835485	0.014415	-0.0989443	-0.703551	0.181038	-0.266837	1.24907	-0.182623	-2.18575	-1.85767	-1.43309	0.778096	0.364668	1.40836	0.309497	0.443131	1.26403	0.348226	1.28388	0.929197	0.58401	0.740626	2.15811	0.0476152
	cluster 2	Znf787	-0.161794	-0.234362	-0.746087	-1.30528	-2.46693	-0.480901	-0.035679	-0.251307	0.0137001	-0.524774	-0.980279	1.41832	0.713279	1.02751	-1.4114	0.267348	-1.29819	-0.255531	-0.0844434	-0.684293	0.846705	1.58655	-0.240172	0.908119	2.28673	-0.0757683	1.15795	0.166147	0.644136	0.200698	2.35654	0.0356753
	cluster 2	Spty2d1	-1.72338	0.571926	0.420325	-1.22847	-1.42274	-1.31493	-0.744808	-0.554107	0.685633	-1.30256	0.753397	1.28735	0.534539	0.624698	-0.894852	-1.61722	-0.948897	-1.13153	-0.850228	0.364306	0.694151	1.35323	0.778173	0.78836	1.22659	0.477112	0.857846	0.595631	0.999662	0.720806	3.10958	0.0113543
	cluster 2	Smarcc1	-0.237797	0.602744	-0.385132	-1.27959	-0.871058	-0.534217	-0.00161871	-0.390776	0.196154	-0.65924	-3.19717	0.887057	0.0978297	0.686088	-1.00324	0.0896571	-0.551749	-0.286564	-0.535599	-0.818381	0.765156	1.55595	0.00518072	-0.00428453	2.16828	0.705977	1.14547	0.0216794	0.707355	1.12184	2.51797	0.0274983
	cluster 2	Rab11fip1	-0.133223	-0.0207097	-0.436291	-0.196154	-1.07232	-0.338023	-0.331757	-1.32972	0.216141	-0.616925	-1.41367	1.20687	1.24568	-0.0950506	-0.731615	-0.313559	-1.31981	-1.47424	-0.636315	0.0665228	1.00115	2.65078	-0.171645	0.048238	2.39936	0.0977712	1.05502	-0.0715721	0.293083	0.421992	2.17288	0.0467166
	cluster 2	Pcnt	0.0734796	0.250199	0.16093	-2.01831	-1.1855	0.287642	0.169423	-0.700781	-0.0309666	-0.19099	-1.43908	0.980239	1.18539	-0.280829	-0.631113	0.273296	-2.19806	-1.29265	-0.806098	-1.2383	0.795403	1.4293	-0.00913557	0.897117	1.46901	0.846436	1.13806	0.529158	0.799283	0.73744	2.93889	0.0142224
	cluster 2	Ppp6r2	-0.174637	0.260976	0.0265024	-1.27376	0.0248918	0.0842174	0.198857	-0.899512	0.347891	0.461955	-2.26157	0.419914	1.75658	-0.66726	-0.981922	-1.15937	-2.03319	-0.723575	0.10057	-0.625353	0.568953	2.42155	-0.258974	0.168552	0.761084	0.656938	1.29162	0.741386	0.167793	0.598889	2.16922	0.0469097
	cluster 2	Dnah5	-0.72328	-0.435829	-1.03805	-1.03151	-1.32185	-0.0286502	-0.0186662	-0.678253	1.42736	-0.189405	-0.955044	-0.729578	0.397644	-0.432918	-1.14069	-1.30617	0.585678	-0.934686	-1.03538	-0.0738457	0.289092	0.79311	0.131234	0.932948	0.261311	0.956732	1.81163	1.55243	0.420758	2.51385	3.91706	0.00294054
	cluster 2	Angptl8	-0.661005	-1.16585	-0.656848	-1.25237	-0.812392	-1.19321	-0.532932	-1.0265	0.772198	-0.833498	-1.01186	0.767006	1.45786	-0.461794	-0.905943	0.145569	-0.56838	-0.560198	-0.659521	-0.0845077	-0.721646	0.976092	0.542233	0.777797	0.955717	1.64439	1.45846	0.965236	0.305411	2.34049	3.9916	0.00260401
	cluster 2	Cdkn2aip	-0.0870713	-0.942448	-0.545327	-0.688233	-0.497039	-0.7224	-0.970576	-0.410975	0.525493	-1.09654	-1.53213	0.370447	-0.149781	-1.22743	-1.26135	-1.1404	0.0425249	-1.40148	-0.13901	0.988839	1.11504	0.155371	1.1575	0.562661	1.44961	0.594707	1.77395	1.43285	1.45285	1.19034	5.56335	0.000238666
	cluster 2	Smug1	0.104976	-0.465855	-1.437	-0.46959	-0.374336	0.25949	-0.230136	-0.872948	0.162373	-0.184211	-0.991923	-0.752066	-0.152419	-2.49492	-0.924747	-0.0424691	1.26184	-0.171482	-0.954493	-0.381395	0.843268	0.817939	0.053094	0.955224	0.196796	1.22411	0.945531	0.998392	0.194226	2.88273	3.36786	0.00756882
	cluster 2	Mre11	0.240821	-1.97358	-0.980005	0.566738	-1.19835	0.400147	0.425882	0.202761	0.397355	-0.165212	-1.0143	-1.59726	0.16374	-0.210445	-1.74308	0.0312858	0.268145	-0.493706	-1.65986	-0.305143	0.698134	0.968346	1.08932	0.842985	1.46039	1.3505	1.15062	-0.931025	0.555816	1.45898	3.20427	0.00982316
	cluster 2	Abtb1	0.554371	-0.836299	1.01031	-0.45259	-0.528206	-0.507749	-0.383269	-0.610316	-0.624434	-0.491	-0.391741	-1.03346	-0.357281	-0.212733	-0.510393	-1.15972	-0.489974	-0.396627	-0.60475	-0.831395	-0.969671	0.816011	1.41264	1.26917	-0.558466	-0.628102	2.39088	1.95422	1.31516	1.8554	3.21958	0.00962358
	cluster 2	Serpina3n	-0.644805	-0.299721	-0.218567	-0.80449	-1.50395	-0.603755	-0.834443	-0.800531	0.723643	0.778553	-0.88116	-0.0385157	-0.766908	-1.57348	-1.73023	-0.633807	1.29187	0.653954	-0.832601	0.703985	-0.273219	0.756819	1.05233	-0.0769259	0.677918	0.644832	2.03173	-0.0683024	1.44931	1.82047	2.37036	0.0349084
	cluster 2	Zfyve19	-0.0812045	0.654268	-2.00678	-1.04816	-1.21134	-1.89062	-0.309666	-0.298544	1.28474	-1.21955	-0.863157	0.146486	-0.186276	-1.43231	-0.394111	-1.23841	1.04526	-0.076323	0.0552056	-0.00930351	0.125898	1.00656	0.8641	0.470352	1.29139	0.813701	1.14193	0.996578	1.207	1.1623	3.43935	0.00671356
	cluster 2	Pag1	0.814764	0.126856	-0.658451	-1.67544	-0.693376	0.352306	-0.257157	-1.61206	0.849625	-0.408918	-1.23675	0.754971	1.13614	-1.41893	-0.474775	-1.23408	0.561625	-1.28736	-0.909667	-0.721567	0.378803	1.609	0.357574	1.00115	1.28964	0.859284	1.16542	0.648375	1.38354	-0.700526	2.39362	0.0335127
	cluster 2	Nckap5	0.152026	-1.02176	-0.247484	-0.868604	-0.196257	-1.52369	0.864492	-0.81489	1.28777	-0.267624	-0.433648	-0.408081	-1.52468	-0.654802	-1.98003	-0.815147	-1.04544	-0.571206	0.436144	0.997402	0.606338	1.48463	0.635942	0.856606	1.34124	1.26678	1.39502	-0.744428	0.677129	1.11626	3.04622	0.0123609
	cluster 2	Sub1	-0.277634	0.148239	-1.00305	-0.348509	-2.10747	-0.501141	0.209297	-1.13067	0.844868	0.202908	-1.2178	0.380048	0.161938	-0.22902	-1.39236	-0.81784	0.205322	-1.82433	-0.0647409	-0.49501	-0.41404	1.29679	0.538222	0.622723	2.31063	0.920826	1.01962	0.84621	1.48134	0.634642	3.46563	0.00642959
	cluster 2	Uchl1	-1.41933	0.519108	-1.03151	-0.129844	-0.536272	-1.29704	-0.63633	-0.342161	1.05195	-0.380078	-0.814719	-0.299669	0.367359	-0.944393	-1.39294	0.245814	0.227822	-0.474428	-1.53827	-1.265	2.52947	0.634808	0.860973	1.33543	0.552068	1.09453	0.941135	0.675969	1.29062	0.174929	4.44534	0.00133963
	cluster 2	Igkv3-5	-0.947078	0.499844	-0.516632	-1.08583	-1.33869	-1.47213	0.258968	-1.52457	0.557966	-0.878457	-1.59643	0.240463	-0.376625	-0.591993	-1.00997	0.465515	1.1055	-0.239943	-1.16298	0.282127	1.41473	1.2857	0.521099	1.80992	1.45824	0.502105	0.875337	0.713933	1.00299	-0.253117	3.74691	0.00401396
	cluster 2	1700029H14Rik	0.517137	0.742238	0.374924	-1.46421	-1.53931	-1.56436	0.653703	-1.36398	-0.00538514	0.716985	-1.08204	0.541445	0.455689	-1.69824	0.415193	-1.43675	-0.994333	-0.992967	-1.36383	0.768174	0.882032	0.890581	0.820026	0.818439	1.06474	0.854454	0.830582	0.869025	0.585086	0.704952	2.69435	0.0211703
	cluster 2	Znf207	-0.106522	-0.257276	-1.84626	-2.01255	-0.749146	-0.479219	-0.549243	-0.68994	0.82117	-0.683625	-1.14401	-0.513801	-0.321801	0.343601	-0.350248	-0.33716	-0.470316	-0.588023	-0.690358	-0.575102	1.70978	1.6985	1.34835	1.51113	1.14416	0.582437	1.40399	1.29891	0.302952	0.199619	6.2406	8.25185e-05
	cluster 2	Trir	-0.0791601	-0.173872	-1.68251	-0.753706	-0.645226	-0.767441	-0.593291	-0.600979	0.823753	-0.977645	-0.917858	-0.756708	1.30631	-0.541071	-0.21347	1.29501	-0.655616	-0.822522	-0.974313	-0.906189	1.09031	1.80958	0.939601	1.11173	1.74418	-0.0802993	1.49412	-0.734733	1.33766	-0.0756452	2.94282	0.0141485
	cluster 2	Nhp2	0.463997	-0.300358	-1.14807	-1.76592	-1.51162	-0.480583	-0.512318	-0.938161	0.860337	-1.59506	0.0775454	1.11697	0.169253	0.30937	-0.537985	-0.149924	-1.35088	-1.51064	-0.42001	-0.373958	1.48131	1.69174	0.525996	1.09921	1.36095	0.619505	1.21723	0.770404	0.372685	0.458976	4.15543	0.00209162
	cluster 2	Gnl3	-0.423517	-0.303483	-3.40047	-1.76706	-1.00592	0.0750403	-0.202374	-0.492549	0.449946	0.651318	-0.840268	0.386764	0.171453	-0.12002	-0.982545	0.150959	-0.100628	-0.304132	0.193653	-0.976624	1.25077	0.798185	1.24403	1.34895	0.928607	1.30203	0.654546	0.400669	0.48571	0.42696	3.3142	0.00820539
	cluster 2	Nup43	0.365171	0.961969	-1.09333	-0.234373	-0.679183	0.398704	-0.82516	0.162949	1.229	-0.548574	-1.49406	0.132732	-1.80326	1.21415	-1.16243	0.293938	-1.69698	-1.42551	-0.609782	-0.480566	0.89355	1.33437	0.556183	0.53609	1.20074	1.12221	1.70889	0.695853	-0.2052	-0.548108	2.56392	0.0255994
	cluster 2	Tmbim1	0.72506	-1.1133	-0.727406	-1.01241	-0.725611	-0.279456	0.310236	-0.498713	0.921447	-1.78235	-0.858344	-0.909075	-0.943903	-1.51179	-0.42711	-0.446208	-0.223477	-0.896258	-0.795847	-0.209201	1.38782	1.72937	0.693497	0.801372	1.39747	1.19601	1.39807	1.13604	0.812258	0.851817	6.83957	2.92176e-05
	cluster 2	Gm6133	-0.562967	-0.951309	-1.2055	-1.06254	-0.970016	-0.337464	-0.637646	-0.829367	1.18631	-0.721124	-0.967672	-0.047664	-0.176832	0.0700235	-0.839933	-0.806579	-0.524533	-0.684384	-0.839129	-1.23226	1.06542	0.606228	0.962208	1.61445	1.73066	1.54227	1.35237	1.1155	0.961985	1.18949	8.42568	1.51554e-06
	cluster 2	Arid4b	-1.02791	0.223319	-2.25707	-0.766969	-0.97393	-0.4986	-0.648374	-1.02658	0.538103	-1.12145	0.197199	0.75825	-1.27895	0.0771236	-0.427284	0.699949	-0.454098	1.37542	-0.880759	-0.371531	1.77205	1.46201	0.852434	0.792277	0.936547	0.95027	1.0545	1.08524	-1.15649	0.115297	3.09976	0.0114383
	cluster 2	Clcc1	0.148292	0.154644	-0.468819	-1.93769	-0.716708	-0.583701	-0.431283	-0.994277	0.49847	-0.852683	-1.98659	-0.53881	0.198851	-0.0701028	-0.454419	-0.471324	-0.187588	-1.78105	-0.126884	-0.149105	1.66957	1.95206	0.558083	1.18169	0.333552	1.10193	1.54127	0.911654	0.91644	0.584539	5.34408	0.000340245
	cluster 2	Dnmbp	-0.533851	0.538326	-1.38633	-0.0814773	-0.139769	-0.507481	-0.0440392	-1.81697	1.14357	-0.0229223	-0.630279	-0.699537	-1.24861	0.754321	-1.63607	-0.449792	-2.13549	0.289409	-0.0487264	0.181324	1.24899	0.75442	0.94513	1.39366	1.04071	1.19012	1.01712	1.23433	0.514709	-0.864795	2.84743	0.0168145
	cluster 2	Tnxb	-1.07855	-0.495539	-2.12207	-1.51902	-0.650657	-0.799883	1.2133	0.314344	0.129988	-0.347362	-0.410034	-0.505177	-0.632959	1.2407	-0.84888	0.104249	-0.014705	-0.591636	-0.394068	-0.274965	1.14718	1.47075	0.377245	0.815923	1.30053	-1.52213	1.9663	1.17631	0.884983	0.065852	2.27082	0.0401365
	cluster 2	Serinc1	-0.489598	-0.415649	-0.627937	-1.14198	0.111598	-1.99909	-0.53104	-0.252842	1.1007	-0.611821	-1.26145	-0.10735	-1.22862	0.319303	0.0127215	0.0556286	0.270695	-0.912409	-1.95665	-0.404783	1.18281	1.04711	1.02488	1.39287	-0.34762	1.43061	1.05225	1.39436	0.536997	1.35631	4.362	0.00152379
	cluster 2	Clic4	-0.957266	-0.881003	-1.17293	-1.73711	-0.653824	-1.12094	-1.08508	-0.632743	0.709645	-1.32764	-0.900441	-0.922785	-0.471537	0.341755	-0.177275	-0.282449	1.32313	-0.238802	-0.166354	-0.551921	1.67611	1.11095	0.992225	1.26959	0.494539	1.19567	1.60909	0.917879	0.671901	0.967617	6.96529	2.79988e-05
	cluster 2	Nemf	-0.855884	0.717947	-0.234943	-1.30221	0.375585	-0.281406	-0.766772	0.176652	1.19756	-1.98619	-1.11644	-0.857273	-0.870092	-0.567416	-0.357842	0.250253	-0.124117	-0.009055	-0.395771	-0.978919	1.5241	0.214828	0.156264	-0.208875	-0.944852	1.92238	1.08494	2.06027	0.548415	1.62886	2.41196	0.0323944
	cluster 2	Ctdp1	-0.435062	0.0241731	-0.72977	-1.28219	0.57754	0.0928078	-0.665168	0.0172921	0.4717	-1.33031	-1.71754	0.00755977	-2.0409	-0.0221393	-0.170297	-1.48702	0.420097	-1.04538	0.572317	-1.17793	0.668839	1.55597	1.06388	0.535918	1.21444	1.21265	1.15942	0.342944	0.595616	1.57054	4.41395	0.00140748
	cluster 2	Heatr5a	-1.26553	-1.64413	0.217258	-1.83827	-0.378761	-1.04448	-0.50162	0.646331	0.345978	-1.35191	-1.48678	0.394601	0.854798	0.0279506	0.407847	0.312645	0.442755	-0.940416	-1.51823	-0.00835126	1.10929	1.01316	1.1153	0.891584	-0.369167	1.87797	0.355954	1.22664	1.03691	0.0706759	3.06604	0.0120802
	cluster 2	Ell	-1.04178	-1.00532	-0.852549	-0.501521	-0.981168	-1.0113	-1.00211	-0.722072	1.50974	-0.376823	0.659923	-0.526702	-1.12579	-0.983346	-0.170537	-0.475503	0.193251	0.0391505	-0.913934	0.650754	1.60899	1.17727	1.19541	1.42126	-1.26541	0.231489	1.87496	1.53602	0.722058	0.135569	3.04451	0.0123832
	cluster 2	Dhx16	-0.508438	-1.40533	-1.55004	-0.347774	-0.224125	-1.01655	-1.25676	0.851959	0.963278	-0.742721	-1.12385	0.0187972	-1.14993	1.12593	-1.19811	-1.33189	1.26853	0.845667	-1.48871	-0.0710406	0.479811	0.871739	1.13836	0.913675	0.237562	0.646723	1.16552	0.995092	0.822068	1.07055	2.68756	0.0213315
	cluster 2	Ppp1r8	-1.37375	-0.864324	-0.38651	-1.9345	-0.73015	-0.801625	-1.6218	-0.0809124	-0.436053	-0.348275	-1.00606	-0.24141	0.834082	0.0842116	-1.22329	-0.0472177	0.701093	-1.23304	1.2836	-0.606002	0.723597	1.13391	0.753825	0.721583	1.25894	1.41852	1.55749	1.08736	0.699874	0.676825	5.49137	0.000270712
	cluster 2	Hbp1	-1.09726	0.0455798	-1.20868	-0.237862	0.40274	-1.65337	-1.02844	0.751441	1.23511	-1.08965	-1.34979	-0.54079	-1.94846	0.65618	-0.58811	1.22109	-0.169058	-0.492247	0.00969116	-1.05446	1.39762	0.877494	0.884825	1.45054	0.136516	0.0139892	1.6585	0.440664	0.419033	0.857139	2.4598	0.0300088
	cluster 2	D17h6s53e	0.547757	-1.7535	-0.861691	-1.19914	-1.19921	-0.861151	-1.73571	-0.691613	0.897756	0.349218	0.825877	1.25218	-0.0876288	0.656123	0.49269	-0.909882	0.462205	-1.19763	-0.936699	-0.940848	1.1315	1.53338	1.09193	0.551914	0.892948	-0.813379	0.822663	0.796158	-0.391238	1.275	2.17777	0.0464436
	cluster 2	Tubb2b	-1.37753	-0.292097	-2.15493	0.691354	-1.885	-0.131925	-0.492261	0.329111	0.566887	-1.32118	0.355464	-0.32816	-1.01443	-0.456075	-1.22035	-0.941843	-0.00245455	0.01319	1.08148	-0.393409	0.715543	1.31029	0.833503	-0.266621	1.31683	0.93137	1.29364	1.29344	1.31959	0.22656	3.33479	0.00788746
	cluster 2	Sharpin	-0.17612	-1.38711	-0.78864	-1.46906	-1.10194	-0.2419	0.347836	-0.767417	0.181253	-0.574352	0.79816	-1.05683	-0.219433	-1.57153	0.778936	-0.453668	-0.926494	-0.0859616	0.117334	-0.312229	0.663087	2.11668	0.245637	0.458164	1.95101	0.615004	1.19545	2.17434	-0.568142	0.0579398	3.26027	0.00895126
	cluster 2	Mepce	0.102084	-0.496597	-1.2692	-0.198348	-1.22111	-1.98605	-1.02183	-0.698416	-0.443534	-0.460049	-0.498334	0.231318	-1.19771	0.986734	-1.14791	-1.13705	-0.14535	0.146926	0.550937	0.242143	0.508439	1.91068	0.586114	-0.239896	1.58033	1.11136	1.44377	1.15916	1.58756	0.0138606	4.54395	0.00114888
	cluster 2	Sfswap	-1.13436	-1.58217	-1.84001	-0.24193	-1.73695	-1.03055	-1.01538	-0.634265	0.939394	-0.965181	-0.0651279	0.770334	0.948943	-0.130614	-1.07177	-0.695332	0.605533	-0.370186	0.647815	0.502027	0.75169	1.51988	0.0273373	0.656642	1.50527	0.496231	1.74101	0.586485	-0.135592	0.950839	4.36734	0.00152379
	cluster 2	Lbr	-1.87309	-1.64526	-1.19587	-0.391207	-0.278087	-0.621337	-0.0399701	-0.141844	-0.491629	0.188991	0.0131221	0.648297	-0.920508	-0.493378	0.24601	-0.0981089	-0.593528	0.811668	1.11711	-1.29717	0.39367	2.72262	1.36893	1.32525	1.51133	0.590222	0.565972	-0.227742	-0.594598	-0.599866	2.2438	0.0419832
	cluster 2	Rbbp6	-1.29261	-0.478074	-1.04183	-0.64774	-0.455454	-0.756062	-1.01458	-0.705457	0.711409	-1.30964	-0.615693	0.925852	-0.68672	-0.847561	-1.30797	-0.721604	0.0779938	-0.0412006	-0.664806	-0.218069	1.40964	1.77851	0.875186	0.74711	1.84381	1.31599	1.31289	0.955638	1.23434	-0.383299	6.16393	9.63127e-05
	cluster 2	Eif2ak3	-1.01792	-1.9448	-1.44698	-0.292856	-0.996843	-0.80976	-0.634105	-0.811411	0.493954	-0.961221	0.146093	0.229171	0.104195	-0.232279	-0.339057	-0.857051	0.603258	-0.214923	-0.207445	-0.820726	1.08892	1.5783	0.582771	0.627044	1.30067	-0.127998	2.51454	1.67708	0.864349	-0.0949696	5.35541	0.000340245
	cluster 2	Brd2	-0.330796	-0.634697	-0.413388	-1.50544	-1.39309	0.68064	-0.408123	-0.9159	0.63052	-1.32841	-0.932003	0.633589	-1.30531	-0.569468	-0.0428583	-0.376365	0.51771	-0.699985	-1.01329	0.342167	1.02698	1.1426	-0.705168	1.25039	2.01777	-0.583057	1.23172	1.09847	1.63785	0.946949	3.328	0.0079907
	cluster 2	Shb	-0.879448	-0.133563	-0.892615	-0.505623	-0.2857	-1.09771	-0.6358	0.6749	-0.919859	-0.488949	-0.351524	-0.596706	-1.45606	-0.348303	-0.490306	-0.400066	0.309852	0.383128	-0.225309	0.274908	1.9819	1.6582	-0.32414	0.20264	2.00451	2.28	1.57655	0.503376	-0.941434	-0.876826	2.48301	0.0292296
	cluster 2	Epb41l1	-0.924093	-0.492793	-0.834024	-1.12132	-0.81629	-0.232959	-0.372465	-0.532991	-0.701874	-0.634937	-0.32957	0.482681	-0.651952	-0.996857	-0.210739	-0.899648	0.830076	-0.64674	-0.374689	-0.83526	1.44718	2.02998	-0.962421	1.5499	1.45137	1.22668	1.69309	-0.557199	0.989042	1.42882	4.86966	0.000681551
	cluster 2	Carmil1	-1.43636	-0.879918	-0.546055	-1.6023	-0.215845	-0.910355	-0.616452	-0.438127	0.0883503	-0.613565	-0.345211	1.6193	0.655847	-1.03854	0.337446	-1.86265	-0.782769	-0.16494	0.022581	-0.889418	1.12247	0.734199	1.11197	1.25149	1.7819	0.871232	0.136879	-0.0555317	1.11592	1.54845	4.267	0.00172539
	cluster 2	Med1	-0.734899	-0.101494	-1.58901	-0.984313	-1.6722	-0.857342	-1.30736	-0.236319	-0.0477279	-1.30925	0.630856	1.20402	0.582487	-1.13945	0.31123	-0.652778	-0.407507	0.135786	-0.342505	-1.17894	0.920051	1.95666	0.768872	0.378006	1.48976	0.092336	1.54636	1.01365	0.853354	0.677657	5.31707	0.000345986
	cluster 2	Crb3	0.202319	-1.26229	0.808357	-1.18579	-0.0928065	-1.43175	-0.410314	-0.0789715	-0.602566	-1.28828	0.49927	0.826393	1.0784	-0.289496	-1.95437	-0.100536	-0.389472	0.396097	-1.39217	-1.50301	1.58054	1.88939	0.498267	0.0459466	1.63389	0.426816	0.970807	0.404527	0.358861	0.361926	2.58209	0.0248023
	cluster 2	Cc2d1a	-1.1234	-0.156711	-0.477361	-0.919423	-1.36336	0.276665	0.169205	-1.19869	-0.429082	0.203088	-1.19771	1.87409	-0.204046	-0.877348	0.018333	0.199888	-0.323145	-1.13507	-0.859145	-1.22948	-0.545216	0.658545	0.78776	0.994171	1.75108	1.18175	0.988761	0.698652	-0.0650804	2.30227	2.98622	0.013421
	cluster 2	Serpini1	0.0993717	-0.982123	-0.957228	-0.409782	-1.75633	-0.330465	-0.848461	-0.455457	0.0119531	-0.570802	-1.1854	0.85129	0.788162	-3.20738	-0.228955	0.331909	-0.171663	0.048369	-0.323489	0.488458	0.499199	1.50225	0.847169	0.89205	1.04645	0.192322	1.11453	0.752761	0.849153	1.11213	3.22932	0.00950912
	cluster 2	Nsg1	-0.839587	-0.974528	-0.797189	-0.904807	-1.29711	-1.09528	-0.218601	-1.07695	-1.12679	-0.540624	-0.394862	1.01876	0.784305	-0.754328	-1.02339	0.360355	0.049125	-0.692065	-0.481603	-0.858153	0.848223	1.55097	0.740597	1.06764	1.75127	-0.268519	1.72141	1.62722	0.970443	0.854063	6.9047	2.89201e-05
	cluster 2	Naaladl2	0.0335135	-0.732921	-0.711561	-0.468349	-0.47697	-0.705233	-0.398847	-0.84216	1.13258	-1.99591	-1.73817	0.351073	0.674652	-0.0211854	0.314607	0.246425	-1.36903	-0.262749	-1.81401	-0.721403	1.15583	1.04117	0.922592	1.0379	0.977672	1.13582	1.06839	0.929413	-0.381017	1.61788	3.70618	0.00434216
	cluster 2	Rtf2	-0.338424	-1.81833	-0.455186	0.849512	-0.0647021	-0.281134	-0.0422017	-0.316272	1.20518	-0.310756	-2.32894	0.260746	0.776047	1.19409	-0.446969	0.0697259	-0.566337	-1.54474	-1.69768	-1.48187	1.30432	0.780892	-0.406516	0.565734	0.889601	0.947792	1.14238	0.696945	0.457962	0.959145	2.16582	0.0470436
	cluster 2	Pecam1	-0.687853	-0.0882464	-0.60383	-0.306833	-1.4343	-0.505991	-0.106059	-0.0316612	0.498451	0.0585173	-3.76441	-0.176101	-0.393487	-0.363082	0.340039	0.202056	-1.45223	-0.0455433	0.440798	-0.246985	1.28804	1.0986	1.09366	1.09152	0.452478	1.18108	0.664067	0.838581	0.565181	0.393542	2.96815	0.0136275
	cluster 2	Pdxdc1	0.00326053	-0.507391	0.1663	0.491883	0.794563	0.120911	0.46955	-0.400393	1.95022	0.188366	-1.80895	-1.00262	-1.39741	-1.21393	-0.21738	-0.792456	-1.10631	-0.841459	-0.843564	-1.77599	0.599502	0.888866	-0.101277	0.560315	0.288909	1.55213	1.2268	0.706754	0.146567	1.85423	6.32406	7.12583e-05
	cluster 2	Mrpl23	-0.979159	0.535366	-1.03881	-0.325561	0.245933	1.33639	0.680968	0.049516	0.685956	0.588133	-2.23358	-0.202674	-0.811879	-1.2007	-0.037558	0.317191	-1.84571	-0.805856	-0.774673	-1.30515	0.518277	1.08569	0.649966	1.24633	-1.18947	1.30632	0.826181	1.27166	0.618915	0.787989	3.60165	0.00513788
	cluster 2	Retreg1	0.0124736	-0.445385	-3.36105	0.217444	-0.878034	0.504074	0.0444122	-0.301564	0.353834	0.0437543	-2.91109	0.226382	0.151142	-0.251698	-0.150611	-0.00520238	-0.460948	-0.0783264	0.133649	-0.734	0.927197	0.942536	0.406402	0.669193	0.291461	0.878767	0.853112	0.931751	1.0574	0.93293	2.27996	0.0397142
	cluster 2	Ncor1	1.31554	0.530162	-1.52887	-0.459014	0.560544	0.648106	-0.109804	-0.102	0.643679	-1.92237	-0.279346	-1.93372	1.58558	0.0522582	-0.460858	-1.82081	-0.423369	-0.528529	-1.24541	-1.37797	0.573355	1.12912	0.414883	0.625817	1.16705	0.445413	0.90039	0.0554862	0.587004	0.957687	2.13641	0.0495813
	cluster 2	Sdhaf1	0.315228	-0.290969	-1.00627	-0.896558	-1.5896	0.968588	0.237909	-0.746849	0.884144	-1.42139	-2.43414	-0.214953	0.727119	1.43838	-0.835007	-0.744009	-0.977628	-0.200018	-0.148138	-0.985752	0.820491	1.347	0.653152	0.776068	1.71949	0.0786207	0.925565	0.501911	0.792543	0.305069	2.30981	0.0381949
	cluster 2	Eepd1	0.258065	-1.4002	0.0866246	0.619557	-1.51139	1.52799	0.7393	0.262315	0.389503	-0.720515	-1.22248	-1.27272	0.553541	-0.0560598	-0.2503	-1.58015	-0.873882	-1.33765	-1.34296	-1.33364	0.374266	1.34499	0.494176	1.09139	0.495989	0.697415	0.534165	1.0947	0.834141	1.5038	4.17386	0.00204254
	cluster 2	Gnptg	0.135477	-0.15556	-2.51056	-0.0917375	-0.435892	0.679291	0.158616	0.0706089	1.35508	-0.0339355	-2.06818	0.126157	0.716203	-1.47274	-0.662332	-0.132113	-0.217267	-2.20316	-0.466261	-0.199457	1.10928	1.06172	-0.227226	1.02706	0.433038	0.564584	1.35569	0.900257	0.261185	0.922187	2.44373	0.0307693
	cluster 2	Asf1a	0.40888	-0.554089	-1.20737	-0.848201	-0.838517	0.532588	0.65888	-0.56004	1.1146	-2.04219	-1.78934	-1.22505	0.278029	-1.47428	-0.165224	-0.649308	-0.50583	-0.759253	-0.109074	-0.114739	1.31972	0.507645	0.871646	1.48516	0.315166	0.894431	1.0737	1.23949	0.855597	1.28696	4.29362	0.00165991
	cluster 2	Pdcl	0.688912	-0.443004	0.848806	-0.419932	-0.140577	0.254378	0.0141199	0.192944	1.11653	-1.02107	-3.04856	-0.310877	0.128034	0.0859452	-1.59938	-1.30854	-1.28936	-0.148002	-0.558017	-0.932706	0.849469	1.52249	1.07669	0.716234	1.49084	0.32564	1.0788	0.339834	0.120404	0.369953	4.02822	0.00248905
	cluster 2	Mdp1	0.362574	-0.306258	1.04092	1.02123	0.993475	0.36397	0.358238	-1.23747	0.548366	0.427798	-1.24489	0.39444	-0.179463	-0.304354	-0.40312	-1.09056	-3.28475	-1.25228	-0.93708	-0.654403	0.705395	1.38973	0.766164	0.57478	1.4201	0.743462	0.585479	-0.359164	-0.0568552	-0.385487	3.19953	0.00988299
	cluster 2	Apbb2	0.684925	-0.793865	0.0349166	-0.486253	0.87647	0.799182	0.578161	0.6035	0.668186	-1.43214	-1.5116	-1.71774	0.162925	0.483205	-0.787674	-1.1643	-0.290195	-0.701617	-0.515939	-1.42103	1.52273	1.3389	1.3681	-1.53281	-0.830833	1.35046	0.546855	0.787218	0.755789	0.624459	2.27412	0.0399718
	cluster 2	Rnf149	-1.79511	0.369036	-0.021042	-1.1443	-0.175233	0.791239	-0.0811551	0.4218	1.1432	-0.199267	-2.56949	-0.875573	0.590774	-0.555139	-1.3753	-1.00807	-0.749131	-0.0645682	-1.366	-0.214043	1.17728	1.27831	0.552002	1.01331	1.03038	0.899791	0.576737	0.447432	0.661216	1.2409	4.11688	0.00218025
	cluster 2	Sf3a2	-0.890864	-0.725098	-0.973168	0.634434	-0.49022	-0.617901	0.310369	-0.925714	-0.0299999	-1.44068	-0.943204	-0.809411	-2.24488	0.671663	0.295416	0.60999	-0.962519	0.209753	-0.081841	0.557516	2.07443	-0.36604	0.953051	0.912849	2.41002	0.747985	0.450667	-0.108361	-0.261154	1.03291	2.33751	0.0366155
	cluster 3	Uba2	-0.436412	-0.743319	-2.7993	-0.0949137	-2.00729	-1.38665	-0.400275	-0.225083	-0.436315	-0.261639	0.961944	0.438511	-0.697724	0.502638	0.437718	0.123654	1.6405	0.732161	1.53438	0.0616749	0.748174	0.29507	-0.0614153	1.42491	-0.656123	1.04153	-0.218735	0.674622	-0.997	0.804707	3.11472	0.0112769
	cluster 3	Cdkl5	0.00774354	-0.0559111	-2.10963	-1.18256	-1.23535	-1.1695	-0.549039	0.756105	-1.84775	-0.00689421	1.06009	-0.107589	-1.22602	0.899347	0.873479	1.15745	1.01857	0.516532	0.619687	0.826349	0.210035	0.463127	0.786588	-1.66458	0.252787	0.726182	0.651239	0.801798	-1.38236	0.910065	2.16438	0.047133
	cluster 3	Serpinb9	-0.404704	-0.435211	-0.929947	-0.396858	-2.24559	-0.381848	-1.02383	0.341268	-1.05432	-1.87845	0.644675	2.01687	0.526633	-0.189952	0.229784	1.82078	1.86438	0.725384	-0.554227	-0.48444	-0.0847175	-0.244879	0.822131	0.671202	0.116349	0.0202301	0.0135028	1.23114	-1.04909	0.31374	3.04751	0.0123504
	cluster 3	Sf3b1	-2.20845	-1.18235	-0.351008	-0.938758	0.138969	-1.18049	-0.767823	-0.360966	-1.78611	-1.16198	1.07332	0.384919	0.562816	2.41454	0.40482	1.1467	-0.222051	0.746206	1.50973	-0.729023	0.683214	-0.260335	0.11321	0.459412	0.662774	0.545755	-0.265921	0.0563785	-0.452204	0.964706	4.50365	0.0012134
	cluster 3	Clasp2	-0.0210154	-1.46033	-1.79381	-0.756934	0.835423	-0.138444	-0.806616	-1.59874	0.617647	0.107238	-0.030647	0.977389	1.58806	1.5534	1.26016	0.712201	-0.052369	-0.187546	1.81454	0.454119	-0.822885	-0.581914	-0.708073	-1.9703	0.451765	0.145583	0.784285	0.135087	-0.905546	0.39827	2.48046	0.0293213
	cluster 3	Tns1	-0.641023	-1.17425	0.182288	-0.217156	-0.284368	-1.7164	-0.513166	-0.915669	-1.15104	-1.7094	2.04189	-0.0282085	1.89963	0.461722	0.253247	0.928832	-1.65903	-0.0368088	0.742214	0.370374	0.615922	1.50652	-0.795494	0.707984	1.16417	0.246297	0.860917	-0.340125	-0.49466	-0.305211	2.51098	0.0278661
	cluster 3	Chd3	-2.04447	-0.934036	-1.53495	-1.00712	0.245007	-0.517939	-0.620133	-0.326896	-0.923651	-0.571012	0.716389	1.3634	1.42464	1.80835	0.66233	0.285242	-1.08515	-0.20793	0.723782	-0.0558047	-0.0896057	0.746318	0.153783	0.0325899	2.27059	-0.0449675	0.725396	0.713931	-1.08682	-0.821258	2.678	0.0215979
	cluster 3	Slc38a2	-1.53973	-0.263649	-0.0674902	-0.462699	-0.301047	-1.24678	-1.17825	-0.689607	-1.22191	-0.791871	0.56354	-0.485126	0.453599	1.75051	1.28226	0.890991	2.42149	1.23254	-1.42997	0.342536	0.018938	0.0219954	0.298918	0.908212	-1.42943	1.02897	-0.687977	0.0386417	-0.0942626	0.636657	2.80033	0.0180489
	cluster 3	Sdcbp	-0.980035	-2.29358	-0.262839	0.51292	-1.44746	0.300453	-0.375718	0.633012	-1.58886	-0.338563	1.54577	-0.242915	1.09569	1.79537	1.20989	1.05239	1.39072	0.386519	0.38991	-0.0283012	-0.41011	-0.793388	0.411128	0.069611	-1.07423	-0.331045	-1.56915	-0.205781	0.599136	0.549466	2.98063	0.0135277
	cluster 3	Yes1	-0.809042	-1.33621	-1.63942	-0.71059	0.220127	-1.43373	-0.852285	-0.686429	-0.0868019	-0.148352	0.663539	1.01217	1.20591	2.77527	-0.745129	0.43173	1.03149	1.47924	0.839357	0.26286	-0.259607	-0.403501	0.159196	0.815818	-1.39831	-0.293305	-0.738629	0.00867626	1.00263	-0.36665	3.80219	0.00369207
	cluster 3	Tex261	-0.419512	-2.66125	-0.864213	-1.28213	0.697148	0.600554	-1.35781	0.221722	-1.13245	0.245236	1.20802	0.926021	0.404041	1.64831	1.35377	-0.506239	1.43864	1.01873	-0.336668	0.739626	-0.488954	-0.647151	0.507451	0.451307	-1.4758	0.204587	0.0855334	-0.868249	-0.0462337	0.335966	2.5264	0.0271603
	cluster 3	Zg16	-2.27356	-1.56681	0.0762021	-0.26113	-0.625493	-0.240116	-1.11468	0.539323	-1.85465	-0.644266	2.01942	1.44109	-0.477847	0.18011	1.13544	1.28489	-0.398643	0.705083	0.103315	0.771986	-0.145338	-0.572531	0.904129	0.484033	-1.49774	0.666626	0.327089	0.660596	0.456106	-0.0826319	2.81734	0.017479
	cluster 3	Prss3	-2.07059	-0.968716	-0.0604935	-1.74138	-1.10602	-0.983826	-1.37767	0.0560961	-1.2169	-0.867831	0.577413	1.79044	-0.169964	0.00550827	0.922853	0.979765	0.957322	0.882771	0.35991	0.739344	-0.209668	0.559374	0.598668	0.43927	-1.0434	0.467464	1.79641	0.632609	0.664519	-0.613269	5.04462	0.000539907
	cluster 3	Col1a1	-0.966466	-1.57049	0.0408562	-0.241061	-0.775516	-0.274912	-1.28111	0.377517	-0.174192	-0.455795	2.0412	1.12599	0.600054	-0.774482	2.47239	1.37376	-0.173894	-0.099076	-0.237302	1.67224	-0.3333	0.327863	-0.755615	-1.3562	-0.406857	-0.348246	-0.602123	1.37569	0.0370546	-0.617979	2.46409	0.0299985
	cluster 3	Col1a2	-1.0388	-1.44826	-0.695777	-0.52022	-1.00333	-0.321574	-1.7744	0.108421	-0.500071	-0.771207	1.74238	1.3893	0.547935	-1.11255	2.02722	1.0286	-0.397997	-0.092888	0.230222	1.77401	0.29879	0.773925	-0.422938	-0.964089	0.46014	0.0289246	-0.367702	1.49913	0.213696	-0.69089	2.96329	0.0136358
	cluster 3	Fgl2	-1.26666	-1.94573	-0.302857	-1.73434	-0.5729	-0.990179	-1.04564	0.705035	-0.900882	-0.997033	0.212957	0.533142	-0.0126358	-0.429407	-0.0596155	0.239696	-0.409524	1.90413	1.5067	0.255416	0.323938	0.273644	0.725069	0.780685	-0.858298	0.791274	1.71686	1.84411	-0.0131128	-0.273855	3.27506	0.00881773
	cluster 3	Klk1	-1.99279	-1.48855	-0.387709	-0.525034	-0.861758	-0.325223	-1.03858	-0.00639665	-1.30698	-1.10857	1.23299	0.838959	0.00973585	-0.653538	0.285333	0.751398	-1.73084	0.220803	1.50997	0.783051	0.593162	-0.0586363	1.13828	0.896317	-0.970515	0.718286	1.51797	1.15058	0.862852	-0.0545527	3.3372	0.0078682
	cluster 3	Sycn	-1.99563	-2.06931	0.528553	-0.326789	-0.321696	-0.105193	-0.491241	0.453827	-2.10658	-0.828903	1.55834	0.545216	-0.0858462	-0.91595	0.652287	0.941729	0.0498865	1.3838	1.37379	0.841043	0.26788	-1.10476	1.25766	0.903367	-0.711246	0.724487	-0.552676	-0.139317	0.439387	-0.166126	2.29227	0.0391085
	cluster 3	Sf3b3	-0.447929	-1.26328	-0.89581	-0.168796	-0.947126	-1.22347	-0.768935	-0.169455	-1.61161	-0.204309	0.981724	-0.690551	-1.26905	0.803748	0.818016	1.3611	1.05328	0.584258	0.871881	-0.0352543	0.41502	-0.613497	0.548973	0.407731	-1.96229	0.89031	-0.333367	0.844679	0.727096	2.29691	2.17092	0.0468199
	cluster 3	Pnliprp2	-2.23163	-1.92783	-0.192359	-0.531857	-1.18082	-0.705845	-1.03421	-0.441844	-1.41989	-0.653498	0.442213	0.412075	-0.217486	0.83231	1.00946	0.990959	0.0893236	0.781623	0.513478	1.20921	1.55584	-0.467662	1.26403	0.591746	-1.42792	0.896393	0.172753	0.282444	0.232054	1.15694	4.76665	0.000800987
	cluster 3	Qsox1	-2.48817	-1.60775	-0.355901	-0.60868	-1.02792	-0.56923	-1.36809	-0.241504	-1.77988	-0.32667	1.11197	0.269675	-0.469849	-0.214915	-0.0833533	0.31644	0.880693	0.730357	0.527325	0.630842	0.600681	-0.405348	1.44307	1.29038	-0.691265	1.39306	0.931464	0.461798	0.413779	1.237	4.97409	0.000576402
	cluster 3	Ctrb1	-1.88289	-2.15305	-0.402544	-0.57248	-0.482514	-1.26126	-1.10468	0.205733	-1.57733	-1.31402	1.2017	-0.173964	0.0347409	0.250184	0.743675	0.762675	1.66046	0.910191	0.528854	0.374789	0.486182	-0.425525	1.79087	1.18586	-0.611556	0.176495	0.130204	0.353287	0.797818	0.368108	5.119	0.000486442
	cluster 3	Add1	-0.526968	-0.659808	-0.354978	-0.827727	-1.40006	-1.88934	-0.607016	0.39521	-0.787385	-1.15249	1.45389	-0.485671	-0.163983	0.0382076	0.0966358	0.523265	2.92213	0.968476	-0.676653	-0.0281584	-1.14494	-0.293784	1.01938	0.698721	-0.483238	0.641071	0.568658	1.19849	-0.258802	1.21687	2.25551	0.0411468
	cluster 3	Hnrnpu	-1.47336	-1.4452	-0.337202	0.369626	-0.79282	-1.39376	-0.805969	0.310386	-1.53392	-0.0837715	1.54041	-0.49539	-0.54343	0.381259	1.50884	1.02808	1.67819	1.00261	0.033587	0.450568	0.265638	-0.74786	0.704533	1.02955	-1.6828	1.07792	-0.459811	0.0517952	-0.802566	1.16487	2.3377	0.0366155
	cluster 3	2210010C04Rik	-1.77153	-1.4627	0.09249	-0.191695	-0.611519	-0.576492	-1.37968	0.817836	-1.85505	-0.549191	1.80205	0.684733	0.457351	0.711798	1.107	1.5226	1.23747	1.35233	0.472214	0.672789	-0.24653	-0.988003	0.127175	0.0389935	-1.87165	0.0199572	0.233309	-0.0692084	0.0831819	0.13997	4.83573	0.000725595
	cluster 3	Sfpq	-1.0395	-0.906149	0.368741	0.102502	-0.374516	-1.65301	-0.747249	-0.393698	-2.52948	-1.08968	1.99115	-0.0353068	0.751925	1.79446	1.09378	1.57044	0.0503945	0.890281	0.875251	1.11172	-0.335018	-0.429004	-0.0756052	-0.358626	0.206109	0.303569	0.420089	-0.598877	-0.522584	-0.442109	5.3474	0.000340245
	cluster 3	Rbm39	-2.08798	-1.2457	-0.681455	1.47998	-0.396462	-1.98376	-0.984841	-0.122691	-1.2516	0.0126441	1.89544	0.562408	0.335254	1.21856	0.437777	0.163296	0.513461	-0.111732	1.58445	1.3209	0.223629	-1.03464	-0.483307	1.00174	-0.188391	-0.0183111	0.408139	0.304411	0.0651899	-0.936424	2.99129	0.013346
	cluster 3	Pnliprp1	-2.31147	-1.37519	-0.170369	-1.02531	-0.81213	-0.697618	-1.17089	0.291183	-1.84706	-0.711468	1.42316	0.538454	-0.0263835	0.758119	1.28285	1.25035	0.436916	1.19872	1.12708	1.11603	0.425276	-0.738657	0.789461	0.57876	-1.05289	0.420161	0.0822551	-0.699824	0.333037	0.587447	5.68717	0.00019821
	cluster 3	Cpa2	-2.49603	-1.34198	-0.198419	-0.0859417	-0.633529	-0.649247	-1.56711	0.132681	-2.33012	-0.86537	1.60249	0.633511	0.209762	0.517856	0.534356	1.03435	1.27284	0.776757	0.575671	0.425639	0.448792	-0.154574	0.479159	1.08012	-1.10024	0.904716	-0.0325114	0.477984	0.432847	-0.0844594	4.89758	0.000659724
	cluster 3	Prss2	-1.58854	-1.95333	-0.0854505	-0.150259	-0.757519	-0.757453	-1.21794	0.545939	-1.85098	-0.742269	1.81769	0.525845	0.882807	1.3445	1.00205	1.24496	1.45381	1.31953	0.651623	0.706471	-0.942235	-0.758031	-0.0349542	-0.326717	-0.62082	-0.133396	0.371668	0.0349914	0.245566	-0.227564	6.78516	3.11693e-05
	cluster 3	Ifrd1	-1.35787	-0.00206103	-0.281704	-1.78762	-0.60652	-0.88711	-0.900395	1.03665	-1.73716	-1.59598	0.85898	0.158016	-0.421999	1.47073	0.285171	-0.206952	0.527504	1.22103	1.20169	1.98978	0.225384	-0.640778	0.370034	0.0255914	1.54915	0.983879	-0.100419	-0.10443	-0.438777	-0.833812	3.03506	0.0125861
	cluster 3	Serpini2	-1.91059	-1.91937	0.0325364	-0.176002	-0.865806	-0.782508	-1.19123	0.576389	-0.879911	-0.824084	1.98827	0.53617	-0.19239	0.540208	1.33163	0.822961	1.09594	1.36226	0.335163	-0.19144	0.0308545	-0.977997	0.402634	0.812017	-1.92231	0.773902	0.0793775	0.186344	0.07785	0.849132	3.17799	0.0101881
	cluster 3	Cela3b	-2.28552	-1.88985	0.0534471	-1.23506	-0.398339	-0.0879147	-1.12691	0.372031	-1.27467	-0.647547	1.17626	0.508637	-0.326273	0.423027	1.25114	1.21387	0.391324	0.606888	1.12048	0.827562	0.673485	-0.720238	1.12474	0.871569	-1.99804	0.592927	-0.0646373	0.304916	0.420243	0.122451	3.34542	0.00779967
	cluster 3	Cela1	-2.0593	-0.790443	-0.646239	-0.903677	-1.0112	-0.917607	-0.983075	-0.35882	-0.886786	-0.23796	1.64322	0.825123	0.376221	0.77283	-0.110273	0.895178	1.25773	1.28748	0.187298	0.995075	0.286878	-0.63542	0.759294	0.788437	-2.3985	0.900857	0.440386	0.703155	0.597938	-0.777795	4.01926	0.00251289
	cluster 3	Ppcs	0.0195986	-1.26263	1.10466	-1.77823	-1.11527	0.487468	-1.90633	-0.667972	-0.509211	-1.72439	0.861194	-0.575876	1.29525	0.976411	0.689284	1.41101	0.30176	0.82375	2.07472	-0.324421	0.640956	-0.11194	0.127362	0.636775	-1.19233	-0.68456	-0.107172	0.343237	0.0934794	0.0734094	2.8235	0.0173252
	cluster 3	Slc1a5	-0.481106	-0.692094	-0.835194	-0.0858308	-1.05686	-1.76051	-1.34537	-1.18417	-0.828206	-1.53096	-0.322168	0.422377	0.50049	-0.903247	0.46994	-0.183479	1.04394	-0.260124	0.291625	0.0839159	0.396438	1.30776	1.05068	1.12081	-0.811702	1.64275	0.515049	0.659346	0.354548	2.42133	5.28674	0.000366933
	cluster 3	Txnip	-1.29387	-1.21584	-1.18304	-1.04046	-0.941141	-1.22222	-1.53428	-1.22615	-1.48085	-1.23696	0.606821	1.13659	0.80931	-0.258774	0.326063	-0.071162	0.455982	0.111089	1.11005	0.442446	0.504397	0.20602	1.0929	1.51022	0.0272916	1.3005	1.11523	-0.23351	0.848785	1.33455	9.67528	1.36484e-07
	cluster 3	Usp33	-0.700572	-0.649704	-1.7548	-0.467756	-0.370836	-0.197206	-1.80854	-1.78363	-1.41309	-1.34982	0.802369	0.089598	0.0671264	0.0778996	0.600566	0.418219	0.395513	0.114881	0.299887	0.353251	1.18923	-0.259779	0.533193	1.74182	-1.19842	0.348065	1.09997	1.04624	1.03931	1.737	5.34589	0.000340245
	cluster 3	Grb10	-1.52302	-1.42523	-1.31147	-0.728667	-0.703049	-1.29777	-1.51003	-1.24304	-1.19917	-1.38059	0.457865	-0.291549	0.1825	-0.00329189	0.785545	0.238689	0.636792	0.684335	1.49222	0.498657	1.08367	-0.0145884	1.16446	1.29047	-0.294073	1.45022	0.513878	0.677169	0.769819	0.999241	9.44873	2.09049e-07
	cluster 3	Aldob	-1.22462	-1.03853	-1.20419	-1.27501	-1.56259	-1.43331	-1.96057	-1.23509	-1.36259	-1.26746	0.969712	0.698946	0.63865	0.684135	0.666407	0.643821	1.00766	0.692666	0.849099	0.396012	0.596684	0.820481	0.460038	0.979459	0.180249	0.499896	0.565292	0.640762	0.665013	0.908992	17.9416	3.69615e-15
	cluster 3	Mat1a	-1.18811	-0.918833	-0.941399	-1.10681	-1.24069	-1.20517	-1.35299	-0.929533	-1.80949	-0.99142	0.766536	0.576665	0.410186	0.506977	1.52524	0.991419	0.714788	0.210171	1.95015	0.624206	0.939537	0.131244	0.487947	0.509106	-1.23781	0.43856	0.0289824	0.802864	0.0773238	1.23035	8.05859	3.32142e-06
	cluster 3	Tango6	-1.11618	-0.655344	0.776053	-1.78963	-1.19355	-1.41198	-1.15233	-1.93152	-0.00937503	-1.24308	0.865605	-1.32621	-1.46642	0.61455	1.01153	0.639892	0.674114	0.582386	0.655626	1.2974	0.835533	0.769207	0.567338	0.392705	0.519669	0.804056	0.382464	0.86274	0.561727	0.483025	4.07923	0.0023109
	cluster 3	Hmgcs2	-2.09564	-0.919911	-0.48319	-2.14325	-0.800844	-1.06062	-0.564858	-0.0130302	-1.96801	-0.626212	0.719567	-0.360647	-0.331738	7.26983e-05	1.41473	0.657701	1.3626	1.40532	0.95432	1.30998	0.759087	-0.364748	0.754725	0.572635	0.177101	0.407025	-0.40646	0.344614	0.6795	0.620177	5.54603	0.000241838
	cluster 3	Por	-1.63965	-1.35293	-0.872432	-1.263	-0.880645	-1.35647	-1.0111	-0.912654	-2.13363	-1.37574	1.06145	0.366034	0.353011	0.744437	1.14394	1.04965	1.09677	1.01933	1.18582	0.88254	0.772935	-0.0348268	0.59344	0.600211	0.118595	0.417044	-0.178103	0.498958	0.412674	0.694342	12.9654	1.74931e-10
	cluster 3	Kdm1a	-0.658569	-1.61639	-1.30468	-0.908281	-0.270934	-0.606017	-1.41449	-1.33021	-1.18361	-1.78366	1.48162	0.220401	0.232721	0.131648	1.3513	0.919712	0.308521	1.33155	1.51942	0.872609	-0.407302	-0.357513	1.12236	-0.379001	-0.633233	0.880524	0.246371	0.686004	0.547465	1.00166	6.86496	2.92176e-05
	cluster 3	Cyp2b10	-0.753911	-0.862105	-1.40972	-2.01233	-0.475583	-1.43336	-1.62437	-0.0953282	-2.2241	-1.67848	0.582848	0.491894	0.125512	0.415077	0.813614	0.414375	0.566724	0.852745	0.936165	0.746299	0.405415	0.260365	0.608503	0.699784	0.698497	0.726299	0.787069	0.545817	1.11777	0.774513	9.98802	7.38075e-08
	cluster 3	Camkk2	-1.86298	-0.347848	-1.65517	0.553648	-0.59378	-0.0634897	-0.378836	-0.658929	-0.584357	-2.23142	0.859913	0.938435	0.0441429	0.734723	1.62726	-1.43428	0.10576	1.82435	0.558806	1.65498	-0.00110874	0.496409	0.982813	0.408674	-0.599816	0.291131	-0.544283	-0.0014676	0.539092	-0.662389	2.79075	0.0182265
	cluster 3	Acox1	-1.07405	-1.22964	-1.81773	-0.514214	-0.607352	-0.409267	-1.29774	-1.3122	-0.430928	-1.27645	0.514361	0.768925	-1.2563	1.04655	1.06243	-0.588316	0.440548	0.354795	0.942789	1.11336	1.39477	-0.456481	0.502877	1.11478	-0.88234	1.13219	1.12592	1.18003	0.964416	-0.50574	4.26021	0.00173993
	cluster 3	Rab9a	-0.780599	-0.641244	-1.14067	-0.755149	-0.143785	0.329087	-0.728904	0.705889	-1.17645	-0.76508	1.27116	1.72197	2.04943	0.128131	0.61049	0.362141	1.42506	-2.09147	0.890625	1.2553	-1.06407	0.293359	-1.28847	-0.686992	0.843475	-0.5311	0.384696	0.295303	-0.268942	-0.503183	2.19215	0.0455216
	cluster 3	Cldn3	-0.781638	-1.07641	-1.00739	0.786905	-0.244681	-1.43722	-0.594702	0.161474	-2.30971	-0.495639	1.71877	0.881498	1.33933	-0.207108	0.884948	0.912907	0.892893	-0.00335702	1.9091	0.691791	-1.84617	0.381103	-0.724436	-0.772346	-0.0468373	-0.0171317	0.294127	-0.23476	0.737428	0.207253	3.65205	0.004752
	cluster 3	Npc2	-0.281755	0.192935	-0.329643	1.00809	0.405816	0.335967	0.581852	-0.0867495	-1.05988	-0.291936	0.56963	1.5382	1.50703	-0.89156	0.168307	1.1083	0.404413	-0.247945	1.70147	0.943094	-0.544016	1.49146	-0.644767	-1.47974	-0.842033	-1.36731	-0.673506	-0.867897	0.0981549	-2.44598	2.46111	0.0299985
	cluster 3	Hnrnpa3	-0.192808	-0.121365	0.239887	0.297323	0.0551175	-0.245515	-1.01088	-1.33016	-1.14906	-0.485988	0.720337	2.02453	2.07673	0.337485	0.133705	1.0831	1.05175	0.114161	0.808838	0.660649	0.0459119	0.648775	-0.440892	-1.03124	1.08574	-1.22074	-0.570438	-0.546535	-0.433866	-2.60455	3.21597	0.00967093
	cluster 3	Epcam	0.410906	-0.355025	0.743289	0.602648	-0.440514	-0.184992	0.137602	-0.563496	-1.62148	-0.394563	-0.706205	2.07346	1.96573	1.35369	0.315279	0.186186	1.26731	0.13438	1.06946	-0.12163	-0.0404398	0.662726	-0.334632	-1.63037	0.650559	-1.01508	-1.34083	-0.891813	0.00970109	-1.94185	2.29905	0.038825
	cluster 3	Ranbp3	-0.0449627	-0.356835	0.538762	0.581065	-0.819535	-0.464182	-0.67849	-0.585558	-2.46648	0.159004	0.722442	1.97721	0.758842	-0.0443437	0.75158	0.662497	1.40251	-0.224064	0.712666	1.1927	0.0310946	1.82917	-1.41403	-0.691893	0.0375375	-1.06112	0.24087	-0.175511	-1.02376	-1.54718	2.2959	0.0389673
	pink	Smarcd2	-0.13303	0.83842	1.69788	0.810682	1.54042	1.08004	0.588925	1.13615	-0.292105	0.97561	-0.597567	-0.76327	-0.889747	-0.556136	0.922116	0.135167	-2.00343	0.493625	-1.0176	-1.73887	0.92396	-1.53983	0.432051	0.469682	-0.667872	0.394974	-0.880147	0.151645	-1.50587	-0.00587304	2.76684	0.0188686
	pink	Mthfsd	1.17304	0.919419	1.47219	-0.72029	1.17611	0.915543	0.648466	1.0537	0.346548	0.836784	-2.20477	-1.07235	-1.2529	-1.21038	0.922373	0.609066	-0.625021	0.0291285	-1.07008	0.35988	1.20026	-0.9128	0.679846	0.563414	-0.793782	0.0434828	-0.753752	-1.48384	0.196003	-1.04528	2.38467	0.0339493
	pink	Pcmtd1	1.04912	0.967458	0.73569	1.0336	0.931047	0.429431	0.668792	0.249149	0.871619	0.993945	0.00447605	0.936359	-0.349868	-0.654878	0.367937	0.240929	-1.38591	0.250016	-0.407132	-0.560353	-0.29514	-0.258218	-0.189755	0.0479441	-0.0704379	0.0612184	0.296216	-3.27087	-0.0520926	-2.6403	2.66435	0.021988
	pink	Grid2ip	-0.519748	1.13948	1.12653	1.24603	0.96055	1.43094	0.98866	-0.75878	-1.07616	1.00736	-0.78874	1.36539	1.38003	-0.742957	1.07228	0.627623	-0.767312	1.47428	-0.542541	-0.874988	0.300116	-0.926342	-0.63738	-0.973256	-1.20697	-0.728605	-1.08033	-1.05225	-0.715536	-0.727375	2.34586	0.0362006
	cluster 4	Cers2	0.943775	0.666624	-0.728854	-1.04285	0.960298	1.31806	1.49958	0.475193	0.93736	0.905659	0.523869	-0.558766	0.545836	1.19339	1.02175	-0.630332	-0.557319	1.42	0.0721854	-0.64358	-0.374764	0.43092	-0.101801	-0.830198	-0.912012	-0.978482	-2.12027	-0.191855	-1.38754	-1.85587	2.80186	0.0180172
	cluster 4	Car10;Ca10	1.35142	0.608062	-0.153207	-0.314973	1.34542	1.63904	1.40496	0.633711	0.941058	0.950741	-1.294	-1.43673	0.2802	1.32164	0.234851	-0.469629	0.505844	-0.526292	0.756799	-0.819283	-0.199124	-1.15238	-1.59067	-1.10442	-0.574109	-0.763687	-0.399701	-1.96355	0.240673	0.547338	3.17263	0.0102416
	cluster 4	Smim8	1.29046	0.98953	0.654823	1.74188	0.702275	0.295243	0.885437	0.917271	1.45087	1.08645	-1.70351	-0.103719	-1.10333	0.70848	-1.254	-0.441856	0.117791	-0.999644	0.0532313	1.01786	0.357758	-1.24354	-1.09854	0.72832	-0.416576	-1.27398	-1.33242	-0.23684	-1.28763	-0.502073	4.43094	0.00137439
	cluster 4	Lyrm9	1.11966	1.18954	0.915068	-0.385937	0.548491	0.685664	0.627552	1.12877	0.548991	0.615774	0.606682	-0.324783	-0.457852	-0.00294368	-0.458044	-0.726866	0.416231	-0.351549	-0.0378552	2.46604	-0.579932	-2.33855	0.338132	-1.30106	-1.0019	-0.744403	-1.62284	-0.969467	-0.866801	0.964182	3.00042	0.013202
	cluster 4	Map2k4	0.00640143	-0.636962	-1.34526	1.1512	0.653011	0.704602	-0.65113	0.00790094	-0.319049	0.250676	1.70982	1.70118	0.345102	1.39588	0.959104	0.579532	-0.052693	0.340198	0.473946	-0.0228979	-1.11362	-2.76688	0.199635	-0.0435033	-1.22862	-0.245984	-1.06395	0.554295	0.0437873	-1.58573	2.72482	0.0202192
	cluster 4	Dut	0.899987	1.52985	1.61473	1.5788	0.745535	1.29791	1.2921	0.381102	-0.309589	-0.0759607	0.503396	0.408548	-0.206582	1.12959	-1.26273	0.565233	-0.882603	0.567739	-0.458532	0.00329099	-0.736509	-0.947258	-1.56764	-1.28337	-1.56685	0.257113	-0.869586	-0.349666	-1.38886	-0.869208	5.03887	0.000542088
	cluster 4	Nudt8	1.31456	1.26667	1.17241	0.384149	1.85604	0.313514	1.23056	0.0868255	0.696251	0.0158204	0.139504	0.492285	-0.0145808	-0.846815	0.160111	-0.0259058	0.339909	-1.14794	0.245578	0.00801598	0.60461	-0.777956	-1.52398	-1.11526	-2.23756	1.17544	-2.00376	-0.39433	-0.693247	-0.720927	3.45073	0.00658724
	cluster 4	Trim36	1.40531	0.797529	1.20807	-1.01889	1.08603	0.639568	1.39098	-0.11899	-1.25696	1.20795	0.867539	-0.971425	-0.599379	-0.488579	0.517167	1.09371	-1.47131	1.05037	1.42552	1.01708	-1.22783	-1.0229	-0.284273	-0.632884	-1.26207	-0.757581	-0.872179	-0.959136	-0.224546	-0.537902	2.32774	0.0370976
	cluster 4	Csl	-1.36	1.57873	1.19065	1.57529	1.66513	0.134443	1.62382	0.151888	-0.749162	1.35552	-0.4803	-0.543334	-1.67986	-0.432347	1.32263	0.645844	0.146699	0.166091	0.656648	0.133268	-0.725592	-1.50512	-0.573139	-1.14366	-0.0890094	-0.398663	-0.794995	-0.217437	-1.01115	-0.642904	2.53483	0.0267517
	cluster 4	Hmgcl	0.742972	-0.354751	0.422577	1.23467	0.757293	1.31791	0.913667	1.29315	0.538884	-0.0741458	0.830214	-1.4275	-0.187569	1.31755	0.454043	0.744099	0.9932	0.76803	-1.1643	-1.0436	-0.578346	-1.44812	-0.703883	-0.266564	-0.0458705	-0.284679	-2.22341	0.200029	-1.83596	-0.889594	2.89512	0.0153778
	cluster 4	Mrps34	-0.541975	1.12456	1.56631	0.792512	1.92155	0.975948	0.724062	0.0975747	0.26869	0.883789	0.146669	-1.60332	-1.68399	0.0452403	0.631117	-0.968641	0.0303947	0.519509	1.45954	-0.069135	0.762306	-0.626673	-0.313338	-0.690281	0.0159258	-0.866341	-1.85611	-0.565029	-0.492874	-1.68798	2.57937	0.0249219
	cluster 4	Scyl1	-0.573001	0.768394	0.676134	0.535469	1.81557	1.83292	0.527402	0.272025	0.995698	1.41255	-0.580714	-0.205998	-2.19194	0.0587921	0.356099	-0.471544	-1.42756	-0.0444848	-0.113544	-0.388321	-0.123941	-0.889664	0.708084	0.0676534	1.33668	-0.831966	-1.55851	-0.229437	0.0894671	-1.82231	2.60269	0.0240409
	cluster 4	Fahd1	0.933248	1.06989	1.17945	0.085005	1.53518	0.989343	1.09519	0.619316	0.585262	0.0159719	0.677931	-1.25983	-0.688574	-0.117242	0.615145	-0.776082	-0.249869	0.682162	0.90624	-0.590786	-0.293557	-0.873886	-1.2781	0.0856937	0.712886	0.133147	-1.02244	-0.859193	-0.802245	-3.10925	3.12339	0.0111301
	cluster 4	Dnajc19	-0.0558994	0.243244	1.2821	1.21297	1.60165	1.01647	0.521065	1.0906	0.250584	0.871003	1.41466	-0.874448	-0.668518	0.0464605	0.152404	-0.0131948	0.248107	0.562924	0.751788	-2.60857	-0.56658	-1.42872	-0.805953	-0.0859127	0.497131	-1.12215	-1.12704	-0.144126	-1.6696	-0.592466	2.96661	0.0136275
	cluster 4	Cyc1	1.04211	1.19134	1.53964	1.10858	1.73091	1.36309	0.432405	0.170065	-0.169183	0.435657	-1.09718	0.847173	0.0616711	-0.0181484	0.455113	-0.151104	-1.83461	0.156615	-0.244319	-0.664678	1.11118	-0.895669	-0.553016	0.424908	-0.357267	-0.86676	-1.74924	-0.329157	-1.39847	-1.74165	3.29968	0.00844029
	cluster 4	Uqcrc1	1.98634	1.0544	0.859658	2.17373	1.62639	1.07915	0.402542	1.05275	-0.228724	0.594709	-0.529805	-0.235916	0.273634	0.531279	0.141402	-0.209646	-1.08261	-0.211361	-0.356512	-0.652279	-0.0322503	-1.21948	-0.370406	-0.159751	-1.18564	-0.464274	-1.63592	-1.6028	-1.37836	-0.220262	6.02352	0.000122006
	cluster 4	Dbt	0.512342	0.960502	1.63942	0.815567	1.2803	1.40448	0.790168	1.37778	0.210378	1.15897	0.529375	-0.518008	-0.523311	0.395523	0.315486	-0.366378	-1.90408	0.299373	-0.0556945	-0.48386	0.134455	-2.03234	-0.528292	-0.232264	-0.510286	-0.781728	-1.91976	-1.01984	-1.26377	0.315498	5.16384	0.000447606
	cluster 4	Bckdk	0.401504	0.792054	0.93174	1.15075	2.17863	1.60506	-0.471571	0.900487	0.43399	1.15908	0.764871	0.0370212	-0.20784	0.525276	-0.60335	-0.367304	-1.50357	0.739923	0.217683	-0.524423	-1.1841	-1.95666	-0.480009	0.216396	-1.56971	-0.370401	-1.75471	-0.43927	-0.416048	-0.205481	4.26598	0.00172539
	cluster 4	Sod2	-0.178812	0.835835	1.66667	1.02988	1.31951	1.14736	1.0143	0.619326	-0.0103217	0.928089	0.478616	0.654815	-1.19558	1.21448	0.136832	-0.623348	-0.312234	-0.194483	0.207564	-0.892993	0.99429	-1.01002	-0.127566	-0.273689	-0.00322387	-0.931765	-2.26504	-1.22799	-1.65232	-1.34818	3.55741	0.00545858
	cluster 4	Dhodh	0.628557	0.431846	0.515694	0.510199	1.68692	1.84314	0.937357	0.112169	1.18787	0.795304	-0.250698	0.555755	-1.58267	-0.375197	-1.62377	-0.908514	0.790117	-0.355323	0.0758563	-0.592297	-0.424954	-1.37534	-2.15128	-0.569739	0.546714	-0.30937	-0.776631	-0.309628	-0.628924	1.61684	2.86882	0.0162099
	cluster 4	Ndufa13	0.13906	-0.271341	1.44978	0.7283	1.84599	1.49514	1.19102	0.295975	0.233362	0.953774	0.185153	0.0540869	-1.13185	-0.0869842	0.321254	-0.116963	0.0565955	0.451951	0.484902	-0.697409	-0.994544	-2.23364	-0.232843	-0.35777	0.506645	-0.593566	-2.51787	-1.00563	-0.986654	0.83407	3.22498	0.00952816
	cluster 4	Dnaja3	0.471672	1.50797	0.933677	0.983453	0.73954	0.413635	1.0915	1.83825	-0.0989157	0.72784	-1.05956	0.13195	-0.484027	1.43353	-0.935145	-0.555448	-0.960043	0.0432096	0.306868	-0.807846	-1.8405	-1.39307	-0.52192	-0.821666	0.876385	-1.24606	-1.81075	0.416602	-0.0865494	0.705417	2.96749	0.0136275
	cluster 4	Cisd1	0.548868	0.774436	1.51702	0.37259	0.66718	2.32516	0.0242966	1.13984	1.07488	1.62932	-0.298487	-0.213062	0.100571	1.0153	-0.994795	-0.899187	0.295557	-0.0700391	-0.954699	-0.615681	-0.869342	-2.13756	-1.32669	-0.802982	-0.50184	-0.306576	-1.34706	-0.00960556	-0.538455	0.401056	4.8761	0.000676809
	cluster 4	Immt	0.402984	1.03914	1.48657	1.47389	1.1065	1.04951	0.683369	2.15764	-0.31996	0.376796	1.59491	0.00824036	-0.340595	0.411491	-0.384223	-0.332088	-0.868215	0.338496	-0.233914	-0.369342	-1.64301	-1.96598	-0.914115	-0.779292	-0.0154346	-1.00305	-0.91924	-1.01889	-0.753027	-0.269159	5.45339	0.000287974
	cluster 4	Lrpprc	0.597459	0.71332	0.98148	1.44485	1.61612	1.22629	0.310075	1.17377	0.581675	0.719634	0.610246	-0.443511	-0.310841	1.43443	0.0143581	-1.08039	-0.0345482	0.36657	-1.34626	-0.895488	-1.58873	-2.15619	-1.01406	-0.590348	0.822499	-0.886046	-1.14015	-0.622658	-0.544089	0.0405269	4.24909	0.00176769
	cluster 4	Clpb	-0.09132	0.581983	1.18617	1.30847	1.30552	1.48708	0.689113	1.60586	0.159584	0.918908	0.425511	-0.624135	0.30929	-0.638058	-0.305235	-1.13516	-0.440478	0.577156	0.827872	-1.07376	-1.30962	-2.90072	-0.109918	-0.181216	-0.542907	0.0414293	-0.980265	-0.737536	-0.823286	0.469676	3.79165	0.00375552
	cluster 4	Idh2	0.53003	0.694334	0.966162	2.06921	1.41922	1.36336	0.758292	1.29289	-0.113669	0.64305	1.08607	-0.371693	0.0617617	0.725662	-0.561241	-0.499144	-0.23661	-0.3875	-0.802452	-0.766054	-0.90953	-2.51791	-0.239724	-0.0224269	-0.302476	-0.0331735	-1.66742	-0.125128	-1.47632	-0.577579	4.59822	0.00107228
	cluster 4	Fh	-0.0710305	0.451934	1.70127	1.04575	1.34843	1.92106	1.04203	1.01184	0.415649	0.749048	0.752444	-1.05804	-1.37681	-0.14286	-0.170929	-0.304856	0.369891	0.201743	-0.26917	-0.861899	-0.732184	-2.0539	-0.0432445	-0.485223	1.13814	-0.987902	-1.56595	-1.03773	-0.970213	-0.0172898	4.11615	0.00218025
	cluster 4	Ndufa4	0.243066	0.395543	0.905111	1.66925	1.41414	1.75963	0.768568	2.10209	0.668695	0.577758	0.668861	-1.17271	-1.14454	-1.16666	-0.883774	-0.359752	-0.0400459	-0.195127	0.628373	-0.873023	-0.827409	-1.23552	-0.482	-0.872807	0.129738	-0.0862674	-1.69497	0.639298	-0.79406	-0.741456	5.00557	0.000559621
	cluster 4	Rps24	0.194432	-0.395921	0.784416	0.697365	0.788979	0.710935	0.329991	0.416767	0.00913049	0.280495	0.875237	0.443959	-0.549361	-0.0144373	0.689455	0.520634	0.0799037	0.889483	0.540579	0.399945	-0.117689	-0.691986	0.199924	0.129327	-0.564412	-1.28631	-0.856042	-0.0151317	-0.0517647	-4.4379	2.14199	0.0490518
	cluster 4	Ins1	-0.162707	0.602591	0.128166	-0.539111	0.742325	0.535385	0.513597	0.224575	0.439872	0.292274	0.964407	-1.44146	0.178286	0.8661	0.110189	2.00018	0.229273	0.678811	0.524692	1.7583	-0.933361	-1.12394	-1.18953	0.0472619	0.048088	-0.927341	-0.608172	0.34146	-1.42784	-2.87237	3.02546	0.0126286
	cluster 4	Otulin	1.09538	-0.252555	1.55698	0.532763	0.340924	-0.0311225	0.511493	0.709999	-0.529454	0.104267	0.246074	-1.05599	0.41744	1.17921	1.53488	1.53981	-0.653419	0.652237	0.717941	0.721743	-1.00321	-0.476812	0.0538358	-0.609916	-0.933613	-0.629665	-1.81031	-0.0155942	-1.37058	-2.54272	3.54602	0.00555477
	cluster 4	Pxn	1.09371	0.538942	0.725904	0.631011	0.256368	0.533726	1.14024	-0.427437	-0.557109	0.788751	0.550418	-0.422522	0.486769	1.0971	0.851108	0.334338	1.0742	-1.01445	-0.543355	0.477694	-0.0936991	-0.330149	-0.853466	-0.982111	-0.0334857	-1.21784	0.238071	0.894129	-2.12134	-3.11551	2.13964	0.0492659
	cluster 4	Nfat5	0.152015	-0.118323	1.76869	0.948144	0.267266	0.218479	-0.278382	1.48552	-0.498466	1.44118	0.123812	-0.127404	-0.0237292	1.17097	0.626028	0.183312	1.11327	0.561639	0.565429	0.291669	-0.499824	-0.64003	-0.515411	-0.760155	-1.21452	-0.57432	-0.88733	-0.509858	-0.920718	-3.34895	4.12751	0.00218025
	cluster 4	Sdf2l1	1.1836	0.598031	1.54706	1.35173	1.26917	1.01408	1.0312	-0.367186	-0.262293	0.447571	0.346761	0.410346	0.0235788	-1.80446	1.09068	-0.297388	-1.68275	-0.143989	0.903001	-0.0974649	0.535865	0.0609738	-0.867457	-0.733211	-0.70195	-0.652471	-0.785476	-0.336628	-0.436327	-2.64458	2.65648	0.0221119
	cluster 4	Ank2	0.296624	-0.0178533	-0.413182	2.12536	0.547569	1.26576	0.839155	0.800029	-0.806738	0.406089	0.331414	1.4359	0.885228	0.357952	0.613809	0.545594	-0.720601	-0.0356538	0.592587	0.0668468	-0.223395	-0.110419	-0.445469	-1.03155	0.462136	-2.16215	-1.98027	-0.711547	-0.889366	-2.02386	3.31059	0.0082524
	cluster 4	Tmx3	-0.801578	1.47204	0.216235	-0.11149	-0.375815	0.178079	1.88628	0.0428212	-0.00166299	0.289008	-0.179933	1.44827	1.02701	-0.502437	1.09544	0.568763	1.41713	0.887181	0.179707	-0.844762	-1.53939	-0.741866	-0.0300627	-1.19026	-0.0999174	0.035835	-1.27833	0.126487	-0.407215	-2.76556	2.35812	0.0356665
	cluster 4	Cox6a1	0.962468	0.671443	0.85577	0.618596	0.954728	0.665944	0.821984	-0.0184477	-0.139393	0.605949	-0.175348	0.963824	0.386861	0.545761	0.16125	0.189136	0.277641	-0.372047	0.0836924	0.17671	0.0155667	0.630261	-0.969562	-0.651997	0.349526	-1.59711	-0.537788	-0.859829	-0.5398	-4.07579	2.75837	0.0191372
	cluster 4	Rpl31	0.0505385	0.167017	1.17228	0.756682	0.590331	0.878132	0.776205	0.425148	0.161458	0.809338	-0.135279	0.890446	0.302672	0.395549	0.755302	0.0575984	-0.521126	0.773975	0.502071	-0.855054	0.0968778	-0.221726	-0.439615	0.156898	1.01527	-1.41832	-1.95311	-0.775079	-0.88932	-3.52517	2.52374	0.0272774
	cluster 4	Sfxn2	0.682271	0.548038	0.894977	1.0413	1.10983	0.814785	0.44394	1.04604	-0.753742	0.645289	1.61993	0.0930312	-0.527565	-0.0857095	0.231606	-0.256235	0.0550587	0.645886	0.158317	0.203738	-3.25999	-0.824405	0.13381	-0.0445058	-1.0508	-0.747239	-0.541896	0.395407	-0.428473	-2.2427	3.1525	0.0106522
	cluster 4	Bckdha	0.928901	0.341009	1.21989	1.38718	1.11495	1.09719	0.474624	2.15963	-0.1472	0.637439	1.57606	-1.0825	-0.971767	0.216857	-0.58428	-0.0581234	0.248965	0.567113	-0.430072	-0.324602	-1.15298	-1.20566	0.103749	-0.0615716	-1.92916	-0.230235	-0.959249	-0.264935	-1.18037	-1.49084	4.51239	0.00119637
	cluster 4	Fam160a1	-0.153708	0.766145	1.68299	1.02622	0.843545	0.770767	0.532452	0.876062	0.54914	1.20391	0.918015	-1.1466	-1.05811	-0.117745	0.653839	-2.30441	-0.113153	1.24952	-1.64015	-1.21823	-0.411355	-0.364052	-0.526043	0.119245	-0.458824	0.0125479	0.557822	0.0332505	-0.167536	-2.11554	2.46119	0.0299985
	cluster 4	Vta1	0.550139	0.585508	1.19511	1.25081	0.832705	0.300314	0.691098	1.39573	-1.45426	0.623399	1.178	-0.0950672	0.315701	-0.771116	1.40557	0.798053	0.295634	-0.723226	0.136455	0.833299	-2.04743	-0.456929	-0.381635	-0.585919	-1.54357	-0.485659	-0.421121	-0.495315	-0.623619	-2.30265	3.64777	0.00478328
	cluster 4	Iba57	1.1466	0.765601	0.166436	0.268652	1.19894	0.738022	1.05418	1.10508	1.06039	1.18031	0.942172	0.570142	-0.734863	-0.426812	0.332965	0.0251576	0.611233	0.381733	0.121065	0.151005	-1.8539	-2.14761	0.0760196	-1.98465	-0.787004	-0.926988	-1.41753	0.101915	-0.313502	-1.40476	6.41519	6.00765e-05
	cluster 4	Tmem30a	0.574131	0.977162	1.11025	0.180932	0.72502	0.920999	0.6175	1.54788	-0.91651	0.734976	0.521695	0.0210011	-0.394799	-0.110234	0.456026	0.654894	0.63333	0.259505	0.946206	0.544748	-1.69153	-1.47329	1.06652	-1.17983	-1.00882	-0.410262	-0.416854	-1.1788	-1.15549	-2.55636	4.4596	0.0013039
	cluster 4	Arhgap30	0.607213	0.809373	0.931029	0.54785	1.03778	0.916506	0.776651	0.217589	-0.117108	0.904191	-0.482564	0.905163	0.726284	-1.30841	1.16383	1.05085	-1.13124	0.623574	0.856264	-1.91278	-1.51407	-1.40001	0.461821	-0.130584	-1.08945	-1.60589	-0.620253	0.650999	-0.310596	-1.56401	2.32497	0.0371989
	cluster 4	Uqcr11	0.635644	0.54129	0.941412	0.58531	0.943415	0.855691	0.552589	0.971575	-0.0780201	0.682114	0.78952	0.691188	-0.14449	0.242309	0.544641	0.275588	-2.65808	0.6134	0.184623	0.134927	-2.52181	-0.607262	-0.261757	-0.0263417	-0.406852	-0.330306	-0.391877	0.13554	-0.171771	-2.72221	2.41116	0.0323944
	cluster 4	Atxn2	-0.16997	0.510324	0.774908	-0.81085	0.668149	0.201361	-0.198475	0.136329	-2.1573	-1.20615	1.35279	1.18721	1.05181	1.77436	0.613134	0.33406	0.698328	0.827999	0.068523	1.18707	0.645008	-0.179657	-0.333325	-1.41847	-0.335061	-0.621453	-0.314796	-0.804973	-1.31914	-2.16174	3.65889	0.00470885
	cluster 4	Ang	0.0502711	0.364659	0.377949	-2.7317	0.23153	0.389242	0.342164	0.962086	-2.59542	0.270691	1.45403	0.614847	0.610751	0.853714	0.0715047	1.01655	0.971746	0.742441	1.01319	0.866848	-0.27474	-0.645848	-0.265129	-0.333605	-1.14725	-0.0300277	-1.26038	-0.119208	-1.10104	-0.699877	2.7155	0.0203289
	cluster 4	Kif1a	0.788791	-0.615291	0.895877	-0.982231	-0.186004	0.206242	0.55774	0.553301	-1.3143	-1.07051	1.01164	0.588548	0.260576	0.678139	1.05961	0.981401	1.22485	0.972484	0.948365	-0.221124	-1.44704	0.450253	0.549816	-1.57461	-1.62565	0.77997	0.851765	-1.42374	-1.48593	-1.41294	2.41321	0.0323944
	cluster 4	Itpr1	0.0429716	-0.727275	0.67545	-1.1161	1.57336	0.508853	1.00241	0.697064	-1.08947	0.233199	0.718166	0.151979	0.10451	0.815539	1.55125	0.100433	0.592182	0.834997	1.64001	-0.298923	-0.56213	-0.29378	-0.721046	-0.572464	-1.70079	0.0145949	-0.39151	-1.11155	-2.87567	0.20374	2.66661	0.021988
	cluster 4	Dgkz	-0.657332	0.752862	1.82255	-0.111238	0.829157	0.172631	0.157553	0.849565	-1.26626	-0.00827616	1.21431	1.07262	1.30863	0.597139	0.719957	0.400181	0.530886	0.740345	-0.470363	0.739702	0.259637	-2.44577	-0.662575	-0.227531	-1.59017	-1.77658	-0.623601	-0.574321	-0.605375	-1.14832	3.9314	0.00286659
	cluster 4	Cel	-2.11205	-0.971874	1.00992	0.680023	0.344453	0.493172	-1.14347	0.778681	-1.24246	0.305301	1.72775	0.117804	0.566794	0.408347	1.00393	-0.363898	1.62094	0.918707	0.760062	1.28705	-0.413493	-0.901653	0.272301	-1.09481	-1.01533	-1.48966	-0.469698	-0.415698	0.604316	-1.26547	2.68397	0.0214048
	cluster 4	Gpx7	-1.70892	0.955524	1.02353	0.809302	0.969026	0.84911	0.853343	0.862687	-1.38731	0.918926	0.974683	-0.495846	0.665679	0.579273	0.996789	-0.957796	0.981686	0.91387	-0.790433	0.908883	-0.244347	-0.789648	-0.981607	-1.43746	-0.876902	-1.58728	-1.52747	-0.635085	0.660636	-0.502854	2.30306	0.0386532
	cluster 4	Try5;Try4	-1.7609	-0.851676	0.424459	0.17655	-0.299788	-0.571969	-0.897203	0.111047	-1.88756	-0.383349	1.04719	1.21416	0.136383	0.247099	1.26367	1.32601	1.06128	1.23512	0.871853	1.10754	0.000976155	0.060495	0.0835643	-0.122127	-1.36015	-0.0518359	0.295304	0.00250742	0.233231	-2.71188	3.80597	0.00367337
	cluster 4	Dpp7	-0.522326	-1.05745	-0.29848	0.365703	-0.0439487	-0.341602	-0.430807	0.543386	-0.794792	-0.64732	1.68072	0.336009	0.0395127	0.719165	1.2883	1.95086	0.422705	0.400961	0.256371	0.992335	-1.89483	-0.862217	-0.0685105	0.469967	-1.37612	0.192462	0.322502	1.03609	0.104429	-2.78307	2.4616	0.0299985
	cluster 4	Wdpcp	-0.894657	-0.622572	1.38116	-0.305019	-0.45534	-0.59955	-0.960257	-0.340315	-0.555573	1.11474	1.67912	0.958812	-0.681805	0.545298	1.52436	1.32492	0.689656	1.55242	1.40423	1.46806	-0.755165	-0.771536	-0.941182	-0.958091	-0.848961	-0.988211	-0.706747	-0.51761	-1.10933	-0.630849	5.80301	0.000164046
	cluster 4	Cpa1	-1.06246	-0.963471	1.06925	0.757942	0.388961	0.189	-0.744951	1.03857	-1.58452	-0.0211218	1.75259	0.262668	-0.323262	1.09917	0.684201	1.06063	1.19121	1.37711	0.333968	0.373701	-0.812413	-1.36644	-0.131738	-0.12628	-2.31314	0.255797	-0.290802	-0.787275	0.28079	-1.58769	2.77086	0.0187862
	cluster 4	Exoc8	-0.666157	-0.0180659	0.2675	1.17963	0.191379	0.979831	-0.153458	-0.496063	-1.53533	-0.243995	0.77898	1.2365	-0.852486	0.839684	1.14983	2.07472	1.20945	0.216356	0.645513	0.303865	-0.180164	-2.81493	-0.877164	-0.758399	-0.832451	-0.149627	-0.486279	0.643989	-0.539994	-1.11266	2.74949	0.0193981
	cluster 4	Mat2a	-0.762608	-0.562274	-0.0998615	0.157788	-0.261816	-0.800681	-0.628852	0.373866	-2.09905	-1.22683	1.24442	-0.573922	-0.615134	0.580898	1.05717	1.07322	1.58314	0.641132	2.20943	1.36999	-0.0346441	-0.798993	0.849808	0.482467	-1.67237	0.184417	-0.940264	0.170216	0.110164	-1.01084	2.97674	0.0135807
	cluster 4	Cela2a	-1.36566	-0.800869	0.72969	0.19992	0.159076	0.0912147	-0.529472	0.326223	-1.87304	-0.0247825	1.84009	1.059	-0.0935785	0.812356	1.42088	1.61486	0.062598	1.0906	0.742706	0.540144	-0.0787697	-1.45683	0.394007	0.00238891	-2.34349	-0.128487	-1.02721	-0.421548	0.113652	-1.05566	3.4204	0.00690136
	cluster 4	Cpb1	-0.97892	-0.66433	0.759288	0.561429	-1.6304	0.380915	-1.65167	0.917263	-1.23973	-1.2192	2.25369	1.33744	0.173752	-0.263981	1.66494	0.452564	0.206604	1.71889	0.187652	0.183056	0.347701	-1.24015	0.982168	-0.398742	-0.707045	-0.547786	-0.453739	-0.617544	-0.249287	-0.264832	2.33495	0.0367106
	cluster 4	Amy2	-1.35673	-1.29466	0.95728	0.357503	-0.558558	0.0836046	-0.863572	-1.02954	-1.51283	-0.383932	0.907646	1.33926	0.227281	1.7019	1.06638	0.830528	1.42371	0.923492	0.416698	0.539936	0.453441	-0.640623	0.294	0.37894	-1.09522	0.162534	-0.46475	0.0404946	-0.304511	-2.5997	3.61847	0.0050019
	cluster 4	Gstm7	-0.0662781	-0.715911	0.613505	1.19816	0.697763	0.375504	-0.134258	0.448816	-1.17422	-0.505127	1.74428	-0.0964889	1.21161	0.508947	-0.197821	0.333866	1.36658	1.40666	0.368264	0.304384	0.166289	-0.937847	-0.0065371	0.101813	0.100144	-0.142299	-2.81506	-0.819579	-1.46739	-1.86774	2.7301	0.0200499
	cluster 4	Exosc1	-1.46135	-0.891409	0.463159	0.837455	-0.0355253	0.148391	-0.201782	0.593775	-0.930675	0.281898	1.532	0.753932	0.892298	-0.165424	1.17971	0.942232	0.727525	0.72255	0.62635	1.01566	0.228911	-0.351878	0.294442	-0.502843	-1.3453	-0.442066	-2.99403	0.232427	-0.224757	-1.92568	3.08128	0.0117686
	cluster 4	Tgfbi	-1.09388	0.243624	-0.688423	0.996992	-0.734968	0.834098	-0.184205	1.26971	-1.50039	0.755828	2.29576	0.187374	1.16964	1.75266	0.953378	-0.551368	-0.0670928	0.746175	0.467001	0.0587683	-1.05173	-1.10157	-1.06533	-0.354442	0.475938	-1.10426	-1.19994	-0.475482	0.378618	-1.41247	2.38553	0.0339335
	cluster 4	Tmem102	-0.125099	-0.814637	0.312883	0.596202	0.756248	-0.720811	-0.945305	1.09215	-1.30758	0.652469	1.04632	0.63238	0.783504	2.58274	1.22312	-0.376821	-1.12661	1.0284	1.28588	0.316778	-0.0873174	-0.732326	-0.592574	-0.412996	-0.652285	0.00371562	-0.749213	-0.386364	-1.15874	-2.1241	2.55536	0.0258476
	cluster 4	Wdr12	-0.0547133	1.11162	0.447458	0.629235	1.45769	0.137048	1.10438	-0.111646	-1.15506	0.477057	0.146513	-0.20628	-1.21867	1.8188	1.47693	0.824148	-1.36081	0.980199	1.11677	0.678249	-0.127165	-1.41275	-0.750675	-0.103953	-1.07524	-0.138049	-1.44349	-0.512091	-1.10211	-1.6334	2.58289	0.0247975
	cluster 4	Rps13	-0.818511	0.224171	1.15181	0.534705	1.18197	0.803565	0.542374	0.884073	-1.42404	0.534152	1.17634	-0.0661218	-1.05997	1.26037	1.08305	0.7443	-0.336693	1.05889	0.476416	0.103867	-0.917702	-2.09706	0.296361	0.505251	-0.576537	-0.479028	-2.33787	-0.443186	-0.75846	-1.24651	2.40742	0.0326321
	cluster 4	Rpl17	-0.721104	0.132051	0.886857	0.0867489	0.575864	0.549621	0.4822	1.02855	-0.836463	0.25217	1.29321	1.13139	-0.218279	1.70828	0.804115	0.217789	-0.804511	1.18575	1.0246	-0.329742	-0.398095	-2.03149	0.00285858	-0.191593	0.401196	-0.579748	-2.64795	-1.43327	-0.923137	-0.647879	2.9105	0.0149829
	cluster 4	Sun1	-0.172322	0.23684	0.905442	0.254038	1.13375	-0.322937	0.0230236	0.326492	-1.11577	-0.242152	-0.296499	1.35868	-0.21995	0.316905	1.72502	0.992399	-1.30543	1.11637	1.25608	1.34175	-1.26345	0.790893	-0.34763	-1.32024	0.262578	-0.253771	-1.82427	-0.160212	-1.29865	-1.89698	2.29753	0.0388926
	cluster 4	Pcbp2	0.0997154	0.393265	1.56561	0.897588	0.746252	-0.309458	0.367938	0.369166	-1.68973	-0.0700726	0.607756	0.0760925	-0.337526	1.48236	1.20737	0.786148	-0.340241	1.29004	1.05939	0.580891	0.0101695	-0.563388	-0.334448	-0.438633	-0.217794	-0.611551	-2.18171	-2.44063	-1.11042	-0.894144	3.26627	0.00889283
	cluster 4	Mpc2	0.440373	0.153693	0.455655	0.479856	0.88334	0.914413	0.497612	0.94927	-1.15772	0.899337	0.736656	0.294344	0.00137334	0.0190831	0.68065	0.393614	-0.0260285	0.860218	0.886907	0.141486	-1.22231	-0.459166	-0.122684	-0.161753	-0.748935	-0.605322	-0.350738	-4.13701	0.142544	-0.838756	2.7514	0.0193484
	cluster 4	Bcap29	-0.11137	1.05013	1.8304	0.780152	0.198282	-0.199312	-0.789352	0.831563	-1.47575	1.15369	1.17824	-0.867165	0.960509	1.39579	0.813506	1.10658	0.152798	-0.380539	1.07974	0.115505	-1.57099	-1.3935	-0.825996	-0.0800767	-1.69081	-1.20611	-0.192334	-0.283064	-0.80531	-0.775224	3.11041	0.0113543
	cluster 4	Ca4	0.172543	-0.14271	0.402763	0.181024	0.562187	0.311816	-0.186702	1.00287	-0.121281	0.697528	0.73801	0.435404	1.12406	1.04115	0.765324	0.264884	0.832162	-0.787753	1.27075	0.0426844	-1.18592	-1.77252	-0.505817	-0.589256	-3.78086	-0.313216	-0.438564	0.128635	-0.503601	0.354397	2.9669	0.0136275
	cluster 4	B3galnt2	-0.348578	0.420539	0.529403	0.717878	0.452287	0.641655	0.251697	-0.371181	-0.559958	0.631858	1.24107	-0.23683	0.619294	1.09814	1.48629	0.691089	0.531195	0.307939	1.36573	0.320532	-0.937846	-1.416	-0.392219	-0.0695098	-3.20367	-0.230486	-1.85211	-1.05852	-0.472081	-0.157605	4.55118	0.00114888
	cluster 4	Exoc5	-0.000820292	0.266107	1.50515	0.603464	0.370021	0.382476	0.515651	0.105943	-1.05558	-0.459347	-0.239813	-0.719799	1.46997	0.741841	1.56136	-0.48089	0.789723	1.12255	1.48873	1.10814	-1.60424	-1.23764	-0.828527	0.355766	-1.88189	-0.206463	-1.0458	-1.78184	-0.457571	-0.386669	3.64084	0.00482844
	cluster 4	Arap2	0.502053	0.578392	0.610598	0.636203	0.59321	0.329635	0.547299	0.0114667	0.477459	0.482724	-1.87951	0.477872	0.547805	0.770607	0.588031	0.534369	0.709058	0.567137	0.421425	0.522143	0.476496	-2.36605	0.150303	-2.02022	-1.6936	0.358254	0.465964	0.23498	-1.97883	-1.65526	2.41209	0.0323944
	cluster 4	Ndufaf1	0.211087	0.653857	1.38208	1.05259	1.2698	1.3154	-0.222368	1.02742	0.625807	1.07602	-1.36148	-0.661148	-0.869321	-0.724474	-1.05047	-0.869834	1.76803	0.663951	0.446919	0.0567754	0.642488	-1.28039	0.251483	-1.40374	-2.20396	-0.398437	-0.148217	0.235503	-0.86265	-0.622735	2.81962	0.0174186
	cluster 4	Ggact	1.47053	1.15455	1.91137	1.52204	0.556072	0.464701	-0.252478	0.545462	0.578505	1.0379	-0.232249	-0.39511	-0.0568009	-0.52082	-0.471403	-0.53009	0.928249	0.519496	0.298266	-0.0958715	-0.102365	-0.0641294	-0.940483	-0.419132	-2.79631	-0.723877	0.503629	-1.26061	-0.92594	-1.7031	4.36291	0.00152379
	cluster 4	Lypla1	0.138355	0.370277	0.619733	0.454562	1.15803	-0.0404011	-0.11105	1.99998	0.677422	0.14336	0.570354	-0.867972	-0.372975	0.160234	-0.00631529	-0.698768	2.83672	0.824231	0.218117	-0.264047	0.134416	-1.36392	-0.453971	-0.0776233	-2.30749	-0.198445	-0.555763	-0.745036	-0.409808	-1.83222	2.35774	0.0356665
	cluster 4	Pdk2	1.46666	0.34398	-0.103178	1.09306	0.611111	0.282096	-0.328913	2.12964	-0.366271	-0.113025	0.959565	-1.0415	0.0724164	0.169087	0.735209	0.434323	1.26313	0.0821257	0.148967	0.274084	0.210662	-2.18902	0.524329	0.217858	-2.05275	-0.966258	-0.546076	-0.227654	-1.09292	-1.99074	2.49649	0.0286114
	cluster 4	Sel1l	0.722707	0.659087	1.13836	1.66878	0.0126269	-0.370532	0.629112	1.30836	0.458336	-0.74536	0.299503	-1.75497	0.498674	-0.890691	0.760549	-0.385727	1.99756	0.962564	0.831199	0.538501	-0.28539	-1.63979	-0.579108	-0.589151	-1.8092	-1.39256	-0.285804	-0.4381	-0.268658	-1.05089	2.72314	0.0202192
	cluster 4	Scamp2	0.0102314	0.261399	1.14964	0.157308	0.881652	0.0531093	0.22128	-0.115192	-1.52826	0.495968	0.0919895	-0.179153	0.055462	0.762303	1.49737	1.21654	1.71674	1.58322	-0.538835	1.01626	-0.376037	-1.05221	-0.311354	-0.267416	-2.46764	-0.299919	-1.44564	-0.230031	-1.68761	-0.67117	3.57067	0.0053434
	cluster 4	Arfgap1	0.14383	-0.258214	1.06718	1.40447	1.07343	0.0331561	0.526097	0.831248	-1.0572	0.733937	-0.141645	-1.29898	-0.664341	2.16326	0.402183	-0.16274	1.86021	0.771988	0.67629	0.640772	-0.491369	-1.41187	-0.558555	-0.136726	-1.36095	-0.412829	-1.23117	-0.51847	-0.944058	-1.67894	2.95273	0.0139093
	cluster 4	Dtymk	0.306065	-0.313017	0.867734	2.54836	1.45261	0.105775	0.222673	1.43443	0.00629995	0.0062807	0.453772	-1.06868	-0.305004	-0.491234	-0.0295783	-0.819121	1.00456	0.529527	1.90822	-0.477195	0.068324	-1.84298	-0.733233	0.110934	-1.08773	-0.719576	-1.57071	-0.172071	-1.2883	-0.10714	2.43192	0.0314243
	cluster 4	Opa3	0.23893	0.987813	1.66874	-0.029322	0.912253	0.98045	-0.117966	0.750067	0.29855	1.40803	0.323031	-0.911693	-1.35054	-0.489129	1.27901	-0.126383	-0.403748	0.27871	0.197222	0.48098	0.204411	-1.82291	-0.333123	-0.460037	-2.80975	0.653744	-1.36435	-1.02829	-0.196628	0.781923	2.22373	0.0433269
	cluster 4	Ndufs3	0.170636	-0.375745	0.975341	1.68765	0.544285	1.45764	0.441521	1.57601	0.0112278	0.959693	1.54919	-0.793917	-1.96946	-1.86191	-0.319227	-0.382995	-0.65414	-0.785985	-0.432004	-0.423776	-1.01959	-0.202483	-0.156005	0.203234	-1.46572	0.435366	-0.853836	0.943596	-0.522287	1.2637	2.30472	0.0385523
	cluster 4	Hsdl2	0.431826	1.16699	0.992773	-0.20143	0.861198	0.873663	1.06056	1.3217	0.811166	-0.0837138	0.286885	-1.68705	-1.73759	-0.213551	-0.109908	-0.0789409	-1.4855	-2.5689	0.676975	0.892565	-0.0359965	-1.33819	0.753522	-0.762403	-0.470859	0.619014	-0.650962	1.1136	-0.272638	-0.164803	2.18156	0.0461894
	cluster 4	Spata5	0.101441	0.308485	0.0909123	1.33499	0.627053	0.843639	0.633678	0.688178	0.0710176	-0.189988	1.96299	-0.135572	-0.967246	-1.12128	1.17198	0.956418	0.588906	0.0843735	0.957656	-0.221621	-2.26184	-1.31066	1.39338	-0.337852	-1.31308	-1.58623	-0.654669	-0.361496	-1.31119	-0.0423774	2.2283	0.0430667
	cluster 4	Trabd	0.459174	0.924053	0.0744442	1.25041	1.40671	0.999905	0.944665	1.66299	0.526904	1.06986	1.29084	-1.17713	-1.70705	-1.3489	0.208598	0.0401838	-0.30226	0.140542	-0.383555	-0.256344	-1.57345	-1.45552	0.538046	0.000119639	-1.9673	0.0108386	-0.651946	0.106171	-0.970987	0.139987	3.59701	0.00515235
	cluster 4	Fkbp4	0.320768	1.02307	0.519475	1.7041	0.671299	0.0495581	0.622519	1.51438	0.282354	1.24988	0.936348	-1.61715	-2.02481	0.69712	1.05047	0.866376	-0.911267	0.598075	-0.0776267	-0.177577	-0.560285	-1.22087	-0.430083	-0.0903715	-2.18418	-0.270205	-0.817481	-0.236535	-0.932877	-0.554499	3.02902	0.0126286
	cluster 4	Dnajc3	0.297618	0.500537	1.06069	2.34958	0.991292	0.213358	-0.0241038	0.948465	0.148374	0.955854	0.836999	-0.247075	-1.22976	0.283022	1.58898	0.714343	-1.26146	-0.00328862	0.290386	-0.183683	-0.605523	-0.849217	-0.265168	-0.149271	-2.51061	-0.0847348	-1.00776	-0.0982259	-1.3304	-1.32923	3.26157	0.00895126
	cluster 4	Ldhd	0.541535	0.703108	1.27151	1.24325	1.74049	0.30385	1.66665	0.938662	0.286585	-0.0916608	-0.0960921	-0.89905	-0.566333	-1.69101	0.770887	0.563182	-0.849846	-1.30675	1.50249	-0.258993	-0.116626	-0.68574	-0.258071	-0.608553	-2.1688	-0.606852	-0.947841	0.557873	-1.12971	0.191839	2.97368	0.0136224
	cluster 4	Rhot2	0.204509	1.02405	0.78866	1.42209	1.66504	0.655276	0.632974	0.833454	-0.11066	0.614358	0.963832	-1.40838	-0.567947	-0.896323	0.601189	0.585786	-0.0727037	-0.146073	-0.0700977	0.109327	-0.196143	-1.25934	-0.421764	-0.743425	-3.26329	0.282141	-1.10805	0.638251	-1.00561	0.248862	2.70531	0.0207777
	cluster 4	Ctps1	0.101577	0.634541	1.20507	2.14648	0.968377	0.223518	0.663976	0.73925	-0.639813	0.748016	1.27991	-0.563075	-0.642895	-0.644627	1.15289	0.573319	-0.672118	-0.0926054	0.637918	0.464612	-0.4956	-0.858112	-0.628941	-0.611359	-3.0417	-0.576888	-1.51959	-0.111043	-0.610213	0.169124	3.02799	0.0126286
	cluster 4	Apool	0.809757	0.728137	0.305278	1.11969	0.956762	0.653162	0.539244	1.45036	0.622735	0.957615	0.87887	-2.64328	-1.0417	-0.0045082	-0.660172	-0.0492313	0.0521419	0.32461	0.106227	-0.0866807	-0.678872	-1.26248	-0.54207	0.279223	-2.95399	0.492302	-0.293927	-0.458368	-0.150615	0.549787	2.51797	0.0274983
	cluster 4	Uap1	0.452432	-0.0389149	0.270722	0.975072	1.31479	0.874012	0.515944	1.29665	0.977507	1.18363	0.672505	-1.73571	-1.1941	0.626867	0.665409	0.253972	-0.342394	0.0312542	0.45659	-0.459187	0.159976	-0.626846	0.828691	0.172674	-3.00494	-0.995984	-0.778915	-0.163876	-1.23499	-1.15285	2.74533	0.0194565
	cluster 4	Stat5a	0.283427	0.537655	0.733755	0.912108	1.50162	0.0939397	0.351666	0.760222	0.623149	0.94444	0.749407	-0.883801	-1.24115	0.0451636	0.697467	-0.223835	0.461386	0.621687	0.86353	-0.308867	0.358018	-0.867769	0.0354783	0.445396	-3.59742	-1.21345	-0.915347	0.0635643	-1.17911	-0.65234	2.56184	0.0256475
	cluster 4	Fbxo3	0.823129	0.658669	0.839655	0.866989	0.917001	0.610475	0.607487	0.598128	0.787111	0.69475	-1.38082	-2.24744	-1.60311	-1.38924	0.393076	-1.31983	0.22663	0.435682	-0.118924	-0.261289	0.306436	-0.43436	0.753279	0.815668	-1.81163	0.791217	0.197645	0.91425	0.169148	-1.83978	2.71897	0.0203
	cluster 4	Tpp2	0.484583	0.420185	0.765239	0.902857	1.25002	0.500073	0.564318	1.09476	0.792742	0.748998	0.191691	-1.9448	-1.25789	-0.533596	0.732363	0.442691	0.710325	0.435255	0.433844	-0.0352968	0.246791	-1.66364	0.150083	-0.230746	-3.34929	-0.0228353	-0.976628	-0.108904	-0.335601	-0.407601	2.54613	0.0262505
	cluster 4	Mthfd1l	0.516209	0.131939	1.0994	1.39298	1.54475	1.20759	0.517054	1.30026	-0.014489	0.479342	0.378385	-1.53455	-1.26444	0.222921	0.661155	-0.301764	0.795395	0.232208	0.99703	-0.506346	0.709633	-1.4713	-0.125327	-0.374779	-2.03002	-0.10854	-1.89243	-0.595587	-1.20199	-0.764697	3.43696	0.00673139
	cluster 4	Hagh	0.191372	0.472776	0.965088	-0.122597	1.67206	0.836593	0.805693	1.06972	0.372595	0.193751	0.528404	-1.81108	-1.27712	0.88149	0.299084	-0.648889	1.45501	1.28044	0.35129	0.413347	0.547623	-1.06613	-0.0871311	0.13085	-1.37701	-0.939731	-1.54919	-0.541549	-1.85819	-1.18858	2.69063	0.0212835
	cluster 4	Eci1	0.345991	0.361721	0.921244	0.983563	1.10931	0.815044	0.375146	1.70826	0.671476	0.795704	0.383112	-1.72964	-0.934411	0.254853	0.312099	-0.321078	0.792021	0.391493	0.859189	-0.463492	0.0758738	-1.64029	-0.226975	-0.11795	-3.1148	-0.160491	-1.10872	0.131527	-0.549405	-0.920369	3.26584	0.00889283
	cluster 4	Gabarap	0.301653	0.862632	1.26449	1.17553	1.53743	1.0157	0.542685	1.43619	0.920955	1.23807	0.44312	-1.29299	-1.11261	-0.0280243	0.10735	-0.403095	0.411191	0.308413	0.313966	-0.449235	-0.466504	-1.71907	-0.0296897	-0.480449	-2.48658	-0.372822	-1.43006	-0.0128489	-1.08109	-0.514311	5.83133	0.00015621
	cluster 4	Cox20	1.00096	0.767888	1.53714	1.70295	0.850284	0.844985	0.132327	0.872884	0.908173	0.732116	-0.201614	-0.90065	-0.826116	0.981289	-0.372976	-1.80257	0.6586	-0.0583288	-1.447	-0.449424	0.728848	-0.300465	0.0186274	0.322422	-2.68054	-0.381434	-0.611638	-0.688404	-0.39557	-0.942767	3.53298	0.00565731
	cluster 4	Gatd3a	1.27897	0.428439	1.56214	0.660965	1.39337	0.371241	0.60757	1.61461	0.534192	1.03152	0.78659	-1.2211	-0.71171	0.421343	-0.0251155	-0.335427	0.952511	0.44289	-0.391549	0.0191877	-0.0622759	-1.21969	-0.64724	-0.682608	-2.43814	-0.642509	-1.43785	-0.800498	-1.51397	0.0241461	5.61361	0.000221563
	cluster 4	Spout1	1.91202	0.768379	0.772456	0.63614	1.11153	0.767579	0.381196	1.22378	0.980748	0.83103	0.32821	-2.9937	-0.0336337	0.0304789	0.836818	-1.94426	-0.54885	0.282306	0.136008	-0.406493	-0.254531	-0.732717	-0.0728985	-1.21206	-0.852023	-0.559504	0.0969329	-0.0721019	-1.14661	-0.266224	3.5754	0.00530182
	cluster 4	Ecsit	0.620124	1.00505	0.771697	1.09812	1.75698	0.967787	0.339488	0.831437	1.14304	1.03512	0.372535	-1.74118	-0.885686	-0.0654244	-0.190087	0.466879	0.482382	-0.423105	-0.527562	0.428156	0.685091	-2.01748	-0.111287	-0.415971	-2.16788	-1.44843	-0.0215232	-0.183646	-1.30474	-0.499887	4.35141	0.00153857
	cluster 4	Scd2	-0.75347	0.745595	0.0672932	1.91863	0.974913	0.812011	-0.282987	1.62179	1.95752	0.913918	-1.59769	-0.197748	-0.341345	-0.624781	-0.122745	-0.0839741	-0.611602	-0.261798	2.43249	-0.272436	-0.845724	-0.824259	-0.268103	-0.46101	-1.22095	-0.532685	0.280538	-1.07778	-0.833685	-0.509926	2.66865	0.0219282
	cluster 4	Acsf3	0.0221635	0.938272	1.23715	1.16491	1.03451	0.839206	0.21081	0.76274	0.371027	0.944016	1.12121	-0.581512	-0.670634	-0.668873	-0.0781519	-0.418898	0.142479	0.194502	0.585767	0.111506	0.283492	-2.15916	0.120168	-0.0372668	-3.36242	-0.0915917	-1.47539	0.242482	-0.615146	-0.167361	2.77769	0.0186224
	cluster 4	Sucla2	-0.0254925	-0.135198	1.05134	1.42871	1.01536	0.521788	-0.103751	1.68355	-0.0434828	0.496381	1.39939	-0.452582	-1.1067	0.234081	0.262789	0.0482692	0.954322	1.02733	-0.13433	-0.289804	-0.319044	-1.35014	-0.221414	-0.29974	-3.37131	-0.0858983	-1.32073	-0.204931	-0.78533	0.126574	2.47292	0.0296227
	cluster 4	Aldh18a1	0.341709	0.323004	0.682945	1.20705	1.59971	0.322169	0.418619	1.56788	0.358111	0.733322	0.721695	-1.32644	-0.565305	0.325284	0.172817	0.0728691	0.352976	1.03962	0.102342	-0.352644	-0.124272	-2.41232	-0.312745	-0.148628	-2.77166	-0.273809	-1.35202	-0.0224727	-1.06131	0.381504	3.23356	0.00945866
	cluster 4	Gatm	0.295387	0.496727	1.25719	1.11894	1.34859	0.824092	0.310158	1.2551	0.445003	1.20637	0.85777	-1.12826	-0.969652	-0.00667282	0.722491	0.0263934	0.010383	0.428567	0.392116	-0.576466	-0.379287	-1.57685	-0.579215	-0.215023	-3.24046	-0.433633	-0.960239	0.374672	-1.00967	-0.294523	3.96039	0.00275505
	cluster 4	Atp5pb	-0.212838	-0.0304484	1.20144	1.03531	1.0581	0.328111	0.430813	1.58735	0.0489392	0.654507	1.20583	-0.660669	-1.18389	0.121596	0.260825	0.195286	0.631922	1.15918	0.294287	0.52766	-0.596835	-2.31525	-0.348552	-0.139714	-2.8486	-0.248712	-1.27335	0.0442037	-0.946713	0.0202314	3.08384	0.0117347
	cluster 4	Mccc1	0.440579	0.36015	1.36162	1.36608	1.38075	0.3581	0.0722024	1.03085	0.313775	0.752445	0.529262	-1.61541	-1.20864	0.218575	0.418252	-0.0960977	-0.012164	0.765577	-0.0148035	0.0340217	-0.0762745	-1.53816	0.0513082	0.196112	-3.38485	-0.187376	-1.15755	0.0110668	-0.778547	0.409143	2.4158	0.0323425
	cluster 4	Etfdh	0.454473	0.10235	0.749934	1.42785	1.02898	0.686902	0.389743	1.41487	0.569082	0.776296	0.664354	-1.22945	-0.577776	-0.238985	-0.5448	0.0501588	0.950572	0.705213	-0.151511	-0.281558	-0.298324	-1.6198	-0.235896	0.086891	-3.64756	-0.070873	-0.759585	0.286926	-0.814713	0.126231	2.68173	0.0214813
	cluster 4	Pcca	0.543975	0.297429	1.096	1.15952	1.47455	0.76864	0.217242	1.67495	0.0792884	0.792227	0.964236	-0.930485	-0.817382	0.193111	0.16728	-0.21128	0.302974	0.567147	0.161279	-0.366984	0.368121	-1.49694	-0.381366	-0.0966179	-3.37096	-0.391706	-1.10501	-0.338951	-1.11575	-0.204537	3.5542	0.00548245
	cluster 4	Acad9	0.324039	0.123941	0.756661	1.36646	1.29427	0.82229	0.567138	1.51692	0.0270539	0.608666	0.838125	-0.964966	-0.724938	-0.717949	0.194001	0.293429	0.249976	0.538702	-0.0200857	0.321826	-0.246903	-1.1452	-0.397174	-0.0611959	-3.76535	-0.120547	-1.28835	0.148397	-0.64786	0.108619	2.79166	0.0182201
	cluster 4	Gcat	0.0107342	0.262755	1.02841	1.22868	1.5962	0.514283	0.0947618	0.760314	0.146179	1.12224	0.906268	-1.14519	-0.879412	-0.361414	0.403047	-0.404377	0.37806	0.816985	0.765787	-0.500034	0.373759	-1.6079	0.00843203	-0.297873	-3.29158	-0.0886825	-1.23128	0.273882	-1.16147	0.278434	2.21508	0.0438546
	cluster 4	Dap3	0.830115	0.676079	1.32376	1.23979	1.18451	0.799028	0.220817	1.60664	-0.0993187	0.604293	0.749739	-1.33506	-0.635683	0.0984195	0.341252	-0.457933	-0.553056	1.049	0.180327	-0.0846789	-0.298135	-1.45974	-0.131002	-0.486093	-3.06031	-0.342585	-0.814245	-0.244489	-1.42598	0.524547	3.50941	0.00591617
	cluster 4	Acadsb	0.141616	0.0685689	1.40152	1.61259	1.1537	0.952389	-0.107477	0.844274	-0.433694	0.817513	1.31476	-0.916773	-1.03856	-0.309722	0.703379	-0.107618	0.45527	0.944658	-0.439836	0.0580071	-0.347812	-1.4903	0.0641801	-0.0353156	-3.14331	-0.199151	-1.44295	-0.441163	-0.538411	0.459669	2.25735	0.0410204
	cluster 4	Acadl	0.396986	0.11807	1.06139	0.863974	1.0344	0.613089	0.613381	1.48639	0.0464678	0.666278	1.00309	-1.82436	-0.918077	0.341589	-0.0927258	0.0706387	0.758655	0.626973	-0.258802	0.208746	-0.0932661	-1.79407	0.223123	-0.0739632	-3.21249	-0.0497711	-1.38072	-0.244394	-0.596099	0.405499	2.2994	0.038825
	cluster 4	Aifm1	0.278471	0.122987	1.03799	0.936202	1.35876	0.365377	0.418439	1.45634	0.0422963	0.696535	1.48536	-0.944396	-0.939023	-0.240213	-0.0768064	-0.418387	0.378928	1.0766	-0.0630372	-0.194877	-0.335409	-1.98791	-0.0973989	-0.0889744	-3.22369	-0.369492	-0.916071	-0.0769905	-0.589598	0.907978	2.20812	0.0443647
	cluster 4	Suclg1	0.586655	0.354986	1.27602	1.18657	1.57106	0.936006	0.851696	1.01501	-0.124162	0.926831	0.765651	-1.48177	-0.703444	-0.118357	0.0655585	-0.200645	0.0579625	0.93239	0.7951	-0.443863	-0.331967	-1.8337	-0.312833	-0.062507	-2.73006	0.0528656	-1.6071	-0.368592	-0.824421	-0.230927	3.93543	0.00285088
	cluster 4	Ndufb11	1.03611	1.18716	0.838217	1.47922	1.40318	1.06004	1.02559	1.65672	-0.039912	0.486908	-0.255011	-0.672435	-1.26465	0.327879	0.611309	-0.839486	-0.111373	0.925388	-0.948979	-0.254562	-0.904314	-0.434694	-0.0465062	-0.503269	-2.24663	0.68667	-1.2655	-0.722433	-1.05598	-1.15865	5.04703	0.000539907
	cluster 4	Acat1	0.835296	0.689256	1.33303	1.45204	1.05758	0.801198	0.627336	1.53918	-0.121809	0.959341	1.00362	-1.20871	-0.462686	-0.208902	0.388727	-0.110923	-0.122661	0.695914	0.0106659	0.0810971	-0.66242	-1.30671	-0.523222	-0.590728	-2.82379	-0.0533606	-1.92556	-0.329279	-0.476012	-0.547516	5.14856	0.000458997
	cluster 4	Poldip2	0.872689	0.647714	0.466224	1.3093	1.20643	0.627581	0.362737	1.37494	0.822702	0.244686	0.58214	-1.1323	-1.70804	-1.10562	0.345249	0.0293223	-0.65698	-0.285594	0.431457	-0.848589	0.770426	-0.8323	-0.373645	0.354286	-3.24074	0.59895	-0.494483	0.281153	-1.04309	0.393407	2.31901	0.0375756
	cluster 4	Auh	0.773788	0.372845	1.50603	1.26457	1.7891	0.908677	0.334302	1.2977	0.60011	0.976061	-0.302097	-1.08477	-1.50515	-0.265534	-0.0014233	-0.128024	0.223927	0.272338	-0.342175	-0.589396	0.160958	-1.53455	-0.40941	0.231478	-2.3974	0.250422	-1.96556	-0.0534828	-0.782719	0.399378	4.16881	0.00204712
	cluster 4	Chdh	0.423779	0.571056	1.2169	0.871456	1.58595	0.52556	0.365259	1.24513	0.342947	1.06982	0.21877	-1.74654	-1.14289	-1.14137	-0.0287669	0.0661969	0.437621	0.0712114	0.214352	-0.298675	0.0237508	-1.1771	-0.0317023	0.384102	-3.13525	-0.243678	-1.31879	0.446087	-0.646982	0.831809	2.55534	0.0258476
	cluster 4	Aldh5a1	0.386699	0.461952	1.31551	2.19361	0.77689	0.588094	0.64421	0.844678	-0.0994363	0.696616	1.32627	-1.7747	-1.62812	-0.821197	0.0437942	-0.251726	-0.173408	0.778756	-0.617961	-0.816981	-0.411776	-1.26614	0.319394	0.329456	-2.40729	0.554875	-1.02408	0.132548	-0.485638	0.385124	2.22167	0.043457
	cluster 4	Armcx3	0.0558157	0.903674	1.0114	1.36223	1.47655	0.809152	0.728549	0.426749	0.585421	1.60556	0.875198	-0.930163	-1.74419	-0.999165	0.0581727	-0.259658	-0.200064	0.361434	-0.312158	-0.4457	-0.552938	-1.60691	0.28564	-0.178798	-2.22089	0.205955	-2.07273	0.353707	-0.0545864	0.472757	3.20525	0.00982316
	cluster 4	Pcx	0.529428	0.421837	1.15878	1.23505	1.48934	0.916992	0.890653	1.03491	0.137988	0.831825	0.74828	-1.55862	-1.81842	-0.843581	0.486069	0.242324	-0.0624349	0.503234	0.153733	-0.502795	-0.318413	-1.77242	0.117857	0.165125	-2.35472	0.228916	-1.67031	0.250323	-0.683891	0.0429319	3.05377	0.012252
	cluster 4	Tufm	0.452452	0.0760266	0.879517	1.56181	1.7341	1.06777	-0.0728306	1.27634	0.482276	1.12695	0.560198	-1.27715	-1.62646	-0.617876	-0.158227	0.160536	0.34885	0.661574	0.265883	-0.555145	-0.505227	-1.75512	0.125839	0.352332	-2.27259	-0.0684691	-1.45524	0.193059	-1.21185	0.25067	3.09621	0.0115067
	cluster 4	Pmpca	0.469528	0.702224	1.27662	1.31368	1.50297	1.27729	0.394066	1.11621	0.390967	1.042	0.635407	-1.80214	-1.4985	-0.00747809	0.138304	-0.374469	0.240675	-0.000227431	0.433915	-0.624817	0.0359841	-1.77844	-0.149591	0.255921	-2.06305	0.0525616	-1.60987	0.158508	-1.2181	-0.310152	3.94616	0.00281342
	cluster 4	Hadhb	0.110492	-3.62447e-05	1.12267	1.13647	1.25597	0.784034	0.532639	0.972988	0.186635	0.990385	0.507752	-1.96003	-1.15972	0.442424	0.47715	0.314551	0.451615	0.591263	0.134506	0.142288	-0.286285	-2.44307	0.193545	0.204735	-2.02566	0.18488	-2.22592	-0.00537543	-0.409501	-0.221405	2.47245	0.0296227
	cluster 4	Ndufs2	-0.169953	0.42276	1.2895	0.703082	1.49524	1.74881	0.735755	0.811672	0.473395	0.909886	0.338405	-1.31492	-1.81822	0.579592	-0.229533	-0.75926	-0.153032	0.544033	0.217529	-0.782266	-0.164499	-2.48137	0.219108	0.578214	-0.956489	0.314267	-1.69897	0.162785	-1.21024	0.194724	2.72285	0.0202192
	cluster 4	Maob	0.0643917	-0.0077472	1.10827	0.9639	1.46767	0.79125	0.653399	0.998335	0.446718	0.743453	0.815678	-1.94156	-0.726499	0.140734	0.223244	-0.0350115	-0.279528	0.943866	0.341392	0.148259	0.183938	-2.20593	-0.00892273	0.0882973	-2.71647	-0.088369	-1.76083	-0.0620307	-0.532214	0.24232	2.46277	0.0299985
	cluster 4	Acadm	0.729219	0.578701	1.11051	0.679848	1.1089	0.766674	0.0766912	1.37714	0.44985	0.877225	0.570877	-2.02899	-0.69438	-0.0927175	-0.184681	-0.613832	-0.344152	0.603274	-0.242505	0.0489258	-0.328229	-1.57162	0.101978	0.735587	-2.6261	0.374355	-2.13944	0.424372	-0.545772	0.79829	2.23212	0.0428833
	cluster 4	Cars2	-0.0161936	0.819195	1.36882	1.02184	1.41	1.3331	1.03127	1.01371	0.922159	0.803642	-0.149959	-1.97363	-1.20768	0.584589	-0.757405	-0.489594	-0.280643	0.466372	-0.333852	0.942073	0.542135	-1.81829	-0.669949	0.169757	-0.766135	-0.606547	-1.77905	-0.986698	-0.9616	0.368554	4.13823	0.00214631
	cluster 4	Mtx2	-0.187643	0.210291	1.54781	-0.158538	1.13849	1.59052	0.699626	1.80086	0.98953	0.882958	0.31152	-1.63136	-0.858567	0.206652	0.226209	-0.464079	-1.39186	0.515997	-0.340431	-0.10567	-0.30151	-2.64146	-0.0191862	0.472227	-1.7422	-0.0458283	-0.68671	-0.326788	0.369057	-0.0599267	2.78911	0.0182638
	cluster 4	Aldh6a1	0.546478	0.331544	1.50809	1.51042	1.19129	0.841573	0.411471	1.50183	-0.334917	0.684101	1.46204	-1.11707	-0.598761	0.120276	-0.0255068	0.246148	1.12444	0.371172	0.00128531	0.0298281	-0.896637	-1.63062	-0.423449	-0.312868	-2.17873	-0.444219	-1.54683	-0.632838	-1.45725	-0.282297	4.97474	0.000576402
	cluster 4	Etfb	0.768043	0.921373	1.23699	1.89066	1.65165	0.952571	0.934514	1.20961	-0.983732	0.894676	0.762712	-1.51772	-0.852546	-0.972906	-0.0258833	-0.208485	0.842457	0.204263	-0.250181	-0.286822	-1.07729	-1.13636	0.106504	-0.257922	-1.34233	-0.313571	-1.7093	0.378959	-0.728193	-1.09175	4.12658	0.00218025
	cluster 4	Timm50	0.3203	0.284893	1.246	1.11845	1.45563	1.13472	0.156697	0.912657	0.15268	0.922349	1.28155	-1.1864	-0.600064	-1.29185	-0.238597	-0.196231	0.521025	0.510147	0.381284	-0.1509	-1.07679	-2.06829	-0.914091	0.0303835	-2.09651	0.0992816	-1.65997	-0.233975	-0.0429929	1.22862	2.65618	0.0221119
	cluster 4	Ndufb5	0.283967	0.422058	1.44552	0.507316	1.37573	0.39876	0.186918	2.26118	-0.448091	0.42093	0.911007	-0.829365	-0.723471	-0.704041	-0.666972	-0.397676	1.55775	0.29755	0.896737	-0.274242	-1.03785	-2.01925	0.114437	0.77998	-1.02232	-1.28567	-1.0439	-0.629448	-1.39382	0.616276	2.32372	0.0372607
	cluster 4	Aco2	0.68055	0.572582	1.15769	1.46204	1.42505	0.743913	0.491943	1.31092	0.1997	0.773509	0.743061	-1.52229	-0.465989	0.340684	-0.18011	0.00181746	0.984073	0.440443	-0.263754	-0.426608	-1.25227	-2.08587	-0.337425	-0.530539	-2.30894	0.054933	-1.60697	-0.39223	-0.512082	0.50217	4.25311	0.00175996
	cluster 4	Ndufs1	0.71236	0.427313	1.55597	1.55195	1.26968	1.21159	0.31147	1.27418	-0.0509052	0.503747	1.29334	-1.26044	-1.45028	-0.362328	-0.258119	-0.0718553	-0.00226232	0.718711	-0.229275	-0.40708	0.0635003	-2.18715	0.253715	0.422324	-1.56685	-0.110241	-1.54852	-0.0686797	-1.33619	-0.659663	3.35569	0.00769971
	cluster 4	Hibch	0.956236	0.364154	1.66204	1.70502	0.816402	0.22307	0.396545	1.35159	-0.114866	0.278122	0.664831	-1.48178	-0.526815	-0.88992	-0.280779	-0.221366	1.79086	0.837862	-0.163445	-0.549113	-0.0510758	-1.27907	0.0109249	-0.116116	-2.47305	-0.174674	-1.17247	-0.207436	-1.47938	0.123697	2.65172	0.0222709
	cluster 4	Hadha	-0.0732274	0.353602	1.28949	0.957655	1.3835	0.57713	0.3508	1.49558	-0.0845833	0.749092	1.45729	-1.39726	-0.800665	0.0353908	0.136841	0.228376	1.07885	0.541999	0.0661466	-0.336971	-1.54293	-2.38185	0.177567	-0.454035	-1.83534	-0.4361	-1.65316	-0.127898	-0.122774	0.367493	2.93299	0.0143895
	cluster 4	Iars2	0.19795	0.146125	1.18558	1.4645	0.977937	0.529708	0.548434	1.71459	-0.124971	0.989324	0.370947	-1.49124	-1.22331	-0.2968	0.44113	-0.302971	1.31942	1.03537	0.277489	-0.29346	-0.162497	-1.37336	-0.946448	-0.330962	-1.79069	-0.452002	-1.88473	-0.480283	-1.16173	1.11696	2.9269	0.0145371
	cluster 4	Atp5f1a	0.249432	0.51911	1.33403	1.64954	1.35812	0.696265	0.481143	1.63515	-0.247562	0.755723	1.09876	-0.865659	-0.750058	0.326643	0.362362	0.191295	0.471513	0.499516	0.195221	0.0267187	-1.05577	-2.07929	-0.396748	-0.49515	-2.28415	-0.270573	-1.49251	-0.120953	-0.988377	-0.80375	5.33432	0.000343974
	cluster 4	Mmut	0.759216	0.736328	1.61227	1.60326	1.32449	0.951385	0.835064	1.12742	-0.106166	0.850001	0.855974	-1.22346	-1.18261	-0.0493561	-0.155489	0.0568146	0.719253	0.366393	-0.0726781	-0.314672	-1.08921	-1.8651	-0.516764	-0.111782	-1.96061	-0.241731	-1.6131	0.118357	-1.19364	-0.219855	5.19961	0.000420713
	cluster 4	Pdha1	0.715925	0.904789	1.2927	1.83898	1.4321	0.82397	-0.0810359	1.212	-0.229637	0.901195	0.917641	-0.180281	-1.10522	-0.568354	-0.057201	0.457489	-0.762681	0.817746	0.655428	-0.917979	-0.691182	-2.2366	-0.205977	0.0457674	-1.92302	-0.624227	-0.951726	-0.0954797	-1.36518	-0.0199411	3.99444	0.00260375
	cluster 4	Nfs1	0.593721	0.518481	1.42684	1.54233	1.23247	1.51067	0.480873	1.20409	-0.134862	1.21147	1.02009	-0.459329	-0.562552	-0.738732	-0.215653	-0.142606	0.133151	0.264165	0.770357	0.703354	-0.479172	-1.96279	-0.448936	-1.2062	-1.55036	-0.541766	-1.78587	-0.511367	-0.960715	-0.911152	6.84606	2.92176e-05
	cluster 4	Lap3	-0.169417	0.281237	1.12471	1.18853	1.23836	0.858625	1.29963	0.916281	0.404533	1.16881	0.308615	-0.821981	-1.84977	0.25412	0.724283	0.139566	0.345014	0.410376	1.04369	-0.609114	-0.0896776	-2.29864	-0.36606	-0.123277	-1.09702	-0.323557	-2.16888	-0.130722	-1.32478	-0.333479	3.75839	0.00395482
	cluster 4	Aldh4a1	0.337628	0.255048	1.35737	1.1273	1.60723	1.47156	0.545582	1.47341	0.238908	0.978545	0.609768	-0.897981	-1.67286	0.91845	-0.00223006	-0.731676	0.537379	0.577688	-0.122496	-0.393035	-0.746903	-2.26836	-0.35983	-0.311353	-0.71051	-0.0277341	-1.77644	-0.430007	-1.17763	-0.406824	4.57486	0.00111683
	cluster 4	Glud1	0.232168	0.432664	1.38552	0.955002	1.6376	0.766526	0.608264	1.27769	-0.185507	0.873834	1.06218	-0.952522	-0.975146	0.368605	0.340456	0.0383972	0.545764	0.821885	0.585306	-0.145162	-0.281598	-2.01181	-0.50445	-0.30726	-2.49377	-0.384869	-1.69622	-0.455855	-1.06122	-0.47647	4.71194	0.00088337
	cluster 4	Tst	0.242147	0.827928	1.37511	1.28107	1.18977	1.32422	0.415772	0.935536	-0.267596	1.06791	0.529075	-0.754658	-1.06599	0.18794	0.279635	0.54849	0.822662	0.643488	0.3709	-0.304602	-0.31255	-2.16765	-0.220663	-0.944631	-1.89981	-0.316062	-2.22187	-0.356237	-1.01201	-0.197313	4.93889	0.000610614
	cluster 4	Acaa2	0.561467	0.617892	1.03809	0.915182	1.14707	0.909908	0.307346	1.50239	0.303337	1.03782	1.24884	-2.32334	-0.46046	0.463989	-0.427188	0.106635	0.975252	0.696449	-0.514298	-0.0306639	-0.839285	-1.72979	-0.0568953	-0.278009	-1.00429	-0.427495	-2.34047	-0.431504	-0.0704052	-0.897572	3.66727	0.00466526
	cluster 4	Acadvl	0.0851851	0.451833	1.10806	1.10745	1.07332	0.696072	0.756699	1.72787	0.379474	0.901212	1.38208	-1.39657	-0.773349	0.601718	-0.266618	0.272061	0.52478	1.25711	-0.0485636	-0.173947	-1.11086	-2.28503	-0.907588	-1.06202	-1.33512	-0.800676	-1.28052	-0.443854	-0.751666	0.311455	4.88771	0.000669487
	cluster 4	Hadh	0.171053	0.599397	1.69069	1.58035	0.966374	0.193334	-0.228958	1.07697	-0.0360003	0.888674	1.15885	-1.36692	-0.337348	0.997667	-0.00187144	0.113468	0.959185	0.691863	0.0535642	0.314285	-0.866696	-1.76971	-0.640252	-0.744853	-1.80854	-0.747493	-2.21228	-0.829084	-0.232218	0.366509	4.03424	0.00247237
	cluster 4	Naxe	-0.256909	-0.884414	0.781976	0.966155	0.701567	0.326927	-0.0279895	0.807434	0.152309	0.68559	1.8151	-0.0190002	-0.504488	1.04358	0.806786	0.265171	1.34527	0.450016	0.478837	-0.8078	0.528638	-1.85625	-1.00236	0.504626	-2.65179	-0.323413	-1.85723	-0.899023	-0.468104	-0.101204	2.49045	0.0288523
	cluster 4	Zadh2	0.305579	-0.224112	1.10586	1.53902	2.10537	0.905954	0.0664134	-0.0627754	0.150868	0.77895	1.25862	-0.435192	-1.41904	0.280281	0.478522	-0.214169	1.81416	0.6475	-0.169849	0.256671	0.21179	-1.49079	-0.73515	-0.544906	-1.73313	-0.778619	-1.48213	-1.10868	-1.02904	-0.477964	3.66553	0.00466841
	cluster 4	Naxd	0.351057	0.67697	1.7094	1.21064	1.54784	0.639916	0.813421	0.656992	-0.209463	0.97958	0.0573744	-0.561054	-0.972028	1.35624	0.775151	-0.0860738	0.884829	-0.0553928	0.367265	-0.204355	-0.0209172	-1.74264	-1.04356	-0.356754	-2.20858	-1.04303	-1.42986	-0.90919	-1.16828	-0.015501	5.2409	0.000403343
	cluster 4	Pex7	1.24225	0.877727	0.831479	0.721066	0.310887	0.552666	0.366055	0.48234	0.205657	0.323721	0.196473	0.713451	-2.52786	0.989286	0.698192	0.541866	1.40899	0.225447	-0.253976	-0.140408	0.0643706	0.394413	-0.44145	0.0378673	-2.25561	-1.66547	-2.10619	-0.561687	-0.531951	-0.699601	2.43926	0.0309643
	cluster 4	Sirt5	0.711079	0.818377	0.511569	1.31097	1.46213	0.66801	0.637495	1.08217	-1.87985	0.947486	1.62546	-0.595271	-0.286375	0.0773941	-0.170346	-0.375209	0.152626	1.13487	0.42627	0.208614	-0.466018	-0.679108	-0.78376	0.141213	-2.44595	0.00440686	-1.6557	-0.545478	-1.17893	-0.858132	2.9894	0.01335
	cluster 4	Oxa1l	0.375848	0.604891	1.15568	0.625473	1.41137	0.707631	0.744257	0.897031	-1.70328	0.785098	0.586045	-0.264819	-0.220845	-0.215327	0.331818	0.155095	0.191902	0.557098	0.600531	0.207821	-0.690215	-0.452621	0.0232079	-0.0926651	-3.74925	-0.16342	-0.711339	0.251853	-1.59124	-0.357636	2.23378	0.0428648
	cluster 4	Urah	0.214194	1.34916	0.869048	1.34177	1.40103	0.188439	0.372058	0.670025	-1.0101	0.795066	1.13471	-0.181783	0.0900714	0.285493	0.681737	0.0679095	0.713129	0.184867	0.77226	-0.241176	-0.270658	-2.35333	-0.915603	-1.05859	-2.33574	-0.234144	-1.58053	0.0493067	-1.26848	0.269865	4.05075	0.00242504
	cluster 4	Mpst	0.381594	1.15227	1.15147	1.74956	0.546568	0.401594	-0.118667	1.38156	-0.866105	-0.175987	1.22932	-0.453326	0.0674447	0.47015	-0.633951	0.0180602	1.61806	0.710058	0.8177	-0.442107	-0.456124	-1.30686	-0.941568	-0.565541	-2.58144	-0.368481	-1.42528	-0.306327	-1.24886	0.195214	3.2733	0.00883079
	cluster 4	Hnrnpul1	-0.0776555	-0.0207448	0.961198	0.281605	-0.0738417	-0.573695	0.554802	1.22352	-0.303717	0.559406	1.21594	0.201175	-0.0608557	0.954107	1.05567	1.1997	1.37677	0.484609	1.18865	-0.366563	-0.945926	-2.27988	-0.784646	0.17284	-2.21433	0.200632	-0.850543	-0.671939	-0.485592	-1.92069	4.46579	0.00129707
	cluster 4	Tardbp	0.297619	0.431125	0.298468	0.295948	0.558805	0.0405062	0.317351	0.924471	-0.0157082	-0.0279808	1.71058	-0.398178	-0.442906	0.462493	1.03397	0.431699	1.63828	1.23552	0.948937	0.106555	-0.594148	-2.07637	-0.218206	-1.38607	-2.18763	-0.652436	-0.781756	0.0375062	0.224813	-2.21326	4.35249	0.00153857
	cluster 4	Kras	0.700117	0.231498	0.53431	0.660905	0.832415	-2.01616	-0.42831	0.503946	-0.489363	-0.480427	1.50931	-0.155436	-0.391743	0.891271	1.20368	0.91531	0.226081	1.19488	1.70435	0.111854	-0.626077	-2.04991	-0.091281	0.575096	-1.8375	-0.382764	-1.43118	0.31877	-0.750765	-0.98287	2.62496	0.0231898
	cluster 4	Pitpnb	0.397624	0.101038	0.558183	1.08477	1.16163	0.089965	-0.180067	1.59147	-0.386663	0.417768	1.43224	-1.45316	-0.649555	0.497403	0.440742	-0.260991	1.38196	0.323282	1.00092	0.196962	-0.863715	-1.87185	-0.370188	-0.136686	-3.03287	-0.39041	-0.232237	0.488428	-0.613872	-0.722107	2.23277	0.0428833
	cluster 4	Eif2a	-0.0645701	-0.476302	-0.0285921	1.44329	0.811671	0.0834925	-0.210685	1.37875	-0.135186	0.490637	0.46887	-0.60141	-0.889425	0.764935	0.980899	0.644607	1.40407	1.2632	0.3975	0.0315019	-0.258842	-1.59141	-0.126858	0.681952	-2.88263	-0.144318	-1.88197	-0.126283	-0.0943388	-1.33255	2.20636	0.0444462
	cluster 4	Psmd1	-0.27766	0.516154	1.17549	1.01154	1.10484	0.32286	0.343252	1.39862	-0.499206	0.556801	0.227495	-0.983007	-1.35453	0.382333	1.06852	0.531386	0.93278	0.736909	0.283869	0.120264	0.231438	-1.85547	-0.0635141	-0.466673	-3.32194	0.00133166	-0.939337	-0.0399819	-0.759001	-0.385551	2.28139	0.0397142
	cluster 4	Sel1l	0.129555	0.285033	0.947756	1.8163	1.18953	0.366249	0.127679	1.38313	-0.238811	0.654119	0.979294	0.2072	-0.332031	0.249923	0.921738	0.289736	0.149265	0.273362	0.560805	0.441963	0.257405	-0.889938	-0.701381	-0.646697	-2.96064	-1.44272	-0.539451	-1.06569	-1.93911	-0.473556	5.00758	0.000559621
	cluster 4	Lman1	-0.0545521	0.854079	1.07035	1.26458	1.34526	0.340136	-0.0482552	1.3892	-0.383938	0.880306	0.913138	-0.817297	-0.382476	0.534495	1.30667	0.168517	0.0926635	0.37015	1.14316	0.224212	-0.207184	-1.548	-0.921623	-0.41662	-2.90916	-0.834286	-0.896788	-0.687968	-1.08376	-0.705018	4.75832	0.000805236
	cluster 4	Ndufc2	-0.0641831	0.0519735	1.37149	1.05294	1.13619	0.508051	0.151334	1.53471	-0.930605	1.08	1.86062	0.175362	-1.65148	1.12297	0.283405	-0.538967	0.0825294	0.795758	0.51375	-0.0954774	-0.352787	-1.15768	-0.159545	0.137979	-2.29744	-1.2014	-0.719298	-0.858178	-0.675155	-1.15688	2.87651	0.016021
	cluster 4	Hsd17b10	0.665168	0.207001	1.49597	1.53935	1.23658	0.462181	0.490559	1.13562	-0.625633	1.07626	1.19628	0.252792	-1.36302	-0.359622	0.666141	0.565314	-0.250045	0.29984	0.309161	0.29076	-0.0168763	-0.870979	-0.218977	-0.0154859	-2.49508	-0.638487	-1.84437	-0.643104	-1.3309	-1.21641	4.1836	0.00201626
	cluster 4	Pycr2	0.586315	0.558948	1.21695	1.32191	0.969523	0.574774	0.245995	1.28565	-0.181056	0.815922	1.11672	-0.363488	-0.384164	0.549588	0.510145	0.312859	0.68022	0.505767	0.130668	0.224312	-0.460004	-1.79024	-0.219076	-0.300457	-2.71983	-0.647394	-1.37005	-0.239673	-0.809851	-2.12097	5.65543	0.000207057
	cluster 4	Fig4	0.594423	0.273971	0.400893	0.49379	1.24345	0.385962	0.170555	1.38613	-0.076852	1.23288	1.71802	-0.561029	-0.672356	-0.574862	0.35411	0.94588	0.104212	1.30407	1.03766	-0.131646	-0.559062	-1.68595	-1.26473	-0.582803	-2.11457	0.239	-1.09485	0.270156	-1.09886	-1.7376	3.9603	0.00275505
	cluster 4	Sdha	0.444506	0.419361	1.42615	1.25802	1.36475	0.562565	0.152708	1.02638	-0.429046	0.705133	0.839964	-0.806693	-0.604667	0.0875595	0.399864	0.266605	0.552979	0.90026	0.610093	-0.0832694	0.064041	-1.42501	-0.330696	-0.185407	-3.49057	-0.549842	-1.33113	-0.451314	-0.750783	-0.642509	3.68789	0.00449418
	cluster 4	Aldh1l2	0.35275	0.42927	1.29194	1.06482	1.38294	0.606876	0.536568	1.16499	-0.814922	0.659595	0.970304	-0.297696	-0.879556	0.233142	0.533441	0.322597	0.279766	0.889211	0.354743	0.214749	0.385105	-1.61673	-0.619298	0.0676046	-3.23777	-0.703259	-1.24735	-0.712764	-1.01287	-0.598204	3.78087	0.00380882
	cluster 4	Vdac1	0.339467	0.0265161	0.932128	1.23378	0.577907	0.688237	0.205846	1.96041	-0.817767	0.681473	2.21479	0.505282	0.0886451	0.521249	0.0571374	0.351436	-0.216042	0.57025	-0.0863264	-0.10162	-0.921946	-1.73512	-0.812122	-0.347697	-2.55107	-0.906199	-1.35752	-0.787125	-0.49466	0.180662	4.02122	0.00251175
	cluster 4	Nedd4	0.0696797	0.413075	1.46741	1.49621	1.54481	0.352299	-0.289681	1.80718	-0.197859	1.03723	1.12041	-0.54886	-0.804618	-0.205415	0.971423	0.300226	-0.288313	0.46713	0.534636	-0.525721	-0.371071	-2.08707	-0.392158	0.0608969	-2.50204	-0.571023	-0.859428	-0.709265	-0.609193	-0.680894	3.726	0.00418762
	cluster 4	Pccb	0.316901	0.628017	1.40861	1.31966	1.2021	0.446671	0.155173	1.12873	-0.613833	1.1754	1.09567	-0.309846	-0.390963	0.412958	0.499719	0.330331	0.245169	0.669857	0.528808	0.295902	-0.358006	-1.56358	-0.576918	-0.689897	-3.01829	-0.296978	-1.44067	-0.566973	-0.717895	-1.31582	5.37107	0.000335341
	cluster 4	Mtco2	0.224033	0.881167	1.01217	1.02279	0.913767	0.784466	0.708534	1.2057	-0.665012	0.75152	1.51979	0.0161459	0.030353	-0.0198482	0.217766	0.54269	0.13012	1.34065	0.181014	0.0757237	-1.57732	-2.12948	-0.539945	-0.53	-2.52046	-0.474622	-1.33923	-0.388318	-0.934127	-0.440036	5.75241	0.00017581
	cluster 4	Flii	-0.139476	0.438394	0.687844	1.41315	0.745641	0.287971	0.808688	0.292209	-0.0181824	1.07917	0.811782	0.852264	-1.14162	0.149282	0.496725	0.767194	-0.23941	0.569294	0.286019	-0.191378	0.354181	-2.83462	0.791815	-0.244652	-2.52919	-0.181592	-1.64426	0.093054	-1.18855	-0.571739	2.48444	0.0291736
	cluster 4	Bphl	-0.412808	0.260433	0.980589	0.448665	1.78727	0.417072	0.123056	1.30637	-0.234278	0.966329	0.582318	-0.842772	-1.03828	0.842653	0.240772	0.48836	0.579577	1.01332	0.740386	-0.401676	-0.16128	-1.67205	-0.234823	0.0199777	-2.21708	0.120282	-2.79035	-0.0692498	-0.846167	0.00338766	2.4264	0.0317693
	cluster 4	Slc25a42	0.488248	0.688339	0.603194	0.878463	0.905558	0.686923	0.161448	0.789112	0.801853	0.37796	0.490685	-0.400585	-0.0578181	1.09475	0.634087	-0.0248625	0.916332	1.0156	-0.108484	-0.0796345	-0.410626	-2.34265	-0.0195337	0.453263	-2.7417	-1.12704	-1.75509	-1.05646	-1.24118	0.379844	4.27265	0.00171943
	cluster 4	Eif3l	-0.337857	0.212812	1.0167	0.7251	1.19662	0.104871	0.451462	1.07333	-0.362597	0.305063	1.22875	-1.07681	-1.08868	0.250003	0.710038	0.594571	0.595451	1.04712	1.14251	-0.0756467	-0.399104	-2.36023	0.0132325	0.0981635	-2.81897	-0.130366	-1.61693	-0.139606	-0.579004	0.220008	2.17235	0.0467238
	cluster 4	Pitrm1	0.247159	-0.13243	1.09528	1.61081	1.53506	0.771339	0.701128	1.4415	-0.0951792	0.360608	0.913391	-1.36761	-0.712036	0.515014	0.313777	-0.404705	0.609155	0.753218	0.891033	-0.343327	-0.138546	-2.16685	-0.421826	-0.0618463	-2.39618	-0.323394	-1.28239	-0.520192	-1.05051	-0.341445	3.63104	0.00491141
	cluster 4	Cct6a	-0.691156	-0.205191	0.887765	1.72196	1.37167	0.403616	-0.326765	1.55965	-0.633789	0.682385	1.63968	-0.621217	-0.670827	0.60502	1.26727	0.137284	0.254881	0.567198	0.255347	-0.128549	-0.757489	-2.2918	0.153845	-0.417053	-2.15976	-0.266873	-1.28071	-0.360867	-0.85783	0.162305	2.44566	0.0307548
	cluster 4	Cpt2	-0.521636	0.215291	1.06519	1.25246	1.28729	0.888621	0.176626	1.08177	0.0960393	0.465441	0.715615	-0.964283	-0.84456	-0.262678	0.428139	0.31846	0.480828	1.1519	0.562591	0.393485	0.000635945	-2.47728	0.21517	0.0323764	-2.82826	-0.117019	-1.691	-0.266134	-0.618557	-0.236518	2.5973	0.0242689
	cluster 4	Atp6v1a	-0.419872	-0.154658	0.723229	0.629551	1.50255	0.276844	-0.236113	0.996295	-0.596303	0.448996	1.90533	-0.666243	-0.821262	0.768922	0.409627	0.481334	0.507963	1.02194	1.0808	-0.178855	0.239364	-2.21314	-0.643491	0.224572	-2.69558	-0.138945	-1.3316	-0.277215	-1.04943	0.205392	2.16008	0.0474502
	cluster 4	Rpl5	-0.243883	-0.14148	0.834986	0.558209	1.4546	-0.113071	-0.188275	0.691542	-0.361392	0.434596	0.794455	-0.273649	-0.318181	0.901318	1.27888	0.42265	-0.232319	1.12341	1.52826	-0.48386	-0.0474799	-2.89518	0.0112305	0.35817	-2.20534	0.0539765	-1.76592	-0.421959	-0.956017	0.201728	2.1731	0.0467166
	cluster 4	Fech	0.407784	0.54517	0.991548	1.21127	0.734891	0.563334	0.471087	1.06275	-0.390933	0.808368	1.36204	-1.44372	-0.91577	0.307602	0.378996	-0.197705	0.577807	0.395212	0.755561	0.108146	0.132645	-2.20644	-0.411163	0.474517	-2.31544	0.202777	-2.19205	-0.156745	-1.19428	-0.0672792	2.55991	0.0256873
	cluster 4	Dld	-0.213094	-0.0959989	0.784286	0.764426	1.37376	0.691124	-0.226364	2.02568	-0.26261	0.0951894	1.47814	-0.191621	-0.495261	1.5637	0.0131084	0.123378	0.6301	0.924772	0.0863258	-0.749051	0.15732	-1.59475	0.0131335	0.0521634	-2.67015	-0.693335	-1.40827	-1.06636	-1.04619	-0.0635592	2.63679	0.0228381
	cluster 4	Ncln	-0.159164	-0.312249	0.961354	0.697472	1.27314	-0.014033	-0.171489	0.988402	-0.666291	0.556138	1.44659	-0.300548	-0.257452	1.28865	1.07112	0.280577	0.451621	1.21213	1.23329	-0.121033	-0.258277	-1.97264	-0.429383	0.194563	-2.53096	-0.250604	-1.50896	-0.684722	-1.40347	-0.613763	3.83215	0.00350951
	cluster 4	Naa10	-0.19838	1.4045	1.18552	0.463254	0.957087	0.140341	0.0179315	1.16263	-0.914979	0.686675	0.737654	-0.710207	-0.471621	1.51995	0.656314	-0.0477642	-0.130695	1.30385	-0.425451	0.762684	-0.365516	-2.5068	0.136307	-0.262021	-2.40594	0.0244548	-1.5561	-0.639742	-0.173899	-0.350045	2.47487	0.0296196
	cluster 4	Atp5c1	-0.169188	0.282659	1.12106	0.899441	1.29051	0.676668	0.360874	1.07198	-0.212824	0.439742	1.04121	-0.508188	-0.893749	0.645329	0.144353	0.303162	0.385753	1.16224	0.642766	-0.418581	0.00727539	-2.27082	0.0890685	0.135262	-2.71037	-0.231484	-1.67478	0.198951	-1.72998	-0.0783378	2.72412	0.0202192
	cluster 4	Pofut1	0.142029	0.728391	1.02713	1.34711	1.3562	0.777465	0.0318265	0.307104	-0.0297399	0.361476	0.48881	-0.417344	-0.887727	-0.0552511	1.34403	0.169569	0.126129	0.90156	0.444701	-0.494736	0.678403	-1.57106	-0.202964	-0.0878211	-2.83127	-0.26908	-1.46893	-0.0487832	-2.28066	0.413429	2.41852	0.0321823
	cluster 4	Slc30a7	0.094173	-0.528089	-0.0578895	0.484632	1.2452	0.867394	0.66581	0.998607	-0.4087	0.820501	1.42556	-0.107552	-0.530387	-0.0207137	1.57522	1.07808	0.550974	0.985629	1.1943	-0.085709	-0.444068	-1.91392	-0.184551	-0.435236	-2.40633	-1.53763	-1.09758	-1.01765	-0.633204	-0.576864	4.67162	0.000936335
	cluster 4	Rragc	-0.229956	0.114378	0.866023	0.27118	1.02811	0.345437	0.552826	1.04654	-0.472465	-0.0983921	0.28092	-0.372991	-0.752207	0.630466	1.40825	0.843818	-0.551218	1.37654	1.29091	0.846042	0.250401	-2.2716	-0.36702	0.364638	-2.85468	-0.760761	-0.342506	-0.762129	-1.34729	-0.33326	2.72157	0.0202317
	cluster 4	Derl1	-0.00651322	0.363369	0.549323	0.264711	1.56635	1.2638	1.02085	0.861608	-0.713423	1.0917	0.904066	-0.193796	-0.762702	0.147675	0.463814	0.0724017	-0.524026	1.27599	0.99559	-0.0662172	-1.71637	-2.6117	-0.189745	-0.186112	-1.99309	-0.341371	-1.46428	-0.452298	0.0568123	0.323574	3.06554	0.0120802
	cluster 4	Mtch2	0.133885	-0.0871582	0.722303	0.886281	1.29755	0.936867	0.877418	1.07726	-0.158599	1.00568	0.725534	-0.256995	-0.111881	0.348588	1.06347	0.249858	-0.869326	0.812743	0.358558	-0.324115	0.0666592	-2.37407	-0.310208	0.134267	-3.06352	-0.691974	-0.818088	0.365676	-1.27584	-0.720823	3.27946	0.00875141
	cluster 4	Tmed3	0.258236	0.13896	1.27419	1.5908	1.54397	0.640871	0.619322	0.792845	-0.553269	0.438208	0.644575	-1.03768	-0.619204	-0.152291	0.623559	0.282436	-0.182276	0.410461	1.15978	0.405406	0.131281	-1.46858	-0.330453	0.123493	-3.2658	-0.535231	-1.51547	-0.304139	-0.798224	-0.315788	3.00774	0.0130078
	cluster 4	Abcb7	0.098827	0.130967	0.845403	1.39915	1.40374	0.663891	0.11425	0.840257	0.418056	0.746017	1.38096	-0.639668	-0.932397	-0.560078	0.482251	0.759198	-0.362587	0.96686	0.628718	0.336323	-0.593534	-2.20151	-0.0263253	-0.0564775	-2.75762	-0.877953	-1.30332	0.48004	-0.9063	-0.477132	3.29376	0.00853381
	cluster 4	Slc25a35	0.0989643	-0.483462	1.05944	0.571839	1.695	1.1003	1.06487	1.12689	-0.973463	0.927809	0.724904	-0.875334	-0.525141	0.48596	0.777062	0.254645	-0.250637	1.06121	0.817386	0.199458	-1.21408	-2.12613	-0.303532	-0.0492589	-2.1812	-0.268473	-1.81535	-0.448777	-0.475119	0.0242353	3.26662	0.00889283
	cluster 4	mt-Co3	-0.165343	0.377223	0.871181	0.685053	1.2403	0.915892	0.300421	1.40275	-0.408673	0.939381	1.18251	-0.44008	-0.786723	-0.129256	0.26495	0.12797	-0.129191	1.29384	0.688819	0.162857	-0.0563278	-2.06289	-0.00421523	0.120764	-3.3286	-0.428843	-1.09777	-0.322397	-0.727914	-0.485695	2.9073	0.0150368
	cluster 4	Eef1a1	-0.170353	0.211409	0.869581	0.787017	0.975562	0.0315108	0.0492676	1.30116	-0.737708	0.44604	1.39668	-0.62143	-0.49017	0.633951	1.19465	0.525166	-1.22024	1.1643	0.934126	0.498476	-0.496361	-1.72415	0.143021	-0.224326	-3.2428	-0.0913189	-1.12646	-0.10269	-0.475457	-0.438447	2.20199	0.0446983
	cluster 4	Hsdl1	0.181715	0.3416	0.268242	0.968931	1.14104	0.260524	-0.221642	0.673258	0.0337796	0.586764	0.913879	-0.0664202	-0.085563	0.00765992	0.572627	0.37955	0.789815	0.921383	0.37965	0.77345	0.100631	-2.88518	-0.00611513	0.0268008	-3.36408	-0.490561	-1.30947	0.0377881	-0.617291	-0.312769	3.02051	0.012709
	cluster 4	Olfr584;Olfr582;Olfr582;Olfr584;Olfr569	-0.132843	0.232121	0.814813	0.890045	0.934601	0.30854	0.269658	0.871725	-0.152602	0.9368	0.728179	0.105341	-0.26217	-0.36577	0.752214	0.593501	0.202994	0.496551	0.826196	0.342971	-0.19165	-1.357	0.12544	-0.101234	-4.20447	-0.273666	-1.34151	-0.00244375	-0.614136	-0.432193	2.69499	0.0211703
	cluster 4	Tmed10	-0.295591	0.310971	0.985794	0.94016	1.06015	-0.0618452	-0.0278635	1.06049	-0.527973	0.393111	1.21729	-0.801975	-0.841849	0.272877	0.926194	0.673164	0.142638	0.913375	1.3533	0.14793	-0.486399	-1.77286	0.0771133	0.0381292	-3.1196	0.126768	-1.79889	-0.480606	-0.784246	0.360237	2.24392	0.0419832
	cluster 4	Acly	-0.0310346	0.63715	0.595758	0.966049	0.975965	0.0384161	-0.024112	1.12431	-0.248241	0.734031	1.62434	-0.892069	-0.608909	-0.405871	0.970966	1.16335	0.144304	0.564325	0.553325	0.718715	-1.04674	-1.76196	-0.675037	-0.132338	-2.93765	-0.321967	-1.87897	-0.101121	0.324714	-0.0696984	2.8419	0.0168777
	cluster 4	Ampd2	0.108613	0.852379	0.806706	0.912269	0.729185	0.0360901	0.343306	0.446347	-0.829535	0.756268	0.985377	-1.03957	-0.723526	-0.640138	1.08936	0.828007	1.05372	0.578635	1.1647	0.61915	-0.1825	-0.742652	-0.324185	-0.13578	-3.26597	-0.759157	-2.01924	-0.282364	-0.657645	0.292163	2.41461	0.0323887
	cluster 4	Tmed7	-0.312807	0.673348	1.15008	0.837171	1.3811	-0.328354	-0.0117023	0.587115	-0.748854	0.657452	0.979514	-0.117084	-0.916014	0.29118	1.37353	0.487824	0.126736	0.912687	0.576915	0.776648	-0.467033	-0.843224	0.00623462	0.0391424	-3.33285	-0.330114	-2.04839	-0.248629	-0.889669	-0.261958	2.64929	0.0223617
	cluster 4	Vmp1	-0.0919605	0.598707	0.977619	0.465175	1.1855	-0.0765339	0.344824	0.783743	-0.518982	0.636781	0.511135	-0.834639	-0.864958	0.277764	1.28468	0.285073	1.68141	0.466124	0.489075	0.619278	-0.0380251	-1.26598	-0.063016	0.055987	-3.55556	-0.157096	-1.37833	-0.267358	-0.709601	-0.840832	2.52331	0.0272774
	cluster 4	Camk2d	0.168173	0.139739	-0.213741	0.500851	1.08862	0.0804219	0.471547	1.0685	-0.69174	0.273865	0.691059	-0.420411	-0.273215	-0.021511	0.646622	0.452235	0.915524	1.43	0.889647	1.25807	-0.24969	-0.8145	0.385714	-0.450902	-3.42462	-0.283623	-1.57095	0.129222	-0.312449	-1.86245	2.82255	0.0173321
	cluster 4	Arf4	-0.164498	-0.169122	1.07095	0.278045	1.17365	-0.146879	0.283744	0.551433	-1.05499	0.760577	1.0254	-1.1119	-0.633349	0.173273	0.914233	0.766641	1.38138	0.926509	1.381	0.402872	-0.413955	-1.44491	-0.597602	0.413096	-2.86873	0.294557	-1.55959	-0.660873	-1.12685	0.155892	2.32579	0.0371732
	cluster 4	Grhpr	-0.16705	0.118525	1.28962	1.2302	0.798555	0.0857514	0.168316	0.762497	-0.227054	0.522445	1.4253	-0.93615	-0.931127	-0.478802	0.782231	0.306527	1.19129	0.830421	0.915764	0.0577309	-0.284813	-1.65213	-0.254465	0.364667	-3.16413	0.206016	-1.33043	0.187156	-0.800074	-1.01678	2.20737	0.0443926
	cluster 4	Uap1l1	0.53714	-0.661928	0.82479	1.22775	1.13394	0.343141	0.0856472	0.386455	-0.45869	0.237063	1.08865	0.16285	-0.911264	-0.103082	0.35553	0.188307	1.75208	0.620495	0.587925	0.553108	-0.313786	-2.05027	-0.432996	0.618792	-3.39626	-0.0966158	-0.642707	-0.173934	-0.799174	-0.662952	2.32708	0.0371084
	cluster 4	Got2	0.0317232	-0.00196918	1.40068	1.34179	1.24662	0.882653	0.214693	1.07242	-0.187133	0.722402	1.04285	-1.23973	-1.16854	0.137874	0.377845	0.318155	0.319286	1.18953	0.369669	-0.230518	-0.231447	-1.34063	0.119221	0.374567	-2.85172	0.0507991	-1.71632	-0.218616	-0.966353	-1.05979	2.72906	0.0200646
	cluster 4	Eif3e	-0.611194	0.241494	0.921067	0.708099	0.881956	-0.093796	0.389399	1.05847	-0.839386	0.864009	2.14693	-1.12627	-0.48789	0.849081	0.657813	0.591902	0.684602	0.989952	0.944508	-0.41505	-0.606363	-2.09967	-0.513429	-0.172002	-2.46171	0.0878764	-1.35519	-0.176454	-0.601387	-0.457359	2.65433	0.0221718
	cluster 4	Gars1	0.0999641	0.239707	1.11359	1.22688	1.1137	0.212701	-0.198509	1.07592	-1.05993	0.455279	1.73678	-0.413552	-1.05966	0.213991	1.16554	0.324909	0.870895	0.61187	1.0815	0.429899	-0.719981	-1.68887	-0.118427	-0.441183	-2.65986	-0.433709	-1.41475	-0.394036	-0.938412	-0.432235	3.42624	0.00684486
	cluster 4	Spcs2	-0.391227	0.0412011	1.26941	0.890625	1.20973	-0.00734468	0.192597	1.00487	-1.40179	0.487214	1.57038	-0.463884	-0.509626	0.191206	1.08627	0.60967	0.547493	1.29534	1.30401	0.401205	-0.497497	-1.43176	-0.506469	-0.0781325	-2.66067	-0.459353	-1.10464	-0.672544	-0.938863	-0.97742	3.64437	0.00480499
	cluster 4	Eif3h	-0.208952	0.331886	0.994323	1.06968	1.19033	-0.228716	0.332269	1.18635	-1.10488	0.74719	1.45069	-0.697309	-0.691623	0.390331	1.12001	0.643467	0.42292	0.952099	0.927315	0.492424	-0.665108	-1.25602	-0.436874	-0.195615	-3.03191	-0.229205	-1.19205	-0.524518	-1.09418	-0.694319	3.50634	0.00591761
	cluster 4	Mlec	0.105263	-0.288292	0.837748	1.14916	0.604077	0.0994361	0.174467	1.22484	-0.894513	0.0646848	1.52173	-0.456623	-0.296217	-0.186413	1.07422	0.340238	0.457384	0.880619	0.875928	0.357583	-0.345917	-1.31545	0.526286	0.187247	-3.4867	-0.0122812	-0.939816	-0.230576	-0.28431	-1.7438	2.14307	0.0489817
	cluster 4	Arf3;Arf1	-0.40652	-0.619223	0.858919	1.15536	0.414293	0.393835	0.261102	1.65552	-0.570095	0.400245	2.04767	-0.445332	-0.0729124	0.231865	0.827033	0.850083	-0.234567	0.954577	0.244915	0.355016	-0.776324	-1.27406	0.239353	-0.450275	-2.73316	-0.147693	-0.510635	0.405681	-0.944321	-2.11035	2.60766	0.0238389
	cluster 4	Rab10	0.250572	0.536598	1.22252	1.13831	1.058	0.535407	0.587126	0.967931	-0.544351	-0.00462203	0.921893	-0.535234	-0.523526	-0.199575	1.01312	0.808213	0.0301049	0.797305	1.15655	0.462227	-0.684567	-1.54609	-0.124751	-0.269264	-3.29269	-0.476938	-0.837885	-0.0905791	-1.01098	-1.34482	3.95025	0.00279782
	cluster 4	Eef2	-0.0270263	-0.126389	1.30136	1.34369	0.920653	0.0939404	0.021448	1.06588	-0.914666	0.399263	1.22861	-0.559264	-0.858214	-0.400585	1.31633	0.611049	0.677814	0.814256	1.00115	0.11411	-0.323229	-1.58474	-0.146996	0.116949	-3.24251	-0.278147	-0.910282	-0.146765	-0.364649	-1.14305	2.37435	0.0346768
	cluster 4	Rab2a	-0.165224	0.0346702	1.14217	0.839705	1.03108	0.442103	-0.28936	1.30821	-0.555005	0.420446	1.66522	-0.518414	-0.179765	-0.475313	0.974672	0.786079	0.432064	1.12326	0.281085	-0.0367427	-0.24479	-1.41081	-0.0867722	-0.132856	-3.17638	-0.0334967	-0.68082	0.233936	-0.808202	-1.92075	2.55301	0.025912
	cluster 4	Pa2g4	0.0945831	-0.135994	1.1097	1.10756	0.601987	-0.251655	0.0449419	1.45434	-0.623759	0.217909	1.79751	-0.809926	-0.476745	0.365632	0.745151	0.62101	0.87879	1.12492	0.548769	0.376319	-0.759787	-1.17574	-0.138345	-0.637457	-3.27637	-0.381854	-0.462612	-0.411589	-0.0596281	-1.48767	3.03308	0.0126064
	cluster 4	Ctsd	-0.698638	-1.02506	0.200088	0.0159852	0.635561	-0.103775	-0.110155	1.03752	-0.857086	-0.329457	1.67803	0.0689543	-0.651726	-0.102325	1.10102	1.09901	1.23347	0.886068	1.83472	0.555398	-0.307645	-1.94844	0.298052	0.364537	-2.71273	-0.919552	-0.578515	0.417635	-0.482042	-0.59891	2.56266	0.0256365
	cluster 4	Gstm5	-0.454824	-0.357193	0.862875	0.930542	0.777046	0.223779	0.0410855	0.773781	-0.74368	0.264395	1.15333	-0.371723	-0.437285	0.124677	0.981932	0.876679	0.927651	0.874809	1.0502	0.205924	-0.0235777	-1.73342	0.190638	0.377352	-2.79982	0.353213	-1.85416	0.208361	-0.364177	-2.05842	2.289	0.0393111
	cluster 4	Rer1	0.0996687	0.406656	0.953533	0.673315	1.33065	0.257551	0.199411	0.808213	-0.0209081	0.749094	0.612234	-0.267331	-0.810762	0.214219	0.898978	0.10997	0.55168	0.805889	1.1621	0.453906	-0.449206	-1.33621	0.203682	0.186095	-3.39688	-0.493525	-1.06536	-0.0742649	-0.643345	-2.11906	3.4183	0.00690878
	cluster 4	L2hgdh	0.302059	0.606438	0.747451	0.839422	1.23285	0.824413	0.489095	1.12873	0.343035	0.208692	0.592821	-1.0756	-0.487537	0.366616	0.128651	-0.0428626	0.318251	0.734778	0.908421	0.261749	-0.0897252	-1.33779	-0.347102	0.308329	-3.06866	0.100117	-0.654458	0.143917	-0.736482	-2.74562	3.10098	0.0114316
	cluster 4	Rbks	0.609743	-0.116182	0.816824	0.911864	1.09845	0.292095	0.678195	1.57864	0.0591786	0.336534	0.560423	-0.403356	-0.388894	0.957091	-0.0446734	-0.56197	0.955268	0.555285	0.835407	-0.294617	-0.380619	-2.16539	-1.18957	0.219312	-2.31321	0.172812	0.0322982	-0.0206595	-0.107548	-2.68274	2.96531	0.0136275
	cluster 4	Mdh2	0.00877859	0.342949	1.06757	0.955433	1.14745	0.476396	0.0319182	1.43879	0.00963507	0.761742	0.643648	-1.16545	-1.22098	0.065118	0.556853	0.0866947	1.00067	0.994842	0.546052	0.196436	0.0639276	-1.09623	0.0305585	0.059621	-2.6184	-0.00342998	-1.08797	-0.121615	-0.483406	-2.6876	2.63444	0.0228919
	cluster 4	Tm9sf3	0.0830539	0.105679	1.00657	0.580737	1.36881	0.377174	0.35597	0.713024	-0.394852	0.567784	0.735456	-0.191086	-0.709665	0.279489	0.86292	0.709148	0.211201	0.83337	1.1801	0.162527	0.143546	-1.86606	-0.050144	-0.0916935	-2.55268	-0.170762	-0.976514	0.134503	-0.458665	-2.94895	3.04192	0.012431
	cluster 4	Mtnd5	0.144099	-0.415517	1.03041	0.269114	1.50071	0.49575	0.357296	0.726685	-0.106257	0.370685	0.700988	-0.258451	-0.57342	0.686097	0.605389	0.33572	0.626812	0.835072	0.594553	0.119929	0.431027	-1.47892	-0.105623	0.550373	-3.51409	-0.46198	-0.742958	0.246466	-0.851465	-2.11849	2.39781	0.033276
	cluster 4	Uqcrc2	-0.231639	-0.238656	1.45871	1.36762	1.31855	1.00995	0.210184	1.67471	-0.428994	0.531023	0.712743	-0.409273	-0.950382	0.125342	0.455544	0.133512	-0.269001	1.39626	-0.71814	0.184736	0.224092	-1.80888	0.66036	0.234416	-1.50766	-0.3262	-2.032	-0.036495	-0.953003	-1.78742	2.4397	0.0309643
	cluster 4	Shmt2	0.462972	-0.00467402	1.12444	1.41937	1.43042	1.08372	0.42525	1.42621	0.199462	1.04851	0.90655	-1.10616	-0.919311	-0.156534	0.0677065	-0.190752	0.99224	0.586307	-0.136034	-0.208875	0.133513	-1.60208	-0.0474676	-0.0396887	-2.5129	-0.442766	-1.39416	-0.206018	-0.551385	-1.78785	4.09118	0.00226762
	cluster 4	Coq5	0.203971	0.776562	1.10387	0.838515	1.16486	1.70296	1.02954	0.65988	0.706887	1.3796	0.904872	0.152704	-0.654415	-1.91084	0.695084	0.223934	-0.277745	0.663311	-0.733363	-0.519525	0.452096	-1.65661	-0.874318	-0.250703	-0.388607	-0.360014	-1.4468	-0.357735	-1.68723	-1.54075	4.67821	0.000928554
	cluster 4	Hint3	0.88898	0.506251	1.17175	1.50068	0.8852	0.642686	0.670003	0.797888	-0.432985	0.565964	0.971478	-0.601947	-0.0675423	-0.69394	0.32687	0.61828	-1.88222	0.564727	1.11946	0.423404	-0.11512	-0.041794	-0.627556	0.122325	-1.72597	-0.736195	-0.617831	-0.353373	-0.94311	-2.93636	2.99479	0.0132927
	cluster 4	Phkb	0.913698	0.715938	0.891027	1.26505	0.854277	0.825365	0.57037	-0.0186097	0.0486063	0.555814	0.123105	-1.63632	0.700091	0.139193	0.731391	0.601198	0.182059	0.682217	0.616664	0.515895	-0.416499	-2.54131	0.208228	-0.0695662	-2.30528	-0.033787	-0.911761	-0.26604	-0.860378	-2.08064	3.7475	0.00401396
	cluster 4	Mccc2	0.246444	0.557014	1.4713	1.08069	1.51496	0.625566	0.587186	0.942735	-0.344886	1.112	0.618183	-1.10318	-1.05906	-0.0642836	0.538676	0.22883	0.299562	0.745646	0.379945	-0.0912824	0.437477	-1.10102	0.0661333	0.407031	-2.80873	-0.622037	-1.76651	-0.475914	-1.10103	-1.32143	3.4733	0.00633544
	cluster 4	Aldh2	0.627304	0.459621	1.80444	1.32108	1.58656	0.789364	0.26687	1.20077	-0.242842	0.728296	1.2908	-1.05983	-0.778583	0.0222243	0.352642	-0.179685	-0.0404261	0.726233	0.0865258	0.154415	-0.108579	-1.86574	-0.0400937	-0.0213767	-1.92127	-0.49558	-1.7132	-0.568596	-0.684354	-1.69698	4.54327	0.00114888
	cluster 4	Cpox	-0.144989	0.51679	0.870291	0.384817	1.19887	0.814228	0.809419	0.451224	0.265214	1.1659	0.953515	-0.929903	-1.42259	0.197294	0.728637	-0.398699	1.38895	1.22651	0.260713	0.770331	0.0255926	-1.77288	0.171986	0.123325	-1.49973	-0.548787	-2.06437	-0.546113	-1.42363	-1.57192	3.51317	0.00588262
	cluster 4	Dcaf8	0.394693	0.659969	0.647049	0.291381	1.02607	0.666827	0.667097	0.714018	0.0631594	0.508437	0.668602	0.684443	-1.48688	-0.0373914	0.342709	0.741562	0.0113013	0.709096	0.931072	0.431431	0.288192	-1.63901	0.466699	0.744836	-2.02068	-1.6222	-1.94241	0.418818	-1.4483	-1.88058	2.97235	0.0136275
	cluster 4	Bcan	1.00259	0.835445	0.135263	1.03468	1.07573	1.09557	1.06537	1.11786	-1.18692	0.110302	1.30391	-0.975887	-0.810353	1.0507	0.907157	0.982641	-1.02145	0.96552	0.463073	-0.797046	-0.998847	-0.968375	-0.745547	-0.978894	-1.18969	-0.752298	-1.27088	-1.18968	0.993144	-1.25311	2.91406	0.0149168
	cluster 4	Isoc2a	0.77712	0.0351346	1.35516	0.522082	1.2993	1.54681	0.349436	-0.225228	-0.944754	0.359622	1.50453	0.232069	-1.85704	0.629227	0.402621	0.765167	-0.839966	1.74142	-0.171596	0.164124	-0.41413	-1.30971	-0.616134	-0.316417	-1.92061	0.0552001	-1.85138	-0.781197	-0.456977	-0.0338786	2.20226	0.0446983
	cluster 4	Rps15a	-0.693267	-0.118435	1.30956	0.40043	1.33714	0.555376	0.360158	0.530766	-0.57913	0.492802	1.15454	0.122619	-0.479523	1.01399	1.29311	0.579152	-0.473915	1.24351	0.737576	0.111708	-0.0124824	-2.303	-0.190405	0.344163	-2.32175	-0.330029	-2.04172	-0.786574	-0.443382	-0.812996	3.13903	0.0108435
	cluster 4	Rpl27	-0.5915	0.103142	0.93601	0.350835	1.52127	0.609809	0.206372	0.812355	-0.78794	0.719634	1.23363	-0.118374	-0.935525	0.528449	1.09674	0.637511	-0.413675	1.27886	1.38614	0.183626	-0.24882	-1.85845	0.279036	-0.0240776	-2.27859	-0.614638	-1.97096	-0.133709	-0.665076	-1.24209	2.9793	0.0135277
	cluster 4	Slc25a4	0.172775	0.383285	1.13711	0.657856	1.2886	0.667154	0.420982	0.778691	-0.768869	0.92253	1.01441	0.149035	-0.856527	0.365128	0.810708	0.462539	-0.322876	1.16742	0.694384	-0.00775048	-0.11921	-1.97517	0.39447	0.137344	-2.36519	-0.36251	-2.13273	-0.458523	-0.452849	-1.80221	3.39945	0.00708876
	cluster 4	Actb;Actg1	-0.165417	0.490747	1.60422	0.434326	1.23944	0.653841	0.743811	0.0767231	-1.31798	0.962805	1.66671	-0.401131	-1.22243	-0.0857591	1.15974	1.03286	-0.145174	0.54028	0.574663	0.48333	0.280551	-1.30339	0.0372375	-0.129694	-0.624384	-1.27709	-2.08992	-0.66277	-0.51552	-2.04064	2.6229	0.0231898
	cluster 4	Ptpn11	-0.450186	0.544223	1.11517	1.035	0.76651	0.429022	0.260872	0.405063	-0.78486	0.982292	1.05858	-0.437959	-1.86485	0.729923	0.812179	0.519752	0.662959	1.1609	1.18103	0.66207	-0.403844	-2.35095	-0.57852	-0.169775	-1.54396	-0.943835	-1.87107	0.279162	-0.821269	-0.383613	2.98995	0.01335
	cluster 4	Psmd13	-0.139162	0.625354	0.718901	1.41625	0.822033	0.198255	0.045916	1.6832	-0.265368	0.277683	2.10159	-1.20642	-1.37935	0.555678	0.540508	0.524119	0.482876	0.106409	0.1688	0.236686	-0.808125	-2.60813	-0.427126	-0.172756	-1.75338	0.00340464	-1.1416	-0.347678	-0.900689	0.642127	2.17781	0.0464436
	cluster 4	Farsb	-0.102261	-0.129404	0.963645	0.538297	1.38117	0.480521	0.361903	1.20586	-0.617139	0.502425	0.955698	-0.635181	-0.988443	0.682564	0.863294	0.49848	0.23083	0.839056	1.04193	-0.178284	-0.560139	-2.45453	-0.675774	-0.0491923	-1.86325	-0.31563	-1.80755	-0.250607	-1.38517	1.46688	2.30615	0.0384715
	cluster 4	Kars;Kars1	0.090026	0.109255	1.15464	1.32571	0.970054	0.443854	0.175539	1.35063	-0.235914	0.57345	1.40919	-1.10639	-1.07639	0.196602	0.780426	0.371836	0.0952182	0.969288	0.755734	0.255952	-0.760621	-2.33021	-0.576572	-0.307723	-2.41997	-1.0072	-1.08312	-0.282714	-0.694886	0.854309	3.01618	0.0128102
	cluster 4	Cab39	-0.782107	-0.331895	1.042	0.594604	1.07273	0.510988	0.705013	0.245384	-1.48378	0.380367	0.927833	-0.0790286	-0.447343	0.951173	1.17909	0.460638	0.221927	0.909632	1.66315	-0.0104442	-0.760419	-1.75085	-0.738305	0.204593	-0.598083	-0.469156	-2.48567	-0.87288	-1.45692	1.19776	2.38542	0.0339335
	cluster 4	Impdh1	-0.103251	0.065095	0.549941	1.88098	0.98455	0.478489	0.079573	0.807991	-0.260178	0.43642	1.26036	-1.1948	-0.682514	-0.090635	0.781068	0.517372	0.969741	0.850855	0.559967	-0.231027	-0.953727	-2.74015	-0.621806	0.00172635	-1.77063	0.31958	-1.61008	-0.0357669	-1.11533	0.866184	2.18985	0.0456705
	cluster 4	Capn2	-0.484017	0.397636	1.76831	1.32953	1.14279	0.389247	0.20242	0.452956	-1.38516	0.336432	1.3138	0.426857	-1.01932	0.280919	0.990967	0.856522	0.544947	0.533684	0.544836	-0.442511	-1.54603	-2.21924	-0.556438	-0.00976069	-1.84378	-0.0580814	-1.5066	-0.532558	-0.490721	0.582364	2.49145	0.0288523
	cluster 4	Trap1	0.000605469	0.326528	1.33056	1.76614	0.219083	0.379189	0.515426	0.814884	-0.112029	1.45115	1.90558	-1.18838	-0.831564	0.242012	-0.257019	0.319335	0.239577	0.145238	1.18524	0.835937	-1.08312	-1.9227	-0.340821	0.133307	-1.60422	-1.44406	-0.939734	-0.20652	-1.30401	-0.575617	3.77874	0.00381395
	cluster 4	Cstf3	-0.148855	1.24733	1.3756	1.01132	0.491645	-0.320292	0.439639	1.13085	-1.1774	1.07006	0.268287	0.303509	-0.307456	-0.952582	1.23927	0.609473	-1.54123	1.08995	1.46988	1.26849	-1.33038	-1.61113	-0.540381	-1.25267	-0.903969	-0.468891	-0.957391	0.0479235	-1.20429	-0.346324	2.8453	0.0168145
	cluster 4	Appl2	0.137561	0.170053	1.03791	1.53986	1.09879	0.443632	0.106796	1.33463	-0.688403	0.657455	1.77917	-0.322561	-0.95934	-0.669563	0.387498	1.08876	-0.439832	0.382583	1.05099	0.714625	-0.526353	-2.05704	-0.479037	-0.27783	-2.37341	-0.0907652	-1.24493	-0.498559	-1.08069	-0.222001	3.18303	0.0101163
	cluster 4	Nop58	-1.12258	0.447534	0.962803	1.1092	0.956642	-0.266794	-0.57655	1.45989	-0.939613	0.20302	1.48994	-0.172048	-0.96406	0.63043	1.10695	0.437712	-0.0347891	1.04803	1.43872	0.633867	-0.826708	-2.41974	-0.275914	-0.0854761	-1.84228	-0.170317	-1.21188	-0.670637	-0.631178	0.285828	2.42117	0.0320286
	cluster 4	Tmed2	-0.0113118	0.183268	0.833695	0.740581	1.22514	0.390461	0.27077	1.25977	-1.06182	0.543262	1.27716	-0.49418	-0.841813	0.160919	0.718324	0.531048	-0.202551	0.87734	1.3806	1.15181	-0.0620902	-2.10524	0.193037	-0.18807	-2.30144	-0.0888017	-1.48031	-0.286017	-1.43633	-1.17722	3.121	0.0111658
	cluster 4	Myh10	-1.4874	0.19471	0.589249	1.17066	0.575682	0.0412035	0.671052	0.984758	-1.15902	0.982144	1.58165	0.155962	0.00256389	-0.406332	0.512566	0.7705	-0.0405379	1.31511	1.48104	0.717247	-0.686212	-2.41834	-0.798152	-0.109674	-1.83668	-0.845972	-1.08194	-0.0970217	-0.860472	0.0816526	3.08068	0.0117686
	cluster 4	Echdc2	-0.378232	0.523903	1.57617	2.39413	1.78061	0.790249	0.161171	0.450108	-0.875412	0.29249	1.30099	0.475686	-0.113487	0.140623	0.263809	0.0956034	0.186475	0.843981	0.160338	-0.118654	-0.157432	-0.856798	-0.510336	-0.383589	-1.57538	-1.04581	-1.08567	-0.992531	-1.97158	-1.3714	4.46441	0.00129707
	cluster 4	Rps3a	-0.366561	-0.350988	1.53734	1.17176	1.36895	0.548993	0.0233054	1.29192	-1.23779	0.524481	1.45452	0.138914	-0.465131	0.567203	1.09256	0.0894821	-0.437057	1.32413	1.33166	0.414657	-0.649062	-1.61091	-0.826794	-0.466105	-1.08264	-0.409514	-1.54124	-1.02711	-1.22158	-1.18739	4.31887	0.00160281
	cluster 4	Eif3a	-0.710967	0.362185	1.68061	1.22549	1.02473	0.0313574	0.849916	0.712327	-1.7027	0.557596	1.31161	-0.146204	-0.743818	0.452671	1.15082	0.596307	-0.435854	0.864664	0.980375	0.349178	-0.285885	-0.689048	-0.263314	-0.790799	0.290769	-0.625267	-1.17235	-0.995351	-1.33526	-2.54379	2.67245	0.0217714
	cluster 4	Srp72	-0.594397	-1.02338	0.430962	1.2039	0.79022	-0.246676	0.159277	1.38032	-0.641809	0.3577	2.18388	-0.110522	-0.522616	1.96838	0.725482	0.741674	0.351493	0.811782	0.83118	-0.0722912	-1.4248	-2.24268	-0.320157	-0.162149	-0.288877	-0.548778	-1.13911	-0.497722	-1.06258	-1.03771	3.38297	0.00732996
	cluster 4	Akr1b10	-1.77817	0.674346	1.72742	1.48928	1.38496	0.401146	0.543021	1.49831	-0.662522	-0.734925	1.313	0.528708	-0.184941	0.125806	0.771657	-0.174694	0.504017	-0.76105	0.872325	0.984212	-1.00762	-1.37009	-1.15675	-0.347727	-1.2943	-0.330315	-1.23141	-1.09055	-0.706818	0.013691	2.76673	0.0188686
	cluster 4	Uqcrq	0.14597	0.499454	1.41156	1.10709	0.551775	0.527097	0.423642	0.714718	-0.777116	0.891014	0.991536	0.225921	-0.200287	-0.854335	0.852907	0.363128	1.49814	1.05814	0.728006	0.504759	-0.61505	-0.73943	-0.380233	-0.143412	-1.27002	-1.14186	-2.57403	-0.759429	-1.20415	-1.83549	5.20313	0.000420713
	cluster 4	Pnlip	-0.357731	-0.0300424	1.59525	1.26546	0.489942	0.446484	-0.0294197	1.35274	-1.33311	0.401682	1.6809	-0.10773	0.114867	0.223934	0.301827	0.852002	0.875268	0.872687	0.500941	0.830422	-1.02389	-1.93562	-0.226047	-0.611668	-1.88496	-0.587413	-1.10044	-0.861956	0.0885385	-1.80291	4.31768	0.00160281
	cluster 4	Gpd1l	0.577851	-0.391446	1.10528	1.5467	0.901514	0.0621858	0.177924	0.701546	-1.98878	0.432651	2.00875	-0.232946	-0.892978	0.149401	0.0575605	0.834386	0.969662	1.07823	0.611522	0.12328	-0.850801	-2.14739	-0.263152	-0.357208	-1.16499	-0.211299	-1.59406	0.147939	-0.0434247	-1.3479	2.27505	0.0399318
	cluster 4	Ube2m	-0.0211913	0.399097	1.69735	1.40205	0.932083	0.0895684	0.0773637	0.254866	-1.49132	0.560771	1.29853	0.245472	-0.502146	-0.34055	0.964848	1.00856	1.46338	0.723327	0.697687	0.523214	-1.39358	-1.2007	-0.51889	-0.318332	-1.98102	-0.397576	-1.52055	-0.436407	-1.44329	-0.772624	4.34846	0.00154082
	cluster 4	Aak1	0.928551	0.452768	0.953255	1.85163	1.57331	-0.261635	-0.351543	0.20092	-1.0888	0.225894	1.0357	-0.701274	-0.863689	-0.0078213	0.0128828	1.22649	0.282976	1.41608	1.33233	1.0538	-1.49988	-0.794455	-0.716741	-0.351483	-1.88888	-0.875943	-1.17163	-0.335801	-1.1242	-0.512822	3.45008	0.00658724
	cluster 4	Itpa	0.567424	0.111617	0.642422	1.34622	0.904612	-0.00117353	0.724296	-0.0405786	-1.48401	0.543772	0.606599	0.611181	1.17598	1.25583	0.799478	0.909449	0.742106	0.618754	0.931566	0.195299	-1.09692	-0.39788	-1.38815	-1.03888	-1.67844	-0.474164	-2.3584	-1.11087	-1.00507	-0.612077	6.67509	3.79294e-05
	cluster 4	Gabarapl1	-0.59086	-0.888575	1.26994	1.76089	1.35691	0.0330914	0.715973	1.09595	0.0413551	0.388329	1.35577	-0.458202	0.187251	0.910471	-0.0840709	0.259893	0.712036	0.248907	0.934628	0.545537	-1.92258	-1.21767	-0.954149	-0.244075	-0.619493	-0.799326	-2.33577	-0.263597	-1.41955	-0.0190323	4.02694	0.00248905
	cluster 4	Psmb4	-0.0629385	0.36748	1.1389	1.26096	1.3544	0.639307	0.597728	0.8376	-1.14709	1.00965	0.712956	-0.108054	-0.343648	0.542041	0.766049	0.642614	0.627166	1.13718	0.96367	0.243852	-1.06973	-1.79103	-0.497054	-0.769103	-1.87788	-0.382208	-2.05669	-0.714404	-1.21475	-0.806983	6.11552	0.000103182
	cluster 4	Cdk5	0.302077	0.865641	1.24626	0.866728	1.08575	0.6473	0.805478	0.730019	-0.13508	0.593139	0.237846	-0.491777	-0.296872	-0.376774	1.4562	0.424561	0.854531	0.894627	1.24533	0.0769134	-1.26977	-1.7962	-1.28406	-0.472113	-1.56082	0.126862	-2.23818	-1.37137	-0.415747	-0.750495	6.0692	0.000112453
	cluster 4	Mif	0.216131	0.332814	1.75739	0.850145	1.15632	0.360092	0.710164	0.43109	-1.49458	0.41945	0.637875	1.41605	0.150276	0.934519	0.546764	0.780453	0.0449017	0.783051	0.583197	0.886078	-0.888187	-1.58983	-1.28279	-1.16698	-0.964416	-1.19286	-1.78317	-1.32157	-0.804486	-0.507902	6.89269	2.89201e-05
	cluster 4	Hsp90ab1	-0.271187	0.434201	1.38606	2.1217	0.59561	0.318193	0.229611	1.24769	-0.660366	1.12845	1.18336	-0.603374	-0.210114	0.984857	0.979896	0.777942	0.607632	0.537974	-0.155082	0.339893	-1.21858	-1.60914	-0.622547	-1.23729	-1.65627	-1.25363	-1.17167	-0.646675	-0.569689	-0.987448	5.83397	0.00015621
	cluster 4	Bpnt1	0.308732	0.0265096	0.936415	0.796061	0.973977	0.248887	0.413569	0.50026	-1.4139	0.660439	0.726433	-1.03983	-0.528116	0.21907	1.13966	0.96237	1.16174	0.99615	0.554504	0.847955	-0.187188	-0.296271	-0.10577	-0.0585291	-1.49609	-1.59043	-2.98039	-1.44389	0.0196509	-0.351982	2.77684	0.0186224
	cluster 4	Gnai1	0.38012	0.884807	-0.226289	0.930547	-0.0242202	-0.220693	0.0613891	0.22741	-1.0239	1.54533	0.994959	1.38969	-1.0369	0.799442	0.488764	1.10281	1.05882	0.947881	0.0231138	1.57389	-0.870443	-2.1206	-0.425799	-0.985965	-1.67003	-0.159973	-1.06224	-1.3186	-0.89511	-0.368205	4.60974	0.00105811
	cluster 4	Gm136	-1.37838	-0.54635	1.11675	0.97631	1.25407	0.4524	-0.200469	0.263896	-0.241157	0.608131	1.81056	-0.276881	-0.318231	-0.195308	1.03401	0.773393	0.315173	1.1613	0.942011	0.365281	-0.0230825	-1.94616	0.284393	0.0667834	-2.54773	-0.300684	-1.22659	-0.196572	-1.56288	-0.463978	2.46292	0.0299985
	cluster 4	Cbr2	-1.74235	0.0159658	0.641945	1.46772	0.426932	0.327154	-1.0921	-0.413607	-1.05542	0.301366	1.50445	-0.757896	0.699476	1.25406	1.9176	1.18014	0.949224	1.02841	0.304544	-0.652684	-0.959349	-1.12405	0.445323	0.464092	-1.26786	-0.926232	-1.19782	-0.0498825	-1.13272	-0.556422	2.3624	0.0354197
	cluster 4	Cap1	-0.928024	-0.568847	1.54009	0.995178	0.992849	-0.828512	-0.399405	0.773493	-1.00831	0.833218	1.72192	0.246463	0.0386556	1.40379	0.303558	1.15046	0.731406	1.1442	0.136405	0.132773	0.0749743	-1.41035	-1.08326	-0.750537	-2.07788	-0.405733	-0.113844	-1.32403	-1.42396	0.103256	3.1955	0.0099511
	cluster 4	Cenpv	-0.720911	-0.287836	0.918778	0.389762	0.569817	-0.369842	0.111842	0.474169	-1.57344	0.0212197	1.64258	-0.18098	-0.207308	0.363498	1.07369	1.09053	0.572614	1.47093	1.24727	0.626635	-0.871392	-2.1564	0.17687	-0.403858	-2.55089	0.207175	-1.4867	-0.0822028	-0.320548	0.254925	2.85564	0.0166237
	cluster 4	Pbld2	-0.365953	-0.33185	0.78036	0.803683	0.559399	-0.307036	-0.0633944	0.859982	-1.35103	0.0942437	1.32853	-0.41102	0.0372698	1.26156	1.17803	0.592923	2.23947	0.556499	0.879655	-0.000416032	-0.0381895	-1.49573	-0.501443	-0.0157912	-1.75764	-0.0704984	-2.32567	-0.780065	-1.23926	-0.116617	3.44094	0.00670812
	cluster 4	Rtn4	-0.390958	-0.10057	0.366675	0.556455	0.634051	0.329436	-0.395045	1.08546	-1.0888	0.16238	1.43571	0.211159	-0.164225	0.560348	0.463337	0.723042	2.1129	0.934032	1.281	0.937632	-1.15744	-2.23517	-0.853445	-1.29224	-1.55121	-0.428511	-1.13457	-0.77338	-0.842004	0.613966	5.01472	0.000557737
	cluster 4	Gls2	-0.399317	-0.129007	-0.519915	-0.737736	0.678772	-0.205101	-0.660985	1.11965	-0.486187	-0.85407	1.21045	-1.34619	0.453365	0.853038	1.30526	0.392819	1.38263	1.46085	1.05207	0.820091	-1.42487	-1.10877	0.364593	0.749422	-0.471078	0.00983982	-2.57427	0.605893	-0.223564	-1.31769	2.21946	0.0435596
	cluster 4	Tuba1a	-0.795038	-0.342239	0.383791	0.224024	0.926125	0.0336999	-0.257722	0.888121	-1.76751	0.265234	1.77907	-0.117145	0.19935	1.5458	0.89356	0.982786	0.86547	1.09762	1.20252	0.430244	-1.0306	-2.53078	-0.143249	0.12975	-1.38439	-0.342939	-0.676879	-0.630427	-1.16124	-0.66701	4.27939	0.00170658
	cluster 4	Ass1	-0.592491	-0.468355	0.742923	0.156539	0.647096	-0.777885	-0.391416	0.118192	-2.1291	0.199299	2.16564	0.631729	-0.435459	0.474883	1.21974	-0.12966	1.48741	1.0462	0.639803	0.513113	-0.29946	-1.49934	0.328618	0.520045	-1.65653	0.658388	-1.31229	-0.945078	-1.49928	0.586724	2.18979	0.0456705
	cluster 4	Septin2	-1.30424	-0.118727	0.817247	0.906474	0.60538	-0.273347	-0.34945	0.142176	-1.6771	0.705221	0.894675	-0.145125	-0.125318	0.621576	1.32726	0.728045	1.54602	1.1595	1.71767	0.47881	-0.797179	-1.73728	-0.0884164	-0.42326	-2.13207	-0.383724	-1.26257	-0.678806	-0.737039	0.583594	3.34969	0.00774407
	cluster 4	Thnsl2	-0.00431394	-0.158456	0.790835	1.32433	0.839854	-0.194728	0.251896	1.40564	-0.25976	0.371368	1.56862	-0.854293	-0.291438	-0.520472	1.10709	0.437052	1.1372	0.534662	0.716216	0.339007	-1.19504	-1.18838	-0.739873	-1.09515	-3.31914	0.160737	-0.344599	0.269293	-0.655609	-0.432554	2.77746	0.0186224
	cluster 4	Elapor1	-0.39822	0.0843382	0.932988	-0.367183	1.30116	0.0991883	0.417252	0.652731	-1.04663	0.685753	1.40421	-0.013674	0.151397	-1.37132	0.601427	0.676343	1.2782	0.634437	1.45289	0.577776	-1.42895	-1.44818	-0.83813	-0.947615	-2.65207	0.00132587	-1.00867	0.0184329	-0.373544	0.924326	2.31959	0.0375706
	cluster 4	Rap1a	-0.0486392	0.223863	0.675054	1.01227	0.801346	-0.232302	0.218486	0.979564	-0.437863	0.42212	1.77047	-0.446036	-0.131504	-0.348296	0.924018	0.908701	1.6206	0.776303	0.786495	0.115834	-2.26396	-1.16936	-0.599414	-0.0789771	-2.53765	-0.58733	-1.56195	-0.166084	-0.506668	-0.119089	3.8948	0.00307207
	cluster 4	Uso1	0.346393	-0.0940145	0.962812	1.03761	1.0551	-0.561751	0.0741249	0.772342	-0.597657	-0.0493046	0.531113	-0.246837	0.273626	0.582146	1.07399	0.358763	1.59565	0.380032	1.02913	-0.0510701	-0.805687	-1.21557	-1.11768	-0.575577	-3.33034	-0.0815487	-0.828758	-0.610207	-1.14028	1.23347	2.82877	0.0171777
	cluster 4	Srprb	-0.0871539	-1.08841	0.164586	1.68749	0.912161	-0.0644348	-0.41598	1.23303	-1.52608	0.0815204	1.7938	0.309812	0.959947	0.733051	0.718602	0.685883	0.73474	0.345315	0.181525	-0.0564714	-1.79922	-1.04841	-1.31495	-1.0573	-1.93982	0.196481	-0.715824	-0.608333	-0.301925	1.28639	2.3322	0.0368982
	cluster 4	Tkt	-0.479874	0.00765502	0.3281	0.870554	0.161751	-0.632445	-0.646447	0.79973	-0.955464	-0.0703214	1.69028	0.491539	-0.363428	0.659545	1.17117	0.468618	1.77535	0.894236	1.03939	-0.237422	0.22286	-0.813822	-0.395598	-0.05507	-3.51983	-0.367079	-0.438951	-0.614345	-1.08744	0.0967504	2.68628	0.0213585
	cluster 4	Slc38a3	-0.120467	0.484029	0.944397	1.32636	0.951053	-0.351447	0.299961	0.997406	-1.22269	0.455739	1.55484	-0.442532	0.36298	0.511821	1.28228	0.522794	0.542822	0.325602	1.28225	0.0814063	-0.696538	-1.08352	-1.06561	-1.03569	-2.62749	-0.731512	-1.13027	-0.482885	-1.48106	0.545978	4.11583	0.00218025
	cluster 4	Sars1;Sars	0.333762	0.256812	0.738715	1.67797	1.41852	0.240312	0.106241	0.834933	-0.135626	-0.0698945	1.1808	-0.930464	-0.611807	1.1125	0.905063	0.353096	-0.278121	0.0773867	1.26421	-0.495961	-1.6493	-1.36929	-1.06589	-0.839581	-2.42451	0.224748	-0.106411	-0.50064	-1.40028	1.15269	2.46299	0.0299985
	cluster 4	Nqo2	0.575071	0.319167	0.590455	0.154809	0.824778	0.125915	-0.698433	0.694077	-1.6007	1.13256	0.472116	-0.268838	-0.368376	-0.0211148	0.60037	0.168941	1.65965	1.28149	0.883609	1.13558	-0.75295	-1.6684	-0.513425	-0.108521	-2.5414	0.616367	-0.389283	-1.31292	-1.62809	0.637517	2.29414	0.0390333
	cluster 4	Vps35	-0.358649	-0.683684	0.439021	0.929824	0.436762	-0.162259	-0.615648	0.732684	-0.975612	0.747579	1.8095	0.189455	-0.531245	0.264603	0.964024	0.742602	0.352534	1.4717	0.637182	1.11884	-1.2726	-2.10443	-0.316739	0.141715	-2.53843	0.336931	-1.19749	-0.306456	-0.94026	0.688558	2.66406	0.021988
	cluster 4	Pycr3	-0.133238	0.527252	1.63255	0.348704	1.07464	-0.30905	0.161244	0.626402	-1.21832	0.293036	1.01844	-0.91496	0.19481	0.327253	0.431416	0.42978	1.11228	1.05898	1.1826	0.391828	0.140158	-1.89011	-0.574669	-0.170567	-2.96439	0.356464	-0.310162	-1.63656	-0.462884	-0.722926	2.611	0.0237269
	cluster 4	Ufsp2	0.376872	0.21232	0.072808	0.822578	1.13667	0.318406	0.263202	0.955398	-1.02422	0.538833	1.04708	-0.603418	-0.297447	0.412204	0.571117	0.612517	0.574033	0.919738	0.875834	0.454324	-0.489396	-1.82018	-0.269496	-0.195765	-3.81174	-0.00354478	-0.668639	-0.484834	-0.899265	0.404022	2.548	0.0261751
	cluster 4	Slc33a1	0.162634	0.0619594	1.04764	0.368752	1.09042	-0.746961	-0.0135852	0.143481	-0.95185	0.186613	1.1611	-0.772288	0.432758	0.79091	0.455131	0.90061	0.876232	1.52004	1.08972	-0.000729605	-1.70281	-2.16935	0.0910284	0.487927	-2.84427	0.204874	-0.672999	-0.246838	-0.611292	-0.338852	2.61492	0.023549
	cluster 4	Ddx1	0.258801	-0.311923	0.476568	1.03134	0.755094	-0.562835	-0.22922	1.35452	-0.217781	0.323823	1.48215	-1.04053	-0.269618	0.949195	0.384203	0.40125	1.01957	0.907647	1.02911	0.297476	-0.579728	-1.94039	-0.521905	-0.239949	-3.35359	-0.162414	-0.771226	-0.258294	-0.679208	0.467856	2.46497	0.0299985
	cluster 4	Eif3b	-0.0958202	0.130743	0.569263	1.36289	0.881486	-0.19389	0.253701	1.45389	-0.880712	0.073448	1.78619	-0.652629	-0.345195	1.00226	0.859309	0.855945	0.562698	0.446262	0.255281	0.0402174	-0.854141	-1.803	-0.282957	-0.264737	-3.28074	0.108601	-0.886651	-0.203047	-0.659075	-0.23959	2.65956	0.0221117
	cluster 4	Eif2b5	0.300761	0.629884	1.41944	1.0516	1.30097	-0.498889	0.0435603	0.405758	-0.979244	0.451973	0.769999	0.0343344	-0.164244	1.11512	0.878586	0.72547	0.797035	0.836861	0.345733	0.418588	-1.04787	-1.77351	-0.501435	-1.33491	-3.0736	-0.339106	-0.488942	-0.297785	-1.07646	0.050326	4.18031	0.00202196
	cluster 4	Ntaq1	0.109464	-0.327721	0.550884	0.851817	0.725703	0.410728	0.0124869	0.55419	0.217695	0.848588	0.99785	-0.811558	0.278343	0.264249	0.173267	0.491183	0.916178	0.556368	0.703476	0.470848	-0.891118	-1.44927	-0.176091	-1.10168	-3.78222	-1.12677	-0.467186	0.537533	-0.721181	1.18395	2.35284	0.0358905
	cluster 4	Slc26a6	-0.685485	0.00442399	0.123894	0.342908	0.461924	0.215528	-0.321596	1.5015	-0.832471	0.362539	1.61157	-0.113431	0.324688	1.43285	0.394765	0.0706656	1.01355	0.80394	1.25728	0.5025	-0.538014	-2.52335	-0.663197	-0.195627	-2.65681	-0.579758	-0.882856	-0.616281	-0.545348	0.729704	3.35665	0.00769971
	cluster 4	Reep5	-0.401101	-0.109	0.772021	1.20978	0.913679	0.113071	-0.0989281	1.07265	-0.648352	0.179521	1.80246	-0.283477	0.256244	0.679755	0.65133	-0.453396	1.68368	1.09531	1.13951	-0.0878121	-0.648922	-2.13569	-0.81882	-0.616962	-2.4789	-0.729732	-0.694479	-0.637224	-0.91845	0.192231	3.90669	0.00300028
	cluster 4	Pip4p1	-1.23304	-0.839471	0.692963	-1.34935	0.522852	0.688931	0.912522	0.983082	0.536459	1.0915	0.518137	-0.116589	0.0304294	-0.0516511	0.997566	0.686795	1.00359	1.11249	1.27574	0.623932	-1.83596	-1.61004	-0.789914	-1.44342	-0.925801	-0.575244	-1.42614	0.91809	0.70049	-1.09895	2.67994	0.0215357
	cluster 4	Recql5	-0.310856	-0.237361	1.26428	0.415371	1.70545	0.546449	0.304614	1.2374	0.0252238	0.532798	1.73688	-0.0492571	-1.00093	0.0197938	0.388573	0.198149	-0.55377	0.998721	1.87089	-0.238998	-0.621195	-2.31417	-0.351776	-0.155001	-1.49721	-0.0141084	-1.77092	-0.498489	-0.669577	-0.960976	3.12468	0.0111301
	cluster 4	Smcr8	0.556149	-0.0715671	-0.261546	0.538414	0.974776	0.917634	0.288533	-0.0649433	-0.18911	-0.416143	0.405948	-0.95123	1.23252	1.41848	0.267118	1.6937	-0.769044	1.67283	1.79129	-0.976216	-0.230177	-2.22893	-0.600985	0.0830856	-1.5897	-0.809924	-0.696959	-0.708728	-0.0160121	-1.25926	2.59004	0.0245684
	cluster 4	Tlcd1	-0.0324807	0.352684	0.740041	0.146918	1.23907	0.763491	0.606969	0.65794	-0.274385	0.750402	0.52371	-0.0681974	-0.128967	0.590919	0.714081	0.324714	0.115375	1.12908	0.809072	0.058533	0.010606	-1.8777	0.295553	0.297585	-2.9949	-0.242314	-2.03698	-0.386091	0.0392546	-2.12399	3.21475	0.00967093
	cluster 4	Emp3	0.397344	0.144452	0.214818	0.702296	1.04678	0.735037	0.819922	1.00313	0.706547	-0.557393	1.12619	-1.06511	0.0239891	1.23292	1.28739	0.862322	-0.270856	1.43721	0.999519	-0.330846	-0.930253	0.0162653	-1.83599	-0.260513	-1.35211	-0.98305	-1.44418	-1.59217	-1.60987	-0.523782	4.97515	0.000576402
	cluster 4	Cog8	-0.0915147	-0.43668	0.528049	0.464483	1.37328	0.74836	0.364852	0.951413	-1.6168	-0.568022	1.55131	0.114351	0.341103	1.35556	1.1182	1.01723	-0.792929	0.911745	0.587257	-0.292971	-0.803892	-1.14562	-1.81323	-0.08033	-1.79409	-1.30239	0.394425	-0.0617141	-1.62585	0.604422	2.35942	0.0356187
	cluster 4	Fam98a	-0.891281	-0.190594	0.604909	-0.44513	1.49997	0.442849	0.459728	0.92958	-0.363786	0.467923	-0.22514	0.155148	-1.3598	2.72602	1.07346	0.370643	0.845527	0.822912	1.27788	-0.45997	0.0811391	-1.45396	-0.369085	-0.619858	-0.0460433	-1.17056	-1.56836	-1.43538	-1.14782	-0.0109122	2.28377	0.0395995
	cluster 4	Cdc73	-0.15504	0.297555	-0.127702	0.256017	0.486945	0.493127	-0.92192	0.660096	-0.394582	0.222909	-1.28654	0.678337	0.351237	1.80267	0.237313	0.902949	1.61267	1.20148	0.163422	0.801721	-2.19226	-2.365	-0.935041	0.020076	-0.825482	-0.88567	-1.38581	-0.146694	0.555728	0.877486	2.34211	0.0364236
	cluster 4	Pno1	-0.626514	0.369007	0.59927	0.232285	-0.110497	0.793922	-0.916806	-0.516012	-0.912603	0.482946	0.130077	0.444977	0.660077	1.14352	-0.407335	0.855983	3.42834	0.181291	0.549496	0.378178	-1.01864	-1.96934	-0.400002	0.0242508	-0.356092	-1.0277	-1.96925	0.0904788	-0.0603162	-0.0729907	2.48833	0.0289534
	cluster 4	Pelp1	-0.398419	0.277001	0.237686	0.778003	0.485084	-0.0586691	-0.64733	-1.14589	-0.65689	-1.06315	0.30822	-0.22135	0.759009	2.10633	-0.287445	2.23056	1.26273	0.548077	0.929809	-0.0441007	-1.05955	-1.00106	-1.68024	0.0667489	0.684971	-0.864365	-0.496756	-1.52582	-0.931365	1.40817	2.22543	0.0432986
	cluster 4	Maip1	-0.860291	-1.1701	0.283216	0.574491	-0.737566	-1.27352	-0.296551	0.404159	-0.344437	0.777547	0.800538	2.03107	0.239003	-0.522691	1.30248	-0.524061	1.66861	1.60377	1.47832	0.544939	-1.06791	-1.14659	-0.7882	-1.05797	-0.243691	-0.470931	0.666696	-0.710731	-1.66034	0.500741	3.03118	0.0126086
	cluster 4	Kpna4	-0.990126	-0.33299	-0.512549	0.744647	1.34829	-0.391811	-0.808049	1.17323	-0.451985	0.152342	1.60009	0.383766	0.46392	-0.624493	1.94863	1.48749	1.37932	-0.634366	1.12562	-0.146469	-1.46015	-1.90688	-1.20709	-0.86664	-1.02018	-0.337715	-0.26415	-0.375204	-0.222264	0.745766	2.37474	0.0346768
	cluster 4	Fabp4	-0.865882	-0.171579	-0.124629	0.244263	0.126985	-0.364861	-0.451399	1.15529	-1.63454	-0.0157157	2.12179	0.276143	-0.0860835	0.247658	0.230963	0.624359	1.62421	1.23698	1.18249	0.0115535	-2.37275	-1.63005	-0.121206	0.0235857	-1.59478	-0.0509064	-0.40686	-0.120464	-0.466806	1.37224	2.15028	0.0482772
	cluster 4	Tmem87a	-1.30559	-0.375275	0.908476	1.39941	-0.46159	-1.08357	0.960236	0.690693	-0.69223	-0.54464	1.3076	-0.253354	0.602204	-0.0794638	1.7669	1.35342	0.996583	0.329973	1.49153	0.607421	-0.833311	-1.35722	-0.504649	-0.29176	-1.98096	0.118167	-0.30875	-1.17093	-1.31716	0.0278401	3.28078	0.00874735
	cluster 4	Tex2	-0.218266	-0.174124	-0.782938	2.47603	0.0422106	-0.503769	-0.025607	0.586961	-0.399902	-0.331187	0.37632	-0.187855	0.255906	-0.136122	2.11656	1.94422	0.571492	1.44951	0.353537	-0.00948451	-0.234369	-1.25101	-0.7626	-1.00025	-1.48696	-0.990775	-0.0997532	-0.432189	-1.79484	0.649243	2.49799	0.0285526
	cluster 4	Rbm10	0.0747297	-0.0374677	0.279478	1.06488	0.604858	-0.0176537	0.305669	0.632556	0.397655	-0.00714438	0.959601	1.15335	0.744546	0.36728	0.469259	0.299775	0.722177	0.469527	0.674284	-0.0886947	-2.01842	-1.74524	0.530119	0.710402	-1.77693	-1.89485	-1.58342	-1.95345	-0.413938	1.07707	3.35702	0.00769971
	cluster 4	Wdr61	0.85458	-0.403714	0.740886	0.352005	0.111723	-0.192234	0.757208	1.39249	-0.642577	0.444449	0.23771	1.38002	0.38503	0.215042	0.521352	0.107142	0.815685	0.716039	0.822972	0.080163	0.0940454	-0.755062	-1.17625	0.110767	-2.14333	-1.16519	-2.42282	-1.04473	-1.68644	1.49304	2.96711	0.0136275
	cluster 4	Qsox2	-0.262178	0.107394	1.12892	1.76672	1.04327	0.0769355	-1.11049	0.86265	-0.472252	0.42726	1.38573	1.24496	-0.669605	0.70364	0.854875	0.742669	0.124636	-0.52341	0.739715	0.0808158	-0.359236	-1.38399	-1.55459	0.987825	-1.17901	-1.89434	-0.778471	-1.47	-1.06268	0.442256	2.56537	0.025551
	cluster 4	Casp2	0.0696292	0.911587	0.135015	0.25229	-0.688958	0.601909	0.960917	0.529612	-1.19056	1.20646	0.682868	0.971392	-0.494745	0.279729	0.403274	1.66561	1.37471	0.389038	0.15488	0.594374	-2.37802	-1.09058	0.0414165	-0.571109	-0.656953	-1.2254	0.47208	-0.302453	-2.51379	-0.584241	3.18765	0.0100595
	cluster 4	Rcn2	-0.644034	0.310451	1.34078	1.40081	0.606936	-1.49325	-0.0401701	1.15538	0.357906	1.20247	1.12597	1.52262	0.578628	-0.213434	-0.381583	-0.559074	-0.212087	1.22592	1.03238	-0.378908	-1.47459	0.614754	-1.40059	-1.76772	0.119209	-1.11633	-0.0659951	-0.974112	-1.4014	-0.470934	2.31535	0.0378471
	cluster 4	Cyp1a2	0.896395	0.800833	0.682464	0.80596	0.675338	-1.39817	0.563484	0.592218	-1.21361	0.783722	0.506898	1.14758	1.09431	0.81275	0.791041	0.76556	-1.12035	0.635694	0.603294	0.780494	-1.30327	-1.09582	-1.22887	-1.09308	-1.23136	-1.39728	0.93901	-0.824946	-1.82809	-0.14222	3.52809	0.00570081
	cluster 4	Alb	0.283358	-0.0178217	0.966797	-0.173973	-0.573711	-0.205547	0.623697	-1.33592	-1.62033	1.0592	-0.592717	1.42498	1.3495	0.424504	0.205702	0.517595	1.98491	0.669358	0.265272	0.98995	-0.872085	0.0788117	0.403104	-1.74511	0.65949	-1.77999	0.206168	-1.63192	-0.670567	-0.892703	2.24896	0.0416804
	cluster 4	Serpina1b	0.359873	0.331332	0.889945	0.0296775	-0.629954	-0.151813	0.0981955	-0.703568	-0.323555	1.43612	-0.401974	0.875526	0.902975	0.602723	-0.278783	0.0201526	3.00505	1.02688	-0.793211	1.14902	-1.73971	-0.744828	0.0386518	-1.42777	-0.0158609	-1.43586	0.274962	-1.59729	-0.51943	-0.27749	2.31249	0.0380517
	cluster 4	Adk	-0.241173	0.0935961	0.121705	0.595697	-0.648024	-0.715677	1.4195	0.184565	0.0511108	0.28834	0.198968	0.672083	0.410641	-0.521498	-0.188335	0.807607	1.69923	1.51881	0.500006	0.948408	-2.18762	0.621686	-0.294131	-2.21754	-0.129648	-1.94261	-0.888513	-1.31873	0.154467	1.00708	2.16824	0.0469155
	cluster 4	Ltbp4	-0.202994	-0.729789	-0.924051	1.68392	-0.271098	-0.722911	1.12759	-0.0713803	-0.0483743	-0.0508511	-0.0522534	-0.0259811	1.04382	1.38088	-0.337046	-0.25263	1.20289	2.06123	1.85336	1.4697	-1.10087	-0.546676	-1.46389	-1.14281	-0.57358	-1.14529	-0.653402	-0.995979	-0.603044	0.0915005	3.70431	0.00434216
	cluster 4	Tmem134	0.455388	0.249906	-0.2433	0.535175	0.691435	0.648283	1.38129	0.449428	-0.545156	0.550057	0.402628	1.20625	1.51844	1.24123	0.79735	-1.53414	0.0919286	0.16623	0.978762	-0.894645	0.166831	-1.8829	-0.518624	0.34017	-0.0560234	-1.10124	-1.69753	-1.22278	-2.23061	0.0561716	2.4659	0.0299985
	cluster 4	Pdk3	0.79013	0.422507	0.0689874	1.08867	0.239959	0.972756	0.632269	-1.10039	-0.310297	-0.0306325	0.722313	0.289584	0.20639	-0.0575054	2.08742	-0.840965	0.934382	1.30427	1.45083	-0.413458	0.65642	-1.31835	-1.94468	0.0801267	-0.105958	-0.906345	-1.60525	-0.424769	-1.37027	-1.51814	2.84588	0.0168145
	cluster 4	Ndufb4	0.178897	0.303507	1.34858	1.45125	1.23111	0.970145	0.59532	0.882239	-0.193175	0.563022	0.393835	0.290143	1.09285	-0.00774824	-0.265234	-0.659412	0.402411	-0.253032	0.567757	1.26324	-0.424337	-2.01227	-1.4156	-2.5835	0.30266	-0.558478	-0.510993	-1.06796	-1.40865	-0.476562	4.92752	0.000620792
	cluster 4	Lama1	0.449964	0.35781	0.852102	0.895816	0.00829951	-1.56118	0.652867	0.495803	-0.179371	1.08603	0.602988	0.59466	0.465842	0.319855	0.173618	0.685297	0.774678	0.525655	0.541696	0.90545	-1.18601	-2.16465	0.185331	-2.48154	0.726734	-0.942484	-0.13523	-2.32732	0.0688111	-0.391517	2.97421	0.0136224
	cluster 4	Slc41a1	-0.29732	0.483036	1.06848	0.364695	1.19381	0.301364	0.000419751	0.618714	-0.21185	0.295298	0.327253	0.273788	0.246734	0.882549	0.516795	1.04033	0.604523	0.963986	0.631598	-0.503791	-0.112005	-2.48889	-1.69031	-1.76343	-0.281295	-0.00634958	0.513073	-2.79079	-0.695565	0.515158	3.02374	0.0126411
	cluster 4	Ankh	-1.07831	-1.02589	0.79656	-0.483828	-0.569831	-0.445477	-0.305462	0.97112	-0.778239	0.724813	0.958981	1.16548	2.53501	0.803459	0.274728	0.806185	1.69836	0.661022	0.342286	0.30242	-0.284413	-1.27731	-0.533345	0.0261652	-2.0982	-0.40512	-1.4103	-0.486881	-0.910829	0.026855	4.27179	0.00171943
	cluster 4	Arhgef7	-0.643894	0.629889	0.299793	-0.512757	1.12128	-0.365509	0.692721	0.245148	-1.8108	1.15944	0.952888	-0.0199861	0.727396	0.569623	0.371154	1.44152	0.162982	0.86748	1.27262	1.20377	-1.3826	-1.40621	-0.350191	-1.13181	-0.117705	-1.35058	-1.23212	-1.04224	-1.52836	1.17706	3.40047	0.00708876
	cluster 4	Otub1	-0.371629	-0.871634	0.495761	0.549746	-0.488049	-0.587518	-0.502908	0.734872	-1.29628	-0.707059	2.13146	0.759198	0.710535	1.41226	1.02468	1.18597	1.20209	0.440622	0.858726	1.305	-0.86822	-0.529817	-0.942364	-0.606162	-1.81545	-0.640749	-0.217677	0.0761417	-1.85813	-0.58341	6.52564	5.20627e-05
	cluster 4	Srpk1	0.880304	-0.879394	-1.91001	0.722951	-0.60367	0.953423	0.113885	-0.331323	-0.406993	-0.948318	0.451573	1.1686	2.04434	-0.215004	0.547589	1.02254	0.0772115	1.26237	1.42842	0.594692	-0.748	-1.38585	-0.510368	0.261763	-1.7658	-0.402377	-0.5896	-0.339174	-1.4741	0.98033	2.85335	0.0166503
	cluster 4	Slc39a7	-0.29717	-0.338662	0.822119	0.595033	-0.455014	0.376411	0.0380725	1.25541	-1.83378	0.280529	1.36176	0.986139	0.228189	0.112947	0.0808038	1.00414	0.953369	0.29261	1.56451	1.51403	-0.674282	-0.894949	-1.0656	-0.412399	-1.67569	-0.759664	-1.69993	-0.535724	-1.69546	0.872262	3.81601	0.00362897
	cluster 4	Epb41l2	0.402377	0.165406	1.44639	0.361364	1.04293	0.438149	-1.73723	0.288022	-1.63401	-0.029315	-0.337899	1.20367	-0.0113832	0.995302	-0.559278	0.686281	1.7863	1.02948	1.56299	0.273406	-0.531312	-1.62096	-1.55412	0.553939	-0.367408	-0.277211	-0.449287	-0.995706	-1.31378	-0.817095	2.444	0.0307693
	cluster 4	Tubb4b	0.264153	0.0537597	0.779468	0.997152	0.42463	-0.111491	-0.251276	-0.863666	-2.59709	-0.29525	0.555934	2.00655	0.85463	0.935673	1.39205	0.720412	0.524098	0.547171	1.63051	0.679697	-1.12399	-0.79358	-0.732488	-0.481202	-0.52224	-0.968127	-1.29024	-0.949242	-0.720862	-0.665138	5.05403	0.000538303
	cluster 4	Man2b1	-0.753544	0.447726	1.00419	1.51331	0.0248815	0.458797	-0.168702	-1.02639	-2.12046	0.454394	0.666245	0.707285	0.970084	0.203638	1.58524	1.50828	0.421641	-0.403266	1.01892	0.580254	-0.938119	-1.37289	-0.124367	-0.259895	-1.52342	-0.373843	-1.36183	-0.528763	-1.50451	0.89513	2.57296	0.0252181
	cluster 4	Sec61g	-0.372247	-0.794509	0.937715	1.24845	0.729831	-0.0147159	-0.124093	-0.537256	-1.31112	0.00654781	2.03865	0.766989	1.64296	1.90946	0.785369	0.0919598	0.58518	0.474809	0.364452	-0.712474	-1.9512	-0.257209	-0.802859	-0.698888	0.574862	-0.81938	-1.2691	-1.3611	-0.883285	-0.247796	3.22692	0.00950912
	cluster 4	Cdan1	-0.170829	-0.160116	1.14825	-1.71405	0.635666	-0.407323	-0.671539	0.721863	-0.93484	0.847722	0.49931	1.69755	1.27396	0.803659	0.908413	0.0229318	0.914907	0.715759	0.565868	0.91979	-2.42413	-0.3667	-0.99036	-1.55203	-0.195697	-0.993693	-0.974762	-1.01688	0.452852	0.44443	3.40573	0.00704802
	cluster 4	Ndst1	1.09707	0.00897766	-0.41072	-0.562349	-0.868399	-0.463576	0.0517319	0.164958	-1.38731	0.385996	0.126588	1.42305	1.41015	0.807905	0.383184	0.542824	1.2212	0.0307918	0.756088	0.866001	-2.61214	-0.195014	-1.64623	-0.818847	-0.22923	0.880554	-0.305478	-1.40256	-0.830422	1.5752	2.24892	0.0416804
	cluster 4	Commd4	0.238095	0.0298555	-0.135744	0.217402	-0.166297	-0.111909	-0.238557	0.538719	-0.339358	0.958227	0.531046	-0.254582	0.748408	1.40193	1.23945	1.23683	1.04758	0.4412	0.651214	0.881137	-1.92136	-1.57184	-2.64857	-2.08463	-0.733119	-0.531516	0.500073	-0.397386	-0.0478295	0.521535	3.99337	0.00260375
	cluster 4	Sec14l1	0.601793	0.181178	-0.563213	0.273651	-0.207672	0.308848	0.878567	-0.344254	-1.23796	-0.178749	0.415193	0.426696	0.663459	0.730973	0.640662	-0.119309	1.76762	-0.646293	1.3468	1.68696	-1.3886	-2.43525	-1.03001	-0.779281	-0.237503	0.866347	-1.58708	0.410054	-1.34982	0.906203	2.23026	0.0429572
	cluster 4	Smad2	0.6336	-0.12221	-0.189421	0.252798	-0.146582	-0.0443171	-0.0771798	1.27359	-1.1621	-0.0579614	0.98303	1.22732	2.94546	0.0734549	1.205	0.796753	1.10136	0.130079	-0.522274	0.336955	-1.38486	-2.02985	-0.552218	-1.2485	-0.264038	-1.12092	-0.19164	-0.245887	-0.706576	-0.892873	3.99337	0.00260375
	cluster 4	Nbr1	1.39466	-0.634106	-0.531523	-0.45619	-0.506175	1.40984	1.48434	-0.275279	-0.777758	-0.447953	1.47162	1.59897	-0.612474	1.53053	1.45382	-0.337892	1.33857	1.47473	-0.719271	-0.377868	-1.44641	-1.01039	-0.557677	-0.788623	-0.641151	-0.861321	-0.502412	-0.826455	-0.576241	-0.269907	2.56991	0.0253589
	cluster 4	Spata31d1b	1.02292	0.717854	0.676986	0.855303	-0.391444	0.507218	0.355197	0.452834	-1.58547	0.677395	0.748407	1.04769	0.738984	0.430025	0.768574	1.05846	0.959996	0.58884	-1.13253	0.686078	-1.34175	-1.3104	0.805986	-2.32222	-1.05759	-1.10041	-1.29814	0.215426	-1.21728	-0.556929	3.4829	0.00621502
	cluster 4	Ube2i	0.402126	1.03808	0.325122	0.539429	0.450141	0.725516	0.264645	0.954132	-0.00327449	0.589725	0.839111	0.423548	0.415977	1.53307	0.646976	0.194579	-1.59347	0.423591	0.236041	-0.107743	-1.28932	-2.29599	-2.34349	-1.20064	0.308027	-0.822375	-0.986588	-0.875654	-0.275541	1.48425	2.66268	0.021988
	cluster 4	Uck2	0.557133	1.03427	1.05465	0.544186	0.708028	0.765333	0.78877	0.570927	-0.500596	0.9009	0.54804	-0.0396462	0.0329271	0.711614	0.898705	0.229075	-0.20233	0.496458	0.929154	0.191207	-1.19214	-1.59834	-2.09601	-1.94176	0.468375	-1.86245	-1.38129	-1.4406	0.182864	0.642549	4.7082	0.000884771
	cluster 4	Diaph1	0.141441	0.630202	0.848025	0.85031	0.109017	0.459696	1.07084	0.4851	-0.189532	0.842141	0.653311	-0.0622803	1.1879	1.13906	0.38205	0.57066	-0.842853	-0.457884	1.29845	-0.336246	-1.24695	-0.25486	-2.14919	-1.16077	0.873428	-1.91826	-0.632159	-2.06452	-1.0469	0.820771	3.03172	0.0126086
	cluster 4	Pmm2	1.16071	0.480975	0.273783	1.06953	0.758936	0.172023	0.98344	0.519615	0.256256	-0.089007	0.837654	0.204338	0.600393	0.492565	0.29906	0.570422	2.66851	-0.266264	0.245467	-0.662794	-2.34842	-0.620646	-1.50268	-1.14571	-0.0912569	-1.38328	-0.927685	-1.30605	-0.840896	-0.408998	5.07381	0.000519236
	cluster 4	Rab27b	-0.462849	-0.38418	-0.0652606	0.321785	-0.023911	0.779241	1.51637	0.0556125	-0.837456	-0.28498	1.03251	0.0241574	1.02111	0.899197	-0.0978475	2.66622	1.32147	0.556068	0.113984	0.462826	-2.24072	0.00478532	-0.952855	-0.460418	-0.71649	-1.61386	-0.372007	-1.32281	0.212161	-1.15186	3.8097	0.00366867
	cluster 4	Pgghg	0.687364	0.536933	-0.0935274	0.849622	0.945415	0.828564	0.165326	0.523793	0.348334	-0.595208	0.912686	0.0843857	0.610209	-0.0952749	-0.34054	0.0890846	2.45783	-0.488715	1.5588	-0.740056	-0.328902	-0.847057	-1.51857	-1.29515	-0.261984	-1.67739	-0.912598	-1.59247	-1.22267	1.41176	2.54067	0.0265068
	cluster 4	Srp19	0.570285	0.0517725	0.0951246	0.599585	-0.0116194	-0.702005	1.04728	1.4824	-0.611867	0.110971	1.23009	0.591699	0.361322	2.57296	0.0767495	0.0456636	1.1882	-0.152229	0.941207	-0.278108	-2.16074	-1.43532	-0.96872	-1.21266	0.429837	-1.22598	-0.550891	-1.19235	-0.163308	-0.72935	3.67312	0.00461843
	cluster 4	Arap1	-1.11306	-0.688411	-0.567576	0.285486	0.673901	0.820648	-0.160697	-0.990289	0.474917	0.0448562	0.779416	-0.0508276	2.76033	-0.0657506	0.293727	0.560813	2.83502	0.0357191	0.590881	-0.271148	-0.123799	-0.696922	-1.80998	0.382631	-0.371236	-0.846944	-1.04988	-0.863341	0.0254597	-0.893941	2.36611	0.0351623
	cluster 4	Uqcrfs1	1.14499	0.853043	0.802033	2.29832	0.891032	0.297456	0.620255	0.932332	-0.939925	0.750012	1.04079	0.094776	0.710883	0.391132	-0.32068	0.287695	0.785114	0.285137	-0.110449	-0.168424	-1.1125	-1.35712	-0.641301	-1.14367	-2.50865	-0.7831	-0.762534	-0.311319	-1.42761	-0.597707	5.72737	0.000183425
	cluster 4	Herpud1	1.37684	0.69678	0.584725	1.72798	0.303277	-0.216735	-0.11011	1.70813	0.0349266	1.26758	0.943205	-0.230173	0.392227	1.10374	0.290453	0.204789	0.165862	-0.524605	-1.48456	0.200169	-2.41127	-1.47359	-0.597607	-1.21238	-1.08295	-0.391909	-0.432437	-0.736752	0.888423	-0.984032	3.36469	0.0076035
	cluster 4	Cox5b;Cox5b-ps	1.0537	0.804436	1.13008	1.45512	0.447416	0.455887	0.731079	1.02372	-0.920281	0.780586	0.904414	0.864713	0.972083	0.805365	0.0119276	0.201027	0.308729	0.0562602	-0.186475	0.511384	-1.00584	0.195099	-0.78358	-1.36288	-1.96287	-1.25189	-1.60169	-1.43517	-0.462742	-1.73961	6.76181	3.19514e-05
	cluster 4	Sdf2	0.513969	0.0189426	0.223425	1.01495	0.417961	0.852651	1.15928	0.48981	0.36013	0.986194	0.325762	0.601258	1.36726	-0.515077	-0.34076	-0.728068	2.32533	-1.21435	0.830723	0.300113	-0.795159	-0.881224	-1.57263	-0.792131	-2.00498	-0.968214	-0.781853	-0.223539	-1.61598	0.6462	3.34112	0.00785629
	cluster 4	Nudcd2	1.38297	0.0633445	0.861187	1.50476	0.0122097	-1.42667	1.00311	0.983706	-0.140546	0.944348	-0.20993	0.490891	0.674202	1.23592	0.511664	-0.834212	2.09043	0.0283359	-0.293566	0.0794219	-1.02415	-0.551905	-0.472392	-0.517225	-2.36302	-1.21415	-1.17581	-0.655006	-0.128781	-0.859134	3.1821	0.0101163
	cluster 4	Tomm22	0.761271	0.719428	0.714281	0.876614	0.767237	0.666369	0.636405	0.743541	-1.60393	0.725342	0.653792	0.456133	0.530008	0.510005	0.577381	0.539331	0.367453	0.453345	0.621254	0.62324	0.458628	-1.58294	-1.31437	-1.47258	-1.82408	-1.27225	0.060606	-1.92936	-1.79556	0.333402	4.7213	0.000870663
	cluster 4	Psmd2	0.203708	0.246298	1.15939	1.09318	1.17009	0.44689	0.79468	1.05679	-0.968052	0.723075	0.823687	-0.442775	-0.293729	0.506733	0.861681	0.69585	0.692452	0.594064	1.53118	0.143487	-0.940744	-1.57257	-1.10353	-1.29151	-2.43616	-1.31186	-0.842858	-0.608384	-0.978451	0.0473893	5.85169	0.00015621
	cluster 4	Trmt10c	0.489702	0.55706	-0.920198	-0.827362	1.01345	0.74422	-0.78148	-0.428497	0.0764994	-0.136607	0.230529	-0.567393	0.998742	0.0271675	0.289203	0.848361	0.514591	0.667577	3.03022	0.872995	0.267573	-1.5182	-2.53422	-0.89111	-0.425258	0.0226623	-1.04299	0.483198	-0.408677	-0.651751	2.258	0.0410061
	cluster 4	Ap2s1	-0.367934	0.258172	0.917016	0.840943	0.843065	0.353203	0.348747	0.892087	-0.557476	0.804405	1.16218	0.320141	-0.150581	0.506524	0.788689	0.893637	0.126843	0.813059	0.938963	0.608579	-0.655698	-1.25427	-1.03802	-1.10926	-2.59749	-0.221649	0.0752545	-2.77767	-0.792245	0.0307823	4.78523	0.000780521
	cluster 4	Araf	0.198087	0.543756	0.729796	0.0368368	1.47356	0.731451	0.324531	0.794066	-0.942051	1.63621	1.23911	-0.217849	0.325774	-0.308534	0.277184	0.519946	0.54808	0.460697	1.19927	0.609923	-0.724137	-2.67888	-0.44281	-0.986172	-1.71495	-1.20631	-1.17146	-0.848282	-0.987536	0.580688	4.5188	0.00118946
	cluster 4	Ctbp1	-0.516443	-0.206813	0.624423	1.24034	0.364023	0.439211	0.281306	1.27558	-1.91411	0.0954126	1.9586	0.10324	0.102823	0.895903	0.970657	0.534	0.548566	0.754839	1.15737	0.735351	-0.327554	-0.537402	-1.06963	-1.64253	-1.14951	-2.27748	-0.421237	-0.854964	-0.373307	-0.790663	4.36529	0.00152379
	cluster 4	Cd151	0.164746	0.386849	0.487624	0.924863	0.421597	0.333505	-0.0973631	1.49944	-0.794254	0.704115	0.278423	0.266295	0.522548	1.12996	0.437576	-0.541192	0.653923	1.48098	1.54691	0.683294	-0.574821	-0.887978	-0.100902	-1.11484	-2.67374	-1.43396	-0.660694	-1.87516	-0.885236	-0.28252	5.0766	0.000519236
	cluster 4	Gm5936;Gm5640;Gm14685	-0.321703	0.202199	1.3056	1.21296	1.07553	0.291033	0.34173	0.902722	-1.2651	0.48023	0.996745	0.205823	0.380539	0.630518	1.1155	0.513977	1.0682	0.555575	1.23358	0.463366	-1.4478	-0.606129	-2.09804	-1.02961	-1.41775	-1.41776	-0.267132	-0.867317	-1.37409	-0.863417	6.78777	3.11693e-05
	cluster 4	Tmem238	0.472014	0.472582	0.434125	0.677138	0.711052	0.455129	0.46466	0.51118	-0.194123	0.78966	0.701095	0.497848	0.39069	0.389119	0.697974	0.626027	0.60402	0.609598	0.570319	0.598161	-2.16874	-0.417858	-1.98389	-2.09268	-2.28964	0.298561	-0.205154	-2.00626	0.0409221	0.346474	4.93824	0.000610614
	cluster 4	Eif3f	-0.644162	0.0139294	1.35471	0.951253	1.20471	-0.548659	0.888802	1.31546	-1.57443	0.10676	1.79858	1.04532	0.465834	0.217413	0.703973	1.18017	0.725651	-0.105856	0.430499	0.636155	-0.822093	-0.649339	-1.04956	-0.830724	-0.636372	-1.47619	-1.51055	-1.30906	-1.2829	-0.599334	4.84763	0.000711456
	cluster 4	Arl6ip5	0.718365	0.719834	0.746991	0.862941	0.875847	0.566077	0.551542	0.742848	-1.8845	0.690544	1.13983	0.275249	0.438571	0.386772	0.803391	0.357364	0.440556	0.471276	0.84421	0.148218	-2.32703	-0.676302	-1.73392	-1.768	-1.26624	-1.20238	-0.934218	-0.597504	-0.234163	0.84382	4.15148	0.00210102
	cluster 4	Gemin4	-0.445855	0.0587919	0.431971	1.1515	0.732337	0.651792	0.287441	0.781719	-0.892305	0.246026	1.11131	0.866035	-0.0732455	0.696512	0.669847	0.99603	0.695936	0.675753	-0.597928	1.34829	-1.63645	-1.88493	-1.70863	-1.83126	-1.29222	-1.70696	-0.0630159	-0.0670458	-0.00455392	0.803118	3.78914	0.00376375
	cluster 4	Vcp	0.351651	0.914075	0.843363	1.76008	0.521434	-0.186896	0.314269	1.08091	-1.65325	0.195151	1.59413	-0.365888	0.177956	0.799194	0.895471	1.46779	1.01298	0.211961	-0.00407422	0.0769756	-1.84191	-1.00037	-1.26775	-1.19545	-0.655371	-0.987766	-1.03185	-1.05476	-1.20123	0.229191	4.34159	0.00155709
	cluster 4	Acta2	0.733347	0.388727	0.826571	0.939227	-0.438349	0.357162	0.958411	0.980346	-1.27713	0.517616	2.47167	-0.551402	0.162622	0.583514	1.67586	0.86274	0.704027	-0.193507	-0.0742425	0.0400904	-1.52843	-1.57536	-0.871968	-0.94597	-0.649167	-0.0469285	-1.28062	-1.35113	-0.257746	-1.15998	3.9289	0.00287225
	cluster 4	Ywhae	0.142016	0.0271867	0.672175	1.38536	0.117416	-0.556133	-0.0734656	1.12304	-1.54246	0.0492048	2.39486	-0.306786	0.196276	0.750416	1.183	1.2336	0.917456	1.09728	-0.222887	0.51878	-1.7432	-0.989766	-0.678731	-0.856819	-1.91027	-0.521103	-0.936824	-0.843733	-0.296156	-0.329742	4.06315	0.00238781
	cluster 4	Hsp90aa1	-0.117248	0.542462	1.24281	2.24675	0.981035	-0.0545035	0.259902	0.912158	-1.16972	0.763105	0.866486	-0.344598	0.0203141	1.28564	0.63567	0.978805	0.510994	-0.030411	0.774734	0.205869	-1.79329	-1.64437	-1.26182	-1.25324	-0.677586	-1.11358	-1.01149	-0.740106	-1.06719	0.0524109	4.97861	0.000576402
	cluster 4	Polr3c	-0.0474589	0.999005	0.9133	1.10409	-0.233449	-0.519655	-0.429231	1.78246	-0.11297	-0.138845	-1.30688	0.175918	-1.08017	1.02911	1.79353	1.14576	1.82054	1.3201	0.543497	-0.265779	-1.00154	-0.266586	-0.56894	-0.933458	-0.549131	-1.41083	-1.00947	-1.07007	-1.13304	-0.549819	2.7936	0.0182026
	cluster 4	Pdia2	0.450418	0.101513	-1.1826	1.53996	0.488034	0.173319	-0.206869	0.974008	-0.805631	0.726064	1.04315	0.267859	0.290842	1.66122	1.03638	1.09566	-0.0252661	0.977622	-0.00355971	0.399601	-0.724187	-0.228537	-0.286578	-0.808261	-1.32956	-0.36911	-0.741451	-0.641639	-3.26113	-0.611268	3.54587	0.00555477
	cluster 4	Mid1	-0.269439	0.0299765	0.481115	-0.413434	1.09111	-0.201464	0.149675	0.339693	-1.53872	0.31228	1.00181	-0.0325876	0.708477	1.26914	1.62375	1.69417	0.321751	0.841989	1.37217	0.0198258	-2.34377	-0.824463	-0.434615	-0.569432	-0.649249	-1.87582	-0.614274	-0.877302	-1.14563	0.533259	4.49436	0.00122496
	cluster 4	Dus3l	-0.0708454	1.10829	0.729004	1.09136	1.23272	-1.50627	-0.00196732	0.387031	-0.879929	0.803111	1.02317	0.549516	0.944859	1.12955	1.4516	1.16717	-0.0124836	0.0495826	1.15171	-0.011317	-1.32856	-1.09538	-1.14179	-1.37238	-0.0335232	-0.786363	-1.50825	-1.09826	-1.28145	-0.689899	5.2028	0.000420713
	cluster 4	Txnl1	0.579081	1.15644	1.37511	1.49688	-0.120444	-0.969998	0.210125	0.148102	-1.53883	0.0310428	1.19329	0.565722	-0.341763	0.17358	1.6527	1.325	1.3817	0.412908	0.263746	0.0851688	-1.56009	0.374587	-0.8346	-1.1391	-0.59423	-0.381412	-1.01457	-1.33844	-1.40733	-1.18437	3.60127	0.00513788
	cluster 4	Asb10	1.39567	1.21264	0.475058	1.58794	1.70189	-0.919254	1.11449	-0.894292	-0.520769	1.03027	1.41745	0.784113	0.128815	1.18169	-0.571039	1.31076	-0.712911	-0.711104	-0.348689	-0.528646	-0.91381	-0.770932	-0.947098	-0.949868	-0.907562	-1.46265	-1.14362	-0.768509	0.0837932	-0.353825	2.73801	0.0197541
	cluster 4	Gorasp1	1.18345	0.0354671	0.948668	1.89824	1.03432	0.338432	-0.777555	0.824633	-0.419479	-0.292064	0.935494	0.0920433	0.951101	0.228656	0.571497	1.4217	-0.563319	-0.625282	1.16757	0.461399	-1.79472	-0.466649	-1.49756	-1.68678	-2.03756	-0.519044	-0.313183	-0.301987	-0.866121	0.0686291	3.59666	0.00515235
	cluster 4	Pmm1	1.75138	0.423569	1.7893	1.29578	1.24625	0.865919	-1.15924	-0.411015	0.0452669	0.168512	-0.473489	-0.424915	0.436758	-0.294181	0.848356	0.633651	0.64072	-0.252406	1.5997	0.202163	-1.08544	-1.14523	-1.53293	-1.02066	-0.750861	-0.38995	-1.35506	-0.278912	-1.84739	0.474342	3.28776	0.00863013
	cluster 4	Ube2j2	0.343705	0.234809	0.11841	0.636005	1.02457	0.173638	1.06883	0.587583	0.218618	-1.44816	0.0229974	-0.471969	0.473555	1.90575	0.811908	0.273949	0.110261	0.175894	0.909724	0.517844	-1.54735	-0.460035	-0.853184	-3.097	-0.206088	-0.583314	-0.847082	-1.58245	0.514592	0.973994	2.1851	0.045915
	cluster 4	Pdia4	0.303915	0.856157	1.34002	1.77954	1.0958	0.0261281	0.286673	0.613796	-0.0817209	0.12533	1.03794	-0.247376	0.00439638	1.05148	0.710084	0.656354	0.694946	-0.0686142	1.12824	-0.467306	-1.48873	-0.94764	-1.68104	-1.90324	-1.20087	-1.88586	-0.928845	-0.64673	-0.589336	0.426498	5.58576	0.000232956
	cluster 4	Rnh1	0.768149	-0.319516	0.643376	2.35368	0.738547	-0.0923373	0.0272214	0.370596	-0.856717	-0.341467	0.388051	0.166889	1.02463	0.925791	0.994109	0.475977	1.79221	-0.195442	0.903727	0.432633	-1.40219	-0.103133	-1.36402	-1.37642	-1.91351	-1.34835	-0.53366	-0.396589	-0.721413	-1.04082	4.82279	0.000736209
	cluster 4	Tjp3	-0.834079	0.432182	0.410995	0.865197	1.43133	0.437332	1.75433	-0.216267	-0.800737	0.0389353	0.680302	0.536423	-0.327571	0.926255	0.656208	-1.04803	-0.00967746	1.21069	1.91349	-0.109873	-0.126877	-0.288456	-2.77521	-1.29895	0.334247	-0.446282	-0.808269	-1.04524	-1.02017	-0.472209	2.33158	0.0369061
	cluster 4	Rab3gap1	-0.658528	0.431117	1.744	0.867382	1.57516	0.300163	-0.00212189	0.453171	-0.854304	0.673481	0.932055	0.168341	-0.265631	1.28284	0.780815	-0.286628	-0.622172	1.1014	1.53042	-0.400982	-0.898102	-1.96322	-0.8145	-0.883267	0.604422	-0.621258	-1.42339	-0.352003	-2.01661	-0.382051	2.95771	0.0137775
	cluster 4	Ero1b	0.404142	0.783957	1.95479	1.07318	1.40087	0.644181	-0.878122	0.272577	-0.557888	0.581294	-1.00262	1.29002	-0.301512	0.748856	1.11602	-0.00520464	0.0903732	0.143439	0.947626	0.016192	-0.744248	-1.05384	-0.949671	-0.596491	0.168243	-0.824042	-2.9869	-0.36031	-0.328658	-1.04626	3.04872	0.0123504
	cluster 4	Diaph2	0.999949	-0.0162706	0.756179	1.47173	1.02553	0.627704	-0.0731852	0.367304	-1.40611	1.33292	0.29263	0.705042	0.158838	0.235813	0.482804	0.364889	-1.76067	1.01037	1.07505	0.323444	-1.04067	-1.84053	-0.95341	-1.07015	1.50281	-0.670263	-1.47216	-0.771192	-1.0954	-0.562985	2.41141	0.0323944
	cluster 4	Dctn3	0.325878	0.657851	1.23251	0.618582	0.248378	1.49835	1.49618	0.494005	-0.789462	0.240599	1.60402	1.18644	0.258465	0.384942	0.66781	0.677507	-0.553077	-0.26405	0.376417	-0.230088	-1.75494	-1.3651	-0.766435	-0.942671	0.763048	-1.36652	-1.66631	-1.33589	-1.37215	-0.324278	4.51753	0.00118946
	cluster 4	Ola1	-0.920528	-0.681597	0.932234	0.332975	0.951305	0.846111	1.00188	0.460929	-0.676512	0.0446481	1.1274	0.864445	-0.227475	0.997049	0.890596	0.373905	0.53975	0.246493	1.64841	-0.614051	-0.648764	-1.64101	-0.787982	-0.491869	1.56028	-1.0748	-1.75492	-1.1699	-1.98287	-0.146127	2.65647	0.0221119
	cluster 4	Ndufa6	-0.557764	0.153406	-0.392006	0.340234	1.2498	1.38881	0.792599	1.00678	-0.557909	0.836873	1.10383	1.20586	0.235994	1.43814	-0.75077	-0.214843	1.61821	0.44363	0.880552	-1.3629	-0.687213	-2.00977	-1.24684	-1.13351	0.150204	-0.880072	-0.75487	-0.785115	-1.43423	-0.0771004	3.05479	0.012252
	cluster 4	Rpsa	0.434574	-0.394255	0.417699	1.26839	0.123071	0.564632	0.367017	0.329667	-1.30165	0.258707	2.10578	1.1232	-0.000984048	1.49548	1.15085	0.47012	0.0380952	-0.219889	0.609246	-0.637658	-1.43423	-0.251759	-0.861314	-0.403052	1.2582	-1.33253	-1.37872	-1.58213	-1.80988	-0.406695	2.76953	0.0188116
	cluster 4	Cog5	-1.39723	-0.696949	1.00801	-0.155675	1.20294	0.205657	0.192237	2.34179	0.057882	0.620787	1.27353	0.664918	-0.487548	0.853004	0.485954	0.450661	1.40498	0.398182	0.969239	-0.518815	-1.31312	-1.66902	-0.298614	-0.86532	-0.32769	-1.16812	-1.28595	-0.0745732	-1.67159	-0.199564	3.14326	0.0108238
	cluster 4	Hdhd3	0.0223787	0.910692	1.52917	0.74554	1.00222	0.336698	0.304234	0.816359	-0.20521	0.608532	0.74202	-0.265101	-0.166657	0.635413	0.0891395	-0.964935	1.3951	0.57208	0.430943	0.0873051	-0.551995	-1.97905	-0.518184	-0.771683	-0.513972	-0.149587	-1.69405	-0.637305	-2.93511	1.125	3.05554	0.012252
	cluster 4	Ezr	0.340212	0.288993	0.912853	1.03642	0.854938	0.3133	0.107809	0.917966	-1.19281	0.409686	1.65949	0.49414	0.6837	1.08558	0.994351	-0.0922647	1.00028	0.246417	1.36327	-0.375048	-1.03978	-2.02803	-0.849543	-0.547422	-1.24384	-0.746607	-1.43179	-1.21903	-1.73758	-0.205647	6.11731	0.000103182
	cluster 4	Kbtbd7	0.585186	-0.123691	0.452236	0.715196	0.970286	0.829871	0.588118	0.911973	-1.42638	0.833152	0.803913	0.536537	0.440433	0.29696	0.545315	0.466205	1.21435	0.742442	1.04294	0.253142	-1.53544	-0.0650094	-2.14377	-1.06407	-0.723044	0.440722	-1.30891	-1.83963	-1.76833	-0.670706	5.32426	0.000345417
	cluster 4	Flvcr1	0.599247	-0.666527	0.158057	0.366695	0.799908	1.04692	0.654577	1.02901	-0.956314	0.510795	0.400466	-0.157625	1.16673	1.01296	0.142144	0.282919	1.14067	1.2352	1.10408	-0.32495	-0.605009	-2.05724	-0.819401	-1.00395	0.0279594	-0.191612	-2.26507	-1.02582	-2.03298	0.428142	3.85289	0.00335828
	cluster 4	Ica1	-0.484668	0.20478	1.08181	0.952934	1.85569	0.984685	0.354418	0.928738	-0.645109	-0.484476	0.861209	-1.02437	-0.0064851	0.413036	0.580869	-0.5513	2.2973	0.068653	1.03869	0.154783	-1.26306	-2.43285	-0.602585	-0.132687	-1.21902	-0.363752	-0.795751	-0.831585	-0.872962	-0.0669431	2.82477	0.0173056
	cluster 4	Ndufa8	0.437929	0.130635	0.725439	1.3889	0.569012	0.860361	0.34294	1.68132	0.137155	0.334511	-0.212173	0.947299	0.855242	0.204389	0.44775	-0.144755	2.13145	-0.34719	0.860114	-0.364478	-0.567398	-1.6045	-1.18002	-1.23636	0.0371545	-1.35731	-1.77988	-1.42672	-0.702154	-1.16866	5.87432	0.000154119
	cluster 4	Etfa	0.594173	0.653287	1.68885	1.39088	1.11175	1.13092	0.479352	1.4085	-0.114391	0.65495	0.592165	-0.251466	-0.0120218	0.684672	-0.513792	-0.26946	1.11219	0.85829	0.106369	-0.417959	-0.997006	-1.80248	-1.59631	-1.05646	-0.197043	-1.31609	-1.90294	-0.919762	-0.808639	-0.290524	7.06358	2.39294e-05
	cluster 4	Pgk1	-0.338445	0.818772	1.14644	0.497373	1.07382	0.799762	0.0946636	0.807358	-0.347069	0.205827	0.887028	0.4003	-1.17613	1.43575	0.484808	0.188702	0.926321	0.999293	0.832903	-0.328712	-1.3123	-2.113	-1.28552	-0.844192	0.42356	-0.450833	-2.56148	-1.01031	-0.416411	0.161729	3.59	0.00517439
	cluster 4	Eno1	0.0667869	0.389589	0.453046	0.476005	0.979652	0.566651	0.224129	1.09481	-1.16142	0.530538	0.452687	0.370209	-0.273873	2.10152	-0.343877	0.0357764	2.36202	0.861488	0.713031	-0.196051	-1.52167	-1.97128	-0.921242	-0.726653	-0.382191	-1.20446	-0.63496	-1.59513	-0.248702	-0.496417	4.03356	0.00247237
	cluster 4	Nans	-0.00302676	0.309037	1.56932	1.09037	1.05559	0.0726308	0.92969	0.7773	-0.0515026	0.353881	0.846504	-0.0146587	-0.3837	1.20924	0.713618	0.1787	0.226181	0.730436	0.932111	0.578247	0.04628	-2.14221	-1.21406	-1.1879	0.384895	-1.6296	-1.77369	-1.32467	-0.911627	-1.36739	6.01641	0.000122006
	cluster 4	Polr2l	0.268286	0.159531	0.209023	-0.0722135	1.00432	0.770994	0.576025	1.0732	-0.0519287	0.271183	-0.348528	0.174227	0.0468917	0.614121	0.493721	0.230689	1.02551	0.734339	0.73529	0.390805	0.00775915	-4.27364	-1.55745	-0.173879	-0.439068	-0.00104146	-0.813674	-0.45181	0.254447	-0.857133	2.58751	0.0246638
	cluster 4	Srp54	0.112646	-0.127547	1.85175	1.05563	0.757348	0.734392	0.618841	0.905789	-0.737039	0.530465	0.923595	0.894245	-0.0301293	1.1052	0.74381	0.678382	0.167298	0.477358	0.675513	0.00106798	-1.55715	-0.956286	-1.3359	-1.50202	0.0961968	-1.4447	-1.81258	-1.78639	-0.830181	-0.209604	6.4118	6.00765e-05
	cluster 4	Pgam2	-0.561544	0.283081	1.38698	1.08127	0.407021	0.631579	0.371645	0.728243	-1.54965	0.862195	0.67032	-0.0414329	0.137864	1.62822	0.873998	-0.000550868	1.1388	0.883098	0.668464	0.173669	0.253549	-1.90692	-1.1228	-0.763236	-0.5253	-1.42304	-2.0864	-1.29592	-0.904331	0.0011228	4.11995	0.00218025
	cluster 4	Pcolce	-0.335829	-0.174715	0.796059	0.443258	0.893445	0.840811	0.86112	0.488191	-1.7979	0.4998	0.172676	0.7418	-0.0505502	1.97174	0.710394	0.322844	0.0605206	1.09995	0.806818	-0.0443942	0.0099687	-1.20918	-2.07617	-2.26294	0.974525	-0.539546	-1.11501	-1.07179	-0.696335	-0.319552	2.75907	0.0191372
	cluster 4	Dctn1	-0.483995	1.12804	1.58814	1.00202	1.37608	0.169106	0.884246	-0.366316	-0.692798	0.691137	-0.237159	0.00681359	-0.48284	2.01223	0.847231	0.228151	-0.191135	0.159425	0.604744	0.251742	-0.518842	-1.7564	-0.982988	-0.610388	1.03586	-1.22539	-2.04883	-1.18104	-1.30464	0.0977871	2.8106	0.0177211
	cluster 4	Atp5md	0.916175	0.226681	1.08975	0.96115	1.05799	0.750174	0.828096	0.734727	-0.455503	0.721656	1.02622	0.855271	-0.397871	0.0982399	0.491518	0.480953	0.153582	0.55866	0.49028	0.38559	-0.953386	-0.960913	-0.618542	-1.34778	-0.583526	-3.30335	-1.74783	-0.81511	-0.35036	-0.292534	5.91377	0.000145951
	cluster 4	Luzp2	0.45751	0.468246	0.656588	0.640934	0.700766	0.542249	0.426708	0.462845	0.441982	0.398462	0.246984	0.213081	0.30575	0.415962	0.288131	0.132359	0.198978	0.417259	0.327136	0.467002	-2.34522	0.686582	0.012383	-2.53678	-0.374339	-0.964047	-3.37021	0.0142188	0.0857909	0.582685	2.58708	0.0246638
	cluster 4	Rai1	0.269457	0.516125	0.498088	0.580538	0.585566	0.539009	0.570004	0.540837	0.506091	0.689252	0.559611	0.418734	0.405101	0.0225402	0.369826	0.465137	0.730314	0.751894	0.689385	0.336888	-1.9193	-1.89955	0.369401	-1.94961	-1.80003	-2.13383	-1.95734	0.381607	0.548642	0.315608	4.33211	0.00158308
	cluster 4	Atp5mpl	0.708317	0.53858	0.926949	0.689672	0.635296	-0.315647	0.327927	0.571873	0.219366	0.839395	0.921877	0.0642352	0.279116	-0.187176	0.517835	0.754116	0.125069	0.993067	0.894828	0.598725	-0.885048	-0.667984	0.104841	-2.25993	-2.45212	-0.136557	-2.87906	-0.307057	0.0523257	-0.672831	4.40242	0.00143723
	cluster 4	Csrp1	0.0632136	0.0492106	0.976252	0.68897	0.139142	-0.00960781	-0.0575662	0.981763	-1.51827	0.0576053	0.978778	-0.00974534	0.149564	0.874279	-0.473615	0.21774	1.56073	1.29854	1.76146	-0.0787769	-0.482341	-1.11317	0.0602439	-2.60018	-0.304352	0.525662	-2.29066	-0.940006	0.0301342	-0.53499	2.47369	0.0296227
	cluster 4	Pacsin2	0.680393	0.306852	0.684698	1.00245	-0.03054	0.249712	0.289625	0.640384	0.0175703	0.617705	0.321323	0.524255	0.50156	0.101494	0.308967	0.332608	1.53795	0.169492	0.445219	-0.199273	-1.50252	0.152352	-1.40557	-0.342355	0.824668	-2.07815	-2.39996	-1.46085	-1.76424	1.47419	2.74829	0.0193981
	cluster 4	Arl3	1.01844	0.783412	1.24249	1.21288	-0.377653	0.737657	0.265311	0.525994	-1.80154	0.505502	1.04471	1.26871	0.727031	-0.0514721	0.28441	0.177755	1.16994	0.0577511	-0.115116	-0.554795	-2.02829	0.0907341	-1.37802	-0.556737	0.553017	-1.31902	-1.08704	-1.08362	-1.91469	0.602262	2.44662	0.0307277
	cluster 4	Icmt	0.337797	0.737612	0.290937	0.726965	0.647179	-0.578842	1.36474	0.282347	-0.835896	0.00166631	0.809061	0.649834	0.871909	0.359991	0.905582	0.211427	1.09135	1.23931	0.416406	0.069488	-0.94591	0.46834	-1.87738	-0.918012	0.686362	-2.34235	-2.15687	-0.3342	-0.987773	-1.19106	4.05857	0.00240287
	cluster 4	Dmap1	1.09991	1.18374	1.02254	0.185835	1.09013	0.691442	1.09403	0.139979	-1.75595	0.959462	-1.58048	0.845661	1.20231	0.762897	0.394854	0.752216	0.0888171	-0.205979	0.721367	0.578524	-0.246292	-0.980525	-0.478813	-1.34229	0.144294	-1.15934	-0.865148	-1.63938	-1.20224	-1.50159	3.53271	0.00565731
	cluster 4	Metap2	0.547973	0.674758	0.814672	-0.878744	0.679293	0.726745	0.937501	0.718914	-1.06519	0.498399	-1.43273	1.01098	0.782039	0.629292	0.365382	0.708077	1.08971	0.545576	0.324191	0.845175	-1.46515	-1.75536	-0.543874	-0.874336	0.154781	0.260067	-1.98403	-2.05002	0.72373	-0.987826	2.78556	0.0183816
	cluster 4	Pgls	0.850366	0.456247	1.29243	0.280692	0.674821	0.867794	0.5446	-0.745422	-1.30536	-0.0705457	0.149974	0.822663	1.12599	1.50963	0.653938	0.811015	1.49263	0.277302	0.531569	-0.210127	0.139947	-0.830326	-1.66972	-1.34466	0.0641381	-1.36899	-1.65834	-1.29262	-0.360702	-1.68893	4.6876	0.000914948
	cluster 4	Cbr1	0.72396	-0.138735	1.19049	0.802182	0.38418	-0.143963	0.164217	-0.324186	-1.41175	-0.214897	-0.808087	1.63081	1.22843	0.49037	0.672182	0.954818	1.34127	0.348683	0.373702	0.76747	-0.692912	0.45457	-0.817448	-1.77509	1.05338	-1.4204	-2.01515	-1.54204	-0.419528	-0.856535	2.94659	0.0140648
	cluster 4	H2ac4;H2ac6;H2ac7;H2ac8;H2ac11;H2ac13;Hist1h2an;Hist1h2ao;Hist1h2ap;H2aw;Hist1h2af;H2ac12;H2ac15	0.0396965	0.311581	1.02457	0.852044	0.112274	0.190548	0.677428	0.0467739	0.26138	-0.0828832	-2.11392	1.32831	1.23465	0.718693	1.19851	0.779392	0.369591	-0.0532255	0.738191	0.438118	-1.58698	-0.442189	-1.16183	-0.57158	1.24989	-1.21751	-1.91132	-1.97027	-0.597555	0.137626	2.43172	0.0314243
	cluster 4	Dpysl2	0.164593	1.20959	0.738935	-0.294953	-0.223362	-0.0826267	0.484671	-0.236783	-0.227579	0.194281	-0.200155	0.994544	-0.254386	1.24841	1.46056	1.16674	0.570255	-0.432834	1.02153	0.675048	-0.465168	-1.33916	-1.47824	-0.689007	1.18056	-2.39999	-1.83066	-1.57073	-0.166034	0.781957	2.65666	0.0221119
	cluster 4	Pdlim5	-0.694047	0.82255	0.550838	0.60465	-0.0476275	0.0411374	0.155449	0.0716788	-0.117343	-0.0970882	0.654691	0.968671	1.43474	1.42858	0.889945	0.432044	0.749018	0.279597	0.212553	0.378038	-0.96727	1.13986	-2.42207	-0.803943	0.0169083	-2.01722	-1.21096	-1.69789	-1.47143	0.715931	3.59186	0.00516838
	cluster 4	Pura	-0.290469	0.256389	1.2862	0.833439	-0.229401	0.17834	0.246796	0.223404	-1.28184	0.0447341	1.02785	2.18107	0.827956	0.400961	0.842258	0.48255	1.58535	0.345801	0.364455	0.241864	-0.453241	-0.74986	-1.35348	-0.860963	0.231304	-1.0107	-1.85272	-2.28702	-1.06142	-0.169609	4.79686	0.000775633
	cluster 4	Ppp2r1b	-0.318296	-0.653527	1.99743	0.666222	-0.094378	-0.202972	-0.142257	0.416013	-0.762062	-0.698748	1.66835	1.98638	0.712761	1.29009	0.0814857	0.285392	0.513363	-0.586509	-0.0449092	0.823019	0.0532498	-0.0931798	-0.858984	-0.703849	0.832405	-1.64141	-1.77224	-1.86239	-1.0822	0.191741	2.28043	0.0397142
	cluster 4	Arih1	0.368655	-0.364339	-0.48778	0.35851	1.27597	-0.337548	0.213766	-0.134479	-0.0605074	-0.94809	0.785374	0.733784	0.789856	0.80576	0.537802	0.551324	1.20861	0.445517	1.73545	0.0973369	0.675854	0.429641	-1.53737	-0.0753297	-0.952383	-0.706164	-1.36799	-2.00155	-2.69024	0.650562	3.01326	0.0128701
	cluster 4	Eif4e	-0.167649	-0.176692	1.0654	0.156213	0.375529	0.319814	-0.570878	-0.768809	-1.23816	-0.415557	0.0349166	1.56606	0.575536	1.81042	1.34317	0.471505	1.06345	0.581508	1.1186	-0.00283601	0.178877	0.420316	-0.548115	-0.212153	-0.569665	-1.48462	-2.11882	-2.4351	-0.703194	0.330942	3.35391	0.00771042
	cluster 4	Gm44505;Zfp91;Zfp91	0.901256	0.3121	0.298385	0.0995222	1.06796	0.0873195	1.04607	-0.0974668	-0.663548	-0.999263	-0.651431	1.398	0.901568	0.683546	0.356052	0.485088	1.95733	0.809331	0.841339	0.0740208	0.209799	-0.143517	-0.894907	-1.23339	0.345065	-1.3918	-1.87061	-2.40477	-1.07407	-0.448973	3.50653	0.00591761
	cluster 4	Aldh1a3	0.482596	0.456147	-0.428647	-0.944273	0.34464	0.466182	-1.22253	0.722891	-1.76117	0.754451	1.10456	1.18048	0.827659	0.893229	0.551036	1.08485	1.3603	-1.47202	0.800182	0.97329	-1.64089	-0.808906	-0.659966	-0.732071	-0.228096	-0.960822	-0.232956	-0.737102	1.3919	-1.56494	2.2592	0.0409872
	cluster 4	Kti12	0.520367	0.153348	-0.640753	0.256215	0.299203	0.198967	-1.29416	-0.28211	-1.51995	0.238873	1.18122	2.04694	0.911253	-0.838713	0.947426	1.31537	0.462203	-0.711221	1.48551	0.688746	-1.86553	0.293467	-0.537612	-1.44692	0.751157	-1.84496	-0.519882	0.159963	-0.721349	0.312933	2.17052	0.0468199
	cluster 4	Rab11b	0.610403	-0.70937	0.157527	1.36859	0.407781	0.396519	0.46477	1.02885	-1.33775	0.265087	1.53977	1.38962	0.844875	-0.247093	-0.0343533	0.908429	0.419331	-0.492158	1.29198	1.27035	-1.89665	-0.351119	-0.720167	-1.49077	0.068436	-1.55749	-0.0422952	-1.2507	-1.31786	-0.984548	4.08779	0.00227556
	cluster 4	Oxsr1	0.0368955	-0.703561	0.491173	1.29389	1.17906	0.538379	-0.179474	0.713809	-1.2749	-0.296293	0.451415	0.494451	1.45866	1.43414	1.21744	0.854096	0.633118	0.504739	0.387728	0.75854	-2.00489	-0.688985	-1.0732	-0.856163	0.0621424	-1.29845	-0.247261	-1.63214	-0.388011	-1.86634	5.18561	0.000430058
	cluster 4	Krt8	-0.494608	-0.54149	0.0143556	0.4301	0.0196006	0.176968	0.287983	0.409398	-1.14309	0.0737993	1.62525	2.1608	1.54975	-0.230379	1.01106	1.72942	-1.16106	0.566922	0.782631	-0.112149	-1.56871	0.163215	-1.41897	-1.48675	0.879675	-0.926227	-0.25342	-0.897373	-0.679749	-0.966945	2.94623	0.0140648
	cluster 4	Rpl22	-0.250073	-0.506293	0.673126	1.44824	0.126126	0.434656	-0.266804	0.90494	-1.21363	-0.0294717	1.71906	2.12777	2.48135	-0.236959	0.107621	0.462159	-0.13273	0.333996	0.550265	0.327282	-1.01798	-0.507851	-1.23215	-1.50033	-0.847177	-0.433605	-0.974263	-0.945721	-0.742772	-0.858782	4.01334	0.00252682
	cluster 4	Eif5b	0.182984	0.0848395	0.850834	0.487788	0.634391	-0.297062	0.989995	0.382227	-0.587788	0.238938	-0.331355	0.45325	0.891052	2.75577	0.49928	-0.0851954	-0.241845	0.179986	0.437366	0.137103	-0.877461	0.342438	-1.26574	-0.800688	1.27535	-1.85091	0.391256	-1.90695	-1.07587	-1.89398	2.16575	0.0470436
	cluster 4	Dpy30	0.201354	0.473129	0.172372	0.445573	-0.026149	-0.610445	0.215517	-0.629448	-0.963631	0.163816	1.01228	1.98789	1.1869	1.2453	0.241632	0.96831	1.00883	-0.31214	-0.683794	0.36889	-0.574408	1.22502	-1.16793	-0.665966	1.0663	-1.83357	-0.2251	-2.32893	-0.45664	-1.50497	2.22146	0.043457
	cluster 4	Minpp1	0.483381	0.352268	0.0526174	0.74877	0.374249	0.586826	0.0820285	0.502004	0.580989	-0.206473	0.175509	0.89545	0.570731	0.720907	0.244087	0.164816	0.87597	0.240264	0.284069	0.418138	-3.60257	0.56673	-0.137863	-0.520624	0.504069	-2.92126	-0.178443	-0.863684	-0.0159921	-0.976965	2.48181	0.0292705
	cluster 4	Eif2s2	0.701842	0.0154408	0.148311	1.14423	-0.513818	-0.56754	-0.0548873	0.654343	-1.25273	-0.0555669	1.13977	0.767813	1.32913	1.57928	0.183851	0.565974	1.0336	0.13943	-0.0622315	0.0539675	-2.69738	0.232065	-1.55041	-2.26286	0.73024	-0.719562	0.0958012	-0.998105	0.27362	-0.0536193	2.28659	0.0393894
	cluster 4	Fis1	0.237238	0.304417	0.581799	0.812751	0.48053	0.428634	0.913204	0.845485	0.183756	0.574012	0.566771	0.6552	-0.0446542	1.00107	0.1193	0.248703	0.986739	0.122543	0.0135521	-0.105901	-3.52623	-0.359134	-1.00427	-1.89266	0.652581	0.0231419	-0.731132	-2.1359	0.114589	-0.0661395	3.16954	0.0102664
	cluster 4	Pfdn4	0.75659	0.419254	0.440426	0.566998	0.305474	0.354785	0.594074	0.14086	-0.240822	0.1641	0.505179	0.978531	0.999787	0.492891	-0.0281717	0.6613	0.385258	0.165524	0.289014	0.426328	-3.05469	0.0139183	-1.04309	-2.09955	-0.22452	-0.453106	0.293774	-2.82766	0.363483	0.65405	2.67417	0.021745
	cluster 4	Ergic3	0.634796	0.526782	-0.249609	1.91584	0.458134	0.433745	0.609505	0.57528	-0.721234	0.447278	0.908751	0.798628	0.946366	1.52356	-0.850566	-0.0615872	0.378494	0.522635	0.175379	0.0261442	-2.21667	0.353646	-1.47486	-2.12531	0.018201	-2.10694	-0.0454573	-0.651683	-0.24676	-0.502494	3.1829	0.0101163
	cluster 4	Rhoa	1.44955	0.367885	0.679615	1.78543	0.0827136	0.463544	0.812736	0.437327	-1.02253	0.366941	1.01589	0.891604	1.79829	0.489792	0.276457	0.27206	-0.615208	-0.222737	-0.149114	0.35644	-1.614	-0.163435	-1.13767	-1.38544	-0.381744	-1.09506	-0.052616	-0.641649	-0.407947	-2.65712	3.75979	0.00395482
	cluster 4	Sh3bgrl	1.77536	0.863255	0.74073	1.45263	0.295422	0.0706567	0.284622	0.446429	-1.43399	0.395078	-0.000699474	1.17282	1.21328	0.887511	0.290206	0.437981	0.766678	0.0156697	-1.09573	0.266108	-1.9454	0.616601	-1.95819	-1.3808	-0.419611	-0.945895	-0.320673	-0.861274	-0.128612	-1.50016	3.05467	0.012252
	cluster 4	Lasp1	1.1316	0.476039	0.331989	1.7169	-0.288579	-0.229616	1.06923	-0.363481	-0.973672	0.36372	0.305979	1.42227	1.25635	0.417502	0.514808	0.85632	0.640379	-0.13625	-0.096868	0.118556	-1.8336	1.15229	-1.64271	-1.53061	0.709879	-1.43876	-0.623454	-1.45156	-0.756166	-1.11849	2.84048	0.0169023
	cluster 4	Emc10	1.10679	0.547227	0.8437	1.43839	0.412379	0.33174	0.605402	0.0707996	-0.791857	0.0686837	0.113735	1.32641	1.74023	0.133059	0.741814	0.353357	-1.09946	-0.662313	0.450016	0.567494	-1.75631	0.67203	-1.92291	-2.22635	-0.0855264	-1.28051	0.496498	-0.671965	-0.601386	-0.921166	2.5959	0.024311
	cluster 4	Map4	0.921383	0.379968	0.48654	1.55722	-0.242624	0.409983	0.447189	0.401311	-0.868202	0.0729132	1.07429	1.29245	1.55737	0.85544	0.392079	0.320895	-0.602215	-0.259137	0.207805	0.249876	-1.09482	0.46753	-1.49501	-1.67393	0.641328	-2.07626	-0.173907	-0.956429	-0.034379	-2.25865	2.91169	0.0149699
	cluster 4	Eif3g	1.15763	0.556667	0.633518	1.78043	0.24733	-0.0505624	0.555896	0.380101	-0.906035	0.227516	0.272045	1.93571	1.68159	0.394533	0.198108	0.509388	-0.178415	-0.429236	0.266381	0.206158	-2.05591	0.36203	-1.50759	-1.34136	0.237709	-1.82622	-0.758941	-1.36025	-0.558712	-0.62951	3.6229	0.00498321
	cluster 4	Timm9	1.45087	0.668571	0.849493	1.26513	0.24069	0.557716	0.682007	0.193079	-0.39567	0.262197	-0.714174	1.59996	1.43372	0.216389	-0.513187	0.0458742	0.165694	-0.603663	-0.31542	0.483144	-0.873619	1.17985	-1.87112	-1.64425	0.980026	-1.67718	-0.319558	-1.23013	-0.395557	-1.7209	2.29439	0.0390333
	cluster 4	Snu13	0.773661	0.982136	1.39688	0.845296	0.542008	0.0338189	0.909994	-0.115423	-2.29422	0.526651	0.576197	1.03157	0.294272	0.015837	0.77515	0.944348	-0.0422651	0.226143	0.159935	0.7234	-1.12381	-0.373493	-1.12205	-1.82229	0.928065	-1.64664	-1.65518	-0.709458	0.450564	-1.2311	2.60642	0.0238708
	cluster 4	Ndufs5	1.12016	0.873819	0.74629	1.03505	0.496996	0.770946	0.848944	0.596806	-0.147639	0.270831	0.0352217	1.07766	0.310481	0.60277	-0.132614	-0.0822913	-1.16751	-0.187954	0.184822	0.0259707	-1.22765	0.619596	-1.03489	-2.05952	0.990703	-2.94971	-1.30315	-0.896172	-0.302021	0.884071	2.39178	0.0335689
	cluster 4	Sf3b5	0.798113	0.0123133	0.685646	1.05579	-0.150258	0.507262	0.403987	-0.911111	-0.787104	0.0471181	-0.341586	1.41112	1.95393	1.02758	0.530059	0.325831	0.867919	-0.698595	0.690746	0.575361	-0.500718	0.690994	-0.569302	-1.61849	0.343967	-2.30064	-0.455581	-2.31182	-0.581276	-0.701254	2.70098	0.0209175
	cluster 4	Eef1d	1.41787	0.341898	0.866872	1.47906	0.371894	0.355562	0.792014	0.674986	-0.781158	0.507275	-0.323022	1.36516	1.37728	0.973058	0.341987	0.594162	-0.406646	-0.368225	0.234764	0.591329	-1.60229	-0.218676	-1.83278	-1.63203	0.302149	-1.42709	-0.79437	-1.84485	-0.602889	-0.753304	4.87744	0.000676809
	cluster 4	Cops8	0.670515	0.600861	0.60467	0.337482	0.640915	0.172701	0.786745	-0.417052	-0.272214	0.57778	-0.573749	1.83161	1.22233	0.0413141	0.502113	0.553201	0.982171	-0.693641	0.646561	0.32397	-1.03808	-0.045982	-1.32439	-1.8788	1.24253	-1.67385	-0.455611	-2.60116	0.0588529	-0.82179	2.79606	0.0181316
	cluster 4	Itga1	0.0132624	0.38907	0.437712	0.404725	0.220226	0.180035	0.175776	0.456899	-1.37109	0.379174	1.42546	2.64993	1.12459	0.302291	0.708629	0.0782184	-0.715179	-0.450132	1.04165	0.425861	-0.543989	0.778389	-1.88637	-1.27664	0.578692	-1.54868	-0.763032	-1.05538	-0.634208	-1.52588	2.70401	0.0208061
	cluster 4	Hspa8	0.56202	0.852651	1.38899	1.80793	0.207332	0.692711	0.325276	-0.0163555	-0.809604	0.365379	-0.0163924	1.46779	1.00403	1.09766	0.101088	0.102863	-0.275035	-0.300779	0.218701	0.249276	-1.11233	-0.110029	-1.47224	-1.74145	1.37261	-1.99418	-0.682919	-1.38529	-0.652661	-1.24704	3.25969	0.00895126
	cluster 4	Pcbd1	0.918585	0.52793	0.995055	1.0533	0.522845	0.406206	0.694628	-0.399087	-1.27717	0.0498745	-0.317669	1.87476	1.46404	0.134614	0.605085	0.447142	0.108365	-0.376455	0.841118	0.0615978	-0.574267	0.987726	-1.31334	-1.27124	0.513848	-1.93451	-0.558579	-1.94221	-0.570824	-1.67136	2.63918	0.022748
	cluster 4	Nap1l1	1.00803	0.471045	1.11487	1.33931	0.350064	-0.0769639	0.622501	0.124584	-1.44707	0.549201	0.3667	1.58866	0.897071	0.794211	0.295249	0.326533	0.506804	-0.0467457	-0.195072	0.553121	-1.47782	0.571516	-1.77786	-2.0724	0.571431	-1.40803	-0.664024	-1.92993	-0.550434	-0.404556	3.33836	0.0078682
	cluster 4	Hsp90b1	1.15999	0.717622	0.538584	1.61247	0.101573	0.282639	0.872055	0.119199	-0.424351	0.247745	0.555489	1.8834	1.27486	0.45931	0.299034	0.555496	-0.321008	-0.729084	0.129546	-0.134565	-1.55551	0.481912	-1.81631	-1.80293	0.519766	-2.05163	-1.03861	-1.13605	-0.480679	-0.319956	3.40479	0.00704802
	cluster 4	Eef1b	1.14624	0.540376	0.85477	1.27147	0.0290518	-0.0573531	0.526198	0.140996	-0.884593	-0.0343712	0.310991	1.91218	1.39054	0.261283	-0.118621	0.347826	0.466651	-0.412876	-0.229249	0.27642	-1.53486	1.09831	-1.74034	-1.90012	0.75337	-1.96518	-0.128631	-1.53978	-0.0497429	-0.730944	2.17962	0.0463468
	cluster 4	Gm5039	0.693962	0.421405	1.11499	1.15001	0.426726	0.375616	0.439216	0.859256	-1.18034	0.122984	0.950641	1.63677	1.39069	-0.251877	0.249847	0.650968	-0.251603	-0.101044	0.4978	0.764469	-1.71442	0.632806	-0.862545	-1.43605	0.0703458	-2.03428	-1.19982	-1.59966	-1.22635	-0.590518	4.24608	0.00177139
	cluster 4	Acyp1	0.956671	0.505535	0.715038	1.19759	0.128853	0.081188	0.581188	-0.0653541	-0.94857	0.121807	0.319477	1.68574	1.21987	0.854436	-0.0754179	0.233968	0.0740111	-0.2942	0.270772	0.544643	-2.8066	0.648952	-1.67773	-1.46905	1.06315	-1.25338	-0.469974	-1.60663	-0.294684	-0.24129	2.47325	0.0296227
	cluster 4	Ccdc85c	0.727787	0.667961	0.513551	0.838406	0.706542	0.831988	0.749989	-0.0762234	-0.9067	0.510253	0.514421	1.47196	1.44548	0.453561	0.153328	-0.0265006	-0.470695	-0.466591	0.0562958	1.23521	-0.875493	1.05015	-1.59404	-1.71578	0.585131	-1.9109	-1.03482	-2.01888	-0.710311	-0.70508	3.11883	0.0111963
	cluster 4	Gorasp2	1.02689	-0.599927	0.865561	1.11491	1.09715	0.7464	0.449842	0.0682735	-0.579664	-0.10953	-0.12334	1.52222	1.62709	0.874477	-0.387353	0.161533	0.595095	-0.570358	0.27982	0.292456	-1.3954	0.608657	-1.60439	-2.30131	0.786472	-1.54593	-0.162687	-1.57227	-0.847585	-0.317115	2.62419	0.0231898
	cluster 4	4833439L19Rik;P33monox	0.82663	0.622557	0.75012	1.06919	0.0343714	0.25041	0.562102	-0.0608878	-0.136116	1.00875	-0.398857	1.74201	1.10345	0.556256	0.897927	0.335325	-0.727733	-0.0293632	-0.425035	0.701029	-1.29623	0.823015	-1.81325	-2.27787	0.759108	-1.76082	-0.110662	-1.38851	-1.12733	-0.489585	2.91983	0.0147477
	cluster 4	Ethe1	0.483289	0.856789	1.17103	1.19752	0.499079	-0.00641124	-0.560539	0.463781	-0.420293	0.578629	0.622585	0.688115	0.874975	0.80736	0.59825	0.150084	2.07846	0.368527	-0.412657	-0.0325202	-1.00624	-0.486781	-2.26046	-1.85901	-0.250241	-1.45814	-0.962137	-1.43974	-1.03844	0.755133	4.32338	0.00160281
	cluster 4	Tmem9	0.365344	0.390671	0.826229	1.41472	-0.363728	1.01929	0.561667	0.576899	-1.25109	-0.803853	1.24006	2.20074	0.555289	0.902932	0.0231203	0.231242	0.759501	-0.0457501	0.517351	0.174861	-1.779	-1.0639	-1.43944	-1.33778	-0.846176	-0.0238088	-0.493558	-2.09002	0.0498924	-0.271706	3.7459	0.00401396
	cluster 4	Gtf2a1	0.771305	0.741366	0.746597	0.883368	0.523397	0.453259	0.605991	0.396458	-2.09306	0.441922	0.524429	1.01588	0.97061	0.607178	0.418375	0.484749	0.500447	0.332906	0.450224	0.410838	-1.86952	-0.00460368	-1.81939	-1.7215	0.31045	-1.53315	-0.116303	-1.68647	0.582526	-1.32828	3.45389	0.00657754
	cluster 4	H2bc9;H2bc6	0.361427	0.457055	0.750462	0.523395	0.0299872	0.148643	0.556461	0.0692024	-1.31026	0.167381	0.616299	1.50897	1.21835	1.18985	0.912244	0.695231	0.357603	0.851467	0.468977	0.430315	-1.26367	-0.164894	-1.18097	-1.52554	1.13077	-1.76276	-1.29533	-1.44205	-0.542294	-1.95632	5.23175	0.000407506
	cluster 4	Ube2l3	1.57503	0.535544	1.14082	1.77603	0.048873	0.166587	0.360018	-0.277166	-1.05258	-0.1177	0.106387	1.38675	1.38701	0.781945	0.226351	0.2147	1.22338	-0.406379	-0.0067953	0.268853	-1.38397	0.523478	-1.90941	-1.53536	-0.278344	-1.31173	-0.892787	-1.4971	-1.04315	-0.0092859	3.53513	0.00565731
	cluster 4	Rps17	0.453806	0.819184	1.21771	0.89711	0.491707	-0.0225776	0.846011	0.0876042	-0.791025	0.524786	0.469104	1.512	0.743041	1.60271	0.698863	0.268303	0.15041	0.502749	0.219847	-0.331474	-0.919732	-0.630455	-1.54596	-1.79073	0.846862	-1.40086	-1.97991	-1.80061	-0.475338	-0.663146	4.78817	0.000780521
	cluster 4	Hmbs	0.671676	-0.680592	0.394844	1.22621	0.281376	-0.107221	-0.129339	0.0359921	-0.492442	0.0729145	0.671647	0.558653	1.66681	2.30462	1.22257	0.180327	1.08608	0.238841	-0.0973169	0.929328	-1.45481	-1.22294	-1.11206	-2.12958	0.339737	-0.82255	-1.09412	-0.682085	-1.02408	-0.832503	5.63513	0.000213864
	cluster 4	Mia3	0.661551	0.142786	0.435742	0.876686	0.359996	0.0807891	-0.0158141	0.259196	-0.61188	-1.10983	0.272777	1.53556	1.65707	1.86312	0.133869	0.297544	0.899758	0.234234	0.416677	0.248198	-0.957696	0.254324	-2.28081	-1.52885	0.628549	-2.00488	-0.261573	-1.57715	-0.534076	-0.375846	3.59457	0.00515235
	cluster 4	Sumo3;Sumo3;Gm49325;Sumo3;Sumo3;Sumo3	1.12885	0.733891	0.770362	0.910742	-0.0360211	0.163013	0.781929	0.661243	-0.651406	0.408728	0.481191	1.4106	1.5209	0.920845	0.337746	0.541499	0.379101	0.120079	0.571867	0.693058	-1.51111	-0.751164	-2.21104	-1.68667	-0.369773	-1.71684	-1.02651	-1.38176	-0.612794	-0.580564	7.75856	5.63353e-06
	cluster 4	Sh3d19	1.14087	0.39526	0.592415	0.658249	0.0897061	0.579527	-0.260383	0.683318	0.459578	0.435813	0.200266	1.14602	1.38381	-0.235956	0.501643	0.865881	0.723694	-0.155111	0.516602	0.309367	-1.6529	-0.505673	-2.00006	-2.75401	0.855265	-1.85532	-0.699517	-0.905402	-0.0899819	-0.422981	4.31313	0.00160317
	cluster 4	Eif1a	0.378506	-0.0697965	1.49597	1.14966	0.707339	0.00194512	0.572212	0.831273	-1.08482	-0.0851532	1.09364	0.901327	0.828109	0.899976	0.712868	0.634071	0.800625	0.520784	1.19516	0.263225	-0.958763	-1.07599	-1.57667	-1.61725	-0.751408	-1.75104	-0.81638	-1.61744	-1.25036	-0.331614	7.91317	4.15376e-06
	cluster 4	Prkar2a	0.894603	0.0255695	0.925777	1.29521	-0.406936	0.598097	-0.0396167	0.318837	-1.88609	-0.43507	1.076	0.913746	1.8676	0.226083	1.04301	1.10759	0.573971	0.452437	0.116631	0.631552	-2.21592	-0.703306	-1.52189	-1.41205	-0.773768	-1.22508	-0.120705	-0.381151	-0.669067	-0.276061	4.36568	0.00152379
	cluster 4	Glrx3	0.288695	0.511979	0.977107	1.1163	-0.0615761	0.971049	-0.286562	0.614042	-0.986317	-0.731113	-0.160378	0.639463	1.02463	2.21667	0.807068	0.278943	0.849198	0.214512	0.98218	-0.00382512	-1.01409	0.274665	-1.81168	-1.59477	-0.105699	-1.97698	0.193116	-0.848198	-1.54075	-0.837697	3.8073	0.00367337
	cluster 4	Hdlbp	0.0744723	-0.0694874	0.637411	1.38306	0.18749	-0.142791	0.218075	0.0536859	-1.82657	-0.0612334	1.36482	1.31241	1.26284	2.33715	0.447806	0.480444	-0.826299	-0.108662	0.682711	-0.3186	-1.48001	-0.420684	-1.39677	-1.25122	0.992238	-0.752618	-0.250439	-1.03902	-1.52006	0.0298637	2.31112	0.0381254
	cluster 4	Bpnt2	1.04711	0.116412	1.07521	1.50048	0.177869	0.117754	0.66175	-0.0189179	-1.52062	0.0958634	0.555431	0.589981	1.3482	1.14343	0.50087	0.931075	0.176809	-0.393208	0.184166	0.835503	-1.85085	0.612314	-1.45914	-1.30589	-0.146152	-0.363762	-0.0481718	-0.750211	-2.2498	-1.5635	3.426	0.00684486
	cluster 4	Mmrn2	1.01445	0.526607	0.934928	1.01801	-0.609457	-0.0770446	0.518639	0.968053	-2.06942	-0.517451	0.788449	1.77146	1.25486	0.158249	0.43429	-0.0135977	0.727992	0.0745195	0.629891	0.166341	-1.50859	0.436726	-1.10903	-2.27372	0.775432	-0.813215	-0.235101	-1.05729	-1.01036	-0.904611	2.42119	0.0320286
	cluster 4	Dnajb6	-0.231048	-0.204466	0.858646	0.77584	0.0128973	-0.137336	0.191127	1.32978	-1.2781	0.0197894	1.64418	1.31227	1.32298	0.738973	0.814675	0.0750875	-0.480795	-0.0248569	1.0147	0.217348	-1.43401	0.669472	-1.82364	-1.64152	0.167778	-0.888168	0.172962	-2.2689	0.016784	-0.94243	2.77515	0.0186334
	cluster 4	Golph3	0.861168	1.2375	1.4865	0.195023	1.01284	0.881873	0.576912	1.15411	-0.191064	1.29368	-0.113547	1.19709	0.513651	0.38239	0.230972	-0.757419	0.175846	0.627654	0.365882	-1.00295	-1.09514	-1.04517	-1.0901	-1.09966	0.396274	-2.41312	-0.106663	-1.0072	-1.35012	-1.3172	5.55686	0.000239025
	cluster 4	Ak3	1.57985	0.678491	0.54009	0.95773	0.0316427	0.952489	1.00813	0.466305	-0.159114	0.0497722	-0.102693	0.855894	1.49353	1.45054	-0.251507	-0.414163	0.801888	-0.920459	-0.821211	-0.672164	-1.56856	-0.0353746	-2.00219	-1.76152	1.46868	-1.02309	-0.864639	-0.92611	-0.29731	-0.514937	2.35456	0.0357938
	cluster 4	Tomm20	0.619305	-0.340327	1.5237	1.83584	-0.418989	0.210105	0.766633	0.201555	-0.110672	0.313301	0.374945	1.16647	0.909832	1.38402	-0.213082	-0.126436	1.25173	-0.375024	-0.595403	0.11832	-1.45223	-0.144884	-1.92013	-1.90783	0.21388	-1.63632	-0.576806	-1.19831	-0.805979	0.932783	2.74809	0.0193981
	cluster 4	Actn1	1.35419	-0.322072	0.614597	1.00374	0.293597	0.597398	1.34054	-0.151813	0.0681975	-0.11593	0.192404	-0.186617	1.13535	2.46743	0.186656	0.24984	0.150773	-0.270036	-0.303062	-0.38809	-1.70746	-0.300047	-1.77362	-1.56864	0.181921	-1.45189	-1.2766	-0.673005	-0.783657	1.43591	2.32897	0.0370379
	cluster 4	Tpi1	1.19349	0.666512	0.593342	1.53344	-0.197948	0.595369	0.773695	0.00317843	-0.75486	-0.134452	0.261615	1.18117	1.37243	0.907031	0.638016	0.299786	1.10071	-0.109158	-0.274072	-0.480481	-1.97423	0.29088	-1.88804	-1.71178	0.750096	-1.31441	-0.825657	-1.63362	-0.715687	-0.146342	3.35256	0.00771366
	cluster 4	Psmd7	1.03014	0.990136	0.990255	0.713926	0.455049	0.357777	0.231016	1.47302	-0.751296	0.205441	0.783257	0.711084	0.87809	2.02027	0.167636	-0.325108	0.26284	-1.10693	0.187944	-0.831838	-0.38183	-1.35796	-1.34869	-1.91741	1.15619	-0.567932	-0.338922	-1.10261	-0.86541	-1.71813	2.83754	0.016925
	cluster 4	Suclg2	0.440185	0.487967	1.29277	1.16921	1.04517	1.28255	1.00874	1.43324	-0.129643	0.737475	0.255242	0.0560133	-0.0380869	1.38676	-0.84474	-0.615287	0.331424	0.0820156	-0.482708	-0.862106	-1.30559	-0.994224	-0.915965	-1.33775	1.70591	-0.997052	-1.45863	-1.56274	-1.08609	-0.0840603	3.94334	0.00282089
	cluster 4	Phb	0.978939	0.695883	1.25651	1.5359	0.687781	1.68718	0.849862	0.886411	0.26299	0.688052	0.436494	0.972311	0.669642	0.746022	-0.458328	-0.501505	-0.853557	-0.536596	-0.543989	-0.677439	-1.02021	-1.16802	-1.34022	-1.46678	1.36799	-0.92127	-1.00859	-1.13192	-0.651294	-1.44224	5.10072	0.000497514
	cluster 4	Atp5f1b	0.79243	0.586693	0.689714	1.72438	0.660441	0.912075	1.06559	0.569874	-0.732263	0.137582	0.712659	0.646884	0.50544	1.28941	-0.453082	-0.225527	-0.553512	-0.368879	-0.761816	-0.283914	-2.1231	-0.210166	-1.23243	-1.24966	2.32474	-1.0448	-1.08241	-0.773185	-0.890988	-0.632186	2.15235	0.0481484
	cluster 4	Rpl29	-0.0318154	0.121644	0.677124	0.978965	0.080736	0.497161	1.07303	-0.20423	-1.20838	-0.0596952	0.416074	1.60507	0.790708	1.73889	0.226893	0.586239	0.951578	0.828273	0.0846492	-0.615396	-1.33456	-0.222301	-1.13795	-1.21937	1.59673	-1.05213	-1.82793	-1.7101	-0.707694	-0.922223	3.14252	0.0108238
	cluster 4	Yars	0.852781	0.682938	0.818555	1.42034	0.166606	0.437119	1.12226	0.415553	-1.04697	0.450312	0.872528	1.314	0.584651	0.679889	0.470169	0.279325	0.187764	-0.33774	0.524212	-0.361124	-2.41945	-1.27017	-1.20683	-1.41457	1.20321	-1.28096	-1.44328	-1.34285	-0.35218	-0.00608996	3.74649	0.00401396
	cluster 4	Dnm1l	0.499756	0.179926	0.19238	1.8486	0.743556	1.53389	1.93316	-0.458344	-0.865505	-0.222596	0.152438	1.08736	-0.642724	0.290688	-1.33904	0.848347	0.035284	0.497053	0.436856	0.794516	-1.21872	-1.61598	-1.55931	-0.923948	0.910388	-0.53572	-1.46931	0.29897	-1.24257	-0.189396	2.19612	0.0452566
	cluster 4	Lactb2	0.60213	0.716229	1.1054	0.966366	0.756439	0.877768	1.16567	0.103599	-0.0716218	0.452037	-0.463383	1.48012	0.384699	0.981175	0.0613588	-0.0802468	0.735995	-0.395585	0.742129	-0.956726	-0.164479	-0.428018	-1.418	-1.17578	1.38832	-1.93651	-1.99797	-1.4408	-1.11127	-0.879058	3.66197	0.00469107
	cluster 4	Ndufa2	1.0544	0.78245	1.54137	1.77882	0.477348	1.02345	1.04026	0.297999	0.0999464	0.261949	0.440897	0.968738	0.2155	0.285174	-0.442727	-0.504186	1.12779	-1.31251	-0.00644409	-0.139512	-1.27882	-0.694119	-0.729864	-1.09375	1.11139	-1.31526	-2.03108	-1.40272	-1.20876	-0.34774	4.31545	0.00160281
	cluster 4	Mrps28	1.32643	1.03935	0.63749	1.07774	0.917762	1.003	0.89486	0.0301472	1.53168	0.139763	-1.43508	1.0099	0.954634	1.10273	-1.35588	-0.573109	-0.0517244	-0.278084	-1.57601	-0.622332	-0.763916	0.505229	-0.576206	-0.962335	1.06619	-1.23403	-1.33546	-1.20784	-1.10857	-0.156332	2.96942	0.0136275
	cluster 4	Clpx	1.95394	0.823239	1.15879	1.09217	0.609727	0.788332	1.28611	0.994832	1.11842	0.40512	-0.862723	0.268405	0.298861	0.469361	-1.22673	-1.32178	0.0141762	-1.25895	-0.90819	-1.16031	-0.378916	0.290192	-1.32544	-1.70104	1.09121	-1.1416	-0.588792	-0.891808	-0.311003	0.414405	4.59935	0.00107228
	cluster 4	Mrpl43	1.54257	1.80241	1.41308	1.01807	0.773591	0.660182	0.535449	-0.533506	0.581028	0.54513	-1.07219	1.14698	-0.27577	-1.65806	-0.681957	0.440361	-0.488948	-0.793123	-1.61613	0.283782	-2.15857	0.0263038	-0.157353	-0.687225	1.42104	-0.183274	-0.711975	-0.548834	0.122045	-0.7451	2.63175	0.0229295
	cluster 4	Idh3a	1.58217	0.542052	0.839221	1.80568	0.0570464	0.941115	0.76223	0.69718	-0.0398519	0.412886	-0.531815	1.42445	1.73674	0.00316681	-1.0557	-0.469719	-0.228549	-0.675667	-0.942898	-0.691266	-1.04322	0.104047	-1.1374	-1.59695	1.54241	-1.44266	-0.584026	-1.22687	-0.307293	-0.476503	2.41336	0.0323944
	cluster 4	Atp5me	1.58953	1.04821	0.699311	2.1331	0.407495	0.738705	0.647087	1.26767	0.713407	0.265451	-0.704045	0.152778	0.985066	0.242927	-0.88261	-0.263477	0.153026	-0.234463	-1.39639	-0.672445	-1.55116	0.854973	-0.626492	-1.75932	0.615134	-0.755325	-1.13867	-1.69604	-0.570336	-0.263104	4.05497	0.00241258
	cluster 4	Ak4	1.99158	0.734087	1.7535	1.1709	0.899812	1.34764	0.789826	0.219773	-0.099419	0.622452	-0.353371	0.469369	1.14501	-0.0540037	-0.578932	-0.751239	0.30404	-1.07647	-0.794381	0.0444015	-0.983676	-0.311777	-1.04714	-1.32231	1.16728	-1.70362	-0.874492	-1.2847	-0.320361	-1.10377	4.364	0.00152379
	cluster 4	Iscu	1.50582	0.682933	1.36123	1.70036	0.860003	0.876157	0.814951	0.316323	-0.729161	0.652222	0.572833	1.25359	1.18056	-0.335181	-0.69517	-0.245053	-0.240453	-0.731079	-0.0127167	0.191977	-0.937983	0.792644	-1.44973	-1.97668	-0.174815	-1.3653	-0.542156	-1.55032	-1.00884	-0.766961	4.11182	0.00219084
	cluster 4	Pin4	1.65705	1.05388	1.01883	1.37774	0.657724	0.679174	0.939029	-0.0756548	0.584314	0.556604	-0.350665	0.897786	1.05777	-0.565028	-0.110043	-0.0636883	-2.23758	-0.40562	0.00513788	0.0135449	-1.66125	0.363785	-1.88088	-1.54015	0.26286	-1.31133	-0.448876	-0.862848	-0.357181	0.745562	3.1049	0.0113543
	cluster 4	Taco1	1.5799	1.36819	1.4116	2.08494	0.999403	1.23259	0.992798	0.232409	0.541388	0.56336	0.0104571	0.890997	-0.506639	-0.648757	-0.35182	-0.698286	-0.95308	-1.52635	0.165541	-0.579211	-1.01889	0.368941	-1.1048	-1.07477	-0.360175	-1.75669	-0.110435	-0.178534	-0.344498	-1.22957	5.96352	0.000132608
	cluster 4	Ccpg1	1.56927	1.07043	1.09352	1.86055	1.12028	0.337881	0.568899	-0.416957	0.793715	1.22089	-0.0530512	0.9531	0.951514	0.184699	-1.01787	-0.396603	-1.70354	-0.733605	-0.257425	0.542146	-0.794162	0.339114	-0.492083	-0.792756	0.140829	-1.36376	-0.694983	-1.92246	-0.996339	-1.11125	4.12187	0.00218025
	cluster 4	Sco1	0.884319	0.893526	2.25995	0.941181	0.565407	-0.0228208	-0.047655	1.50434	0.14788	0.861792	-0.128623	0.909863	0.679037	0.107524	-0.799937	-0.993472	0.411093	-1.21198	0.0988369	0.0625516	0.332452	-0.300921	-0.665069	-2.08084	0.404704	-2.08345	0.280417	-1.7573	-0.786854	-0.465948	2.97107	0.0136275
	cluster 4	Lima1	1.31789	1.13508	1.74574	0.651035	0.874458	0.768001	1.15177	0.868282	0.285681	1.06344	-0.322215	0.94609	0.766968	-0.060405	-0.306276	0.0369006	-0.599962	-0.677816	-0.926285	0.52048	-0.286836	0.0424057	-0.705035	-1.91185	0.262817	-1.56773	-1.21564	-0.894927	-0.851406	-2.11065	5.84517	0.00015621
	cluster 4	Dlst	1.37504	-0.0550459	1.97766	2.08829	1.40925	1.37466	1.15126	0.761834	0.770413	0.216616	1.10191	0.408333	-0.190549	-0.699543	-0.558012	-0.457098	-0.954868	-0.552743	-0.67142	0.126895	-0.865147	-0.341878	-0.740712	-0.805288	-0.602544	-0.955357	-0.756528	-0.914532	-1.13748	-1.50342	7.05122	2.39294e-05
	cluster 4	Sdhb	1.4146	0.969367	1.66609	1.74199	0.592727	0.94107	1.38329	0.520142	-0.451092	0.983329	0.310058	0.366174	0.0205714	-0.301279	0.127655	-0.22611	-0.313239	-0.354591	-0.322169	-0.206435	-1.89191	-0.110859	-0.97548	-1.22335	1.01634	-0.779574	-1.02419	-1.14056	-0.613076	-2.11948	5.4043	0.000314468
	cluster 4	Abhd11	0.809164	1.01452	1.24044	1.08082	0.78592	0.876983	0.808591	0.721857	1.10802	0.220999	0.0572956	-0.117721	-0.628677	0.684965	-0.467579	-0.157189	0.937753	-0.791642	-0.0861462	-0.354453	0.23356	0.187552	-0.814415	-1.06447	1.02315	-2.34434	-1.2324	0.00539335	-1.13649	-2.60146	3.70869	0.00434216
	cluster 4	Gm16381;Ubl5	1.38046	1.03276	0.169715	0.9368	0.16321	0.393545	1.12119	0.574402	0.457744	1.05146	0.708756	0.397216	1.20271	0.437401	-0.150184	0.235442	-1.28932	-1.13015	-0.292307	0.147385	-0.801458	0.601699	-0.981092	-0.888043	0.689699	-0.766752	-0.149837	-0.340397	-3.00074	-1.91131	2.79829	0.0181022
	cluster 4	Ypel5	0.469293	0.827039	1.02007	0.848221	0.933473	0.895903	0.885613	0.166366	0.482803	0.895072	-0.338713	-0.143865	-0.584289	0.113752	0.515088	0.329673	0.179262	0.138095	0.252808	0.816714	-1.3945	-0.00541358	-1.11218	-2.67785	0.108126	-0.00566434	-0.628742	0.267457	-0.0384854	-3.21513	3.57833	0.00528243
	cluster 4	Hint2	1.89884	0.753602	1.64688	1.83441	1.03611	0.442554	1.1749	0.882321	0.221576	0.588074	-0.534315	-0.033238	0.627361	-0.981594	0.365591	-0.496099	-0.256721	-0.275624	0.332872	0.236227	-0.768199	-0.239405	-1.19684	-0.384713	-0.575701	-2.44838	-1.28515	-0.893578	-1.1463	-0.525462	6.88677	2.89201e-05
	cluster 4	Mrpl24	0.46861	0.705797	0.899311	0.955289	1.37377	1.09816	0.209301	0.803956	0.756425	0.174179	0.691462	0.943033	0.611769	0.814029	0.747367	-0.971174	0.0903577	-0.247448	-0.153461	-0.603585	-0.910335	0.148473	-0.99775	-3.44731	-1.16026	-0.35167	-0.745386	0.082165	-0.793771	-1.19131	4.13976	0.00214631
	cluster 4	Cox6c	0.396496	1.13036	1.56848	0.721302	1.37663	0.608663	1.25149	1.13212	-0.360463	0.508468	0.60427	1.46151	0.432225	0.212859	0.168808	0.560078	0.274604	-0.446538	0.857188	-1.01493	-1.02107	-1.03297	-1.25277	-1.20383	-0.526735	-0.968285	-1.64149	-0.977112	-1.39058	-1.42877	7.55628	8.54801e-06
	cluster 4	Mrps18b	1.42245	0.975998	0.72923	1.2711	1.25358	1.01645	1.40593	0.59014	-0.0973042	1.03291	-0.0831717	0.418774	0.667513	-0.321948	0.183189	-0.0170654	0.499212	-0.0649113	0.363243	0.0756168	-0.980278	-0.243521	-2.16258	-1.80932	-0.118805	-1.79085	-1.29321	-0.947369	-0.955414	-1.0196	8.61609	1.11724e-06
	cluster 4	Sparc	0.908444	0.724821	0.858373	0.744762	0.650783	0.755647	1.05073	-1.2477	-1.21726	1.10282	-0.405656	1.18698	0.950932	-1.22228	-0.855138	1.00355	1.13261	1.18316	-0.275794	0.842848	-0.980953	-0.758772	-1.33151	-1.35417	1.03402	-0.570726	-1.3705	-0.443222	-0.968346	-1.12846	2.27541	0.0399318
	cluster 4	Uqcc2	0.739069	1.01426	0.907202	1.08404	0.567534	1.00818	0.90293	0.327479	0.842997	0.710919	-0.595407	1.79857	0.686212	0.529001	-0.558401	-0.753565	0.623355	-0.184052	0.0650375	-0.0600502	0.167068	0.373811	-1.75622	-1.55279	-0.0862217	-1.75491	-0.673129	-1.7626	-1.84495	-0.765374	4.76373	0.000800987

## Sheet: EDF8d
	EDF 8d	Enriched annotations (one-sided Fisher’s exact test)
	Cluster 1
		Light blue	Benj. Hoch. FDR <0.05	enrichment factor > 1.5
	C: Category column	C: Category value	N: Total size	N: Selection size	N: Category size	N: Intersection size	N: Enrichment factor	N: P value	N: Benj. Hoch. FDR
	GOBP slim name	organelle localization	953	63	3	3	15.127	0.00027615	0.013808
	GOBP slim name	vacuole organization	953	63	8	4	7.56349	0.00094404	0.032678
	Keywords	S-adenosyl-L-methionine	953	63	10	5	7.56349	0.00019915	0.0090588
	GOBP slim name	cell communication	953	63	30	8	4.03386	0.00036425	0.016391
	GOCC slim name	mitochondrion	953	63	256	30	1.77269	0.00013607	0.0055474

## Sheet: EDF8e
	EDF 8e	Enriched annotations (one-sided Fisher’s exact test)
	Cluster 2
		Dark blue	Benj. Hoch. FDR <0.05	enrichment factor > 1.5
	C: Category column	C: Category value	N: Total size	N: Selection size	N: Category size	N: Intersection size	N: Enrichment factor	N: P value	N: Benj. Hoch. FDR
	GOBP slim name	cell division	953	296	22	15	2.195	0.0002628	0.013646
	Keywords	DNA-binding	953	296	39	23	1.899	0.00015631	0.0080978
	GOBP slim name	cell proliferation	953	296	31	18	1.869	0.0010172	0.034052
	GOBP slim name	biological adhesion	953	296	38	22	1.864	0.00030784	0.01433
	GOBP slim name	cell adhesion	953	296	38	22	1.864	0.00030784	0.01433
	Keywords	Zinc-finger	953	296	47	27	1.85	7.79e-05	0.0048398
	GOBP slim name	mRNA metabolic process	953	296	45	24	1.717	0.00079324	0.028181
	GOMF	GO:0003677	953	296	79	42	1.712	1.07e-05	0.0079871
	Keywords	Transcriptionregulation	953	296	51	26	1.641	0.0011297	0.041311
	Keywords	Transcription	953	296	59	30	1.637	0.00052092	0.02024
	GOBP slim name	RNA processing	953	296	60	30	1.61	0.00073185	0.027444
	GOBP slim name	RNA metabolic process	953	296	123	60	1.571	4.72e-06	0.00070772
	Keywords	Nucleus	953	296	215	104	1.557	6e-10	1.6e-07
	Keywords	Coiledcoil	953	296	86	41	1.535	0.00030164	0.012501

## Sheet: EDF8f
	EDF 8f	Enriched annotations (one-sided Fisher’s exact test)
	Cluster 3
	Cluster 3	green	Benj. Hoch. FDR <0.05	enrichment factor > 1.5
	C: Category column	C: Category value	N: Total size	N: Selection size	N: Category size	N: Intersection size	N: Enrichment factor	N: P value	N: Benj. Hoch. FDR
	GOBP slim name	microtubule organizing center organization	953	54	5	3	10.5889	0.0015446	0.049647
	GOBP slim name	digestion	953	54	8	4	8.82407	0.00052183	0.021348
	GOCC slim name	microtubule organizing center	953	54	25	6	4.23556	0.0016461	0.043622
	GOCC slim name	extracellular space	953	54	71	11	2.73422	0.00097133	0.030283
	GOMF	serine-type endopeptidase activity	953	54	13	7	9.50285	1.6142e-06	0.0019257
	GOMF	serine-type peptidase activity	953	54	16	7	7.72106	9.225e-06	0.007861
	GOMF	serine hydrolase activity	953	54	16	7	7.72106	9.225e-06	0.007861
	GOMF	endopeptidase activity	953	54	28	8	5.04233	7.1998e-05	0.035789
	KEGG name	Protein digestion and absorption	953	54	14	8	10.0847	1.4124e-07	5.2495e-05
	Keywords	Serineprotease	953	54	14	7	8.82407	3.067e-06	0.00031777
	Keywords	Zymogen	953	54	19	6	5.5731	0.0003464	0.013746
	Keywords	Protease	953	54	40	9	3.97083	0.00018132	0.0084542
	Keywords	Disulfidebond	953	54	102	19	3.2874	4.8325e-07	6.9328e-05
	Keywords	Secreted	953	54	70	13	3.27751	4.8273e-05	0.0033344
	Keywords	Signal	953	54	116	17	2.58637	6.5752e-05	0.0042286
	Cluster	viollet	Benj. Hoch. FDR <0.05	enrichment factor > 1.5
	C: Category column	C: Category value	N: Total size	N: Selection size	N: Category size	N: Intersection size	N: Enrichment factor	N: P value	N: Benj. Hoch. FDR
	KEGG name	Citrate cycle (TCA cycle)	953	536	15	15	1.77799	0.00016343	0.016565
	GOMF	oxidoreductase activity, acting on CH-OH group of donors	953	536	15	15	1.77799	0.00016343	0.048742
	Keywords	NAD	953	536	22	22	1.77799	2.6178e-06	0.00028718
	Keywords	Initiationfactor	953	536	14	14	1.77799	0.00029398	0.012461
	KEGG name	Oxidative phosphorylation	953	536	33	32	1.72411	9.8914e-08	5.2495e-05
	Keywords	Respiratorychain	953	536	22	21	1.69717	4.6632e-05	0.0033344
	KEGG name	Valine, leucine and isoleucine degradation	953	536	22	21	1.69717	4.6632e-05	0.0051994
	GOMF	translation factor activity, RNA binding	953	536	20	19	1.68909	0.00013818	0.045714
	KEGG name	Huntington's disease	953	536	39	37	1.68681	4.9378e-08	5.2495e-05
	KEGG name	Alzheimer's disease	953	536	36	34	1.67921	2.5659e-07	7.1523e-05
	Keywords	Electrontransport	953	536	30	28	1.65945	6.4596e-06	0.00063406
	Keywords	Proteinbiosynthesis	953	536	28	26	1.65099	1.8481e-05	0.0015667
	GOBP slim name	nucleotide metabolic process	953	536	28	26	1.65099	1.8481e-05	0.0016633
	KEGG name	Parkinson's disease	953	536	37	34	1.63382	1.4322e-06	0.00031937
	Keywords	Mitochondrioninnermembrane	953	536	63	57	1.60865	9.6783e-10	2.2563e-07
	GOBP slim name	nucleobase-containing small molecule metabolic process	953	536	36	32	1.58043	1.6259e-05	0.0015678
	GOBP slim name	heterocycle metabolic process	953	536	55	48	1.5517	3.3412e-07	7.5177e-05
	Keywords	Transitpeptide	953	536	128	109	1.51407	7.1051e-14	3.3128e-11

## Sheet: EDF8g
	EDF 8g	Enriched annotations (one-sided Fisher’s exact test)
	Cluster 4
	Cluster	viollet	Benj. Hoch. FDR <0.05	enrichment factor > 1.5
	C: Category column	C: Category value	N: Total size	N: Selection size	N: Category size	N: Intersection size	N: Enrichment factor	N: P value	N: Benj. Hoch. FDR
	KEGG name	Citrate cycle (TCA cycle)	953	536	15	15	1.77799	0.00016343	0.016565
	GOMF	oxidoreductase activity, acting on CH-OH group of donors	953	536	15	15	1.77799	0.00016343	0.048742
	Keywords	NAD	953	536	22	22	1.77799	2.6178e-06	0.00028718
	Keywords	Initiationfactor	953	536	14	14	1.77799	0.00029398	0.012461
	KEGG name	Oxidative phosphorylation	953	536	33	32	1.72411	9.8914e-08	5.2495e-05
	Keywords	Respiratorychain	953	536	22	21	1.69717	4.6632e-05	0.0033344
	KEGG name	Valine, leucine and isoleucine degradation	953	536	22	21	1.69717	4.6632e-05	0.0051994
	GOMF	translation factor activity, RNA binding	953	536	20	19	1.68909	0.00013818	0.045714
	KEGG name	Huntington's disease	953	536	39	37	1.68681	4.9378e-08	5.2495e-05
	KEGG name	Alzheimer's disease	953	536	36	34	1.67921	2.5659e-07	7.1523e-05
	Keywords	Electrontransport	953	536	30	28	1.65945	6.4596e-06	0.00063406
	Keywords	Proteinbiosynthesis	953	536	28	26	1.65099	1.8481e-05	0.0015667
	GOBP slim name	nucleotide metabolic process	953	536	28	26	1.65099	1.8481e-05	0.0016633
	KEGG name	Parkinson's disease	953	536	37	34	1.63382	1.4322e-06	0.00031937
	Keywords	Mitochondrioninnermembrane	953	536	63	57	1.60865	9.6783e-10	2.2563e-07
	GOBP slim name	nucleobase-containing small molecule metabolic process	953	536	36	32	1.58043	1.6259e-05	0.0015678
	GOBP slim name	heterocycle metabolic process	953	536	55	48	1.5517	3.3412e-07	7.5177e-05
	Keywords	Transitpeptide	953	536	128	109	1.51407	7.1051e-14	3.3128e-11

## Sheet: EDF8h
	EDF8h	Vhcl			GLP-1:GIP			GLP-1:GIP:Lani
	PCA eWAT	Componen 1	Component 2		Componen 1	Component 2		Componen 1	Component 2
		23.9386	21.1623		0.308559	-4.29827		-18.0933	-3.47747
		77.0283	26.08		6.4869	-9.42144		11.5857	-21.8981
		22.0191	11.0278		5.55274	-16.5656		2.8285	-3.28512
		-20.9771	6.10115		5.66277	-2.04246		2.73172	-8.16738
		18.267	3.10949		-11.4719	5.12594		-11.3395	-32.0833
		50.9343	40.9667		-18.5311	8.27426		2.65034	-20.4484
		-45.4626	46.4621		-27.4877	-1.89372		-38.3112	-5.73402
		32.5512	-0.599542		-15.3335	35.6929		-49.1769	48.0046
		0.0700534	-19.8		-8.64519	-28.8526		11.0724	-24.5826
		1.95972	-17.151					-10.8179	-31.7063

## Sheet: EDF8i
	EDF8i	eWAT - Venn diagram
	Number of significantly regulated proteins in each treatment group (Venn diagram input)
	Comparison Group	Sum
	GLP-1:GIP:Lani vs Vehicle	5
	GLP-1:GIP vs Vehicle	3
	GLP-1:GIP:Lani & GLP-1:GIP vs Vehicle	3
	GLP-1:GIP:Lani vs Vehicle	p-value		GLP-1:GIP vs Vehicle	p-value
	Saa1	7.016e-06		Serpine1	1.75463e-05
	Saa2	1.69556e-05		Saa2	8.0863e-05
	Morf4l2	3.40239e-05		Saa1	0.000142296
	Morf4l1	4.07267e-05
	Serpine1	4.40754e-05

## Sheet: EDF8j
	EDF 8j	eWAT- heat map showing supervised hierarchical clustering of z-scored intensities for 5 significantly changed proteins
	Gene/Protein	Vhcl										GLP-1:GIP									GLP-1:GIP:Lani										-Log ANOVA p value	ANOVA q-value
	Serpine1	-0.454599	0.0129125	-2.07795	-1.0016	-1.10912	-1.11365	-0.143401	-0.435011	-2.01039	-2.20445	0.719024	0.759352	0.243198	0.736345	0.94391	1.08679	-0.546555	0.930172	0.818057	0.0117015	0.828411	0.904209	1.27513	0.679392	1.12084	-0.0765164	-0.174842	0.567914	-0.289281	5.30088	0.0112662
	Saa1	-1.17934	-1.73415	0.229616	-0.7665	-1.2344	-1.56717	-1.35929	-1.16101	-0.903208	-0.79027	0.0445377	0.26582	-0.482929	0.350929	0.322209	1.57343	0.267981	0.226978	0.987495	-0.692397	0.948367	0.301735	0.73011	0.455943	0.687296	1.60967	-0.225283	1.29382	1.8	5.34326	0.0112662
	Saa2	-1.05598	-0.685222	0.175114	-1.10267	-1.53303	-1.16332	-1.46898	-1.65673	-1.42623	-0.553701	0.158994	0.0286071	0.00745805	0.478742	0.653413	0.902798	0.477158	0.511588	1.10244	-0.82939	1.30782	0.346925	0.70634	-0.0158582	0.391007	1.52636	-0.445141	1.17844	1.98306	5.18337	0.0112662
	Morf4l2	-1.72659	0.190318	-0.194637	-0.31277	-0.738536	-0.479045	-0.590519	-1.18814	-0.344187	0.0588783	-1.08978	-0.870653	-0.388743	0.387654	-0.593656	0.441404	0.0343681	-1.71753	-1.37758	1.8496	0.278062	0.121144	0.967696	1.90569	1.47639	1.07674	1.49687	0.616063	0.7115	5.19107	0.0112662
	Morf4l1	-1.51462	-1.85086	-0.0355034	-0.199125	-0.625313	-0.225892	-1.45921	-0.274667	-0.270247	-0.386891	-0.871728	-0.800709	-0.359014	-0.658507	-0.353148	0.471609	-0.0976495	0.353751	-0.659947	0.0961187	1.16261	0.619893	1.08361	2.02134	1.15529	0.268348	1.09004	-0.288344	2.60878	4.4654	0.0470799

[truncated: 6 more sheets: EDF8k, EDF8l, EDF8m, EDF8n, EDF8o, EDF8p]
