# Supplementary material for: GLP-1R–GIPR–PPARα/γ/δ quintuple agonism corrects obesity and diabetes in mice
Source: Nature. 2026 Apr 29;653(8115):776–85. doi: 10.1038/s41586-026-10427-5 (PMC13190304; doi:10.1038/s41586-026-10427-5)
Supplement: Supplementary file 19 — Source Data Extended Data Fig. 9 [file 41586_2026_10427_MOESM19_ESM.xlsx]

## Sheet: EDF9 a
	EDF9 a	Enriched annotations (one-sided Fisher’s exact test) for clusters 1 and 3
	upper panel - cluster 1
	Benj. Hoch. FDR <0.05	enrichment factor > 1.3
	C: Category column	C: Category value	N: Total size	N: Selection size	N: Category size	N: Intersection size	N: Enrichment factor	N: P value	N: Benj. Hoch. FDR
	GOBP slim name	chromosome organization	402	189	20	17	1.8079	0.00034505	0.073702
	GOBP slim name	RNA processing	402	189	28	22	1.6712	0.00035087	0.073702
	GOBP slim name	RNA metabolic process	402	189	52	37	1.5134	0.00010607	0.064394
	GOCC slim name	nucleolus	402	189	32	26	1.7282	3.2884e-05	0.0033213
	GOCC slim name	intracellular non-membrane-bounded organelle	402	189	67	43	1.3651	0.00093527	0.047231
	Keywords	Nucleus	402	189	99	62	1.3321	0.00015161	0.074152
	lower panel - cluster 3
	Perseus	Benj. Hoch. FDR <0.05	enrichment factor > 1.3
	C: Category column	C: Category value	N: Total size	N: Selection size	N: Category size	N: Intersection size	N: Enrichment factor	N: P value	N: Benj. Hoch. FDR
	GOCC slim name	extracellular organelle	402	170	101	58	1.3579	0.00017769	0.014357
	Gprofiler	Benj. Hoch. FDR <0.05	term coverage >0.15
	source	term_name	term_id	adjusted_p_value	negative_log10_of_adjusted_p_value	term_size	query_size	intersection_size	term covrage	effective_domain_size
	GO:CC	juxtaparanode region of axon	GO:0044224	0.000123751	3.90745	12	153	4	0.333333	27195
	GO:CC	paranodal junction	GO:0033010	0.00749277	2.12536	11	153	3	0.272727	27195
	GO:CC	paranode region of axon	GO:0033270	0.0301226	1.52111	17	153	3	0.176471	27195
	GO:BP	neurotransmitter receptor internalization	GO:0099590	9.67303e-06	5.01444	44	155	7	0.159091	26963
	GO:BP	postsynaptic endocytosis	GO:0140239	0.000129427	3.88798	38	155	6	0.157895	26963
	GO:BP	postsynaptic neurotransmitter receptor internalization	GO:0098884	0.000129427	3.88798	38	155	6	0.157895	26963

## Sheet: EDF 9 b
	Fig 8i	Enriched annotations (one-sided Fisher’s exact test) for clusters 1,2 and 3
	upper panel - cluster 1
	Benj. Hoch. FDR <0.05	enrichment factor > 1.5
	C: Category column	C: Category value	N: Total size	N: Selection size	N: Category size	N: Intersection size	N: Enrichment factor	N: P value	N: Benj. Hoch. FDR
	GOMF	GO:0019208	1180	518	12	12	2.278	4.7642e-05	0.0063035
	GOMF	GO:0019888	1180	518	10	10	2.278	0.000253	0.025598
	GOMF	GO:0016247	1180	518	17	15	2.01	0.00016942	0.018601
	GOBP slim name	protein folding	1180	518	27	22	1.8561	5.1635e-05	0.0029834
	GOBP slim name	cell activation	1180	518	16	13	1.8509	0.0021057	0.046594
	Keywords	Chaperone	1180	518	31	25	1.8371	2.1344e-05	0.0021024
	GOMF	GO:0015631	1180	518	29	23	1.8067	7.4539e-05	0.0093811
	Keywords	Microtubule	1180	518	22	17	1.7603	0.0011239	0.039361
	GOMF	GO:0005509	1180	518	49	34	1.5806	0.00014587	0.016778
	middle panel - cluster 2
	Benj. Hoch. FDR <0.1	enrichment factor > 1.5
	C: Category column	C: Category value	N: Total size	N: Selection size	N: Category size	N: Intersection size	N: Enrichment factor	N: P value	N: Benj. Hoch. FDR
	Keywords	Acutephase	1180	136	4	4	8.6765	0.00016963	0.0092187
	Keywords	Iron	1180	136	28	9	2.7889	0.0021626	0.066828
	Keywords	Secreted	1180	136	50	13	2.2559	0.0020126	0.064421
	lower panel - cluster 3
	C: Category column	C: Category value	N: Total size	N: Selection size	N: Category size	N: Intersection size	N: Enrichment factor	N: P value	N: Benj. Hoch. FDR
	GOMF	GO:0016830	1180	413	8	8	2.8571	0.0002154	0.022683
	GOMF	GO:0016831	1180	413	8	8	2.8571	0.0002154	0.022683
	GOBP slim name	protein glycosylation	1180	413	8	8	2.8571	0.0002154	0.0082969
	Keywords	WDrepeat	1180	413	22	20	2.5974	5.6592e-08	1.4807e-05
	GOBP slim name	lipid transport	1180	413	9	8	2.5397	0.0012687	0.032182
	Keywords	Flavoprotein	1180	413	15	13	2.4762	4.7345e-05	0.0037308
	Keywords	FAD	1180	413	14	12	2.449	0.00011931	0.0069643
	GOMF	GO:0016614	1180	413	13	11	2.4176	0.00029688	0.02946
	Keywords	Ligase	1180	413	30	25	2.381	4.508e-08	1.4209e-05
	GOMF	GO:0050662	1180	413	28	22	2.2449	2.0299e-06	0.00043644
	Keywords	NADP	1180	413	25	19	2.1714	2.416e-05	0.0022398
	KEGG name	Ribosome	1180	413	25	19	2.1714	2.416e-05	0.01063
	GOMF	GO:0016874	1180	413	33	25	2.1645	1.276e-06	0.00029929
	GOMF	GO:0016829	1180	413	20	15	2.1429	0.00023385	0.024134
	Keywords	Fattyacidmetabolism	1180	413	19	14	2.1053	0.00051035	0.021166
	GOMF	GO:0003735	1180	413	32	23	2.0536	1.4806e-05	0.0023874
	GOMF	GO:0048037	1180	413	39	28	2.0513	1.7301e-06	0.00038815
	Keywords	Ribosomalprotein	1180	413	36	25	1.9841	1.5978e-05	0.0016788
	GOBP slim name	translation	1180	413	32	22	1.9643	6.6015e-05	0.00329
	GOBP slim name	cellular amino acid metabolic process	1180	413	45	30	1.9048	7.832e-06	0.0005818
	Keywords	Lipidmetabolism	1180	413	46	30	1.8634	1.4919e-05	0.0016788
	GOBP slim name	organic acid metabolic process	1180	413	84	54	1.8367	9.7953e-09	1.6979e-06
	GOBP slim name	cellular ketone metabolic process	1180	413	87	55	1.8062	1.6935e-08	2.2015e-06
	Keywords	Ribonucleoprotein	1180	413	47	29	1.7629	8.8917e-05	0.0058389
	Keywords	Oxidoreductase	1180	413	60	37	1.7619	9.8296e-06	0.0012909
	GOBP slim name	amine metabolic process	1180	413	60	37	1.7619	9.8296e-06	0.00068152
	GOBP slim name	carbohydrate metabolic process	1180	413	49	30	1.7493	8.2278e-05	0.0038895
	GOMF	GO:0016462	1180	413	70	42	1.7143	6.4842e-06	0.0012392
	GOBP slim name	alcohol metabolic process	1180	413	47	28	1.7021	0.00026403	0.0085809
	GOMF	GO:0016818	1180	413	71	42	1.6901	1.0569e-05	0.0017592
	GOMF	GO:0016817	1180	413	71	42	1.6901	1.0569e-05	0.0017592
	GOMF	GO:0017111	1180	413	65	38	1.6703	3.9827e-05	0.0054081
	GOMF	GO:0005198	1180	413	57	33	1.6541	0.0001619	0.018161
	GOCC slim name	ribonucleoprotein complex	1180	413	85	49	1.6471	5.1926e-06	0.002077
	Keywords	ATP-binding	1180	413	118	68	1.6465	6.5766e-08	1.4807e-05
	GOMF	GO:0005524	1180	413	128	72	1.6071	9.933e-08	2.8475e-05
	GOMF	GO:0032559	1180	413	130	73	1.6044	8.7785e-08	2.6645e-05
	GOMF	GO:0035639	1180	413	165	92	1.5931	2.0372e-09	7.5084e-07
	GOMF	GO:0030554	1180	413	131	73	1.5921	1.3407e-07	3.6411e-05
	GOMF	GO:0032553	1180	413	167	93	1.5911	1.7762e-09	7.0503e-07
	GOMF	GO:0032555	1180	413	167	93	1.5911	1.7762e-09	7.0503e-07
	GOMF	GO:0017076	1180	413	168	93	1.5816	2.7219e-09	8.7781e-07
	GOBP slim name	small molecule metabolic process	1180	413	160	88	1.5714	1.2451e-08	1.8499e-06
	Keywords	Nucleotide-binding	1180	413	160	88	1.5714	1.2451e-08	6.5412e-06
	Keywords	Hydrolase	1180	413	86	47	1.5615	5.0939e-05	0.0038228
	GOMF	GO:0000166	1180	413	207	113	1.5597	9.6173e-11	6.2032e-08
	Keywords	Transferase	1180	413	103	55	1.5257	2.7935e-05	0.0023172
	GOMF	GO:0016740	1180	413	126	67	1.5193	4.3374e-06	0.0008608
	GOCC slim name	nucleolus	1180	413	79	42	1.519	0.00027119	0.032807
	GOBP slim name	lipid metabolic process	1180	413	81	43	1.5168	0.00024049	0.0085809
	GOMF	GO:0003824	1180	413	407	216	1.5163	4.6603e-21	1.2024e-17
	GOMF	GO:0016787	1180	413	161	85	1.5084	2.7801e-07	7.1727e-05
	GOBP slim name	biosynthetic process	1180	413	201	106	1.5068	6.5539e-09	1.6979e-06
